# Supplementary material for: Deep Surveying of the Transcriptional and Alternative Splicing Signatures for Decidual CD8+ T Cells at the First Trimester of Human Healthy Pregnancy
Source: Front Immunol. 2018 May 4;9:937. doi: 10.3389/fimmu.2018.00937 (PMC5946033; doi:10.3389/fimmu.2018.00937)
Supplement: Supplementary file 2 [file Table_1.xlsx]

## Sheet: Sheet1
gene_id	baseMean	log2FoldChange	lfcSE	stat	pvalue	padj	dCD8-1	dCD8-2	dCD8-3	pCD8-1	pCD8-2	pCD8-3
ITM2C	3921.53	4.32923	0.278653	15.5362	1.97238e-54	2.74575e-50	5178.87	5099.71	12396.5	290.15	243.66	320.295
GPX3	1678.46	4.83799	0.363152	13.3222	1.71924e-40	1.19668e-36	2037.27	1815.6	6021.86	96.7168	53.6878	45.6335
CAPG	1323.48	3.95024	0.30012	13.1622	1.44802e-39	6.71929e-36	3367.79	2469.17	1723.12	110.212	122.518	148.094
LINC01502	245.029	5.05021	0.428716	11.7798	4.95839e-32	1.72564e-28	492.294	102.157	858.543	10.1215	2.75322	4.30505
IL7R	11630.6	-2.897	0.253803	-11.4144	3.54458e-30	9.86882e-27	2592.96	3039.16	1726.13	29045.4	20251.3	13128.7
CXCR3	1403.52	2.76761	0.255371	10.8376	2.28397e-27	5.29919e-24	2114.75	1589.23	3713.82	253.038	207.868	542.436
RGS1	750.206	3.12063	0.300289	10.3921	2.6939e-25	5.35739e-22	1202.95	1913.12	1001.01	123.708	118.388	142.067
CSF1	285.936	3.63462	0.352791	10.3025	6.867e-25	1.19494e-21	478.989	416.753	722.111	48.3584	19.2725	30.1353
EGR1	279.242	3.43763	0.338608	10.1523	3.23801e-24	5.00848e-21	419.506	765.015	380.653	22.4923	48.1813	39.6064
EPAS1	219.604	3.83863	0.380879	10.0783	6.88894e-24	8.8423e-21	358.459	458.544	435.679	11.2461	39.9217	13.7761
TGM2	141.484	4.46697	0.443286	10.0769	6.98695e-24	8.8423e-21	73.5701	322.722	437.186	3.37384	6.88305	5.16606
CCL4	2921.86	2.83054	0.283277	9.99215	1.64966e-23	1.91374e-20	5765.86	6698.23	3150	429.603	934.718	552.768
TMEM200A	308.059	3.18231	0.320127	9.94077	2.76667e-23	2.96268e-20	453.161	673.306	571.357	49.483	46.8047	54.2436
TPX2	465.872	3.07322	0.316094	9.72248	2.41828e-22	2.40464e-19	380.373	431.844	1760.05	38.2369	63.324	121.402
RAP1GAP2	1815.13	-2.42553	0.253099	-9.58331	9.39845e-22	8.72239e-19	957.194	377.283	317.337	4747	2460	2031.98
IGFBP5	82.3588	4.64441	0.491524	9.44901	3.42051e-21	2.97606e-18	117.399	142.787	229.146	0	1.37661	3.44404
KRT19	79.4009	4.59009	0.496329	9.24807	2.28588e-20	1.78439e-17	181.577	77.7784	212.563	2.24923	1.37661	0.861009
DKK3	305.249	3.17237	0.343068	9.24707	2.30723e-20	1.78439e-17	446.899	817.254	419.096	23.6169	66.0772	58.5486
CPNE7	170.826	3.48894	0.382353	9.12493	7.17808e-20	5.25927e-17	209.753	329.688	426.633	19.1184	23.4024	16.3592
TNF	266.135	3.09894	0.34078	9.09366	9.57567e-20	6.66514e-17	375.677	783.588	306.03	52.8569	53.6878	24.9693
SERPING1	102.235	4.13022	0.458939	8.9995	2.2675e-19	1.48323e-16	108.79	157.879	331.658	3.37384	1.37661	10.3321
TK1	328.596	2.96343	0.329422	8.99585	2.34402e-19	1.48323e-16	451.595	287.896	1052.26	34.863	46.8047	98.1551
ITGA1	647.712	3.17925	0.35831	8.8729	7.12657e-19	4.31344e-16	1121.55	1447.61	947.488	39.3615	265.686	64.5757
CISH	1507.27	2.5478	0.288777	8.82272	1.11714e-18	6.4799e-16	2527.21	2008.31	3326.38	312.643	499.709	369.373
NRGN	125.733	-3.54146	0.402011	-8.80936	1.25863e-18	7.00857e-16	4.69597	15.0913	18.0905	61.8538	297.348	357.319
EPHA1	299.084	3.10869	0.356465	8.72089	2.76018e-18	1.47786e-15	234.798	630.353	785.427	33.7384	27.5322	82.6569
EGR2	117.478	3.95865	0.458954	8.62537	6.38847e-18	3.29385e-15	288.019	234.496	159.799	16.8692	1.37661	4.30505
DUSP6	1036.93	2.57931	0.302749	8.51961	1.60096e-17	7.95963e-15	1700.72	1937.5	1747.99	137.203	408.853	289.299
SMPD3	547.606	2.37643	0.281048	8.45559	2.77689e-17	1.333e-14	886.755	954.237	958.794	152.948	189.972	142.928
CCL3	508.057	2.92634	0.347066	8.43164	3.40842e-17	1.58162e-14	824.142	955.398	943.719	41.6107	198.232	85.2399
CENPF	482.803	2.43892	0.289536	8.42356	3.65203e-17	1.64e-14	593.257	538.645	1370.35	115.835	86.7264	192.005
TM4SF1	61.5089	4.29477	0.511388	8.39825	4.53188e-17	1.97151e-14	91.5713	92.8697	180.905	1.12461	0	2.58303
SPTB	796.771	-2.49492	0.302181	-8.25635	1.5019e-16	6.33574e-14	454.726	147.431	90.4523	1945.58	1556.95	585.486
JUN	7174.72	2.40163	0.291632	8.23513	1.79365e-16	7.34393e-14	11503.6	14587.5	10508.3	1153.85	2289.3	3005.78
DUSP4	280.823	3.4762	0.422346	8.2307	1.8613e-16	7.40318e-14	349.849	477.118	768.844	43.86	35.7918	9.4711
COL3A1	89.0922	3.74227	0.45654	8.19703	2.46406e-16	9.52838e-14	91.5713	116.087	308.292	2.24923	6.88305	9.4711
NDFIP2	443.51	2.3513	0.287571	8.17642	2.92412e-16	1.10018e-13	866.406	846.276	556.282	147.324	136.284	108.487
A2MP1	710.408	-2.29509	0.281728	-8.14649	3.74625e-16	1.37241e-13	293.498	203.153	152.261	1798.26	812.199	1003.08
KIFC1	311.313	3.1643	0.389342	8.1273	4.38949e-16	1.56682e-13	322.456	224.048	1199.25	15.7446	49.5579	56.8266
GZMK	827.479	2.28734	0.284708	8.03398	9.43589e-16	3.28392e-13	1494.1	1195.7	1480.4	221.549	183.089	390.037
S1PR1	3586.02	-2.03659	0.254205	-8.01162	1.13207e-15	3.84378e-13	1938.65	973.971	951.257	9273.57	5170.54	3208.12
SARDH	118.063	3.24209	0.405844	7.98851	1.36577e-15	4.47073e-13	163.576	161.361	334.673	8.99691	9.63626	30.1353
NUPR1	54.5133	4.10579	0.51405	7.98715	1.38094e-15	4.47073e-13	96.2673	104.478	122.111	1.12461	1.37661	1.72202
BIRC5	230.662	3.03235	0.381061	7.95764	1.75345e-15	5.54767e-13	406.984	113.765	759.045	21.3677	23.4024	59.4096
NUSAP1	768.948	2.49664	0.314057	7.94961	1.87092e-15	5.7878e-13	968.934	622.227	2479.9	156.321	162.44	223.862
PTTG1	242.316	2.67839	0.338183	7.91994	2.37632e-15	7.19147e-13	325.587	213.6	759.045	40.4861	38.5451	76.6298
TOP2A	738.771	2.64052	0.334243	7.90001	2.7887e-15	8.25989e-13	1106.68	747.601	2050.25	73.0999	194.102	260.886
PZP	2154.6	-1.98581	0.251717	-7.88903	3.04545e-15	8.83245e-13	1607.59	414.431	405.528	7028.84	1477.1	1994.1
HSPB6	63.6188	4.05141	0.517823	7.82394	5.11963e-15	1.4545e-12	45.3943	150.913	180.151	1.12461	4.12983	0
CCR6	401.383	2.45674	0.314763	7.80506	5.94721e-15	1.65582e-12	487.598	828.862	762.061	98.9661	154.18	76.6298
CCR5	1231.32	2.22489	0.286241	7.7728	7.67718e-15	2.09557e-12	1295.3	1525.39	3408.54	393.615	224.387	540.714
BUB1	260.836	2.61756	0.339089	7.71937	1.16902e-14	3.12959e-12	311.499	293.701	762.814	25.8661	45.4281	125.707
ITGAE	818.972	2.25808	0.292638	7.71631	1.19749e-14	3.14532e-12	842.926	1536.99	1785.68	231.671	291.841	224.723
C3	87.1302	3.45939	0.449113	7.70273	1.33194e-14	3.4337e-12	134.618	157.879	204.271	4.49846	13.7661	7.74908
KRT86	53.4599	3.93234	0.513329	7.66045	1.85278e-14	4.68957e-12	126.791	83.5828	104.774	3.37384	1.37661	0.861009
COTL1	1024	2.0473	0.267382	7.65686	1.90532e-14	4.73643e-12	1775.08	963.524	2298.24	475.712	221.634	409.84
ADAM19	2005.23	2.18498	0.285874	7.64318	2.11915e-14	5.17557e-12	2639.13	3675.32	3626.38	510.575	1121.94	458.057
PDCD1	515.682	2.42794	0.318223	7.6297	2.35304e-14	5.6477e-12	651.957	530.518	1429.15	59.6046	85.3498	337.516
CMKLR1	346.294	-2.30411	0.302176	-7.62506	2.43914e-14	5.75512e-12	144.792	109.122	65.5779	777.108	529.995	451.169
MKI67	918.854	2.53797	0.336178	7.54947	4.37033e-14	1.01399e-11	1056.59	691.88	3134.93	105.714	231.27	292.743
CDCA5	207.537	3.02587	0.401937	7.52822	5.14378e-14	1.17388e-11	367.851	154.396	633.166	24.7415	35.7918	29.2743
CXCR5	300.954	2.96599	0.394298	7.52221	5.38597e-14	1.20932e-11	582.3	739.475	333.92	49.483	24.779	75.7688
KRT18	65.7385	3.61956	0.48382	7.48122	7.3638e-14	1.62717e-11	159.663	85.9045	135.678	3.37384	5.50644	4.30505
KIF23	157.668	2.97748	0.40319	7.3848	1.5268e-13	3.32102e-11	154.184	176.453	525.377	5.62307	13.7661	70.6028
ZWINT	258.036	2.81524	0.385091	7.3106	2.65947e-13	5.6853e-11	420.289	134.661	863.819	31.4892	38.5451	59.4096
ASB2	221.623	2.51297	0.343828	7.3088	2.69542e-13	5.6853e-11	236.364	306.47	626.382	49.483	41.2983	69.7417
CD82	873.09	2.24075	0.309467	7.24066	4.46515e-13	9.27753e-11	1426.01	1020.41	1867.84	235.044	111.505	577.737
PTPN12	1079.11	-1.852	0.25607	-7.23239	4.7457e-13	9.71543e-11	613.606	500.336	213.317	2259.35	2078.68	809.349
DTL	247.23	2.45629	0.339797	7.22869	4.87662e-13	9.83875e-11	241.842	272.805	766.583	23.6169	53.6878	124.846
STK38	4691.08	-1.78686	0.248353	-7.19485	6.25315e-13	1.24357e-10	2075.62	2194.05	1667.34	9574.97	7181.77	5452.77
SDPR	64.3552	-3.35594	0.467265	-7.18208	6.86562e-13	1.34615e-10	4.69597	4.64349	9.04523	78.723	141.791	147.233
TNFRSF9	309.917	2.34962	0.329517	7.13048	1.00019e-12	1.93383e-10	665.262	506.14	424.372	69.7261	94.986	99.0161
TOX2	89.624	3.13232	0.439665	7.12435	1.04576e-12	1.99426e-10	107.225	81.261	312.814	5.62307	4.12983	26.6913
IGFBP4	171.559	2.58775	0.364783	7.09395	1.30341e-12	2.452e-10	265.322	264.679	375.377	38.2369	22.0257	63.7147
PSMD6-AS2	8450.2	-2.04966	0.289623	-7.07699	1.47323e-12	2.73452e-10	2632.09	4404.35	1448.74	21421.7	16326.6	4467.78
UCA1	89.2493	3.48583	0.492917	7.07184	1.52892e-12	2.80053e-10	229.32	82.4219	204.271	6.74769	11.0129	1.72202
MMP2	50.8477	3.61889	0.512462	7.06178	1.64388e-12	2.97201e-10	64.1782	92.8697	140.201	1.12461	4.12983	2.58303
C1S	118.897	2.73207	0.388831	7.02638	2.11961e-12	3.78296e-10	140.096	235.657	264.573	13.4954	30.2854	29.2743
SATB1	4499.11	-1.78043	0.25354	-7.02229	2.18253e-12	3.84595e-10	2057.62	2935.84	1032.66	7362.85	8657.5	4948.22
FBLN1	89.8942	3.29069	0.472071	6.97074	3.15276e-12	5.4862e-10	126.791	114.926	270.603	4.49846	16.5193	6.02706
CCNB2	231.847	2.74902	0.394774	6.96354	3.31834e-12	5.65868e-10	203.492	133.5	926.382	10.1215	35.7918	81.7959
CDK1	269.2	2.82549	0.405791	6.96291	3.33318e-12	5.65868e-10	453.943	175.292	844.975	16.8692	50.9345	73.1858
GSAP	2112.64	-1.74778	0.251452	-6.95075	3.63355e-12	6.09429e-10	1258.52	1189.89	403.266	4381.5	3701.7	1740.96
STMN1	1180.28	2.1629	0.311389	6.94597	3.75878e-12	6.22929e-10	1871.34	997.189	3079.15	218.175	364.801	551.046
CXCR6	2610.39	2.28756	0.330914	6.91285	4.75028e-12	7.77985e-10	3619.02	2571.33	7281.41	656.775	945.731	588.069
ATP1B1	216.696	2.49651	0.362438	6.88811	5.65397e-12	9.15221e-10	483.685	341.296	303.769	67.4769	79.8433	24.1083
A2M	6195.43	-1.77039	0.257569	-6.87347	6.26607e-12	1.00264e-09	4566.04	1129.53	1316.83	22694.7	3330.02	4135.43
TNS4	112.874	2.75902	0.404496	6.82089	9.04778e-12	1.4313e-09	180.012	174.131	256.281	21.3677	11.0129	34.4404
ICA1L	548.499	-1.9107	0.280517	-6.81135	9.66883e-12	1.51236e-09	194.883	309.953	151.508	922.184	1050.35	662.116
CDCA2	162	2.80037	0.4135	6.77236	1.26696e-11	1.9597e-09	239.494	169.487	473.367	10.1215	39.9217	39.6064
RORA-AS1	3046.22	-1.98777	0.293807	-6.76557	1.32783e-11	2.03128e-09	1076.94	1865.52	406.282	8173.7	5074.18	1680.69
ASF1B	324.2	2.33827	0.348869	6.70242	2.04992e-11	3.10185e-09	396.809	265.84	1033.42	59.6046	85.3498	104.182
FZD4	75.1705	-3.27059	0.488789	-6.69121	2.21338e-11	3.31317e-09	3.13064	10.4478	5.27638	246.291	137.661	48.2165
IGF1R	694.189	-1.80069	0.269691	-6.67686	2.44116e-11	3.61525e-09	269.235	308.792	296.985	1111.12	999.418	1179.58
CLDN4	77.5561	3.1698	0.47618	6.65672	2.80003e-11	4.10308e-09	82.9621	46.4349	315.075	6.74769	5.50644	8.61009
ASPM	256.797	2.28307	0.344448	6.62819	3.39818e-11	4.92771e-09	284.106	218.244	799.749	28.1154	49.5579	161.009
ID3	226.362	2.505	0.378308	6.6216	3.5534e-11	5.08891e-09	338.892	218.244	639.95	26.9907	66.0772	68.0197
PAEP	1145.8	3.73241	0.563817	6.6199	3.59439e-11	5.08891e-09	1914.39	571.149	4347.74	23.6169	11.0129	6.88807
LGALS3	301.994	2.30918	0.348876	6.61889	3.61901e-11	5.08891e-09	688.742	336.653	517.839	65.2276	53.6878	149.816
CCNA2	215.558	2.34279	0.354098	6.61622	3.68511e-11	5.13004e-09	212.884	176.453	740.201	34.863	45.4281	83.5179
NOG	100.145	-2.64868	0.400677	-6.61052	3.82981e-11	5.27869e-09	12.5226	24.3783	27.1357	123.708	213.374	199.754
PIK3R6	229.011	2.23809	0.33864	6.60905	3.86804e-11	5.27911e-09	131.487	510.784	533.668	33.7384	89.4796	74.9078
VCL	1525.76	-1.8586	0.281472	-6.60314	4.02549e-11	5.44067e-09	983.022	466.67	477.89	2500.02	2354	2372.94
AGPAT4	345.593	-2.10402	0.320415	-6.56654	5.14973e-11	6.89321e-09	152.619	156.718	58.0402	563.432	685.551	457.196
TUBB1	96.5285	-2.76897	0.42243	-6.55487	5.56916e-11	7.35434e-09	15.6532	10.4478	26.3819	104.589	191.349	230.75
TIMP3	61.8715	3.13205	0.477881	6.55405	5.59988e-11	7.35434e-09	40.6984	124.213	186.935	3.37384	8.25966	7.74908
GABRP	66.5498	3.14982	0.480965	6.54896	5.79375e-11	7.53783e-09	60.2649	84.7436	232.161	1.12461	5.50644	15.4982
RNASE1	40.7686	3.47011	0.530515	6.54102	6.10999e-11	7.87567e-09	54.7863	69.6523	114.573	1.12461	2.75322	1.72202
SEMA4A	327.637	2.18947	0.334836	6.53893	6.19601e-11	7.91327e-09	444.551	669.823	532.915	76.4738	78.4667	163.592
FAM64A	66.753	3.10334	0.4765	6.51277	7.37762e-11	9.33672e-09	120.53	33.6653	225.377	5.62307	4.12983	11.1931
KRT8	51.8975	3.53326	0.542986	6.50708	7.66248e-11	9.60985e-09	169.837	62.6871	73.8694	0	4.12983	0.861009
SERPINB6	808.679	-1.7144	0.263941	-6.49538	8.28218e-11	1.02943e-08	574.473	345.94	171.106	1829.75	1302.27	628.537
MIR421	307.731	-2.16317	0.334894	-6.45928	1.05205e-10	1.29607e-08	90.7887	138.144	44.4724	715.255	719.967	137.761
LTA	435.204	2.12454	0.330288	6.43241	1.25596e-10	1.5337e-08	759.964	719.741	679.146	92.2184	122.518	237.639
UBE2C	135.392	2.85359	0.444131	6.42511	1.3177e-10	1.59511e-08	136.966	89.3871	525.377	4.49846	23.4024	32.7184
DRAIC	46.7082	3.41707	0.534471	6.39336	1.62278e-10	1.94748e-08	58.6996	47.5957	168.091	2.24923	2.75322	0.861009
FOSB	3036.64	2.25936	0.356159	6.3437	2.24315e-10	2.66897e-08	4238.89	9585.32	2063.82	901.941	601.578	828.291
PLEKHA1	1060.95	-1.77159	0.279354	-6.34176	2.27158e-10	2.67989e-08	673.871	517.749	225.377	2136.77	1565.2	1246.74
C15orf53	63.0156	2.94919	0.466315	6.32445	2.54134e-10	2.97294e-08	85.3101	140.465	126.633	6.74769	6.88305	12.0541
CLEC2D	32921.8	-1.73451	0.274608	-6.31631	2.6789e-10	3.10775e-08	15363.6	17437.5	6623.37	87879.6	53541.8	16684.6
KIF4A	135.263	2.4471	0.388184	6.30397	2.90122e-10	3.33785e-08	120.53	117.248	476.382	12.3708	24.779	60.2706
ABCG1	243.831	2.19183	0.348233	6.29415	3.09086e-10	3.50743e-08	385.852	390.053	453.015	79.8476	105.999	48.2165
ICOS	452.923	1.84567	0.293255	6.29374	3.09901e-10	3.50743e-08	633.955	631.514	895.478	190.06	121.142	245.388
CDC20	379.155	2.5212	0.400731	6.29151	3.14387e-10	3.5295e-08	266.105	195.026	1604.77	25.8661	86.7264	96.433
EPB41L4A	521.556	-1.79977	0.286623	-6.27923	3.40256e-10	3.78936e-08	221.493	342.457	110.05	959.296	1010.43	485.609
SSX2IP	497.702	-1.77415	0.283147	-6.26584	3.70829e-10	4.09707e-08	235.581	237.979	150	777.108	1065.5	520.05
CX3CR1	4514.97	-1.81516	0.289902	-6.26129	3.81795e-10	4.18501e-08	3492.23	1330.36	1210.55	7693.49	7534.18	5829.03
PTCH1	509.526	-1.8788	0.301276	-6.23614	4.485e-10	4.87779e-08	216.797	345.94	81.4071	765.862	1128.82	518.328
HLA-DMB	584.718	1.78052	0.2859	6.22779	4.73052e-10	5.10493e-08	882.842	600.171	1251.26	236.169	121.142	416.728
RRM2	402.542	2.19138	0.352426	6.21799	5.03555e-10	5.3923e-08	256.713	343.618	1490.2	44.9846	130.778	148.955
FCRL3	2653.36	-1.57936	0.254876	-6.19659	5.76999e-10	6.13161e-08	735.701	2140.65	1066.58	3045.46	5893.26	3038.5
FAM65B	8459.25	-1.50395	0.242823	-6.19361	5.88021e-10	6.19978e-08	5683.68	4262.72	2999.25	15057.5	11940.7	10811.7
AGPAT4-IT1	192.533	-2.24552	0.362622	-6.19246	5.92321e-10	6.19978e-08	79.0488	77.7784	15.8292	280.029	569.916	132.595
GK5	689.912	-1.65518	0.268003	-6.17598	6.57523e-10	6.83088e-08	370.981	322.722	257.035	1121.24	1131.57	935.917
TPSB2	48.6618	3.37308	0.550229	6.13031	8.77054e-10	9.04405e-08	0.782661	111.444	176.382	1.12461	1.37661	0.861009
ESPL1	170.069	2.51905	0.412797	6.10238	1.045e-09	1.06967e-07	187.839	155.557	569.096	16.8692	52.3112	38.7454
MIR573	116.103	-2.44799	0.401433	-6.09813	1.07314e-09	1.09045e-07	40.6984	37.1479	2.26131	354.253	245.036	17.2202
MAD2L1	290.114	1.97684	0.324345	6.09486	1.09532e-09	1.10492e-07	423.42	280.931	720.603	67.4769	88.103	160.148
DCN	68.8016	3.0308	0.498305	6.08222	1.18528e-09	1.18707e-07	51.6556	143.948	191.457	1.12461	1.37661	23.2472
SIT1	1847.48	1.52521	0.251096	6.0742	1.24607e-09	1.23904e-07	2927.94	2132.52	3238.19	1024.52	593.319	1168.39
SYTL3	1911.34	-1.51667	0.250742	-6.04873	1.45988e-09	1.44135e-07	896.93	1230.52	657.287	2461.78	4385.88	1835.67
TXK	1069.27	-1.73075	0.286583	-6.03926	1.54823e-09	1.51781e-07	429.681	812.61	180.151	1065.01	2950.07	978.106
SAPCD2	62.5699	2.8414	0.471223	6.02985	1.64115e-09	1.59766e-07	139.314	41.7914	168.091	11.2461	5.50644	9.4711
SCARNA17	116.723	2.67142	0.444629	6.0082	1.876e-09	1.81359e-07	196.448	347.101	97.2362	14.62	16.5193	28.4133
ADGRG1	9725.78	-1.8786	0.313505	-5.99223	2.06987e-09	1.98673e-07	8399.52	2809.31	1786.43	16423.9	17962	10973.6
KIF18B	96.509	2.96974	0.495688	5.99115	2.08364e-09	1.98673e-07	6.26129	95.1915	454.523	2.24923	9.63626	11.1931
ITM2A	3238.13	1.47097	0.245893	5.98217	2.20191e-09	2.08522e-07	4786.76	4465.87	5215.33	1746.53	1701.49	1512.79
CARNS1	1185.49	-1.90168	0.318352	-5.97353	2.32178e-09	2.18388e-07	418.724	576.953	213.317	3428.95	1950.66	524.355
MCM4	555.695	1.77221	0.297209	5.96285	2.47875e-09	2.31588e-07	574.473	444.614	1662.81	147.324	173.453	331.489
SPC25	93.6153	2.71587	0.456596	5.94808	2.71304e-09	2.50688e-07	162.011	66.1697	287.94	7.8723	17.8959	19.8032
HBB	180.836	-2.47069	0.415402	-5.94771	2.71919e-09	2.50688e-07	24.2625	24.3783	45.2261	68.6015	152.804	769.742
JUP	70.3296	2.83962	0.479143	5.92646	3.09534e-09	2.83488e-07	152.619	66.1697	172.613	3.37384	8.25966	18.9422
CRIM1	837.147	1.58913	0.269486	5.8969	3.70398e-09	3.37014e-07	1248.34	1368.67	1209.05	480.21	359.295	357.319
TCP11L2	237.236	-1.88492	0.319763	-5.89474	3.75262e-09	3.39223e-07	93.9193	95.1915	85.9297	447.596	346.906	353.875
GINS2	171.623	2.43374	0.415247	5.86096	4.60201e-09	4.1332e-07	226.972	135.822	551.005	17.9938	52.3112	45.6335
ZNF91	2997.18	-1.58006	0.269976	-5.8526	4.83938e-09	4.31853e-07	1789.16	2253.25	502.764	6193.25	4995.71	2248.96
LILRB1	567.852	-1.69334	0.289466	-5.84985	4.92004e-09	4.36254e-07	455.509	224.048	121.357	1207.84	830.095	568.266
SELL	3801.12	-1.47394	0.252038	-5.8481	4.97229e-09	4.38096e-07	2250.15	1292.05	2233.42	5140.61	4059.62	7830.88
SIRPG	1370.2	1.4805	0.253429	5.84187	5.16195e-09	4.51947e-07	1923.78	1480.11	2709.05	584.799	499.709	1023.74
CYP19A1	84.3863	3.09229	0.531107	5.82235	5.80242e-09	5.04847e-07	1.56532	493.371	2.26131	0	8.25966	0.861009
MINOS1P1	571.155	-2.00023	0.343843	-5.81728	5.98124e-09	5.17173e-07	190.969	176.453	145.477	1937.71	563.033	413.284
IL18RAP	590.3	-1.67038	0.287424	-5.81155	6.18977e-09	5.319e-07	181.577	366.835	190.704	506.076	1718.01	578.598
PLP2	299.092	2.09511	0.36111	5.80187	6.55812e-09	5.60096e-07	541.601	380.766	551.005	51.7323	68.8305	200.615
HLA-DRA	1992.22	1.43075	0.247001	5.79247	6.93572e-09	5.88733e-07	2331.55	1150.42	5289.2	777.108	393.71	2011.32
CGB	32.6366	3.27138	0.567108	5.76854	7.99611e-09	6.7463e-07	12.5226	178.774	4.52261	0	0	0
HJURP	129.406	2.62141	0.455357	5.75682	8.57157e-09	7.18824e-07	48.525	90.548	586.432	12.3708	17.8959	20.6642
LINC00987	655.728	-1.65335	0.287283	-5.75511	8.65858e-09	7.21773e-07	598.736	176.453	125.126	1993.94	452.904	587.208
TUBB	3041.85	1.61125	0.280273	5.74886	8.98481e-09	7.44509e-07	4303.85	2443.64	7471.36	1076.26	1227.94	1728.05
PPBP	75.9579	-3.05395	0.533471	-5.72468	1.03627e-08	8.50547e-07	8.60927	0	6.78392	33.7384	170.7	235.917
NT5E	177.941	-2.12626	0.371444	-5.72429	1.03867e-08	8.50547e-07	30.5238	85.9045	59.5478	260.91	258.803	371.956
XCL1	114.598	2.24962	0.393176	5.72165	1.05493e-08	8.58812e-07	285.671	121.892	177.889	61.8538	17.8959	22.3862
IL6ST	2452.49	-1.41048	0.247726	-5.6937	1.24318e-08	1.00618e-06	1020.59	1901.51	945.98	3304.12	5235.24	2307.5
KISS1	43.2487	3.18468	0.559768	5.68928	1.27574e-08	1.02657e-06	3.13064	254.231	0.753769	0	1.37661	0
ARHGAP18	660.211	1.53022	0.269888	5.66982	1.42949e-08	1.14367e-06	1085.55	1163.19	748.493	321.64	370.308	272.079
CASC5	188.288	1.94077	0.342475	5.66689	1.4541e-08	1.15672e-06	273.149	175.292	479.397	58.4799	49.5579	93.85
CRIPT	3275.47	-1.65581	0.292601	-5.65894	1.52309e-08	1.20472e-06	1191.21	2154.58	990.453	7381.97	5320.59	2614.02
SORL1	6951.52	-1.33387	0.235762	-5.65768	1.53434e-08	1.20675e-06	4608.31	4242.99	2623.87	12186.3	11268.9	6778.73
SLCO4C1	245.257	-1.95572	0.346246	-5.64835	1.61994e-08	1.26692e-06	135.4	106.8	40.7035	481.335	375.814	331.489
MAOA	89.4828	2.78512	0.493769	5.64052	1.69537e-08	1.31851e-06	126.791	142.787	224.623	0	15.1427	27.5523
F2RL2	1959.94	-1.41856	0.251802	-5.63362	1.76461e-08	1.36473e-06	1278.87	1318.75	456.03	3064.57	4361.1	1280.32
TGFBR3	4240.37	-1.42317	0.253101	-5.62293	1.8775e-08	1.44402e-06	3557.98	1833.02	1504.52	7699.11	5803.78	5043.79
WIPF3	78.8558	2.65281	0.472291	5.6169	1.94409e-08	1.48701e-06	78.2661	197.348	153.015	1.12461	19.2725	24.1083
C1QB	24.2402	3.20806	0.571643	5.612	2.00006e-08	1.52147e-06	32.8718	24.3783	88.191	0	0	0
NUDT14	144.809	2.06026	0.367446	5.60698	2.05889e-08	1.55771e-06	240.277	240.3	242.714	37.1123	48.1813	60.2706
MCM10	146.524	2.24179	0.400393	5.59898	2.15623e-08	1.62253e-06	193.317	179.935	380.653	20.2431	61.9474	43.0505
CDC6	194.051	2.38522	0.4264	5.59387	2.22068e-08	1.66204e-06	270.018	167.166	587.186	16.8692	75.7135	47.3555
SLC1A5	412.706	1.60361	0.286789	5.59158	2.25013e-08	1.67508e-06	601.084	589.723	707.789	174.315	194.102	209.225
ERP27	1592.95	-1.45871	0.26128	-5.58295	2.36466e-08	1.75098e-06	956.412	1043.62	336.935	3527.91	2910.15	782.657
CDKN3	152.929	2.07572	0.371884	5.58164	2.38264e-08	1.75496e-06	179.229	121.892	474.875	30.3646	37.1684	74.0468
RNF43	227.007	-1.82954	0.328719	-5.56568	2.61139e-08	1.91332e-06	90.7887	84.7436	92.7136	276.655	411.606	405.535
CCSAP	1193.24	-1.7467	0.314397	-5.55571	2.76491e-08	2.0152e-06	432.029	698.845	281.156	3181.53	1832.27	733.58
VIM	3376.87	1.56208	0.281639	5.54641	2.91599e-08	2.11424e-06	7054.91	3978.31	4437.44	1365.28	1395.88	2029.4
HLA-DMA	1052.99	1.42161	0.256424	5.54396	2.95704e-08	2.1329e-06	1644.37	864.85	2152.76	547.687	308.36	799.878
ENPP5	495.825	-1.54084	0.278	-5.54258	2.9804e-08	2.13867e-06	227.754	349.422	138.694	681.516	1152.22	425.339
FGR	6311.65	-1.40271	0.253132	-5.54143	3.00017e-08	2.14181e-06	5519.33	2334.51	2497.24	12193.1	8534.98	6790.78
CXCL12	29.5337	3.10411	0.561089	5.53229	3.16078e-08	2.24496e-06	2.34798	58.0436	114.573	0	1.37661	0.861009
CCL4L2	80.1939	2.60532	0.471238	5.52867	3.22659e-08	2.28007e-06	122.095	210.118	107.035	15.7446	5.50644	20.6642
KLF3	791.177	-1.86671	0.338051	-5.52196	3.35242e-08	2.35702e-06	729.44	195.026	143.97	1409.14	1362.84	906.643
GNLY	9843.3	-1.64421	0.297929	-5.51879	3.41348e-08	2.38789e-06	8660.14	3357.24	2516.08	15724.4	17911.1	10890.9
KANSL1L	1485.75	-1.75994	0.319112	-5.51512	3.48549e-08	2.42608e-06	445.334	997.189	324.874	3471.68	2934.93	740.468
KLRF1	308.741	-1.94853	0.353851	-5.50663	3.65773e-08	2.5333e-06	147.923	176.453	32.4121	381.244	812.199	302.214
ACP5	500.456	1.70491	0.311025	5.48157	4.21567e-08	2.90526e-06	694.22	703.488	915.076	188.935	123.895	377.122
CD74	20685.5	1.30721	0.238985	5.46983	4.50457e-08	3.08225e-06	28724.4	15840.1	44865.1	9516.49	6794.94	18372.2
C1QC	26.6336	3.06328	0.560081	5.46935	4.51677e-08	3.08225e-06	44.6117	30.1827	82.1608	1.12461	0	1.72202
CD27	948.562	1.74625	0.319551	5.46471	4.63675e-08	3.1487e-06	1741.42	1179.45	1478.89	278.904	253.296	759.41
APOBEC3H	173.972	2.02368	0.371766	5.44341	5.22701e-08	3.51257e-06	289.585	203.153	376.131	66.3522	64.7006	43.9115
SPAG5	299.505	1.98261	0.364262	5.4428	5.24501e-08	3.51257e-06	386.635	227.531	898.493	118.084	78.4667	87.8229
CDK6	1149.26	1.58487	0.291192	5.44269	5.24829e-08	3.51257e-06	2239.98	1823.73	1236.18	471.213	514.852	609.595
DDAH2	285.718	1.79132	0.330201	5.42494	5.79727e-08	3.86143e-06	440.638	473.636	443.216	106.838	81.2199	168.758
KIF20A	101.61	2.6307	0.485027	5.42382	5.83388e-08	3.86731e-06	126.791	49.9175	388.945	5.62307	22.0257	16.3592
CKAP2L	150.373	2.4064	0.445995	5.39557	6.83059e-08	4.50657e-06	177.664	171.809	438.694	3.37384	42.6749	68.0197
ABLIM1	2506.01	-1.34482	0.249794	-5.38372	7.29609e-08	4.79098e-06	1165.38	1642.63	1318.34	3748.34	3780.17	3381.18
RASGRP2	1573.51	-1.48864	0.277181	-5.37064	7.84582e-08	5.12778e-06	986.936	889.228	520.854	2760.93	1943.77	2339.36
TTC19	2980.77	-1.60443	0.300038	-5.34741	8.9221e-08	5.80395e-06	1035.46	2189.4	837.437	6554.25	5249.01	2019.07
CCR2	326.645	1.67866	0.314055	5.34512	9.03564e-08	5.85047e-06	508.73	431.844	587.186	163.069	152.804	116.236
RBBP8	218.423	1.79895	0.337062	5.33716	9.44111e-08	6.08471e-06	279.41	285.574	468.091	56.2307	61.9474	159.287
FAM169A	488.658	-1.6265	0.305396	-5.32587	1.00472e-07	6.44549e-06	298.194	297.183	107.789	847.959	797.057	583.764
CEACAM1	146.788	2.04989	0.387901	5.28457	1.26002e-07	8.04624e-06	192.535	192.705	351.256	31.4892	68.8305	43.9115
AXL	116.036	2.30454	0.436535	5.27916	1.29775e-07	8.24931e-06	64.1782	221.727	313.568	2.24923	59.1942	35.3014
CLIC5	314.026	1.72059	0.326149	5.27547	1.32414e-07	8.37878e-06	477.423	480.601	512.563	203.555	103.246	106.765
ANLN	124.268	2.19906	0.417416	5.26828	1.37707e-07	8.67429e-06	146.358	163.683	312.06	11.2461	19.2725	92.989
KIAA0101	109.832	2.33575	0.443595	5.26549	1.39814e-07	8.76734e-06	162.794	76.6175	344.472	11.2461	30.2854	33.5794
IL5RA	288.158	-2.01653	0.383879	-5.25305	1.49604e-07	9.33917e-06	119.747	41.7914	37.6885	1309.05	129.401	91.267
ITGAM	1409.42	-1.43964	0.274166	-5.25099	1.5128e-07	9.40167e-06	1307.04	580.436	403.266	2646.22	2217.72	1301.85
NR1D2	1020.22	-1.64828	0.313983	-5.24957	1.52451e-07	9.43228e-06	390.548	684.914	263.819	2545	1430.3	806.766
LOC100506860	935.361	-1.48243	0.282597	-5.24576	1.5564e-07	9.58701e-06	453.943	611.779	281.91	1951.21	1695.98	617.344
ANO9	636.663	1.48372	0.282928	5.24417	1.56984e-07	9.62717e-06	949.368	1112.12	804.272	382.369	273.945	297.909
TMEM181	1859.99	-1.42994	0.272915	-5.23949	1.61024e-07	9.83163e-06	1139.55	1062.2	538.191	4760.49	2274.16	1385.36
CDKN1A	299.935	1.74311	0.332891	5.23627	1.63855e-07	9.96082e-06	546.297	506.14	346.734	121.458	216.128	62.8537
CD69	3224.12	1.80735	0.345218	5.2354	1.64628e-07	9.96429e-06	6438.17	6623.93	2532.66	775.984	1324.3	1649.69
CEP78	855.033	-1.39207	0.265966	-5.23401	1.65874e-07	9.99623e-06	577.604	387.731	404.02	1354.04	1258.22	1148.59
TMEM71	1108.22	-1.34596	0.257399	-5.2291	1.70337e-07	1.02209e-05	445.334	937.984	420.603	1346.16	2501.3	997.91
SOX13	273.365	-1.95402	0.373814	-5.22726	1.72045e-07	1.02791e-05	271.583	66.1697	18.0905	621.912	506.592	155.843
C1R	92.0924	2.46112	0.471537	5.21935	1.79547e-07	1.06815e-05	35.2197	196.187	272.864	15.7446	11.0129	21.5252
PELI2	108.31	-2.00398	0.38404	-5.21817	1.80703e-07	1.07045e-05	28.9585	46.4349	33.9196	129.331	238.153	173.063
ACTG1	39268.6	1.4241	0.273158	5.21345	1.85364e-07	1.09341e-05	69583.3	41056.6	64611.6	17878	23208.3	19273.7
HIST1H4C	612.287	1.76762	0.339827	5.20154	1.97646e-07	1.16094e-05	765.443	422.557	1607.79	84.3461	128.025	665.56
SSBP3-AS1	278.867	-1.69262	0.327001	-5.1762	2.26454e-07	1.32018e-05	185.491	128.857	55.0251	690.513	324.88	288.438
SIGLEC9	90.2261	-2.14141	0.413717	-5.17603	2.26652e-07	1.32018e-05	11.7399	41.7914	20.3518	55.1061	312.49	99.8771
CRYAB	30.7	2.82165	0.545335	5.17416	2.28942e-07	1.32796e-05	39.9157	65.0088	71.6081	1.12461	1.37661	5.16606
TNIP3	403.858	1.68616	0.326241	5.16843	2.36068e-07	1.36361e-05	550.211	674.467	640.704	98.9661	158.31	300.492
GNG12	34.546	2.7713	0.536627	5.1643	2.41338e-07	1.38829e-05	28.1758	99.835	68.593	0	5.50644	5.16606
ZBTB16	820.223	-1.56442	0.303891	-5.14797	2.63327e-07	1.50855e-05	446.899	549.092	169.598	843.461	2108.97	803.322
LTB	1671.4	1.70477	0.331358	5.14481	2.67799e-07	1.52788e-05	2702.53	3093.72	1975.63	512.824	503.839	1239.85
ANKRD28	980.81	-1.36483	0.265479	-5.14099	2.73293e-07	1.55124e-05	665.262	631.514	319.598	1585.71	1585.85	1096.93
DLGAP5	135.448	2.20868	0.429669	5.14042	2.74123e-07	1.55124e-05	151.054	78.9393	474.875	8.99691	31.662	67.1587
ALDH1A3	30.583	2.88563	0.561568	5.13852	2.76908e-07	1.55911e-05	67.3089	44.1131	67.0854	0	4.12983	0.861009
LUM	57.5524	2.59298	0.504673	5.13795	2.77753e-07	1.55911e-05	50.0903	117.248	146.985	0	6.88305	24.1083
CPXM1	33.7353	2.74	0.534243	5.12874	2.91683e-07	1.63073e-05	51.6556	63.848	76.1307	3.37384	1.37661	6.02706
SYNE1	14759.9	-1.21817	0.238412	-5.10954	3.22951e-07	1.79832e-05	10988.6	9796.6	5464.07	25419.7	21626.5	15264
SHCBP1	94.2511	2.13543	0.418134	5.10705	3.2723e-07	1.81489e-05	122.878	99.835	262.312	17.9938	28.9088	33.5794
GTSE1	135.379	2.26368	0.443406	5.10521	3.30429e-07	1.82536e-05	133.835	74.2958	519.347	20.2431	34.4152	30.1353
HIP1	856.037	1.49336	0.29276	5.10096	3.37937e-07	1.85945e-05	826.49	1417.42	1653.02	435.226	395.087	408.979
TOB1	12569.3	-1.32356	0.260344	-5.08388	3.69811e-07	2.02125e-05	8576.4	6707.52	4200.75	29237.7	19042.6	7650.93
AURKB	110.099	2.36951	0.466104	5.08365	3.70246e-07	2.02125e-05	165.924	59.2045	371.608	16.8692	28.9088	18.0812
LDLRAD4	292.477	1.73377	0.341487	5.07713	3.83183e-07	2.08371e-05	293.498	445.775	655.779	139.452	82.5966	137.761
RAD51AP1	92.0507	2.14557	0.42325	5.06928	3.99327e-07	2.16305e-05	104.877	124.213	244.975	17.9938	34.4152	25.8303
PTPN7	4479.14	1.24581	0.246401	5.05603	4.28082e-07	2.30982e-05	5899.7	5428.24	7867.09	2755.3	2311.33	2613.16
ZEB2	1801.37	-1.48772	0.294506	-5.05158	4.38179e-07	2.35517e-05	1544.19	775.462	532.915	2754.18	2696.78	2504.68
LINC00892	146.736	1.81145	0.359679	5.0363	4.74615e-07	2.5412e-05	187.056	211.279	311.307	52.8569	55.0644	62.8537
CLSPN	287.409	1.69593	0.337008	5.03229	4.84651e-07	2.58499e-05	455.509	293.701	612.06	96.7168	139.038	127.429
SERPINB9	4867.3	-1.24179	0.247247	-5.02248	5.10096e-07	2.71033e-05	3584.59	2877.8	1685.43	10952.6	6453.54	3649.82
UBASH3A	1023.71	1.3385	0.266664	5.01942	5.18268e-07	2.74327e-05	1153.64	1440.64	1882.92	546.563	446.021	672.448
EVA1C	228.482	-1.65083	0.32904	-5.01713	5.24503e-07	2.75785e-05	169.055	104.478	41.4573	458.843	423.996	173.063
ADAMTS10	151.814	-1.94159	0.387006	-5.01695	5.24985e-07	2.75785e-05	101.746	54.561	18.8442	327.263	221.634	186.839
MIR1294	133.374	-2.0389	0.406586	-5.01468	5.31209e-07	2.78006e-05	32.0891	65.0088	23.3668	353.129	256.049	70.6028
APOBEC2	391.108	-1.6478	0.328845	-5.01087	5.41859e-07	2.82518e-05	126.791	257.714	127.387	796.227	733.733	304.797
TUBA1B	1255.3	1.48541	0.296812	5.00455	5.59938e-07	2.90854e-05	1786.82	867.171	3116.08	446.472	509.345	805.905
SDC4	124.009	2.19525	0.439087	4.99957	5.74571e-07	2.97346e-05	242.625	112.605	269.849	88.8445	6.88305	23.2472
IDH2	2127.58	1.25895	0.252332	4.98925	6.06155e-07	3.12529e-05	2998.37	1965.36	4236.18	1244.95	922.328	1398.28
SH3RF2	73.6196	-2.28318	0.458666	-4.97787	6.4287e-07	3.30236e-05	20.3492	11.6087	12.8141	286.777	55.0644	55.1046
NRP1	64.4802	2.47872	0.499119	4.9662	6.82781e-07	3.49448e-05	43.0464	160.2	144.724	0	9.63626	29.2743
SKA1	96.7088	2.08321	0.419746	4.96302	6.9407e-07	3.53925e-05	151.054	59.2045	288.694	25.8661	19.2725	36.1624
TFDP2	826.73	-1.29986	0.262407	-4.95359	7.28566e-07	3.70159e-05	515.774	407.466	459.045	1295.56	1177	1105.54
BACE2	37.9378	2.58232	0.522112	4.94591	7.57888e-07	3.83657e-05	71.2222	66.1697	73.8694	2.24923	5.50644	8.61009
ATM	5788.09	-1.22466	0.248395	-4.93027	8.21179e-07	4.1419e-05	3605.72	4179.14	2451.26	8060.11	8815.81	7616.49
AGTPBP1	1540.01	-1.45478	0.295533	-4.92256	8.54177e-07	4.28316e-05	658.218	1079.61	606.03	3079.19	1896.97	1920.05
AMPH	292.233	-1.56068	0.317104	-4.92167	8.58071e-07	4.28316e-05	146.358	124.213	136.432	457.718	552.02	336.655
COL1A1	110.896	2.48647	0.505248	4.92128	8.59798e-07	4.28316e-05	89.2234	135.822	376.131	2.24923	55.0644	6.88807
ANXA2	5387.47	1.42162	0.288894	4.92089	8.61494e-07	4.28316e-05	9639.25	4956.92	9243.47	1862.36	2192.94	4429.89
SSBP3	676.183	-1.44933	0.294781	-4.91664	8.80435e-07	4.36176e-05	629.259	234.496	229.146	1282.06	852.121	830.013
CYP3A5	620.249	-1.68163	0.342235	-4.91367	8.93875e-07	4.41263e-05	195.665	393.536	147.739	1493.49	1215.55	275.523
FBXO32	1063.55	-1.45752	0.29677	-4.91128	9.04821e-07	4.44656e-05	393.679	792.875	379.9	1910.72	2172.29	731.858
TMCC3	213.034	-1.73134	0.35256	-4.91078	9.07135e-07	4.44656e-05	128.356	77.7784	61.8091	295.774	443.268	271.218
SNORA70G	227.42	-1.73363	0.353682	-4.90168	9.50209e-07	4.62674e-05	102.529	83.5828	80.6533	450.97	476.307	170.48
CSH2	22.9391	2.80925	0.573128	4.90161	9.5054e-07	4.62674e-05	18.7839	111.444	6.03015	0	1.37661	0
NNMT	35.3111	2.6153	0.534481	4.89315	9.92326e-07	4.8133e-05	37.5677	85.9045	74.6231	0	6.88305	6.88807
DNAI2	78.7857	-2.14818	0.439316	-4.88983	1.00923e-06	4.87831e-05	19.5665	33.6653	11.3065	215.926	136.284	55.9656
TRABD2A	506.719	-1.70779	0.349851	-4.88149	1.05287e-06	5.07164e-05	129.922	465.51	121.357	569.055	831.472	923.002
PLEKHG3	448.476	-1.71603	0.352975	-4.86162	1.16427e-06	5.58891e-05	352.197	183.418	80.6533	635.407	821.836	617.344
PKMYT1	70.7588	2.46821	0.507931	4.85934	1.17779e-06	5.63436e-05	86.8754	42.9523	260.804	2.24923	17.8959	13.7761
TMEM2	4374.28	-1.24116	0.256263	-4.84333	1.27681e-06	6.08714e-05	2050.57	3798.37	1754.02	6916.38	7915.5	3810.83
SETBP1	529.49	-1.32727	0.274287	-4.83898	1.30509e-06	6.20074e-05	324.022	293.701	248.744	880.573	790.174	639.73
MGAT4A	1751.53	-1.31496	0.271785	-4.83824	1.30996e-06	6.2027e-05	1193.56	1202.66	572.111	3071.32	2319.59	2149.94
LOC645513	638.767	-1.36498	0.282182	-4.83722	1.3167e-06	6.21349e-05	382.721	403.983	189.95	1038.02	1419.28	398.647
ITGAX	465.2	-1.48742	0.307816	-4.83218	1.35044e-06	6.35118e-05	208.971	300.666	140.955	407.11	1258.22	475.277
KCNA6	152.876	1.70957	0.353909	4.83053	1.3617e-06	6.38256e-05	190.187	304.148	232.161	57.3553	68.8305	64.5757
GAPDH	12051.8	1.41808	0.293685	4.82859	1.37506e-06	6.42358e-05	20268.6	9826.78	23072.9	3706.73	4679.09	10756.6
TP53I11	362.59	1.47675	0.307265	4.8061	1.53902e-06	7.16546e-05	529.079	524.714	573.618	242.917	139.038	166.175
TYMP	105.733	1.92837	0.401539	4.80244	1.56743e-06	7.2734e-05	171.403	142.787	208.794	25.8661	46.8047	38.7454
ARRDC3	15348.4	-1.21859	0.254405	-4.78998	1.66797e-06	7.68923e-05	13039.9	8439.54	3554.77	37887.1	22989.4	6179.46
IFNG	283.571	1.57148	0.328077	4.78997	1.66809e-06	7.68923e-05	549.428	383.088	373.116	122.583	101.869	171.341
KIF19	104.113	-1.99369	0.416303	-4.78902	1.67596e-06	7.70003e-05	78.2661	11.6087	24.1206	239.543	103.246	167.897
FOS	5358.15	1.69521	0.354123	4.78707	1.69235e-06	7.74974e-05	7812.52	14851	3266.84	3157.92	1353.21	1707.38
PDK1	913.102	-1.31798	0.27538	-4.78605	1.70095e-06	7.76359e-05	465.683	734.832	337.689	1515.98	1417.91	1006.52
CLIC1	5293.28	1.15739	0.241938	4.78383	1.71986e-06	7.82426e-05	8654.67	5444.49	8141.46	3809.07	2656.86	3053.14
GOLM1	251.333	-1.52516	0.318869	-4.78303	1.72674e-06	7.82994e-05	92.354	176.453	91.9598	363.25	543.761	240.222
GAS7	390.663	-1.51273	0.317126	-4.77011	1.8413e-06	8.32231e-05	172.185	155.557	232.915	807.473	499.709	476.138
PSIP1	3359.03	-1.30714	0.274495	-4.76196	1.91725e-06	8.63753e-05	1708.55	2647.95	1086.93	7010.85	5367.4	2332.47
JUND	567.191	1.45224	0.305867	4.74794	2.05497e-06	9.22812e-05	1076.16	1013.44	484.674	325.014	239.53	264.33
DKFZP586I1420	971.503	-1.37931	0.290692	-4.7449	2.08613e-06	9.33793e-05	458.639	762.693	249.498	1978.2	1896.97	483.026
ERO1B	952.879	-1.54515	0.326107	-4.73818	2.15642e-06	9.62166e-05	290.367	754.567	318.091	2019.81	1550.06	784.379
RASGRF2	189.214	-1.67872	0.35439	-4.73692	2.16993e-06	9.63547e-05	64.9609	121.892	63.3166	280.029	282.205	322.878
IL2RB	5537.9	1.20342	0.254067	4.7366	2.17336e-06	9.63547e-05	7655.99	6882.81	8790.45	2357.19	3228.15	4312.8
HMGB3	60.8464	2.29729	0.485704	4.72982	2.24724e-06	9.93139e-05	82.1794	37.1479	210.302	14.62	9.63626	11.1931
AGPAT2	254.764	1.50179	0.317732	4.72658	2.2833e-06	0.000100588	399.157	386.57	370.101	114.711	114.259	143.789
GZMA	1409.89	1.23726	0.262549	4.71251	2.44684e-06	0.000107453	2330.76	1336.16	2397.74	766.987	695.188	932.473
SYTL2	1296.7	-1.22853	0.260765	-4.71127	2.46181e-06	0.00010777	781.096	855.563	587.186	1540.72	2519.19	1496.43
SDK2	107.009	-1.96543	0.417949	-4.70256	2.56914e-06	0.000112116	22.6972	20.8957	70.8543	200.181	136.284	191.144
DIP2A-IT1	59.4605	-2.35315	0.500484	-4.70176	2.57928e-06	0.000112207	4.69597	19.7348	9.04523	146.2	148.674	28.4133
PHLDA1	264.879	1.74833	0.371925	4.70077	2.59182e-06	0.000112401	496.207	514.266	260.804	91.0938	77.0901	149.816
WDR34	197.958	1.70456	0.362825	4.69801	2.62714e-06	0.000113579	211.318	193.866	547.236	52.8569	89.4796	92.989
MDFIC	403.14	1.36357	0.290817	4.68875	2.74884e-06	0.000118472	870.319	572.31	345.98	281.154	200.985	148.094
LINC01004	825.991	-1.60252	0.342076	-4.68468	2.80404e-06	0.000120161	457.857	297.183	236.683	1825.25	1807.49	331.489
AFAP1L2	93.918	1.90942	0.407597	4.68458	2.80528e-06	0.000120161	111.921	164.844	185.427	17.9938	31.662	51.6606
RAP2B	9522.65	-1.18536	0.253461	-4.6767	2.91534e-06	0.000124492	7461.89	4725.91	3869.85	23022	11032.1	7024.11
GFPT2	64.5989	-2.09909	0.449238	-4.67256	2.97469e-06	0.000126638	8.60927	31.3435	17.3367	84.3461	162.44	83.5179
CCL21	18.5148	2.69493	0.578204	4.66086	3.14884e-06	0.000133643	3.91331	77.7784	29.397	0	0	0
C6orf25	45.677	-2.34946	0.504219	-4.6596	3.1682e-06	0.000134056	0.782661	13.9305	14.3216	32.6138	114.259	98.1551
RTKN2	278.721	-1.44706	0.310949	-4.65369	3.26046e-06	0.000137542	97.8326	225.209	95.7287	344.132	671.785	237.639
SLC7A2	43.643	2.42235	0.521004	4.64938	3.32933e-06	0.000140023	68.8742	42.9523	127.387	1.12461	6.88305	14.6372
GADD45G	30.454	2.50106	0.538447	4.64494	3.40169e-06	0.000142635	59.4822	66.1697	44.4724	6.74769	4.12983	1.72202
SRPK2	3880.78	-1.56081	0.336342	-4.64055	3.47489e-06	0.000145267	1560.63	1586.91	1631.16	10952.6	5282.05	2271.34
PLCD1	575.404	-1.36766	0.295045	-4.63543	3.56193e-06	0.00014846	290.367	301.827	301.508	1186.47	735.109	637.147
SPRY1	60.4114	2.19242	0.474376	4.62169	3.80626e-06	0.00015817	217.58	66.1697	38.4422	16.8692	16.5193	6.88807
TSKU	34.959	2.45434	0.531428	4.61838	3.86739e-06	0.000159855	18.7839	54.561	122.111	2.24923	6.88305	5.16606
CCNB1	346.828	1.9015	0.411751	4.61808	3.8731e-06	0.000159855	331.066	166.005	1279.9	52.8569	134.908	116.236
CD9	89.0753	2.06737	0.447712	4.61764	3.88125e-06	0.000159855	189.404	123.052	139.447	15.7446	15.1427	51.6606
ACTB	121146	1.34013	0.290336	4.61578	3.9163e-06	0.000160822	205869	110020	206596	41291.3	47220.5	115878
DCHS1	44.8793	-2.35531	0.510567	-4.61313	3.96655e-06	0.000162407	1.56532	11.6087	13.5678	52.8569	122.518	67.1587
NR4A1	67.6733	2.30397	0.499684	4.61086	4.01006e-06	0.000163707	134.618	177.613	43.7186	2.24923	42.6749	5.16606
OSBP2	110.611	-2.01204	0.436629	-4.60812	4.06319e-06	0.000165391	22.6972	51.0784	21.1055	321.64	188.595	58.5486
FOXP1-AS1	423.407	-1.48585	0.32269	-4.60458	4.1329e-06	0.000167738	206.623	337.814	85.9297	995.284	626.357	288.438
SGK1	78.2502	1.9685	0.427593	4.60368	4.15099e-06	0.000167982	98.6153	139.305	153.769	19.1184	37.1684	21.5252
AK5	160.56	-1.64642	0.357824	-4.6012	4.20072e-06	0.000169174	43.0464	103.318	66.3317	159.695	269.815	321.156
PLK3	336.042	1.36163	0.295942	4.601	4.20474e-06	0.000169174	549.428	545.61	384.422	186.686	210.621	139.483
FKBP1A	2833.64	1.28744	0.280452	4.59059	4.41997e-06	0.000177321	4612.22	2637.5	4918.34	1084.13	1232.07	2517.59
KLF3-AS1	72.0071	-2.04334	0.44543	-4.58734	4.48929e-06	0.000179585	14.0879	40.6305	14.3216	130.455	133.531	99.0161
EIF4EBP1	181.863	1.60945	0.351282	4.58163	4.61355e-06	0.000184027	284.106	227.531	334.673	102.34	77.0901	65.4367
ZBTB44	2080.84	-1.27042	0.277516	-4.57783	4.69831e-06	0.000186872	1325.83	1324.55	866.081	3467.19	2270.03	3231.37
BUB1B	107.152	1.79343	0.391965	4.57548	4.7513e-06	0.000188441	88.4407	102.157	327.136	19.1184	23.4024	82.6569
BCL2L1	2122.8	1.14288	0.249843	4.57441	4.77569e-06	0.000188871	2668.09	2552.76	3686.68	1284.31	1194.9	1350.06
PSRC1	74.676	2.13377	0.466574	4.57328	4.80153e-06	0.000189354	97.05	49.9175	247.99	15.7446	19.2725	18.0812
GXYLT1	1157.43	-1.25961	0.276075	-4.56257	5.05304e-06	0.00019871	666.045	760.371	475.628	2423.54	1668.45	950.554
TTK	88.7324	1.96351	0.430748	4.55838	5.15487e-06	0.000201599	37.5677	78.9393	341.457	11.2461	19.2725	43.9115
C10orf10	39.5624	2.56153	0.561942	4.55836	5.15547e-06	0.000201599	34.4371	52.2392	140.201	0	9.63626	0.861009
LMNA	253.858	1.54737	0.339993	4.55117	5.33479e-06	0.000208027	468.814	450.418	249.498	164.194	82.5966	107.626
PVRL2	33.4167	2.44795	0.538047	4.54969	5.37252e-06	0.000208913	86.0927	20.8957	79.8995	2.24923	2.75322	8.61009
MAP1B	565.065	-1.30048	0.286147	-4.54481	5.49839e-06	0.000213212	365.503	374.962	204.271	1053.76	732.356	659.533
AURKA	164.519	1.86188	0.409809	4.5433	5.53808e-06	0.000214154	67.3089	168.326	607.538	38.2369	38.5451	67.1587
CD38	645.867	1.40264	0.309542	4.53134	5.861e-06	0.000226014	746.659	922.893	1183.42	269.907	505.216	247.11
FAM117B	1215.29	-1.24724	0.275866	-4.52118	6.14971e-06	0.000236492	979.892	939.145	226.884	2723.82	1664.32	757.688
APOBEC3G	5412.65	1.23051	0.272229	4.52011	6.18077e-06	0.000237032	7699.04	4980.14	10726.1	3249.01	2929.42	2892.13
ZNF83	3310.98	-1.30118	0.28794	-4.51894	6.21491e-06	0.000237686	2059.18	2009.47	921.86	9246.58	3690.69	1938.13
SECISBP2L	2026.72	-1.11506	0.247563	-4.50414	6.6641e-06	0.000254074	1550.45	1415.1	769.598	3127.55	3569.55	1728.05
NCF4	79.2411	2.17786	0.483579	4.50364	6.67992e-06	0.000254074	134.618	110.283	161.307	4.49846	9.63626	55.1046
GYG1	1167.04	1.16923	0.259663	4.50287	6.70428e-06	0.000254306	1577.84	1149.26	2193.47	565.681	574.046	941.944
HSPA1A	148.849	1.61843	0.359477	4.50217	6.72623e-06	0.000254445	268.453	236.818	188.442	61.8538	86.7264	50.7995
NLRP3	74.2122	2.08439	0.463055	4.50139	6.75117e-06	0.000254697	64.1782	189.222	128.895	10.1215	12.3895	40.4674
LOC388942	37.6947	2.4561	0.546653	4.49298	7.02337e-06	0.00026425	69.6568	77.7784	63.3166	1.12461	1.37661	12.9151
ERN1	746.244	-1.35	0.301416	-4.47885	7.50454e-06	0.000281592	394.461	460.866	279.648	1799.38	936.094	607.012
PARP8	8097.51	-1.21963	0.272469	-4.47622	7.59767e-06	0.00028432	4141.84	6271.03	3424.37	16097.7	11633.7	7016.36
LOC284454	1182.63	1.35645	0.303119	4.47497	7.6423e-06	0.000285224	1667.07	3063.54	409.297	1060.51	786.044	109.348
RC3H1	4872.37	-1.45605	0.325429	-4.47425	7.66808e-06	0.000285421	1719.51	3494.22	1634.17	12196.4	7066.14	3123.74
GPM6B	652.663	-1.45242	0.325313	-4.46469	8.01854e-06	0.00029767	253.582	453.901	233.668	1523.85	942.977	507.995
TCF19	436.197	1.33119	0.298546	4.45891	8.23771e-06	0.000304993	566.647	466.67	891.709	248.54	205.115	238.5
NCAPG2	421.05	1.40964	0.316386	4.45544	8.37221e-06	0.00030915	457.074	409.788	1030.4	253.038	128.025	247.971
FAM114A1	54.4764	2.13833	0.480252	4.45251	8.48707e-06	0.000312562	37.5677	110.283	134.925	2.24923	15.1427	26.6913
CSRNP1	656.652	1.39001	0.312488	4.44819	8.65952e-06	0.000318072	1037.03	1548.6	405.528	381.244	329.01	238.5
C9orf72	1129.18	-1.16787	0.262813	-4.44374	8.84084e-06	0.000323877	785.792	1016.92	269.096	2054.67	1924.5	724.109
TRIP13	77.2785	2.10664	0.474193	4.44257	8.88923e-06	0.000324795	38.3504	81.261	288.694	5.62307	31.662	18.0812
RGS18	30.6744	-2.48339	0.559561	-4.4381	9.07566e-06	0.000330739	0	3.48262	6.03015	79.8476	34.4152	60.2706
SLC16A3	259.647	1.4782	0.333429	4.43332	9.27922e-06	0.000337274	504.034	345.94	326.382	127.081	90.8562	163.592
USP24	3942.77	-1.1242	0.253881	-4.42806	9.50827e-06	0.000344699	2814.45	2854.58	1349.25	8408.74	5538.1	2691.51
LONRF3	141.374	-1.60588	0.363345	-4.4197	9.88358e-06	0.000357375	47.7423	117.248	21.1055	196.807	403.347	61.9927
KIF15	122.943	1.85691	0.420316	4.41789	9.96705e-06	0.000359459	101.746	166.005	323.367	6.74769	46.8047	92.989
PARP15	2630.53	-1.22031	0.276566	-4.41235	1.02253e-05	0.00036782	1126.25	2555.08	989.699	4344.38	4607.51	2160.27
ELMOD2	610.479	-1.5149	0.343636	-4.40843	1.04121e-05	0.000373574	201.144	390.053	232.161	1431.63	998.042	409.84
SERPINE2	53.0746	2.08751	0.474208	4.40209	1.07214e-05	0.000383683	156.532	48.7566	72.3618	16.8692	11.0129	12.9151
CEP55	123.488	2.16242	0.491425	4.4003	1.081e-05	0.000385861	226.972	98.6741	321.106	2.24923	38.5451	53.3826
ZNF683	1651.8	1.15831	0.263628	4.39375	1.11411e-05	0.000395435	2797.23	1927.05	2224.37	1020.03	1116.43	825.708
KCNK5	808.992	1.65732	0.377214	4.39359	1.11496e-05	0.000395435	619.868	1830.69	1389.95	515.073	213.374	284.994
RAD51	209.217	1.54958	0.352714	4.39332	1.11634e-05	0.000395435	316.195	211.279	442.462	77.5984	108.752	99.0161
XPO6	3744.3	-1.43379	0.326524	-4.39106	1.12797e-05	0.00039854	1444.01	2240.48	1477.39	8962.05	6260.82	2081.06
PIM1	3543.37	1.09325	0.249003	4.39051	1.13084e-05	0.000398543	4381.34	4620.27	5655.53	2456.16	1913.49	2233.46
UBE2Q2	1045.76	-1.14606	0.2611	-4.38935	1.13691e-05	0.000399671	773.269	746.441	351.256	2119.9	1495	788.684
HSF2	701.766	-1.17301	0.26751	-4.38491	1.16035e-05	0.000406882	548.645	330.848	380.653	1183.09	879.653	887.701
FKBP5	2400.91	-1.06804	0.243689	-4.38282	1.17152e-05	0.000409768	1267.13	1923.56	1325.13	2835.15	4405.15	2649.33
E2F8	42.6973	2.22626	0.508221	4.3805	1.18405e-05	0.000413112	17.2185	47.5957	167.337	3.37384	6.88305	13.7761
UAP1	457.504	-1.27385	0.291335	-4.37244	1.22866e-05	0.000427606	322.456	235.657	215.578	641.03	648.383	681.919
TSPAN1	30.3054	2.48779	0.569365	4.36941	1.24581e-05	0.000432492	74.3528	4.64349	97.2362	1.12461	2.75322	1.72202
MYBL2	48.5825	2.18403	0.500002	4.36804	1.25367e-05	0.000434138	55.5689	53.4001	147.739	2.24923	11.0129	21.5252
MASP2	321.872	-1.39478	0.319461	-4.36604	1.26519e-05	0.000435012	143.227	249.587	107.035	621.912	538.254	271.218
TTYH2	225.11	-1.46137	0.334716	-4.36599	1.2655e-05	0.000435012	196.448	82.4219	65.5779	498.204	216.128	291.882
CD8A	9379.69	1.19303	0.273256	4.36598	1.26557e-05	0.000435012	14830.6	8686.8	15235.2	4569.31	2976.23	9979.96
ULK2	165.604	-1.56158	0.357833	-4.36399	1.27713e-05	0.00043751	63.3955	89.3871	71.6081	303.646	295.971	169.619
PLXDC1	505.433	1.23958	0.284073	4.3636	1.27941e-05	0.00043751	615.172	921.732	639.196	294.649	300.101	261.747
HLA-DQB1	631.304	1.25746	0.288202	4.36311	1.28226e-05	0.00043751	269.235	125.374	2275.63	80.9722	55.0644	981.551
SPINT1	38.7582	2.324	0.533487	4.35624	1.32318e-05	0.000450367	81.3968	44.1131	85.9297	3.37384	1.37661	16.3592
DPEP2	213.141	-1.65383	0.379916	-4.35314	1.342e-05	0.000455658	174.533	65.0088	53.5176	307.02	311.114	367.651
CDC45	92.8834	2.094	0.481255	4.35113	1.3544e-05	0.000458751	134.618	56.8827	296.985	10.1215	37.1684	21.5252
EFNA5	764.43	-1.39325	0.320423	-4.34815	1.3729e-05	0.000463886	604.214	269.322	216.332	1957.95	1227.94	310.824
MCM2	317.622	1.62076	0.372821	4.34728	1.37836e-05	0.000464603	378.808	244.944	903.769	124.832	143.167	110.209
ZNRF1	65.487	2.00203	0.461668	4.33651	1.44761e-05	0.000486767	86.8754	69.6523	180.151	24.7415	15.1427	16.3592
SMAD9	579.059	-1.37853	0.318055	-4.33425	1.46255e-05	0.000490607	277.845	362.192	209.548	1417.01	803.94	403.813
CDHR1	219.195	1.48332	0.342682	4.32857	1.50082e-05	0.000502235	126.008	488.727	377.638	49.483	194.102	79.2128
AASS	571.563	-1.54241	0.35671	-4.32398	1.53236e-05	0.00051156	130.704	449.257	252.513	1112.24	798.433	686.224
CSRP2	63.6949	-1.9347	0.447495	-4.32339	1.53648e-05	0.000511706	9.39193	24.3783	30.1508	75.3492	105.999	136.9
OASL	2972.49	1.33785	0.309531	4.32219	1.5449e-05	0.000513282	3580.67	3425.73	6095.73	2023.18	1623.02	1086.59
ZNRF2	868.59	-1.44414	0.33475	-4.31409	1.60261e-05	0.000531188	295.063	727.867	221.608	1978.2	1585.85	402.952
IL4I1	33.4033	2.27172	0.526926	4.31126	1.62328e-05	0.000535867	86.8754	42.9523	51.2563	11.2461	5.50644	2.58303
RNASE4	26.9316	2.38708	0.553706	4.3111	1.62442e-05	0.000535867	31.3064	48.7566	70.8543	0	5.50644	5.16606
CRACR2B	38.012	2.26027	0.524625	4.30835	1.64479e-05	0.000541304	67.3089	117.248	24.1206	5.62307	6.88305	6.88807
PTPN4	5408.98	-1.03588	0.240574	-4.30586	1.66336e-05	0.000546122	3972	4680.64	1905.53	8554.94	8821.31	4519.44
PROK2	91.3343	-1.88694	0.439242	-4.29591	1.73981e-05	0.000569114	68.0915	22.0566	12.8141	179.938	117.012	148.094
ZNF30	869.567	-1.46983	0.342163	-4.29568	1.74156e-05	0.000569114	273.931	626.871	306.03	1939.96	1578.97	491.636
XRCC1	630.307	1.21403	0.282695	4.29447	1.75112e-05	0.000570897	1039.37	679.11	976.885	321.64	352.412	412.423
PDE3B	607.155	-1.5297	0.356313	-4.29315	1.76155e-05	0.000572331	469.597	233.335	177.136	626.41	1021.44	1115.01
PCNA	472.414	1.31354	0.305982	4.29288	1.76374e-05	0.000572331	785.009	392.375	910.553	229.421	231.27	285.855
DEGS1	589.98	1.32954	0.309853	4.29088	1.77968e-05	0.000576161	885.19	594.366	1082.41	186.686	291.841	499.385
DPF3	96.1029	1.72788	0.402856	4.28908	1.79411e-05	0.000579485	123.66	184.579	151.508	33.7384	56.441	26.6913
AHR	189.256	1.65151	0.385145	4.28802	1.80275e-05	0.000580928	229.32	392.375	260.804	43.86	61.9474	147.233
HIPK2	1572.4	-1.14579	0.267636	-4.28114	1.85939e-05	0.000597796	1099.64	1201.5	541.96	1827.5	3250.17	1513.65
AGO4	1209.42	-1.08379	0.25367	-4.27243	1.93351e-05	0.000620193	926.671	767.336	565.327	2167.13	1530.79	1299.26
TPSAB1	38.788	2.4251	0.568266	4.26754	1.9764e-05	0.000632492	0.782661	85.9045	137.94	2.24923	4.12983	1.72202
PXN	5127.99	-1.01682	0.238506	-4.2633	2.01434e-05	0.000643156	3442.14	3118.1	3384.42	7648.5	6658.66	6516.12
CKS2	165.944	1.60654	0.377156	4.2596	2.04789e-05	0.000652373	157.315	164.844	468.091	44.9846	81.2199	79.2128
S100A16	17.6248	2.45378	0.576368	4.25731	2.06897e-05	0.000657584	45.3943	17.4131	40.7035	0	1.37661	0.861009
MARCKS	64.0368	2.1381	0.502365	4.25608	2.08045e-05	0.000659314	57.9169	118.409	154.523	0	13.7661	39.6064
UHRF1	250.67	1.50261	0.353094	4.25556	2.08528e-05	0.000659314	245.756	271.644	650.503	121.458	101.869	112.792
FCHO2	105.828	-1.65551	0.389074	-4.25499	2.09055e-05	0.000659314	29.7411	52.2392	52.7638	137.203	210.621	152.399
GALC	725.869	-1.17884	0.277069	-4.25469	2.09336e-05	0.000659314	622.998	354.066	329.397	1174.1	1090.27	784.379
MDS2	48.4835	-2.14166	0.503618	-4.25254	2.11362e-05	0.000663923	4.69597	20.8957	9.799	114.711	83.9732	56.8266
MGEA5	21908.1	-1.34786	0.316984	-4.25212	2.11753e-05	0.000663923	8688.32	15671.8	8012.57	51660.3	35231.6	12184.1
PDLIM7	137.871	1.62651	0.382624	4.25093	2.12886e-05	0.000665973	139.314	161.361	335.427	21.3677	50.9345	118.819
CCR1	212.509	1.65171	0.388751	4.24877	2.14945e-05	0.000670908	280.975	253.07	463.568	65.2276	152.804	59.4096
NDC80	187.847	1.48977	0.350714	4.24782	2.15862e-05	0.000672262	233.233	150.913	482.412	61.8538	72.9603	125.707
ALK	69.2845	-1.93187	0.45612	-4.23545	2.28091e-05	0.000708763	9.39193	29.0218	30.9045	110.212	115.635	120.541
RHOBTB3	90.3346	-1.76126	0.415891	-4.2349	2.28651e-05	0.000708921	10.9573	59.2045	36.9347	77.5984	243.66	113.653
CLU	432.389	1.33188	0.314593	4.23365	2.29928e-05	0.000711293	261.409	430.683	1260.3	103.465	235.4	303.075
SYPL1	794.769	1.35076	0.319203	4.23166	2.31978e-05	0.000716045	1115.29	1048.27	1230.15	240.667	311.114	823.125
OSR2	23.9254	2.39036	0.565019	4.23059	2.33075e-05	0.000717839	3.13064	69.6523	64.8241	1.12461	1.37661	3.44404
EPS8L2	133.59	1.61082	0.380891	4.22909	2.3464e-05	0.000721064	235.581	127.696	254.774	77.5984	20.6491	85.2399
ATP6V0E2	637.443	1.31661	0.311429	4.22765	2.36148e-05	0.000724101	939.193	755.728	1019.1	240.667	221.634	648.34
ST8SIA1	529.631	1.28731	0.304599	4.22625	2.37617e-05	0.000727003	679.35	683.754	916.583	387.992	173.453	336.655
CCDC65	210.983	-1.41684	0.335301	-4.22556	2.38345e-05	0.000727605	153.402	92.8697	79.8995	331.761	342.776	265.191
DKK1	16.5612	2.44454	0.578584	4.22503	2.38911e-05	0.000727605	21.9145	22.0566	54.2714	1.12461	0	0
PAN3	13975.6	-1.20205	0.284537	-4.22458	2.39382e-05	0.000727605	7843.05	10192.5	4694.47	32635.2	20821.2	7667.29
LOC100270804	56.6986	-1.94322	0.460222	-4.22234	2.41777e-05	0.000733286	16.4359	9.28697	28.6432	78.723	77.0901	130.012
DUT	786.779	1.19742	0.283929	4.21731	2.47234e-05	0.000747173	1372	832.345	1138.95	392.49	381.321	603.567
ISLR	21.9944	2.40715	0.570854	4.21675	2.47849e-05	0.000747173	4.69597	49.9175	72.3618	0	4.12983	0.861009
SLC2A3	3853.47	1.01993	0.241881	4.21664	2.47966e-05	0.000747173	4764.06	5936.7	4915.33	2356.07	3075.35	2073.31
PLEKHO1	287.147	1.31284	0.311493	4.21466	2.5015e-05	0.000752124	478.989	343.618	434.171	161.944	163.816	140.345
RNVU1-19	31.3913	2.25226	0.534671	4.21242	2.52649e-05	0.000758	59.4822	42.9523	68.593	3.37384	2.75322	11.1931
SERPINH1	222.519	1.36865	0.32518	4.20889	2.56626e-05	0.000768278	363.155	340.135	281.91	142.826	97.7393	109.348
PERP	383.147	1.4963	0.355625	4.20752	2.58188e-05	0.000771295	784.226	408.627	554.02	104.589	183.089	264.33
ACTN1	725.027	-1.40887	0.335027	-4.20525	2.60797e-05	0.00077742	434.377	395.857	251.005	691.638	1028.33	1548.96
ACOT7	117.117	1.68473	0.400872	4.20265	2.63804e-05	0.000784572	153.402	83.5828	329.397	29.24	39.9217	67.1587
MAP4K5	1140.78	-1.13443	0.269959	-4.20221	2.64323e-05	0.000784572	659.001	984.419	450	1973.7	1719.38	1058.18
MYO1C	542.138	1.262	0.300413	4.20088	2.65876e-05	0.000787503	558.037	896.193	893.97	319.39	344.152	241.083
SLPI	16.9299	2.42589	0.577999	4.19705	2.70415e-05	0.000799246	39.1331	16.2522	44.4724	0	0	1.72202
SLC13A4	189.723	-1.45039	0.34566	-4.196	2.71667e-05	0.000801244	78.2661	119.57	83.6684	345.257	280.828	230.75
XCL2	179.219	1.4427	0.344141	4.19218	2.76282e-05	0.000813134	261.409	255.392	290.201	109.088	82.5966	76.6298
TTC3	5577.23	-1.05497	0.25181	-4.18954	2.79522e-05	0.000820935	3610.42	5456.1	1883.67	8540.32	9053.96	4918.95
EPCAM	30.979	2.32847	0.556649	4.18302	2.87662e-05	0.000843063	72.0048	31.3435	69.3468	1.12461	0	12.0541
SP4	5315.09	-1.09817	0.262601	-4.18188	2.89108e-05	0.000845518	3555.63	4205.84	1974.87	10931.3	6785.31	4437.64
GADD45A	182.884	1.40813	0.33679	4.18102	2.90202e-05	0.00084694	216.797	268.161	333.92	80.9722	81.2199	116.236
SEMA4C	312.216	-1.51137	0.361558	-4.18016	2.91303e-05	0.00084777	117.399	233.335	91.9598	739.996	363.425	327.184
SLC7A5	296.889	1.35581	0.324369	4.17985	2.91704e-05	0.00084777	424.985	479.44	389.699	104.589	249.166	133.456
KLC2	447.71	1.17582	0.281622	4.17516	2.97779e-05	0.00086362	532.21	622.227	738.694	218.175	275.322	299.631
PRPF39	2345.61	-1.21847	0.292342	-4.16794	3.07364e-05	0.000889566	1242.87	1900.35	842.714	5164.23	2929.42	1994.1
ERBB2IP	5590.38	-1.13134	0.27147	-4.16746	3.0801e-05	0.000889587	3245.7	4781.63	2287.69	9989.95	7099.17	6138.13
EIF4G3	1624.72	-1.0782	0.258764	-4.16673	3.08996e-05	0.000890586	1246.78	972.811	756.784	2971.23	2504.05	1296.68
NME8	113.657	-1.69397	0.406599	-4.1662	3.09716e-05	0.000890816	53.221	82.4219	12.8141	152.948	271.192	109.348
SCD	501.403	1.41217	0.33963	4.15798	3.21076e-05	0.000921587	368.633	502.658	1458.54	190.06	249.166	239.361
CDKN2A	64.6013	1.87991	0.452432	4.15513	3.25107e-05	0.000931237	90.006	74.2958	159.799	14.62	24.779	24.1083
KIF2C	193.331	1.67141	0.402452	4.15307	3.28047e-05	0.000937729	155.75	138.144	663.317	50.6076	79.8433	72.3248
AIF1L	23.0559	2.34651	0.56526	4.1512	3.30734e-05	0.000943472	4.69597	63.848	62.5628	0	5.50644	1.72202
PLA2G16	352.212	1.37642	0.331728	4.14923	3.33589e-05	0.000949671	541.601	415.592	592.462	103.465	200.985	259.164
APCDD1L	20.874	-2.35324	0.567239	-4.14859	3.34535e-05	0.00095042	0.782661	2.32174	3.01508	52.8569	41.2983	24.9693
BLVRA	236.946	1.39292	0.336744	4.13644	3.52731e-05	0.000998628	412.462	228.692	414.573	92.2184	96.3626	177.368
FAM102A	1639.72	1.02768	0.248461	4.13619	3.53117e-05	0.000998628	1858.04	2795.38	2026.89	952.548	1316.04	889.423
CNN2	5407.64	1.0561	0.255353	4.13584	3.53655e-05	0.000998628	8153.76	5818.29	8151.26	2769.92	3034.05	4518.58
SBNO1	11422.8	-1.09649	0.265396	-4.13153	3.60356e-05	0.00101549	8167.85	7385.47	4292.71	26732.1	14974.8	6983.65
GPR155	638.848	-1.11375	0.26965	-4.13037	3.62187e-05	0.00101859	335.762	489.888	347.488	704.009	1075.13	880.812
CENPA	49.9326	2.13692	0.517585	4.12864	3.6492e-05	0.0010242	50.0903	29.0218	192.965	12.3708	8.25966	6.88807
BRAF	873.695	-1.10982	0.268854	-4.12798	3.65959e-05	0.00102505	686.394	595.527	300	1888.23	1087.52	684.502
CACNB2	240.287	-1.36322	0.33029	-4.12735	3.66966e-05	0.00102581	146.358	94.0306	131.156	493.706	320.75	255.72
OSBPL5	318.607	-1.45949	0.354146	-4.12114	3.77005e-05	0.00105176	271.583	149.752	76.1307	495.955	417.113	501.107
HNRNPH3	1142.39	-1.17924	0.286599	-4.1146	3.87856e-05	0.00107895	602.649	824.219	550.251	2286.34	1492.24	1098.65
CTSB	1514.53	1.03954	0.252664	4.11433	3.883e-05	0.00107895	1650.63	1747.11	2797.24	706.258	951.237	1234.69
SLC44A4	35.9661	2.09648	0.510779	4.10448	4.05225e-05	0.00112373	53.221	87.0654	49.7488	5.62307	12.3895	7.74908
SLC24A1	193.973	-1.51004	0.367985	-4.10354	4.06868e-05	0.00112426	53.221	123.052	102.513	343.007	300.101	241.944
LINC00641	226.342	-1.65423	0.403131	-4.10345	4.07031e-05	0.00112426	30.5238	198.509	87.4372	373.372	377.191	291.021
CGB8	22.549	2.36026	0.575689	4.09989	4.13348e-05	0.00113945	3.91331	125.374	3.76885	0	1.37661	0.861009
CORO1A	7685.65	1.09418	0.267215	4.09475	4.22623e-05	0.00116272	12722.2	7034.88	12136.4	3741.59	4010.06	6468.76
POLR3E	1404.46	-1.14367	0.279342	-4.09414	4.23734e-05	0.00116318	750.572	1133.01	600.754	2670.96	2166.78	1104.67
PTRF	25.4585	2.28964	0.559301	4.09374	4.24464e-05	0.00116318	36.7851	66.1697	39.9498	6.74769	1.37661	1.72202
RGS16	44.5609	2.04624	0.500172	4.09107	4.29387e-05	0.00117436	122.878	53.4001	53.5176	25.8661	8.25966	3.44404
CCR7	6060.21	-1.02596	0.251001	-4.08748	4.36091e-05	0.00118824	3275.44	4718.94	3701.76	7065.95	7816.39	9782.79
TROAP	97.7698	1.99106	0.487118	4.08743	4.36169e-05	0.00118824	84.5274	53.4001	382.161	17.9938	33.0386	15.4982
PAPD4	1897.16	-1.07791	0.263951	-4.08376	4.43125e-05	0.00120483	1060.51	1603.16	914.322	3116.31	2695.4	1993.24
FRMD4B	155.857	1.53889	0.376989	4.08205	4.46402e-05	0.00121138	298.194	258.874	166.583	68.6015	55.0644	87.8229
IGLL5	101.878	-1.76032	0.43139	-4.08059	4.49221e-05	0.00121665	15.6532	8.1261	95.7287	40.4861	92.2328	359.041
ROGDI	149.263	1.5091	0.370122	4.07731	4.55595e-05	0.00123152	168.272	190.383	328.643	79.8476	44.0515	84.3789
2017-09-01	4770.76	0.976526	0.239588	4.07585	4.58462e-05	0.00123687	7132.39	4937.19	7113.32	3766.33	2499.92	3175.4
PRKCA-AS1	110.016	-1.54848	0.37996	-4.07536	4.59429e-05	0.00123708	46.177	75.4567	28.6432	168.692	246.413	94.711
POU2F1	728.336	-1.11101	0.272934	-4.07062	4.68887e-05	0.00126011	442.204	478.279	398.744	1147.11	1190.77	712.916
PRKCA	867.543	-1.12533	0.276927	-4.06365	4.83107e-05	0.00129403	541.601	747.601	279.648	1692.54	1346.32	597.54
NCOA7	859.165	-1.11127	0.273477	-4.06351	4.83411e-05	0.00129403	555.689	697.684	355.025	1304.55	1218.3	1023.74
H19	15.7085	2.35258	0.579015	4.06308	4.84298e-05	0.00129403	50.873	20.8957	21.1055	0	1.37661	0
RUNX3	7333.5	-1.05097	0.258714	-4.06228	4.85966e-05	0.001296	6019.45	4023.58	3094.98	17415.8	8544.61	4902.59
SCAF11	6576.16	-1.02543	0.252764	-4.05688	4.97322e-05	0.00132375	4564.48	5788.11	2548.49	11040.3	9181.98	6333.58
FEN1	490.9	1.44971	0.357395	4.05633	4.98507e-05	0.00132437	668.393	301.827	1325.13	232.795	217.504	199.754
CDCA3	75.5081	1.86063	0.459127	4.05253	5.06678e-05	0.00134352	49.3076	95.1915	241.206	23.6169	17.8959	25.8303
HLA-DRB1	2489.16	1.04265	0.25746	4.04973	5.12758e-05	0.00135705	3490.67	1891.06	4875.38	1289.93	1139.83	2248.1
GNAT2	173.381	-1.43034	0.353521	-4.04598	5.21037e-05	0.00137635	79.8314	103.318	68.593	344.132	294.594	149.816
LRP8	313.543	1.22527	0.302918	4.0449	5.2345e-05	0.0013801	525.166	435.327	382.161	187.811	207.868	142.928
NEU1	628.305	1.09373	0.270469	4.04383	5.25856e-05	0.00138289	1008.07	970.489	634.674	413.858	426.749	315.99
ADGRL1	197.016	-1.32825	0.328486	-4.04354	5.26493e-05	0.00138289	118.964	105.639	89.6985	350.88	283.582	233.334
PLSCR1	483.956	1.27084	0.314471	4.04122	5.3174e-05	0.00139404	682.48	559.54	844.975	181.063	359.295	276.384
DHFR	174.535	1.60703	0.39802	4.03757	5.40068e-05	0.00141321	189.404	141.626	505.779	44.9846	92.2328	73.1858
TBCD	2383.42	1.22444	0.303373	4.03609	5.43497e-05	0.00141952	2402.77	2868.51	5029.15	1726.28	1119.18	1154.61
MRS2P2	242.417	-1.34535	0.333595	-4.03288	5.50978e-05	0.00143636	151.836	163.683	78.392	382.369	344.152	334.072
GAB3	3622.53	-0.976858	0.24227	-4.03211	5.52782e-05	0.00143837	3251.17	1979.29	1925.88	6537.38	4507.02	3534.44
PTPRCAP	2595.08	1.2128	0.301174	4.0269	5.65163e-05	0.00146755	4492.47	2939.33	3526.13	987.411	1265.1	2360.03
ATP8B1	469.642	-1.22213	0.30352	-4.02651	5.66105e-05	0.00146755	248.886	333.17	200.503	926.682	739.239	369.373
DENND4C	2014.26	-1.03443	0.256949	-4.02582	5.67762e-05	0.00146911	1361.05	1776.13	811.809	2991.47	3003.76	2141.33
CA5B	740.574	-1.09966	0.273185	-4.02535	5.6891e-05	0.00146935	403.07	521.231	440.201	1149.36	1094.4	835.179
GDAP1	791.299	-1.25042	0.311141	-4.01882	5.84902e-05	0.00150785	589.344	335.492	269.849	2179.5	1007.68	365.929
ITGA6	729.908	-1.23619	0.307863	-4.01538	5.93496e-05	0.00152718	244.19	603.653	437.94	1081.88	1010.43	1001.35
SLCO3A1	508.631	-1.12929	0.281349	-4.01386	5.97345e-05	0.00153425	474.293	268.161	202.01	922.184	647.006	538.131
ADAMTS17	62.1175	1.9533	0.487306	4.00836	6.1141e-05	0.00156748	113.486	106.8	94.9749	5.62307	16.5193	35.3014
TUBA1C	202.839	1.36212	0.340104	4.00502	6.20131e-05	0.00158692	382.721	203.153	319.598	98.9661	96.3626	116.236
TUBB4B	361.227	1.2036	0.300615	4.00379	6.23365e-05	0.00159227	453.161	336.653	767.337	193.434	167.946	248.832
PAX8	65.9957	1.97219	0.49312	3.9994	6.35026e-05	0.00161908	18.0012	81.261	250.251	12.3708	8.25966	25.8303
TGFBI	102.206	1.91382	0.47925	3.99337	6.51421e-05	0.00165785	183.925	220.566	111.558	32.6138	6.88305	57.6876
CNOT6L	4698.57	-1.02883	0.257704	-3.9923	6.54342e-05	0.00166224	3228.48	4220.93	1603.27	4998.91	9895.07	4244.78
ZNF600	1326.62	-1.02314	0.256413	-3.99023	6.60097e-05	0.00167381	1401.75	885.745	304.523	2547.25	2169.54	650.923
RAD52	1035.31	-1.07071	0.26843	-3.98878	6.64129e-05	0.00168097	702.83	709.293	476.382	1873.61	1653.31	796.434
RCBTB2	676.275	-1.27585	0.319991	-3.98715	6.6872e-05	0.00168952	597.17	280.931	275.879	859.205	828.719	1215.75
PLEK	10120.2	-0.969752	0.243314	-3.98561	6.73079e-05	0.00169745	10845.3	3661.39	6168.09	18970	9018.17	12058.4
MED23	1999.43	-1.21357	0.304658	-3.9834	6.79375e-05	0.00170851	926.671	1462.7	910.553	4426.48	2716.05	1554.12
ADAM10	3355.78	-1.11165	0.279084	-3.98321	6.79917e-05	0.00170851	1755.51	2926.56	1454.77	6370.94	4639.17	2987.7
CDT1	40.0358	2.04417	0.513659	3.97962	6.90249e-05	0.00173134	54.0036	54.561	101.759	5.62307	16.5193	7.74908
TESC	153.39	1.40894	0.354661	3.97263	7.10834e-05	0.00177977	243.408	152.074	296.985	75.3492	64.7006	87.8229
MS4A1	454.878	1.61169	0.405915	3.97051	7.17196e-05	0.00179248	466.466	741.797	754.523	68.6015	70.2071	627.676
ARRB1	717.017	-1.0541	0.265654	-3.96795	7.24933e-05	0.00180857	590.909	515.427	263.819	1171.85	1145.34	614.761
PEX11G	71.8841	-1.82087	0.459063	-3.9665	7.29369e-05	0.00181638	10.1746	37.1479	29.397	109.088	85.3498	160.148
CGB5	21.4238	2.27422	0.57364	3.96455	7.35355e-05	0.00182801	9.39193	113.765	1.50754	1.12461	2.75322	0
CYSTM1	94.8573	1.60148	0.404693	3.95727	7.58128e-05	0.00188127	151.836	126.535	166.583	30.3646	34.4152	59.4096
JUNB	3931.61	1.24297	0.314146	3.95667	7.60033e-05	0.00188264	5653.16	7427.26	3748.49	1194.34	2625.19	2941.21
PTGDR	1471.62	1.06181	0.268607	3.95304	7.71655e-05	0.00190803	3179.95	1827.21	1162.31	1095.37	849.368	715.499
PMVK	421.458	1.14433	0.289538	3.95225	7.74192e-05	0.00191091	665.262	430.683	676.131	235.044	199.608	322.017
FGFBP2	1440.77	-1.55006	0.392464	-3.94957	7.82919e-05	0.00192871	1980.92	356.388	189.196	2051.3	2239.74	1827.06
LDB2	31.3079	2.171	0.549733	3.94919	7.84176e-05	0.00192871	72.0048	67.3306	33.1658	4.49846	1.37661	9.4711
RILPL2	354.763	1.22947	0.311516	3.94675	7.92203e-05	0.00194502	519.687	405.144	580.402	195.683	121.142	306.519
PRG2	22.7966	2.20251	0.55862	3.94277	8.05447e-05	0.00197405	37.5677	49.9175	39.196	5.62307	2.75322	1.72202
KDM3A	877.202	-1.12763	0.286681	-3.93341	8.37484e-05	0.00204896	406.984	669.823	523.116	1435.01	1190.77	1037.52
PDZD4	111.494	-1.59045	0.404609	-3.93084	8.46511e-05	0.00206487	71.2222	56.8827	23.3668	179.938	181.712	155.843
CLDN10	25.2025	2.22019	0.564831	3.93071	8.46949e-05	0.00206487	55.5689	18.5739	67.0854	0	1.37661	8.61009
VANGL1	373.853	1.231	0.313317	3.92892	8.53288e-05	0.00207668	431.246	376.122	822.362	196.807	199.608	216.974
LOC100506474	24.6299	2.19384	0.55851	3.92802	8.56491e-05	0.00208084	84.5274	25.5392	27.8895	2.24923	4.12983	3.44404
PTPRF	54.0646	2.05914	0.524374	3.92686	8.60631e-05	0.00208726	21.1318	92.8697	169.598	0	33.0386	7.74908
TNKS2	1834.67	-1.05701	0.269255	-3.9257	8.64784e-05	0.00209368	1039.37	1503.33	872.865	3251.26	2820.67	1520.54
DENND6A	666.784	-1.12866	0.287692	-3.92316	8.73947e-05	0.0021109	310.716	448.097	456.03	1045.89	882.407	857.565
S1PR5	1488.39	-1.45237	0.37023	-3.92289	8.74928e-05	0.0021109	1547.32	450.418	399.498	1599.2	2143.38	2790.53
CNOT4	4748.6	-1.10088	0.280789	-3.92067	8.83039e-05	0.00212678	2603.91	4223.25	1734.42	9775.15	6944.99	3209.84
GGH	88.5679	1.66886	0.425837	3.91902	8.89114e-05	0.00213612	144.792	84.7436	195.98	21.3677	37.1684	47.3555
KLRD1	3170.22	-1.18371	0.30206	-3.91878	8.89984e-05	0.00213612	3142.38	1749.43	979.9	4004.75	5524.33	3620.54
STRBP	562.111	1.11627	0.285169	3.9144	9.06284e-05	0.00217149	954.064	718.58	679.9	322.764	319.373	377.983
DYNLL1	620.653	1.17462	0.300234	3.91235	9.14025e-05	0.00218595	1103.55	551.414	976.131	286.777	280.828	525.216
CENPM	327.456	1.42155	0.363405	3.91175	9.16311e-05	0.00218595	501.686	407.466	534.422	118.084	301.477	101.599
VKORC1	456.306	1.25226	0.320144	3.91156	9.1703e-05	0.00218595	846.057	538.645	587.94	187.811	245.036	332.35
NPIPB11	168.487	-1.40322	0.359027	-3.90838	9.29167e-05	0.0022111	108.007	88.2263	40.7035	398.113	300.101	75.7688
CD24	25.7081	2.2101	0.565793	3.9062	9.37605e-05	0.00222737	48.525	34.8262	60.3015	1.12461	0	9.4711
NPC1	1935.14	-1.18891	0.3047	-3.90191	9.54357e-05	0.00226331	952.499	1174.8	1098.24	3832.69	3120.77	1431.86
EPB41	3895.52	-1.11285	0.28562	-3.89626	9.76886e-05	0.00231279	1688.2	2844.14	2612.56	6694.83	4984.7	4548.71
ALDH1A2	44.685	1.99856	0.513212	3.89423	9.85127e-05	0.00232834	14.8706	107.961	109.297	0	11.0129	24.9693
NDUFB4	758.08	-1.23941	0.318382	-3.89284	9.9079e-05	0.00233776	580.735	166.005	299.246	2694.58	304.231	503.69
CDC25C	44.2395	1.91856	0.493221	3.88986	0.000100302	0.00236261	49.3076	32.5044	146.231	6.74769	8.25966	22.3862
FAM13A-AS1	261.756	-1.32525	0.340791	-3.88874	0.000100766	0.00236954	147.923	189.222	74.6231	619.662	315.244	223.862
DGCR6L	656.108	1.09473	0.281803	3.88474	0.00010244	0.00240484	1033.11	778.945	913.568	344.132	436.385	430.505
PIK3CA	563.629	-1.06788	0.27505	-3.8825	0.000103386	0.00242297	397.592	386.57	260.05	975.041	863.134	499.385
PRSS23	1040.28	-1.49952	0.386317	-3.88159	0.000103777	0.00242803	1317.22	231.013	223.869	1343.91	1347.7	1777.98
ANXA5	2370.48	1.02712	0.264814	3.87864	0.000105042	0.00245351	3107.16	2122.07	4432.16	1054.89	1311.91	2194.71
NOD2	111.404	1.46999	0.379102	3.87755	0.000105514	0.0024604	189.404	166.005	153.769	55.1061	55.0644	49.0775
RHOC	889.934	1.17554	0.303255	3.87639	0.000106016	0.00246798	1484.71	1127.21	1132.16	369.998	750.252	475.277
CDCA8	317.905	1.56337	0.403433	3.87518	0.000106548	0.00247622	280.193	213.6	1060.55	127.081	132.154	93.85
PDGFD	547.56	-1.28051	0.330608	-3.87318	0.000107423	0.00249238	324.804	394.696	186.935	601.669	761.265	1015.99
PCMTD2	2498.07	-0.957206	0.247212	-3.872	0.000107947	0.00250037	2229.02	1612.45	1129.15	4763.87	2758.72	2495.2
CD81	676.228	1.07478	0.277716	3.87006	0.00010881	0.00251618	1325.83	753.406	740.955	462.216	397.84	377.122
FAM49A	796.203	-1.16803	0.301993	-3.86773	0.000109854	0.00253612	359.241	560.701	478.643	1471	962.25	945.388
NFIA	402.935	-1.17608	0.304197	-3.86619	0.00011055	0.00254795	388.983	179.935	166.583	684.89	476.307	520.911
BST2	525.564	1.18752	0.307387	3.86329	0.000111871	0.00257415	759.964	595.527	857.789	187.811	309.737	442.559
KIF11	221.629	1.34279	0.347694	3.86198	0.000112472	0.00258371	190.969	183.418	627.136	60.7292	107.376	160.148
TPM4	3343.15	1.12387	0.291254	3.85875	0.00011397	0.0026138	5290.79	2803.51	6066.33	1897.22	2179.17	1821.9
PRKD3	986.315	-1.01669	0.26375	-3.85473	0.000115859	0.00265276	868.754	797.519	277.387	1513.73	1778.58	681.919
LMNB2	157.993	1.38435	0.359235	3.8536	0.000116395	0.00266066	332.631	130.018	251.759	92.2184	64.7006	76.6298
APOD	16.991	2.22468	0.577453	3.85257	0.000116883	0.00266741	32.0891	25.5392	40.7035	0	2.75322	0.861009
FAM8A1	467.312	-1.1643	0.302988	-3.84272	0.000121676	0.00277226	270.018	335.492	212.563	919.934	556.15	509.717
ING3	3706.37	-0.980411	0.255388	-3.83891	0.000123584	0.00281112	2650.87	2533.02	1922.86	7167.17	4763.07	3201.23
ZNF395	528.739	-1.14853	0.299238	-3.83817	0.000123957	0.00281501	270.801	474.797	219.347	892.944	762.642	551.907
CNKSR2	77.0309	-1.65504	0.431635	-3.83436	0.000125892	0.00285431	14.0879	40.6305	42.2111	96.7168	130.778	137.761
ORC1	92.5982	1.64231	0.428423	3.83339	0.000126389	0.0028609	122.095	81.261	241.96	20.2431	42.6749	47.3555
RABGAP1L	5148.84	-0.967181	0.252493	-3.83053	0.000127868	0.00288969	3683.2	4123.42	2347.24	9405.15	6500.35	4833.71
CENPE	310.138	1.1833	0.308977	3.82974	0.000128279	0.00289428	364.72	286.735	645.226	145.075	93.6094	325.461
ACVR2B	75.9103	-1.69915	0.443765	-3.82893	0.0001287	0.00289909	12.5226	41.7914	36.1809	112.461	156.933	95.572
E2F7	38.664	1.99334	0.520669	3.82842	0.00012897	0.00290048	40.6984	55.7218	106.281	4.49846	17.8959	6.88807
HLA-DPA1	1082.14	1.17688	0.307453	3.82785	0.000129269	0.00290251	1673.33	775.462	1969.6	398.113	305.607	1370.73
ZNF292	3685.65	-0.982933	0.256828	-3.8272	0.00012961	0.00290547	2781.58	3047.29	1390.7	7187.41	4687.35	3019.56
SLC29A1	187.694	1.4197	0.371047	3.82621	0.000130132	0.00291249	236.364	178.774	443.216	111.337	79.8433	76.6298
IL6R	199.643	-1.27224	0.332592	-3.82522	0.000130657	0.00291955	83.7447	120.731	119.096	181.063	315.244	377.983
PTPN22	8147.44	-1.06678	0.279052	-3.82287	0.00013191	0.00294281	3984.53	8467.4	2748.24	14658.2	14341.5	4684.75
GALNT6	761.511	1.09557	0.286822	3.8197	0.000133616	0.0029761	1020.59	964.684	1161.56	620.787	443.268	358.18
GLB1L2	135.071	-1.67658	0.439429	-3.81535	0.000135991	0.00302417	27.3931	53.4001	67.0854	383.493	112.882	166.175
RYR1	132.677	1.40544	0.368523	3.8137	0.000136903	0.00303959	122.095	249.587	227.638	50.6076	86.7264	59.4096
ABCA5	1636.11	-1.09104	0.286561	-3.80735	0.000140465	0.00311371	926.671	1712.29	470.352	3135.42	2444.86	1127.06
DPP4	649.417	1.16724	0.306643	3.80652	0.000140935	0.00311473	987.718	1063.36	694.975	274.406	396.463	479.582
ARRDC5	1049.16	-1.20402	0.316308	-3.80648	0.000140958	0.00311473	396.809	861.367	502.01	1842.12	1989.2	703.445
RMND5A	6356.59	-1.23742	0.325383	-3.80298	0.000142968	0.00315204	3312.22	3654.42	2466.33	15932.4	10067.1	2707.01
BTBD11	100.145	-1.56446	0.411403	-3.80275	0.000143099	0.00315204	31.3064	61.5262	39.9498	194.558	134.908	138.622
SRSF12	134.384	-1.54592	0.406664	-3.80147	0.000143839	0.00316333	39.9157	66.1697	67.8392	299.147	209.245	123.985
MMP28	15.1352	-2.19558	0.57806	-3.79819	0.000145756	NA	0.782661	0	2.26131	10.1215	23.4024	54.2436
UBE2T	123.907	1.49547	0.393972	3.79588	0.000147121	0.00323039	150.271	119.57	307.538	41.6107	63.324	61.1317
ZMYM1	255.292	-1.19197	0.314564	-3.78928	0.000151087	0.0033089	156.532	161.361	125.126	431.852	326.256	330.628
DBH-AS1	38.0494	1.93446	0.510527	3.78914	0.000151172	0.0033089	18.7839	92.8697	87.4372	5.62307	12.3895	11.1931
SPG11	2955.62	-0.973882	0.257389	-3.7837	0.000154515	0.00337676	1847.08	2405.33	1512.81	5049.52	4330.81	2588.19
SNORA66	91.0219	-1.59825	0.422538	-3.7825	0.000155259	0.00338772	30.5238	81.261	13.5678	174.315	177.583	68.8807
DHX36	2558.97	-0.930018	0.246018	-3.78029	0.000156648	0.00341267	1894.82	2399.52	922.613	4137.46	4114.69	1884.75
SDC3	23.1634	2.15729	0.571623	3.77397	0.00016067	0.00349483	3.91331	74.2958	52.7638	1.12461	6.88305	0
COL6A3	109.271	1.57693	0.418187	3.77088	0.000162672	0.00353285	80.6141	183.418	258.543	48.3584	39.9217	44.7725
CHD1	5396.99	-0.916558	0.243222	-3.7684	0.000164298	0.00356261	3809.21	4954.6	2303.52	8495.34	8199.08	4620.18
ARID5A	1792.24	1.02513	0.272087	3.76765	0.000164794	0.00356713	2284.59	1888.74	3092.71	736.622	1181.13	1569.62
CLCF1	167.702	-1.29486	0.34371	-3.76731	0.000165019	0.00356713	115.834	90.548	64.8241	274.406	291.841	168.758
TNFRSF10A	586.689	1.18469	0.31477	3.76367	0.000167437	0.00361378	599.518	870.654	1031.91	430.727	308.36	278.967
ARID5B	5147.75	-1.13688	0.302227	-3.76167	0.00016878	0.00363712	2650.87	3646.3	2277.14	10245.2	9316.89	2750.06
LOC101928020	158.74	-1.32329	0.352181	-3.75742	0.000171674	0.00369377	86.8754	111.444	48.995	309.269	282.205	113.653
BROX	6445.03	-1.03755	0.276412	-3.75363	0.00017429	0.00374427	4180.19	4829.23	2537.19	14193.8	9151.7	3778.11
DIS3	854.927	-1.0643	0.283611	-3.75266	0.000174966	0.00375301	478.989	661.697	437.186	1549.72	1241.7	760.271
BIRC6-AS2	157.43	-1.34484	0.358656	-3.74966	0.000177075	0.00379241	74.3528	100.996	64.0704	282.278	294.594	128.29
TMEM106C	726.515	1.03208	0.275322	3.74863	0.000177801	0.0038021	998.676	695.362	1296.48	411.609	423.996	532.965
AKR1C3	135.817	-1.58003	0.421629	-3.74744	0.000178651	0.00381441	96.2673	48.7566	18.0905	158.571	429.502	63.7147
TMEM14A	441.512	1.08456	0.289484	3.74653	0.000179297	0.00382236	752.137	487.566	598.493	273.281	262.932	274.662
LINC01278	735.256	-1.09546	0.292461	-3.74567	0.000179911	0.00382838	388.983	643.123	293.97	1349.54	1234.82	501.107
KIAA2018	2250.22	-1.19897	0.32012	-3.74537	0.00018013	0.00382838	831.186	2297.37	869.096	4417.48	3221.27	1864.95
HAPLN3	161.951	1.32534	0.354172	3.74207	0.000182513	0.00387311	138.531	154.396	431.156	47.2338	72.9603	127.429
E2F1	40.2019	1.88895	0.504889	3.74132	0.000183059	0.0038788	69.6568	56.8827	79.1458	13.4954	15.1427	6.88807
SQRDL	992.833	0.973624	0.260472	3.73792	0.000185547	0.00392048	1289.83	989.063	1708.79	540.939	521.735	906.643
NEK2	46.8101	1.97041	0.52716	3.73779	0.000185645	0.00392048	57.9169	34.8262	153.769	1.12461	15.1427	18.0812
DNPH1	164.013	1.36604	0.365497	3.73748	0.000185872	0.00392048	293.498	138.144	300	61.8538	60.5708	130.012
TSC1	5108.63	-1.22742	0.328519	-3.73623	0.000186799	0.00393145	2325.29	3534.85	1849.75	13330.1	7221.69	2390.16
SLC30A2	25.0101	2.12182	0.56801	3.73553	0.000187317	0.00393145	41.481	9.28697	89.6985	7.8723	0	1.72202
ITGA4	3832.78	-0.92984	0.248922	-3.73547	0.000187365	0.00393145	2228.24	3235.35	2347.24	5131.61	5122.36	4931.86
HMMR	47.5348	1.91575	0.512882	3.73526	0.000187521	0.00393145	60.2649	19.7348	168.091	3.37384	9.63626	24.1083
LOC285740	631.176	-1.21439	0.325161	-3.73474	0.000187911	0.0039337	220.71	659.375	242.714	1102.12	1048.98	513.162
NAPRT	698.67	1.0181	0.272874	3.73102	0.000190708	0.00398626	1376.7	508.462	989.699	531.943	271.192	514.023
CD2	5353.29	0.92224	0.247226	3.73035	0.000191212	0.0039908	7058.82	5951.79	8240.2	4332.01	3101.5	3435.43
FBXL20	2916.43	-1.16615	0.312701	-3.72929	0.000192021	0.00400032	1343.83	1909.63	1616.08	6314.71	4194.53	2119.8
DRAP1	557.357	1.03731	0.278193	3.72874	0.00019244	0.00400032	867.188	553.736	858.543	340.758	261.556	462.362
LRRC63	64.2468	1.69131	0.453606	3.72859	0.00019255	0.00400032	67.3089	177.613	70.8543	14.62	27.5322	27.5523
MYO3B	125.413	-1.61962	0.434438	-3.72809	0.000192937	0.00400032	27.3931	77.7784	49.7488	257.537	110.129	229.889
CEP95	928.208	-1.12153	0.300865	-3.72769	0.000193244	0.00400032	451.595	770.819	423.618	1810.63	1394.51	718.082
ZCCHC11	2080.79	-0.957238	0.256805	-3.7275	0.000193392	0.00400032	1307.83	1885.26	967.086	3350.23	3090.49	1883.89
CTSD	2512.9	1.03178	0.276892	3.72631	0.000194306	0.00401053	4233.41	2438.99	3648.24	1275.31	1587.23	1894.22
NHSL2	56.1	-1.97793	0.530831	-3.7261	0.000194462	0.00401053	0.782661	38.3088	9.04523	92.2184	89.4796	106.765
SRGAP3	41.4033	1.89113	0.507758	3.72448	0.00019572	0.00403049	33.6544	80.1002	99.4975	8.99691	5.50644	20.6642
CALM3	5639.61	0.881553	0.237115	3.71783	0.000200941	0.0041319	7602.77	5452.61	9138.7	4027.24	3006.51	4609.84
CENPN	192.383	1.3752	0.370147	3.71529	0.000202971	0.00416257	166.707	154.396	570.603	80.9722	75.7135	105.904
PCF11	3267.17	-0.935013	0.251708	-3.71468	0.000203465	0.00416257	2333.11	2515.61	1599.5	5776.02	4776.83	2601.97
RAD54L	129.506	1.51541	0.407997	3.71426	0.000203798	0.00416257	121.312	146.27	338.442	34.863	85.3498	50.7995
IQGAP2	3078.91	-0.937529	0.252425	-3.71408	0.000203942	0.00416257	2470.08	2731.53	1155.53	4632.29	4556.58	2927.43
MRPL10	1756.05	-0.954699	0.257055	-3.71398	0.000204021	0.00416257	1265.56	1077.29	1132.16	2624.85	2619.69	1816.73
RASSF3	750.979	-1.00448	0.270476	-3.71373	0.000204226	0.00416257	576.821	455.062	394.221	1463.12	920.952	695.695
ARHGAP11B	259.418	1.1878	0.320042	3.7114	0.000206116	0.00419494	406.201	335.492	356.533	211.427	114.259	132.595
RANBP1	521.99	1.12369	0.302905	3.7097	0.000207502	0.0042155	901.626	475.957	826.885	265.409	305.607	356.458
NOL9	1926.59	-1.17358	0.316388	-3.70929	0.000207838	0.0042155	911.017	1251.42	1006.28	4048.61	3115.27	1226.94
FOXP1	8097.07	-0.927322	0.250016	-3.70905	0.000208034	0.0042155	5210.17	6659.92	4466.08	13233.3	10705.9	8307.02
VDAC1	902.945	1.0124	0.273297	3.7044	0.000211896	0.00428295	1148.95	889.228	1601.76	403.737	470.8	903.199
AHCTF1	1289.15	-0.977367	0.263847	-3.7043	0.000211978	0.00428295	872.667	1071.48	606.03	2155.89	1689.1	1339.73
PAXBP1	1169.3	-1.20773	0.326153	-3.70294	0.000213113	0.00429964	456.291	1119.08	423.618	2491.02	1707	818.82
B4GALT1	2258.78	-0.908425	0.245867	-3.69479	0.00022007	0.00443357	1957.44	1404.65	1209.05	4040.74	2867.48	2073.31
RAC2	5252.45	1.06656	0.288899	3.6918	0.000222672	0.00447951	8689.1	4918.61	7829.4	2224.49	2560.49	5292.62
PATL2	1741.92	-0.915098	0.247958	-3.69054	0.000223781	0.00449533	1318.78	1232.85	974.623	2836.28	2305.82	1783.15
LOC100130872	442.888	-1.19098	0.32281	-3.68941	0.000224773	0.00450383	432.029	198.509	174.121	612.915	604.331	635.425
DOCK11	1942.94	-0.904008	0.245034	-3.68932	0.000224852	0.00450383	1629.5	1579.95	784.674	2998.22	3097.37	1567.9
USP53	223.242	-1.36149	0.369326	-3.68643	0.000227423	0.00454879	62.6129	204.313	91.2061	392.49	374.438	214.391
PLA2G2A	11.6629	2.12203	0.576826	3.67881	0.000234327	NA	21.1318	23.2174	25.6281	0	0	0
FOXJ3	1662.02	-1.0479	0.284976	-3.67716	0.000235843	0.00470791	783.444	1413.94	918.091	2741.81	2703.66	1411.19
MYO1E	88.8466	1.61503	0.439232	3.67693	0.000236055	0.00470791	108.79	136.983	169.598	12.3708	67.4539	37.8844
FABP5	55.8559	1.83941	0.500911	3.67212	0.000240546	0.00479061	92.354	55.7218	133.417	3.37384	19.2725	30.9963
SDF2L1	519.702	1.09891	0.29935	3.67097	0.000241634	0.00480541	705.178	759.21	684.422	435.226	228.517	305.658
MCM3AP-AS1	254.014	-1.14362	0.311602	-3.67014	0.000242416	0.00481117	216.014	130.018	102.513	548.812	289.088	237.639
C6orf229	27.6926	-1.99145	0.542694	-3.66955	0.000242974	0.00481117	3.13064	11.6087	4.52261	44.9846	46.8047	55.1046
ZNF652	10443.7	-1.00371	0.273523	-3.66955	0.000242976	0.00481117	5571.76	11075.9	3435.68	18749.6	18124.4	5705.05
TNFSF14	1447.08	1.17152	0.319283	3.66921	0.000243306	0.00481117	1868.99	1759.88	2433.17	1279.81	864.511	476.138
REV3L	1983.33	-1.01506	0.276976	-3.66478	0.000247554	0.00488823	1342.26	1595.04	792.211	4220.68	2345.74	1604.06
RNF216-IT1	108.067	-1.40487	0.383399	-3.66424	0.000248074	0.00489156	80.6141	45.274	32.4121	247.415	158.31	84.3789
FAM107B	3609.96	-0.916335	0.250232	-3.66195	0.000250306	0.00491904	2931.07	2506.32	1961.31	4706.51	4818.13	4736.41
FAM83D	84.845	1.5595	0.42588	3.66183	0.000250419	0.00491904	64.9609	73.1349	271.357	22.4923	28.9088	48.2165
FKBP2	307.222	1.14381	0.312399	3.66136	0.000250877	0.00491904	522.035	391.214	376.131	233.92	121.142	198.893
MICAL1	1585.44	0.959274	0.262	3.66136	0.000250881	0.00491904	1361.05	2578.3	2472.36	851.333	992.535	1257.07
FAM129B	57.5036	1.79461	0.490504	3.6587	0.000253496	0.00496331	133.835	75.4567	79.1458	7.8723	28.9088	19.8032
ZSWIM6	349.103	-1.18262	0.323452	-3.65625	0.000255931	0.00500395	146.358	348.262	129.648	587.049	597.448	285.855
LAMP3	80.6557	1.73399	0.475705	3.6451	0.000267291	0.00521873	152.619	41.7914	208.04	11.2461	28.9088	41.3284
KLF7	237.366	-1.22474	0.336247	-3.64238	0.000270127	0.00526041	198.013	138.144	75.3769	448.721	264.309	299.631
ETNK1	20891.4	-1.16638	0.320228	-3.64233	0.000270181	0.00526041	9327.75	16258	8153.52	49295.2	31762.5	10551.7
TRAIP	75.1344	1.57327	0.432021	3.64165	0.000270893	0.0052669	104.094	54.561	201.256	33.7384	19.2725	37.8844
SH3BP1	1351.41	1.00124	0.275005	3.6408	0.000271797	0.00527352	2024.74	1596.2	1822.61	702.884	735.109	1226.94
SH3BP5-AS1	342.025	-1.13081	0.310611	-3.64061	0.000271991	0.00527352	169.837	319.24	134.925	561.182	569.916	297.048
NID1	45.108	1.8403	0.506242	3.63521	0.000277751	0.0053777	21.1318	47.5957	162.06	1.12461	13.7661	24.9693
CCND1	54.8355	1.73969	0.478754	3.6338	0.000279277	0.00539808	57.1343	89.3871	121.357	4.49846	24.779	31.8573
FAM13A	167.718	-1.37851	0.379395	-3.63344	0.000279668	0.00539808	50.873	140.465	72.3618	291.275	246.413	204.92
MYO15B	723.132	-0.968325	0.266545	-3.63288	0.000280275	0.00539808	746.659	513.105	183.92	1528.35	952.614	414.145
GLS	1332.67	-0.953935	0.262589	-3.63281	0.000280354	0.00539808	921.192	1114.44	571.357	2390.93	2020.86	977.245
PLK1	317.603	1.59718	0.439841	3.63128	0.00028202	0.00542266	171.403	120.731	1345.48	98.9661	88.103	80.9349
C1orf21	769.964	-1.23207	0.339432	-3.6298	0.000283643	0.00544633	789.705	366.835	229.146	991.91	1018.69	1223.49
LINC00264	41.0425	-1.81527	0.500559	-3.62649	0.0002873	0.00550896	20.3492	8.1261	10.5528	62.9784	77.0901	67.1587
NRIP2	527.113	-1.13086	0.311913	-3.62556	0.000288336	0.00551408	283.323	322.722	309.799	960.421	857.628	428.783
LINC00282	34.5732	-1.86771	0.515154	-3.62554	0.000288359	0.00551408	10.1746	15.0913	5.27638	56.2307	64.7006	55.9656
OCLM	250.71	-1.52525	0.421108	-3.62199	0.00029234	0.00558253	40.6984	227.531	67.0854	560.058	496.956	111.931
LINC00299	135.544	-1.44572	0.399407	-3.61967	0.000294982	0.00562527	95.4847	53.4001	36.1809	183.312	351.035	93.85
PDZD11	328.946	1.12077	0.309842	3.61721	0.000297791	0.00567107	500.12	326.205	554.02	157.446	177.583	258.303
EIF4A3	783.233	0.967103	0.267483	3.61557	0.000299683	0.0056983	1191.21	753.406	1189.45	696.136	341.399	527.799
CD47	6808.94	-0.856319	0.236862	-3.61527	0.00030004	0.0056983	6453.04	4817.62	3022.61	11455.3	9610.11	5494.96
PAPD5	1299.37	-0.924365	0.255836	-3.61311	0.000302546	0.00573489	976.761	900.837	753.769	1621.69	1952.03	1591.15
FRY-AS1	83.5927	-1.50291	0.415985	-3.6129	0.000302791	0.00573489	72.0048	32.5044	14.3216	186.686	134.908	61.1317
PELO	255.471	1.26503	0.350312	3.61116	0.000304834	0.00576576	351.415	334.331	411.558	112.461	225.764	97.294
DUSP14	612.941	-1.15895	0.321018	-3.61024	0.000305919	0.00577652	370.199	361.031	259.297	1422.64	934.718	329.767
MIR646HG	76.8777	-1.587	0.439616	-3.60997	0.000306233	0.00577652	49.3076	39.4696	9.04523	106.838	202.362	54.2436
FNDC3B	1466.24	-0.911483	0.252556	-3.60903	0.000307341	0.00578244	1031.55	1264.19	648.995	2216.61	2542.6	1093.48
PPP5C	869.83	0.965142	0.267426	3.609	0.000307378	0.00578244	1282.78	847.436	1372.61	510.575	483.19	722.387
S1PR3	11.9698	2.08029	0.57644	3.60886	0.000307546	NA	1.56532	34.8262	35.4271	0	0	0
CYP4F22	169.289	1.39158	0.385904	3.60602	0.000310925	0.00583783	191.752	294.861	270.603	130.455	72.9603	55.1046
ATR	1140.61	-1.04098	0.288695	-3.60583	0.000311161	0.00583783	609.693	978.615	600.754	1715.04	1310.53	1629.03
RICTOR	4880.79	-0.913391	0.253398	-3.60458	0.000312663	0.00585811	3701.99	4327.73	2123.37	6784.8	6880.29	5466.55
LRRC37A2	787.124	-1.19047	0.330378	-3.60336	0.000314129	0.00587767	374.112	451.579	437.186	1966.95	806.693	686.224
IL32	9504.75	0.980807	0.272658	3.59721	0.000321652	0.00601036	15904.5	9013.01	13644	4925.81	6131.42	7409.85
MIB2	221.758	-1.15726	0.321795	-3.59628	0.000322798	0.00602368	154.184	130.018	107.789	321.64	348.282	268.635
USP34	3792.04	-0.918478	0.255587	-3.5936	0.000326138	0.00607787	2442.69	3416.45	1852.76	6253.98	5261.4	3524.97
PWAR5	471.272	-1.28575	0.358054	-3.59094	0.000329486	0.00612911	199.579	527.036	119.096	745.619	618.098	618.205
CDYL2	52.1	1.7142	0.477408	3.59064	0.000329872	0.00612911	128.356	53.4001	76.8844	15.7446	19.2725	18.9422
NFKBIZ	1432.85	-1.0939	0.304702	-3.59005	0.000330614	0.00612911	653.522	1677.46	458.292	2509.01	2164.03	1134.81
UBR2	2780.11	-0.881861	0.245642	-3.59002	0.000330649	0.00612911	1842.38	2153.42	1757.04	4036.24	3643.88	3247.73
TUBA4A	1512.64	1.05313	0.293531	3.58781	0.000333471	0.00617321	2426.25	1603.16	2141.46	642.155	843.861	1418.94
SBK1	409.205	-1.18049	0.329137	-3.58664	0.000334973	0.00619277	428.898	156.718	159.799	639.905	677.292	392.62
LOC100505716	538.616	-1.06915	0.298181	-3.58557	0.000336346	0.00620991	223.841	559.54	263.819	706.258	861.757	616.483
SLFN13	1036.31	-0.997172	0.278237	-3.58389	0.000338519	0.00623675	957.977	525.875	458.292	2213.24	1405.52	656.95
CDC42EP3	2253.46	-0.934499	0.26076	-3.58375	0.000338696	0.00623675	1741.42	1564.86	1062.06	4517.58	3016.15	1618.7
PSTPIP1	1070.11	0.946702	0.2643	3.58193	0.000341071	0.0062722	1425.23	1736.66	1136.68	643.279	759.888	718.943
PIK3C2A	1095.41	-1.01704	0.284448	-3.57548	0.000349583	0.00641239	619.868	1035.5	474.875	1917.47	1495	1029.77
ESD	619.613	1.1351	0.317471	3.57546	0.000349616	0.00641239	921.192	694.201	938.442	215.926	312.49	635.425
LOC100505658	861.283	-0.954058	0.267054	-3.57253	0.000353555	0.00647185	506.382	599.01	607.538	1225.83	999.418	1229.52
BCL2	824.015	0.959909	0.268705	3.57235	0.000353788	0.00647185	1054.24	1337.32	915.076	427.353	667.655	542.436
SBSPON	38.2417	-1.84137	0.515571	-3.57151	0.000354925	0.00648413	4.69597	15.0913	14.3216	77.5984	59.1942	58.5486
STXBP3	2071.25	-0.953991	0.267168	-3.57076	0.000355949	0.00649432	1454.97	1692.55	849.498	4177.94	2827.56	1424.97
RASA3	1657.04	-1.02486	0.287118	-3.56946	0.000357716	0.00651034	1087.12	1054.07	937.689	2861.02	1343.57	2658.8
PRKXP1	205.949	-1.22675	0.343683	-3.56943	0.000357762	0.00651034	66.5262	77.7784	212.563	260.91	162.44	455.474
HNRNPL	1504.21	-1.12667	0.315805	-3.56763	0.000360224	0.00654658	738.832	1179.45	632.412	3542.53	1913.49	1018.57
DNHD1	1038.44	-1.29049	0.361916	-3.56573	0.000362843	0.00658557	223.058	976.293	561.558	1881.48	1574.84	1013.41
TMSB4X	3851.08	1.11431	0.31263	3.56432	0.000364804	0.00660675	6629.92	3497.71	5659.3	1383.28	1693.23	4243.05
LINC01355	279.071	-1.49878	0.42051	-3.56421	0.000364959	0.00660675	60.2649	178.774	104.774	762.488	429.502	138.622
LDHA	4685.6	1.04586	0.293463	3.56385	0.000365457	0.00660719	7659.9	3818.11	7708.8	1894.97	2457.25	4574.54
MED14	1021.27	-1.07784	0.302602	-3.56192	0.000368155	0.00664358	504.034	801.002	526.131	1944.46	1596.87	755.105
ORMDL2	344.673	1.18757	0.333451	3.56144	0.000368821	0.00664358	629.259	365.675	480.905	146.2	236.777	209.225
SLC43A3	776.113	1.08453	0.304526	3.56139	0.000368902	0.00664358	851.535	840.471	1563.32	571.304	418.489	411.562
ARL6IP6	831.443	0.95168	0.267311	3.56019	0.000370585	0.00666527	1199.82	799.841	1338.69	492.581	461.164	696.556
PIK3IP1	3769.47	-0.852838	0.239613	-3.55924	0.000371935	0.00668092	2254.85	3011.3	2619.35	3917.03	5885	4929.28
LRRN3	329.437	-1.51343	0.425273	-3.55873	0.00037265	0.00668513	18.7839	334.331	159.045	271.032	377.191	816.237
VSIG1	28.3558	-1.8893	0.53129	-3.55606	0.000376458	0.00674475	3.91331	10.4478	7.53769	21.3677	60.5708	66.2977
TSPAN12	35.1179	1.97623	0.556142	3.55346	0.000380203	0.00680309	108.79	39.4696	42.2111	1.12461	2.75322	16.3592
PLEKHO2	1380.59	0.920177	0.258999	3.55282	0.000381123	0.0068108	1418.18	1461.54	2663.82	828.841	817.706	1093.48
FOLR2	17.3435	2.03116	0.571823	3.55208	0.000382197	0.00682124	17.2185	19.7348	60.3015	1.12461	1.37661	4.30505
SLC25A5	1611.21	0.929314	0.26165	3.55174	0.000382692	0.00682132	2045.88	1400.01	3024.88	878.324	938.848	1379.34
RAPSN	99.9133	-1.40344	0.395298	-3.55033	0.000384745	0.00684916	57.9169	53.4001	33.1658	228.297	122.518	104.182
CSH1	11.5181	2.04339	0.575943	3.5479	0.000388313	NA	9.39193	49.9175	9.799	0	0	0
SLC30A7	7699.68	-1.02728	0.290127	-3.54079	0.000398936	0.00709271	4704.58	6368.54	2815.33	18116.4	9435.28	4757.94
GPCPD1	1564.07	-0.908086	0.256574	-3.53927	0.00040123	0.00711859	1018.24	1379.12	814.824	2345.95	2186.06	1640.22
DGKD	1748.78	-0.90421	0.255488	-3.53915	0.000401415	0.00711859	1285.91	1329.2	918.844	3088.19	2212.21	1658.3
MKRN1	2993.99	-0.882081	0.249363	-3.53733	0.000404189	0.00715867	1966.83	1975.8	2237.19	4433.23	3844.87	3506.03
KCNK6	286.145	1.10155	0.311462	3.5367	0.000405152	0.00716661	464.118	357.549	373.116	170.941	199.608	151.538
PDE4DIP	2118.71	0.942234	0.26649	3.53572	0.00040666	0.00718416	1957.44	3446.63	3134.93	1404.64	1456.45	1312.18
ZNF468	1041.46	-1.0491	0.296755	-3.53525	0.000407384	0.00718782	475.858	666.34	831.407	1618.32	1534.92	1121.9
SPRY2	49.3905	1.67375	0.473616	3.53399	0.000409335	0.00721311	107.225	84.7436	48.2412	21.3677	26.1556	8.61009
ST6GAL1	2878.99	-0.851849	0.241177	-3.53205	0.000412354	0.00725712	2326.07	2058.23	1641.71	4509.7	3843.49	2894.71
NCAPG	131.167	1.33254	0.377359	3.53122	0.000413647	0.00727068	142.444	99.835	352.764	52.8569	49.5579	89.545
MELK	138.616	1.52997	0.433458	3.52968	0.000416067	0.00730399	116.616	90.548	471.859	48.3584	57.8176	46.4945
GYPC	1411.7	0.903477	0.255995	3.52927	0.000416704	0.00730596	1428.36	1664.69	2468.59	820.968	711.707	1375.89
IDO1	26.4664	1.94293	0.55063	3.52856	0.000417826	0.00731641	32.8718	18.5739	89.6985	1.12461	2.75322	13.7761
PDLIM1	263.207	1.24408	0.352858	3.52573	0.000422314	0.00738571	307.586	300.666	496.734	73.0999	103.246	297.909
ELP2	1746.79	-0.969074	0.274885	-3.52539	0.000422868	0.00738612	950.151	1567.18	924.121	2929.62	2501.3	1608.37
OCIAD2	549.147	0.980638	0.278216	3.52474	0.000423902	0.00739492	872.667	658.214	690.452	367.749	309.737	396.064
ITCH	2372.98	-0.859969	0.244086	-3.52322	0.000426337	0.00742808	1378.27	2079.12	1530.9	2649.59	3550.28	3049.69
SLCO4A1	44.3837	1.80024	0.511411	3.52014	0.000431323	0.00750556	18.0012	42.9523	168.844	2.24923	17.8959	16.3592
HIST1H3D	58.6185	1.60963	0.457547	3.51795	0.000434894	0.00755826	89.2234	99.835	90.4523	15.7446	35.7918	20.6642
LINC00969	209.939	-1.29791	0.368982	-3.51754	0.000435562	0.00756043	90.006	116.087	113.819	468.964	295.971	174.785
BAX	543.693	1.00551	0.28594	3.51652	0.000437246	0.00758019	630.042	722.062	852.513	361.001	257.426	439.115
PPP2R5A	1194.77	-0.88819	0.252738	-3.51427	0.000440964	0.00763515	893.016	877.619	688.945	1815.13	1574.84	1319.07
ATP8A1	1757.56	-0.975868	0.277848	-3.51223	0.00044436	0.0076844	1144.25	1642.63	755.277	2652.96	2221.85	2128.41
PIK3IP1-AS1	149.964	-1.43778	0.409507	-3.51099	0.000446434	0.00771068	72.7875	63.848	48.995	426.229	228.517	59.4096
APOBEC3C	5471.86	1.02513	0.292217	3.5081	0.000451325	0.0077855	7015.77	4759.57	10956.8	3485.18	3656.27	2957.57
TMEM63A	2427.06	-1.08289	0.308815	-3.5066	0.000453872	0.00781974	982.24	2203.33	1305.53	4509.7	3341.03	2220.54
RSAD2	343.776	1.29155	0.368533	3.50457	0.000457337	0.0078697	480.554	489.888	470.352	91.0938	410.23	120.541
AMY2B	299.791	-1.18012	0.336868	-3.50323	0.000459657	0.00789986	209.753	270.483	66.3317	593.796	399.217	259.164
CYB5R3	2742.35	0.886889	0.253342	3.50076	0.000463935	0.00796355	3822.52	2930.04	4052.26	1589.08	1868.06	2192.13
TRIB3	463.642	0.995043	0.28445	3.49813	0.000468529	0.0080325	608.91	608.297	661.055	264.284	348.282	291.021
ZNF638	3105.4	-0.903058	0.258228	-3.49713	0.000470291	0.0080528	1998.13	2726.89	1611.56	5169.85	4168.37	2957.57
JMY	423.381	-1.03363	0.295689	-3.49568	0.00047286	0.00808684	318.543	335.492	165.829	680.392	569.916	470.111
MPP1	163.804	1.39127	0.398095	3.49483	0.000474369	0.00810269	284.106	221.727	220.854	43.86	63.324	148.955
AQP11	146.238	-1.34363	0.384591	-3.49365	0.00047647	0.0081286	57.9169	113.765	53.5176	308.144	203.738	140.345
POU5F1P4	188.735	-1.20808	0.346283	-3.48871	0.000485365	0.00826538	77.4834	145.109	90.4523	251.914	411.606	155.843
LOC100130476	3773.68	1.21458	0.348164	3.48854	0.000485675	0.00826538	7277.97	5594.24	3290.2	1294.43	1807.49	3377.74
AMZ1	30.6562	1.84312	0.528747	3.48582	0.00049063	0.00833951	84.5274	29.0218	45.9799	10.1215	8.25966	6.02706
HERC3	1743.07	-1.03478	0.297	-3.48412	0.000493759	0.00838246	896.93	1546.28	774.875	3494.18	2519.19	1226.94
DIP2A	4355.01	-0.973161	0.279414	-3.48286	0.000496091	0.00841179	2711.14	3532.53	1783.42	7771.08	8123.37	2208.49
DCP2	5125.06	-0.971418	0.279486	-3.47573	0.000509462	0.00862069	3050.03	4350.95	2210.05	9871.86	8278.93	2988.56
CTSA	861.658	0.964743	0.277573	3.47563	0.000509649	0.00862069	1282.78	958.88	1224.87	456.593	600.202	646.618
NR2C2	1372.4	-1.15098	0.331259	-3.47456	0.0005117	0.00864488	487.598	1216.59	670.101	2688.95	2236.99	934.195
EME1	26.82	1.87686	0.540317	3.47363	0.000513469	0.00866424	30.5238	40.6305	69.3468	3.37384	4.12983	12.9151
KLF11	200.508	-1.17074	0.337369	-3.47021	0.000520057	0.00876462	201.927	82.4219	56.5327	503.827	253.296	105.043
SNRNP25	189.885	1.15998	0.334298	3.46989	0.000520677	0.00876462	231.668	244.944	327.89	82.0968	111.505	141.206
RPS6KB1	1243.34	-0.936048	0.269907	-3.46804	0.000524266	0.00881438	773.269	1094.7	608.292	2127.77	1797.85	1058.18
ZBTB11	879.096	-0.929369	0.268138	-3.46601	0.000528237	0.00887044	600.301	701.167	443.216	1483.37	1307.78	738.746
NUAK2	560.293	-1.02794	0.296609	-3.46565	0.000528948	0.00887166	499.338	248.427	341.457	730.999	729.603	811.932
CLOCK	1015.05	-0.967837	0.279308	-3.46512	0.000529989	0.0088778	554.124	960.041	521.608	1553.09	1389	1112.42
DEPDC1B	102.166	1.52017	0.438746	3.46482	0.000530589	0.0088778	28.1758	111.444	362.563	22.4923	28.9088	59.4096
JAG2	39.8045	1.74334	0.503331	3.46361	0.000532981	0.00890712	76.7008	54.561	67.8392	10.1215	19.2725	10.3321
WDR37	847.082	-1.04411	0.301619	-3.46169	0.000536804	0.00896024	434.377	528.197	611.307	1571.09	1069.63	867.897
FKBP1AP1	137.687	-1.40407	0.405886	-3.45927	0.000541633	0.00903003	33.6544	123.052	55.0251	247.415	218.881	148.094
CA6	117.404	-1.45704	0.421356	-3.45797	0.000544253	0.00906285	18.7839	147.431	18.8442	49.483	309.737	160.148
ANGEL2	1295.9	-0.991987	0.287247	-3.45343	0.0005535	0.00920583	747.441	941.467	759.799	2492.15	1701.49	1133.09
UBE2L6	3689.46	0.870663	0.252317	3.45067	0.000559197	0.00928947	4927.63	3209.81	6455.28	2255.98	2210.83	3077.25
ERCC6L2	2400.89	-1.00337	0.290996	-3.44805	0.00056464	0.00936872	1463.58	2022.24	887.186	5344.17	3369.94	1318.21
HIRA	644.718	-1.02343	0.296916	-3.44687	0.000567123	0.00939872	342.023	456.223	412.312	1066.13	1003.55	588.069
FASLG	1220.66	1.14948	0.333666	3.44501	0.000571037	0.00944724	1707.77	1245.62	2184.42	787.23	992.535	406.396
POLQ	206.087	1.14659	0.332843	3.44483	0.000571408	0.00944724	171.403	291.379	419.096	91.0938	119.765	143.789
PPM1N	107.706	-1.31241	0.381121	-3.44354	0.000574142	0.00948117	58.6996	63.848	45.9799	143.951	196.855	136.9
NEK3	48.9464	-1.65476	0.480714	-3.4423	0.000576798	0.00951375	14.8706	15.0913	24.1206	98.9661	81.2199	59.4096
TNFSF10	418.732	1.04643	0.304141	3.44062	0.00058038	0.0095615	780.313	545.61	414.573	257.537	249.166	265.191
LOC101928150	96.0477	-1.3916	0.404552	-3.43987	0.000581998	0.00957683	32.0891	87.0654	30.1508	121.458	185.842	119.68
ABRA	49.8398	-1.60921	0.467929	-3.439	0.000583877	0.00959641	17.2185	27.8609	14.3216	91.0938	90.8562	57.6876
MPP7	532.41	-0.979001	0.284763	-3.43795	0.000586126	0.00962201	360.807	390.053	293.216	643.279	715.837	791.267
SPATA1	247.341	-1.08352	0.315377	-3.43565	0.000591134	0.00969278	158.098	186.9	112.312	398.113	356.542	272.079
AKT3	258.196	-1.13798	0.331699	-3.43076	0.000601896	0.00985764	168.272	227.531	81.4071	391.366	389.58	291.021
LOC643733	258.221	1.09123	0.318266	3.42867	0.000606552	0.00992223	340.458	474.797	253.266	114.711	246.413	119.68
GRAMD4	166.679	1.22453	0.357572	3.42457	0.000615769	0.010059	338.11	196.187	191.457	89.9691	105.999	78.3518
THUMPD1	4127.95	-0.886275	0.258819	-3.42431	0.000616358	0.010059	4290.55	3476.81	1151.01	6919.75	5829.94	3099.63
HEATR5B	1532.11	-0.910051	0.265852	-3.42316	0.000618984	0.0100692	889.886	1239.81	970.101	2359.44	2216.34	1517.1
GABBR1	112.718	-1.40244	0.409699	-3.42309	0.000619134	0.0100692	22.6972	89.3871	60.3015	155.197	216.128	132.595
MIR155HG	80.6496	1.44342	0.421809	3.42198	0.000621669	0.0100692	128.356	78.9393	165.075	29.24	35.7918	46.4945
RAN	1755.52	0.942579	0.275455	3.4219	0.000621855	0.0100692	2577.3	1511.46	2928.39	851.333	985.652	1678.97
SRSF6	14034.8	-0.953176	0.278573	-3.42164	0.000622447	0.0100692	9837.27	8654.3	7749.5	30844.8	17228.3	9894.72
CEMIP	79.197	-1.41021	0.412156	-3.42155	0.000622648	0.0100692	32.8718	52.2392	29.397	97.8414	163.816	99.0161
SS18L1	191.717	-1.18986	0.34778	-3.42129	0.000623248	0.0100692	99.398	138.144	86.6834	375.621	267.062	183.395
C4BPA	39.731	1.79036	0.523309	3.42123	0.000623394	0.0100692	73.5701	20.8957	106.281	3.37384	4.12983	30.1353
MIR378I	148.468	-1.3936	0.407345	-3.42118	0.000623493	0.0100692	27.3931	104.478	98.7437	230.546	229.894	199.754
SPP1	75.9152	1.87182	0.547433	3.41927	0.000627888	0.010119	255.93	66.1697	76.1307	1.12461	2.75322	53.3826
GMPPB	375.427	0.991679	0.290032	3.41921	0.000628033	0.010119	523.6	485.244	513.317	272.157	218.881	239.361
PANK3	211.776	-1.2574	0.367908	-3.41771	0.000631496	0.0101631	67.3089	161.361	115.327	345.257	407.476	173.924
ZDHHC17	687.274	-1.07877	0.315684	-3.41725	0.000632568	0.0101672	273.931	593.206	426.633	1069.51	780.537	979.829
PRDX3	1816.34	0.997404	0.291911	3.41681	0.000633605	0.0101672	2897.41	1254.9	3384.42	1047.02	1057.24	1257.07
HIST1H2AM	18.6844	1.97238	0.577327	3.4164	0.000634545	0.0101672	25.0452	39.4696	40.7035	0	0	6.88807
FAM208A	2586.78	-0.834708	0.244328	-3.41635	0.000634675	0.0101672	2142.93	2404.17	1001.76	3885.54	4036.22	2050.06
A2M-AS1	810.58	-1.05281	0.308235	-3.41562	0.000636366	0.0101826	898.495	370.318	319.598	1277.56	751.629	1245.88
THRA	207.39	-1.1623	0.340366	-3.41486	0.000638158	0.0101995	86.8754	157.879	122.864	308.144	283.582	284.994
DMTF1	2163.73	-0.922793	0.270326	-3.41363	0.000641045	0.0102339	1528.54	1860.88	926.382	4237.55	2618.31	1810.7
PER1	515.672	-1.02612	0.300694	-3.4125	0.00064371	0.0102647	269.235	608.297	167.337	609.541	926.458	513.162
MTSS1	487.774	-1.09989	0.322395	-3.41163	0.000645765	0.0102857	363.155	226.37	290.955	467.84	816.329	761.993
KCNAB1	109.594	-1.31927	0.386825	-3.41052	0.000648395	0.0103158	100.963	40.6305	34.6734	223.798	154.18	103.321
STX11	740.542	0.913957	0.2681	3.40901	0.000651984	0.0103572	1185.73	702.327	1067.34	527.444	417.113	543.297
KDM7A	491.066	-0.961598	0.282093	-3.4088	0.000652486	0.0103572	399.94	357.549	223.116	780.482	642.877	542.436
ATG2B	438.969	-1.16588	0.342118	-3.40785	0.00065478	0.0103818	157.315	398.179	228.392	790.604	554.774	504.551
FLJ45513	161.458	-1.33448	0.391822	-3.40584	0.000659611	0.0104465	96.2673	67.3306	44.4724	546.563	141.791	72.3248
PRKAA1	1518.92	-0.944652	0.277428	-3.40503	0.000661568	0.0104656	887.538	1403.49	730.402	2681.08	2097.95	1313.04
TMEM161B	432.807	-0.973421	0.28594	-3.40428	0.000663383	0.0104824	299.759	361.031	189.196	711.881	648.383	386.593
ODF2L	595.59	-0.973865	0.286258	-3.40205	0.000668825	0.0105503	488.381	445.775	255.528	773.735	898.926	711.194
LOC104054148	85.994	-1.38686	0.407695	-3.40171	0.00066966	0.0105503	57.1343	48.7566	21.1055	193.434	119.765	75.7688
PRR11	229.046	1.21329	0.356704	3.4014	0.000670426	0.0105503	230.885	167.166	624.121	114.711	100.492	136.9
ADGRG5	1227.45	-0.917373	0.269714	-3.40128	0.000670714	0.0105503	961.89	586.24	909.799	2330.2	1274.74	1301.85
MZT2A	169.262	1.16709	0.343241	3.40022	0.000673311	0.0105792	167.489	229.853	319.598	58.4799	96.3626	143.789
IL12RB2	397.359	-1.1435	0.336462	-3.3986	0.000677305	0.0106299	231.668	255.392	185.427	280.029	769.525	662.116
KRT81	11.1038	1.96013	0.576963	3.39731	0.000680513	NA	26.6105	12.7696	26.3819	0	0	0.861009
PRPH2	69.5877	-1.47384	0.433875	-3.39692	0.000681487	0.0106835	27.3931	39.4696	27.1357	136.078	107.376	80.0739
TMEM255A	29.053	-1.86273	0.548581	-3.39555	0.000684917	0.0107252	1.56532	15.0913	5.27638	61.8538	64.7006	25.8303
MAPK3	800.686	0.935583	0.275668	3.39388	0.000689101	0.0107786	1150.51	1006.48	1015.33	719.753	379.944	532.104
MLC1	179.373	-1.40711	0.414745	-3.39271	0.00069206	0.0108128	186.273	60.3653	38.4422	213.677	351.035	226.445
FCGR3A	4129.44	-1.21607	0.358954	-3.38783	0.000704474	0.0109758	4827.45	1924.73	967.839	4384.87	6940.86	5730.88
TMEM135	742.954	-0.928204	0.27399	-3.38773	0.000704736	0.0109758	492.294	605.975	394.221	1228.08	969.133	768.02
GINS1	88.306	1.56434	0.461773	3.38768	0.000704863	0.0109758	143.227	46.4349	238.945	19.1184	39.9217	42.1895
COG3	1465.64	-1.15089	0.339901	-3.38596	0.000709303	0.0110326	445.334	1644.96	548.744	2747.43	2534.34	873.063
SIGLEC10	116.686	-1.40309	0.414592	-3.38427	0.000713686	0.0110884	44.6117	55.7218	59.5478	276.655	85.3498	178.229
LOC146880	497.07	-1.01817	0.301032	-3.38226	0.000718921	0.0111573	267.67	412.109	260.804	869.327	728.226	444.281
RECQL4	66.3885	1.49251	0.44133	3.38184	0.000720008	0.0111617	79.0488	70.8132	162.06	31.4892	17.8959	37.0234
WBP4	429.566	-1.08367	0.32058	-3.38035	0.000723938	0.0111965	225.406	343.618	186.935	850.208	696.564	274.662
MMD	595.486	0.944166	0.279327	3.38015	0.000724461	0.0111965	756.833	823.058	797.488	439.724	443.268	312.546
LEP	42.3002	1.90454	0.56346	3.38007	0.000724667	0.0111965	96.2673	131.179	6.03015	2.24923	6.88305	11.1931
PAQR3	292.831	-1.2102	0.358271	-3.3779	0.000730423	0.011273	108.007	330.848	77.6382	575.802	487.32	177.368
GALNT3	529.532	-1.00537	0.297688	-3.37727	0.000732084	0.0112861	306.02	377.283	309.799	828.841	919.575	435.671
LIME1	1932.42	0.946245	0.280337	3.37539	0.000737115	0.0113511	3173.69	1959.55	2609.55	986.287	1197.65	1667.77
BACH2	203.961	-1.32682	0.393153	-3.37481	0.000738676	0.0113625	97.05	198.509	45.2261	283.403	276.698	322.878
ANKRD35	26.9879	1.86596	0.55313	3.37347	0.00074228	0.011396	53.221	34.8262	55.0251	1.12461	8.25966	9.4711
COLQ	305.381	-1.08006	0.32017	-3.37339	0.000742489	0.011396	126.008	380.766	95.7287	385.743	596.072	247.971
VSIG4	27.8516	1.8189	0.539317	3.3726	0.00074461	0.0114145	54.7863	22.0566	67.8392	8.99691	1.37661	12.0541
MAD2L2	474.386	1.02889	0.305097	3.37234	0.00074533	0.0114145	805.358	434.166	720.603	255.287	295.971	334.933
EMP1	17.7888	1.93936	0.575169	3.37181	0.000746767	0.0114239	14.0879	59.2045	26.3819	0	2.75322	4.30505
PSMA3-AS1	4600.76	-0.935183	0.277778	-3.36665	0.000760861	0.0116267	3180.73	4610.98	1367.34	9702.05	6015.78	2727.68
TOP2B	1607.92	-0.832347	0.247345	-3.36512	0.000765099	0.0116787	1219.39	1285.09	901.508	2131.14	2429.72	1680.69
ACRC	148.595	-1.28256	0.38122	-3.36436	0.000767221	0.0116982	73.5701	68.4914	88.191	223.798	301.477	136.039
CASP10	522.032	-0.994334	0.296149	-3.35755	0.000786366	0.011977	348.284	343.618	286.432	697.261	1020.07	436.532
RXRA	265.701	1.05533	0.314372	3.35694	0.000788101	0.0119817	298.977	388.892	413.065	169.817	155.557	167.897
C17orf53	54.6964	1.55954	0.464585	3.35684	0.000788394	0.0119817	79.8314	60.3653	120.603	13.4954	22.0257	31.8573
MBOAT4	74.3591	-1.41773	0.422482	-3.35571	0.000791626	0.0120177	21.9145	47.5957	36.9347	87.7199	155.557	96.433
RBPJ	1740.87	0.841597	0.250848	3.355	0.000793638	0.0120351	2723.66	2331.03	1745.73	1395.65	1145.34	1103.81
IL1R1	42.6599	1.86526	0.556035	3.35457	0.000794875	0.0120408	72.0048	56.8827	92.7136	1.12461	1.37661	31.8573
ZNF611	1156.84	-0.984702	0.293591	-3.35399	0.000796552	0.012053	632.39	819.576	736.432	1853.36	1989.2	910.087
CYTH1	6152.05	-0.801475	0.239051	-3.35274	0.000800167	0.0120821	4622.4	4516.95	4103.52	7757.59	7674.6	8237.28
SIRT1	543.492	-1.08588	0.32388	-3.35272	0.000800209	0.0120821	215.232	572.31	230.653	940.177	882.407	420.173
KLHL24	1245.31	-0.908931	0.271161	-3.35199	0.000802316	0.0120985	936.063	1034.34	596.985	1547.47	1712.5	1644.53
ZNF805	2053.56	-1.23548	0.368607	-3.35175	0.000803032	0.0120985	648.826	1769.17	670.101	5364.41	3049.19	819.681
HLA-A	13527.8	0.990164	0.295465	3.35121	0.000804599	0.0120999	25924.9	12611.7	16867.8	6496.9	8722.2	10543.1
ESCO2	66.0177	1.61982	0.483368	3.35112	0.000804863	0.0120999	108.79	48.7566	164.322	8.99691	31.662	33.5794
GPRIN3	405.009	1.00434	0.299861	3.34935	0.000810013	0.0121642	523.6	475.957	636.935	178.814	250.543	364.207
PRICKLE2	37.4149	1.68727	0.503854	3.34872	0.000811848	0.0121786	33.6544	77.7784	73.8694	5.62307	20.6491	12.9151
ITGB3	30.4945	-1.79714	0.536851	-3.34756	0.000815262	0.0122166	6.26129	3.48262	15.0754	24.7415	68.8305	64.5757
LATS2	73.2332	-1.41463	0.422696	-3.34669	0.000817825	0.0122419	36.7851	38.3088	27.8895	133.829	129.401	73.1858
SMTN	69.3474	1.53501	0.458776	3.34587	0.000820241	0.0122648	50.873	124.213	156.784	25.8661	38.5451	19.8032
PSME1	2295.41	0.948837	0.283642	3.34519	0.000822256	0.0122818	3239.43	2031.53	3793.72	963.794	1196.27	2547.73
HSPB1	180.88	1.16384	0.348358	3.34094	0.00083495	0.012458	262.974	283.253	223.116	78.723	111.505	125.707
KIF12	14.1247	1.9351	0.579313	3.34034	0.000836772	NA	20.3492	18.5739	42.2111	0	2.75322	0.861009
PSD4	2792.49	0.828224	0.248028	3.33923	0.000840102	0.0125215	3122.82	3199.36	4523.37	2058.04	1595.49	2255.84
CD63	1170.91	0.939988	0.281655	3.33737	0.000845744	0.0125921	2187.54	1260.71	1285.18	718.628	736.486	836.901
CNOT6	705.375	-1.0499	0.314817	-3.33497	0.000853085	0.0126878	348.284	623.388	321.859	1429.38	967.756	541.575
LOC101927100	100.003	-1.31573	0.394654	-3.33389	0.000856397	0.0127235	77.4834	51.0784	21.8593	223.798	177.583	48.2165
SLC2A4RG	783.643	0.96305	0.289039	3.33191	0.000862535	0.0127881	1286.69	730.188	1147.24	412.733	454.281	670.726
FABP3	108.127	-1.27406	0.382412	-3.33165	0.00086333	0.0127881	71.2222	61.5262	37.6885	231.671	152.804	93.85
LAMB2	23.8411	1.85759	0.557568	3.33159	0.000863499	0.0127881	0.782661	67.3306	60.3015	0	6.88305	7.74908
LOC100132781	47.0338	-1.79928	0.540127	-3.33122	0.00086467	0.0127918	0.782661	26.7001	13.5678	98.9661	71.5837	70.6028
NAPB	686.484	-1.07911	0.324359	-3.3269	0.00087819	0.012974	255.148	558.379	468.091	1167.35	814.953	854.982
ICAM1	374.841	1.03463	0.311008	3.32669	0.000878851	0.012974	352.197	493.371	711.558	237.294	216.128	238.5
DIAPH3	86.171	1.49123	0.448617	3.32406	0.000887176	0.013083	37.5677	133.5	219.347	11.2461	13.7661	101.599
GCLM	986.54	-0.884682	0.266394	-3.32095	0.000897104	0.0132098	925.888	701.167	321.106	2083.91	1404.14	483.026
DOCK5	284.86	-1.08612	0.327077	-3.32069	0.000897967	0.0132098	199.579	174.131	136.432	303.646	576.799	318.573
GSTO1	406.522	1.02211	0.30782	3.32048	0.000898622	0.0132098	649.609	376.122	639.95	200.181	220.257	353.014
FBXO33	669.117	-1.03349	0.311367	-3.3192	0.000902757	0.0132566	381.939	460.866	359.548	1364.16	981.522	466.667
RPL21P44	99.7192	-1.28871	0.388421	-3.31782	0.000907228	0.0133082	61.0476	69.6523	28.6432	163.069	187.219	88.684
DBT	701.944	-0.915907	0.27609	-3.31742	0.00090852	0.0133132	461.77	580.436	377.638	1144.86	909.939	737.024
SREK1	2312.64	-0.834626	0.251635	-3.31681	0.000910511	0.0133283	1739.07	2166.19	971.608	3895.66	3379.58	1723.74
ATXN7	2174.13	-0.942984	0.284422	-3.31544	0.000915001	0.01338	1261.65	2037.33	944.473	4200.43	3093.24	1507.63
RHD	201.24	-1.13475	0.342399	-3.31413	0.000919295	0.0134287	89.2234	166.005	101.759	316.017	344.152	190.283
ETFB	760.004	0.901215	0.272078	3.31234	0.000925206	0.0134954	1127.81	824.219	1063.57	470.089	518.982	555.351
HNRNPF	5289.99	0.843588	0.254695	3.31216	0.000925801	0.0134954	7103.43	4476.32	9112.31	2946.49	3129.03	4972.33
MAPKAPK3	1344.57	0.841698	0.254318	3.30963	0.000934191	0.0135901	1556.71	1650.76	2038.95	949.174	912.692	959.164
HIST1H2BG	31.4843	1.75551	0.530426	3.30961	0.000934249	0.0135901	47.7423	58.0436	54.2714	3.37384	15.1427	10.3321
PAIP2B	189.987	-1.20496	0.364128	-3.30918	0.000935712	0.0135971	77.4834	141.626	97.99	363.25	282.205	177.368
EFHC2	99.7875	-1.30155	0.393438	-3.30815	0.00093915	0.0136329	56.3516	63.848	37.6885	134.954	163.816	142.067
BTG2	1111.84	0.866303	0.26196	3.307	0.000943012	0.0136747	1367.31	1803.99	1208.29	737.747	787.42	766.298
ARHGAP32	50.8223	-1.60934	0.486831	-3.30575	0.000947214	0.0137213	7.82661	27.8609	24.1206	86.5953	92.2328	66.2977
CXCR2P1	12.5303	-1.91455	0.579225	-3.30537	0.000948527	NA	0.782661	1.16087	1.50754	5.62307	24.779	41.3284
LEAP2	123.382	-1.51738	0.459229	-3.3042	0.000952489	0.0137731	9.39193	107.961	60.3015	186.686	189.972	185.978
TWF2	1630.57	0.83415	0.252458	3.30411	0.00095277	0.0137731	2518.6	1646.12	2187.44	1160.6	970.51	1300.12
CCDC167	230.32	1.07687	0.326033	3.30295	0.00095673	0.013816	298.194	268.161	394.221	125.957	154.18	141.206
TNRC6B	8747.06	-0.926298	0.280502	-3.30229	0.000959001	0.0138345	5077.9	7235.71	4855.78	17016.5	10634.3	7662.12
SYCP3	113.071	-1.29393	0.391983	-3.30098	0.000963478	0.0138847	75.1355	66.1697	24.8744	242.917	227.141	42.1895
SEPSECS	171.84	-1.12415	0.340847	-3.2981	0.000973421	0.0139998	92.354	109.122	103.266	235.044	286.335	204.92
KPNA2	1371.06	1.01136	0.30665	3.29808	0.00097348	0.0139998	1658.46	1240.97	2764.07	713.005	1065.5	784.379
HMGB2	1113.17	0.921234	0.279484	3.29619	0.000980044	0.0140797	1446.36	942.628	2108.29	681.516	702.071	798.156
PUM2	4935.95	-0.993049	0.301322	-3.29564	0.000981976	0.0140929	2281.46	4902.36	2284.67	9426.52	7163.87	3556.83
C5orf42	758.696	-0.875296	0.265816	-3.29286	0.000991724	0.0142115	418.724	689.558	475.628	896.318	1154.98	916.975
MAP3K2	2113.02	-0.829628	0.251959	-3.29271	0.000992284	0.0142115	1972.31	1585.75	906.03	4017.12	2366.39	1830.51
WDR62	105.062	1.31109	0.398526	3.28984	0.00100244	0.0143421	81.3968	140.465	253.266	43.86	46.8047	64.5757
PDE4D	479.967	-1.04738	0.318567	-3.28779	0.00100976	0.014432	333.414	361.031	205.779	482.459	714.46	782.657
CASP8	1479.21	-0.890814	0.27099	-3.28726	0.00101168	0.0144423	829.621	1102.83	1099.75	2296.46	1784.09	1762.49
NABP2	297.162	1.03374	0.314493	3.28702	0.00101255	0.0144423	457.074	249.587	517.839	154.072	141.791	262.608
EPHB6	286.67	1.03022	0.313702	3.28409	0.00102313	0.0145783	428.116	437.649	315.075	160.82	187.219	191.144
ZMYM6	576.19	-0.937146	0.285747	-3.27963	0.00103942	0.0147894	370.199	470.153	312.06	944.676	704.824	655.228
C16orf59	27.8088	1.80987	0.55188	3.27946	0.00104007	0.0147894	49.3076	15.0913	83.6684	4.49846	8.25966	6.02706
KLHL11	452.217	-1.20611	0.367923	-3.27816	0.00104486	0.0148381	164.359	299.505	252.513	1125.74	443.268	427.922
TRIB2	1940.75	0.929234	0.28348	3.27795	0.00104563	0.0148381	1804.82	2617.77	3368.59	1487.86	1014.56	1350.92
MBOAT1	2074.46	1.0596	0.323302	3.27743	0.00104758	0.0148507	2559.3	3320.09	2384.17	2368.44	1256.84	557.934
ACOT13	1002.33	-1.10623	0.337562	-3.27713	0.00104869	0.0148513	406.984	694.201	633.92	2249.23	1083.39	946.249
BTBD7	1630.39	-0.955578	0.291626	-3.27672	0.0010502	0.0148575	987.718	1231.69	849.498	3231.02	2396.68	1085.73
ESYT2	1092.53	-0.840476	0.256589	-3.27557	0.0010545	0.0148956	810.054	893.871	600	1652.06	1466.09	1133.09
MORC2-AS1	1649.41	-0.982404	0.299932	-3.27543	0.00105503	0.0148956	1044.07	1173.64	759.799	3630.25	2369.14	919.558
THEM6	316.005	1.09883	0.335547	3.27475	0.00105755	0.014916	453.161	429.523	418.342	141.701	139.038	314.268
CCDC117	432.362	-1.05137	0.321188	-3.27337	0.00106274	0.0149741	310.716	199.67	262.312	944.676	547.89	328.906
TLE4	553.469	-0.969487	0.296357	-3.27135	0.00107036	0.0150662	353.763	504.979	250.251	816.47	704.824	690.529
CIT	237.231	1.16533	0.356305	3.27061	0.00107316	0.0150904	212.101	249.587	571.357	152.948	100.492	136.9
ESCO1	1625.6	-0.806487	0.247152	-3.26312	0.00110195	0.0154795	1344.61	1305.98	831.407	2338.07	2451.74	1481.8
ITGA3	108.249	1.35316	0.414758	3.26252	0.00110426	0.0154964	159.663	156.718	162.06	26.9907	94.986	49.0775
ZMYM4	488.109	-0.914367	0.280454	-3.26031	0.0011129	0.0156019	330.283	366.835	291.709	710.756	619.474	609.595
CCR4	80.955	1.53046	0.469505	3.25973	0.00111519	0.0156182	165.141	107.961	106.281	12.3708	64.7006	29.2743
NELFCD	2710.41	0.838148	0.257165	3.25919	0.00111731	0.0156323	2836.36	2953.26	4818.09	2032.18	1488.11	2134.44
TOX	2167.84	0.900347	0.276541	3.25575	0.00113094	0.015807	2287.72	2943.97	3347.49	1835.37	1218.3	1374.17
ITGB1	4809.17	-0.799399	0.245605	-3.25482	0.00113466	0.0158431	4638.83	2505.16	2906.53	10045.1	3927.47	4831.98
CDCA4	531.861	0.93988	0.288939	3.25287	0.00114246	0.015936	723.179	493.371	931.659	381.244	313.867	347.848
PTGIS	38.7198	1.76996	0.544549	3.25033	0.00115272	0.0160631	120.53	54.561	28.6432	2.24923	15.1427	11.1931
SLC4A7	2813.37	-0.97855	0.301098	-3.24994	0.00115431	0.0160691	1365.74	2581.78	1392.97	5398.15	4213.8	1927.8
GNRH1	68.594	-1.68274	0.517919	-3.24904	0.00115794	0.0161035	1.56532	47.5957	26.3819	120.334	111.505	104.182
DNAJB7	64.7971	-1.70949	0.52642	-3.24739	0.00116469	0.0161813	1.56532	41.7914	21.1055	141.701	119.765	62.8537
SCRG1	62.3711	-1.53356	0.472678	-3.2444	0.00117699	0.0163358	11.7399	32.5044	33.9196	118.084	107.376	70.6028
CRTAM	1511.92	0.810023	0.249696	3.24404	0.00117846	0.01634	2056.83	2012.95	1771.36	1074.01	1079.26	1077.12
ZYX	992.479	0.894507	0.275796	3.24337	0.00118126	0.0163625	1409.57	1019.25	1505.28	745.619	703.447	571.71
ZNF12	747.042	-0.876325	0.270379	-3.2411	0.00119071	0.0164524	664.479	511.944	330.905	1367.53	1098.53	508.856
HMGA1	750.793	0.94339	0.291072	3.24108	0.00119076	0.0164524	946.237	528.197	1607.04	436.35	400.593	586.347
PSME2	2606.26	0.862204	0.266051	3.24074	0.00119219	0.0164524	3497.71	2329.87	4487.94	1645.31	1786.84	1889.92
SACM1L	2481.19	-0.897068	0.276815	-3.24067	0.00119248	0.0164524	1489.4	2386.75	1077.14	4524.32	3813.21	1596.31
MAP4	1384.09	0.82508	0.25474	3.23891	0.00119988	0.0165381	1720.29	1776.13	1855.03	912.062	856.251	1184.75
NSG1	371.388	-1.07435	0.331738	-3.23854	0.00120142	0.0165429	475.858	188.061	86.6834	689.389	474.93	313.407
FSTL1	23.5905	1.80828	0.558511	3.23767	0.00120508	0.016577	11.7399	52.2392	62.5628	4.49846	2.75322	7.74908
ZCCHC6	4040.16	-0.783909	0.242211	-3.23648	0.00121015	0.0166304	3066.47	3828.56	1912.31	6009.94	5946.95	3476.76
PFN1	10884.5	0.855576	0.264553	3.23404	0.00122053	0.0167563	19352.1	9183.66	14567.3	7035.59	6615.98	8552.4
C1QA	20.6761	1.82997	0.565997	3.23319	0.00122417	0.0167796	3.13064	41.7914	67.0854	0	6.88305	5.16606
DDHD1	1238.29	-0.900267	0.278455	-3.23308	0.00122463	0.0167796	755.268	1110.95	671.608	2024.31	1483.98	1383.64
NAA25	1077.11	-0.860998	0.266357	-3.2325	0.00122711	0.0167946	712.222	980.937	547.99	1727.41	1528.04	966.052
GPRASP1	286.92	-1.09551	0.338959	-3.23199	0.0012293	0.0167946	169.055	311.114	76.8844	375.621	483.19	305.658
SH2D3A	302.263	0.992651	0.307134	3.23198	0.00122935	0.0167946	391.331	444.614	392.714	181.063	174.829	229.028
DPCD	200.716	-1.07528	0.332974	-3.22933	0.00124081	0.0169252	112.703	147.431	106.281	328.387	302.854	206.642
RNASEH2A	201.7	1.15889	0.358876	3.22921	0.00124134	0.0169252	351.415	159.039	359.548	93.343	114.259	132.595
INPP4B	1067.34	1.00568	0.311513	3.22839	0.00124488	0.0169497	1343.83	1938.66	1083.92	623.036	514.852	899.755
KIAA1524	146.436	1.1493	0.356014	3.22823	0.00124557	0.0169497	126.008	177.613	315.075	43.86	75.7135	140.345
H1F0	23.9216	1.78347	0.552694	3.22687	0.00125153	0.0170072	28.1758	19.7348	78.392	2.24923	5.50644	9.4711
CCDC74A	15.63	1.8587	0.576036	3.22671	0.00125224	0.0170072	10.9573	18.5739	58.0402	2.24923	1.37661	2.58303
PDXDC2P	767.698	-0.891866	0.276468	-3.22593	0.00125563	0.0170366	489.163	720.901	366.332	1246.07	1109.55	674.17
ARFGEF2	604.462	-0.945066	0.293258	-3.22264	0.00127013	0.0172167	318.543	507.301	373.869	963.794	856.251	607.012
CSRP1	387.199	0.993708	0.308415	3.22198	0.00127308	0.0172398	586.213	370.318	615.829	186.686	218.881	345.265
TRPM2	134.355	1.27713	0.396431	3.22157	0.00127488	0.0172446	273.149	177.613	132.663	65.2276	123.895	33.5794
PTPRN2	126.666	1.19803	0.371927	3.22113	0.00127685	0.0172446	126.008	221.727	195.98	51.7323	105.999	58.5486
FOXK1	2076.72	-1.14252	0.354703	-3.22107	0.00127715	0.0172446	844.491	1286.25	1223.37	4605.3	3419.5	1081.43
NFKB2	479.137	0.914886	0.284179	3.2194	0.00128457	0.017324	557.255	718.58	632.412	303.646	298.724	364.207
OSTC	790.234	0.916243	0.284619	3.21919	0.00128552	0.017324	1508.19	733.671	943.719	525.195	466.671	563.961
RHNO1	582.617	0.882809	0.274369	3.2176	0.00129268	0.0174037	817.098	679.11	802.01	369.998	397.84	429.644
MIER1	8563.15	-0.83881	0.260784	-3.21649	0.00129767	0.017454	8425.35	4781.63	3709.3	20371.3	9312.76	4778.6
NCALD	768.423	-0.916946	0.285105	-3.21617	0.00129915	0.017457	817.098	373.801	413.065	1111.12	904.432	991.022
OSM	96.8769	1.26776	0.394423	3.21422	0.00130801	0.0175592	170.62	152.074	105.528	52.8569	53.6878	46.4945
TMEM123	3042.22	-0.938181	0.292078	-3.21209	0.00131771	0.0176723	2176.58	2476.14	1421.61	3329.98	3683.81	5165.19
ZBTB20	4654.61	-0.843635	0.262703	-3.21137	0.00132106	0.0177002	3421.79	4801.37	1858.04	7124.43	6259.44	4462.61
LOC100507195	77.7588	-1.4789	0.460732	-3.20988	0.00132788	0.0177571	42.2637	44.1131	11.3065	57.3553	234.024	77.4908
ORC4	887.696	-0.860981	0.268233	-3.20983	0.00132814	0.0177571	620.65	784.749	452.261	1392.27	1175.62	900.616
APOOL	706.544	-0.895214	0.278917	-3.20961	0.00132913	0.0177571	443.769	628.032	356.533	1152.73	1084.77	573.432
MRPL51	309.292	1.08387	0.337991	3.2068	0.00134223	0.0179148	602.649	286.735	408.543	146.2	154.18	257.442
ANGPT2	315.395	-0.994899	0.310358	-3.20565	0.00134757	0.0179438	152.619	265.84	187.688	425.104	558.903	302.214
SMCHD1	2795.53	-0.786839	0.245458	-3.2056	0.00134783	0.0179438	2052.14	2668.84	1399.75	3770.83	4109.18	2772.45
STAC3	102.328	-1.26729	0.395347	-3.2055	0.00134827	0.0179438	43.829	53.4001	64.8241	133.829	194.102	123.985
NME9	52.7578	-1.47887	0.461919	-3.20157	0.0013668	0.0181642	35.2197	17.4131	17.3367	100.091	78.4667	68.0197
TRIM47	80.7236	1.40925	0.440217	3.20127	0.00136826	0.0181642	142.444	126.535	100.251	22.4923	35.7918	56.8266
RXFP4	23.0457	-1.81745	0.567745	-3.20116	0.00136874	0.0181642	0	3.48262	12.0603	31.4892	34.4152	56.8266
RPL28	2251.48	1.06009	0.331432	3.1985	0.00138146	0.0183155	3900.78	3205.17	2154.27	841.211	1309.16	2098.28
SGOL2	170.377	1.20534	0.377245	3.19511	0.00139778	0.0185143	320.108	136.983	284.925	65.2276	86.7264	128.29
NBPF25P	351.707	-1.02266	0.3201	-3.1948	0.00139926	0.0185163	176.881	376.122	140.201	553.31	524.488	339.238
SYNM	51.8721	-1.50999	0.473362	-3.18992	0.0014231	0.0188138	25.8278	37.1479	5.27638	75.3492	128.025	39.6064
PHTF2	636.987	0.919137	0.288213	3.18909	0.0014272	0.0188489	1012.76	968.167	576.633	377.87	481.813	404.674
ZC3HAV1	7662.47	-0.77911	0.244324	-3.18884	0.00142846	0.0188489	6578.27	5309.83	4479.65	13117.5	10069.9	6419.68
IL18R1	460.674	-0.979383	0.307159	-3.18853	0.00143	0.0188514	358.459	297.183	235.176	475.712	809.446	588.069
MPL	25.8398	-1.78433	0.559666	-3.18819	0.00143164	0.0188552	2.34798	2.32174	12.8141	23.6169	81.2199	32.7184
PPDPF	337.689	1.0749	0.337186	3.18786	0.00143331	0.0188593	500.903	390.053	480.151	142.826	137.661	374.539
COL4A2	25.5496	1.78213	0.559115	3.18741	0.00143552	0.0188705	20.3492	26.7001	88.9447	1.12461	11.0129	5.16606
TXNDC11	678.052	-0.90504	0.284041	-3.1863	0.00144103	0.018925	455.509	556.058	333.166	1235.95	971.886	515.745
ZNF266	1947.9	-0.867654	0.27257	-3.18324	0.00145637	0.0191085	1204.52	1725.06	1043.22	3397.46	2751.84	1565.31
MIR548AR	31.3743	-1.69892	0.533924	-3.18194	0.0014629	0.019154	7.82661	13.9305	6.03015	88.8445	30.2854	41.3284
CENPU	141.672	1.17363	0.368857	3.1818	0.00146362	0.019154	241.842	149.752	217.839	75.3492	89.4796	75.7688
SLC15A1	39.8742	1.64274	0.516303	3.18173	0.00146396	0.019154	24.2625	53.4001	117.588	1.12461	11.0129	31.8573
COL15A1	42.1409	1.66004	0.521937	3.18053	0.00147004	0.0192154	82.9621	46.4349	80.6533	3.37384	17.8959	21.5252
FLVCR1	521.532	-1.06416	0.334693	-3.17951	0.00147527	0.0192365	223.841	428.362	280.402	1000.91	831.472	364.207
LOC100506551	747.51	-0.901171	0.283439	-3.17942	0.0014757	0.0192365	528.296	690.719	259.297	1458.62	1135.7	412.423
ZNF823	220.25	-1.20591	0.379294	-3.17936	0.00147599	0.0192365	58.6996	196.187	120.603	358.752	404.723	182.534
SPARCL1	53.7759	1.52541	0.479822	3.17912	0.00147723	0.0192365	70.4395	75.4567	107.789	20.2431	8.25966	40.4674
GSDMD	747.052	0.913687	0.287426	3.17886	0.00147857	0.0192365	1307.83	658.214	1027.39	593.796	495.579	399.508
PFKM	186.687	-1.39815	0.439906	-3.17829	0.00148146	0.0192562	36.0024	102.157	118.342	420.606	320.75	122.263
FCRL1	41.8624	-1.71525	0.539877	-3.17711	0.0014875	0.0193166	0.782661	18.5739	15.8292	32.6138	27.5322	155.843
TNRC6A	2443.78	-0.984293	0.309843	-3.17675	0.00148937	0.019323	1256.95	1986.25	1295.73	5345.29	2811.04	1967.41
CKS1B	105.629	1.33429	0.420108	3.17608	0.0014928	0.0193326	166.707	61.5262	257.789	44.9846	46.8047	55.9656
ZFX	2860.22	-0.830383	0.26145	-3.17606	0.00149289	0.0193326	2091.27	2594.55	1240.7	5334.05	3931.6	1969.13
PPIP5K2	2321.31	-0.794427	0.250242	-3.17463	0.00150025	0.019405	1626.37	2170.83	1208.29	3499.8	3363.06	2059.53
RBM39	8204.77	-0.805964	0.253892	-3.17444	0.00150127	0.019405	5775.26	7375.02	4319.85	13900.2	10517.3	7340.96
NRM	90.3504	1.28829	0.405978	3.1733	0.00150716	0.019463	189.404	68.4914	146.985	55.1061	33.0386	49.0775
LSP1	6842	0.90003	0.283773	3.17165	0.00151574	0.0195546	9876.4	5713.81	11464.1	2983.6	4340.45	6673.68
SETDB2	912.383	-0.872057	0.274975	-3.1714	0.00151706	0.0195546	561.951	804.484	512.563	1472.12	1273.36	849.816
LYAR	473.433	-0.903087	0.284871	-3.17016	0.00152356	0.0196107	475.075	300.666	205.025	810.847	561.657	487.331
ARF5	869.363	0.867401	0.273625	3.17003	0.00152423	0.0196107	1191.99	937.984	1248.24	654.525	382.697	800.739
MIR644A	84.3771	-1.30787	0.412707	-3.16901	0.00152957	0.0196613	31.3064	58.0436	36.9347	106.838	198.232	74.9078
OSBPL7	739.908	-0.851698	0.268828	-3.1682	0.00153388	0.0196985	464.118	520.071	563.819	1025.65	960.873	904.921
CACNA2D2	154.978	-1.2197	0.385107	-3.16718	0.00153927	0.0197319	92.354	106.8	52.7638	348.63	139.038	190.283
CLASP2	938.464	-0.987541	0.311823	-3.167	0.00154023	0.0197319	381.156	845.115	612.06	1546.34	1305.03	941.083
SKA3	82.0624	1.54662	0.48837	3.1669	0.00154074	0.0197319	81.3968	78.9393	228.392	6.74769	70.2071	26.6913
NPIPB5	244.922	-1.0601	0.334806	-3.16631	0.00154387	0.0197538	158.88	167.166	104.774	511.699	370.308	156.704
PDK3	1379.83	-0.792665	0.250663	-3.16228	0.00156541	0.0200111	1107.47	949.593	912.814	1992.82	1812.99	1503.32
MON2	1805.28	-0.816531	0.258352	-3.16054	0.00157479	0.0200997	1326.61	1549.76	980.654	2835.15	2176.42	1963.1
IKZF5	776.005	-0.83083	0.262883	-3.16046	0.00157523	0.0200997	586.213	576.953	475.628	1156.1	976.016	885.117
SPAG7	551.936	1.04765	0.331587	3.15951	0.00158035	0.0201465	943.107	553.736	740.201	227.172	239.53	607.873
N4BP3	37.3763	1.61681	0.511827	3.1589	0.00158364	0.02017	29.7411	78.9393	77.6382	13.4954	12.3895	12.0541
NSL1	1182.7	-0.863161	0.273403	-3.1571	0.00159346	0.0202766	857.797	734.832	810.302	2185.13	1386.25	1121.9
CD55	852.967	-0.88667	0.281007	-3.15533	0.00160314	0.0203811	649.609	633.836	459.799	871.576	1379.36	1123.62
ZNF23	180.04	-1.30035	0.412264	-3.15418	0.00160948	0.0204431	32.8718	191.544	84.4221	259.786	232.647	278.967
SCCPDH	371.097	0.964254	0.305877	3.15242	0.00161923	0.0205481	572.125	348.262	587.94	220.424	239.53	258.303
HIST1H3A	27.9755	1.72713	0.548067	3.15131	0.00162539	0.0206075	50.873	35.987	56.5327	2.24923	4.12983	18.0812
WDR26	1810.92	-0.9296	0.295092	-3.1502	0.00163158	0.0206671	978.326	1619.42	973.87	3462.69	2231.48	1599.76
SPATA21	77.4127	-1.3785	0.437998	-3.14728	0.00164796	0.0208557	24.2625	27.8609	63.3166	123.708	114.259	111.07
MAST3	2115.38	-0.905117	0.287612	-3.14701	0.00164952	0.0208564	2586.69	1007.64	816.332	3565.03	3342.41	1374.17
LOC158434	33.1215	1.7465	0.555085	3.14636	0.00165316	0.0208835	111.921	12.7696	49.7488	2.24923	1.37661	20.6642
ARHGEF39	89.6771	1.30942	0.41629	3.14545	0.0016583	0.0209294	125.226	89.3871	189.196	48.3584	45.4281	40.4674
NAB2	98.2235	1.29909	0.413111	3.14465	0.00166283	0.0209676	82.1794	146.27	214.824	51.7323	42.6749	51.6606
ATL1	67.1166	-1.35477	0.431181	-3.142	0.00167796	0.0211393	21.9145	45.274	32.4121	79.8476	129.401	93.85
DEPDC1	55.8042	1.62864	0.518549	3.14076	0.00168509	0.0212099	92.354	46.4349	126.633	2.24923	6.88305	60.2706
NPAT	1715.6	-0.804346	0.256172	-3.13986	0.00169027	0.0212559	1276.52	1556.73	890.955	2162.63	2398.05	2008.73
ARIH2	5794.78	-0.795694	0.253454	-3.13941	0.0016929	0.0212697	4225.59	3996.88	4103.52	8879.95	8101.35	5461.38
ZNF146	1277.58	-0.852011	0.271511	-3.13803	0.00170087	0.0213506	788.14	1202.66	716.081	1805.01	1596.87	1556.7
LRRC61	270.817	1.06252	0.338645	3.13756	0.00170359	0.0213655	462.553	199.67	465.829	120.334	122.518	253.998
CORO1B	90.6851	1.27623	0.406944	3.13612	0.00171196	0.0214512	133.052	148.592	119.849	49.483	37.1684	55.9656
CFP	30.1699	-1.69038	0.539356	-3.13408	0.00172395	0.0215819	1.56532	12.7696	11.3065	15.7446	30.2854	109.348
NPIPB3	834.448	-0.995684	0.318063	-3.13046	0.00174535	0.0218302	388.983	812.61	337.689	1538.47	1508.76	420.173
LSM2	248.521	1.15584	0.369292	3.12989	0.00174869	0.0218524	403.07	226.37	411.558	70.8507	118.388	260.886
LOC101927237	54.3045	-1.61347	0.515616	-3.1292	0.0017528	0.0218795	3.91331	52.2392	9.799	111.337	97.7393	50.7995
FNIP2	191.922	-1.06702	0.34101	-3.129	0.001754	0.0218795	168.272	120.731	62.5628	294.649	367.555	137.761
WDR36	1192.53	-0.835499	0.267105	-3.12798	0.00176013	0.0219362	269.235	1567.18	569.849	553.31	3404.35	791.267
SAMD10	255.067	0.991965	0.317175	3.1275	0.00176297	0.021952	396.026	313.435	327.136	178.814	185.842	129.151
ZNF148	3213.87	-0.813788	0.260245	-3.127	0.00176598	0.0219679	2123.36	3050.77	1675.63	5258.7	4310.16	2864.58
ZNF883	74.31	-1.31672	0.421114	-3.12677	0.0017674	0.0219679	45.3943	40.6305	26.3819	110.212	143.167	80.0739
RHBDF2	1053.92	-0.812407	0.259861	-3.12631	0.00177015	0.0219824	846.057	670.984	728.141	1499.11	1428.92	1150.31
OTUD3	488.912	-0.884653	0.283063	-3.12528	0.00177635	0.02203	398.374	386.57	192.965	861.454	790.174	303.936
PKM	10601.3	0.766351	0.245221	3.12515	0.00177715	0.02203	14060.5	10207.5	16367.3	7007.47	7319.43	8645.39
C2orf81	31.8244	-1.69758	0.54342	-3.12389	0.00178478	0.0221	1.56532	17.4131	10.5528	58.4799	56.441	46.4945
ARID2	2562.68	-0.814055	0.260622	-3.12351	0.00178707	0.0221	1879.95	2095.37	1355.28	4635.66	3427.76	1982.04
LRMP	1642.13	-0.798749	0.25575	-3.12316	0.00178919	0.0221	1045.64	1592.72	872.111	2307.71	2694.02	1340.59
GCHFR	221.127	1.0885	0.348577	3.1227	0.00179202	0.0221	408.549	260.035	261.558	103.465	145.921	147.233
ADD3	4654.14	-0.858268	0.274852	-3.12266	0.00179226	0.0221	4472.13	3430.38	2041.96	6192.13	5657.86	6130.39
TRERF1	1166.25	-0.856436	0.274266	-3.12265	0.00179232	0.0221	659.001	912.445	857.789	1766.77	1521.15	1280.32
ARPC5L	1037.04	0.841098	0.269385	3.12229	0.00179452	0.0221075	1559.84	1066.84	1417.84	856.956	730.98	589.791
BMPR2	835.042	-0.956161	0.306287	-3.12178	0.00179759	0.0221258	439.073	934.502	333.92	1418.14	1119.18	765.437
ORMDL1	2935.59	-0.7779	0.249316	-3.12014	0.00180767	0.0222059	2200.84	2454.08	1686.94	4726.75	3697.57	2847.36
CRBN	3278.98	-0.773838	0.24803	-3.11994	0.00180887	0.0222059	2937.33	2371.66	1888.19	4432.1	4021.08	4023.5
ZNF780A	519.899	-0.945524	0.303058	-3.11994	0.00180889	0.0222059	389.765	369.157	219.347	1210.08	547.89	383.149
PARK7	1312.17	0.90684	0.29092	3.11715	0.00182611	0.0223888	1858.82	1367.51	1934.17	558.933	901.679	1251.91
ZNF559	762.928	-1.13256	0.363349	-3.117	0.001827	0.0223888	159.663	818.415	453.015	1170.72	1305.03	670.726
TDRD3	851.44	-0.893275	0.286626	-3.11652	0.00183	0.0224059	466.466	770.819	507.287	1365.28	1127.44	871.341
SULF2	248.735	-1.10729	0.355718	-3.11284	0.00185294	0.022648	118.182	235.657	84.4221	534.192	360.672	159.287
FRMPD3	105.714	-1.27394	0.409255	-3.11283	0.00185303	0.022648	44.6117	70.8132	47.4875	232.795	126.648	111.931
RUNX2	607.428	-0.904936	0.290753	-3.11239	0.00185581	0.0226621	613.606	356.388	256.281	1240.45	494.203	683.641
SPRED2	112.593	1.40357	0.451328	3.10986	0.00187177	0.022819	108.007	182.257	222.362	56.2307	89.4796	17.2202
WDR1	5081.88	0.761061	0.244727	3.10983	0.00187194	0.022819	6474.17	4631.88	8363.82	3327.73	3226.77	4466.92
IGFBP6	14.6626	1.79035	0.575792	3.10937	0.00187486	NA	19.5665	30.1827	30.9045	1.12461	2.75322	3.44404
GSG1	50.7782	-1.43964	0.463175	-3.10819	0.00188236	0.0229259	27.3931	18.5739	21.1055	110.212	61.9474	65.4367
AVIL	112.834	-1.2534	0.403299	-3.10786	0.00188446	0.0229314	54.0036	62.6871	55.0251	208.054	218.881	78.3518
AIM1L	119.926	1.19669	0.385104	3.10744	0.00188714	0.022944	196.448	134.661	187.688	61.8538	81.2199	57.6876
ZNF25	432.894	-1.04217	0.335743	-3.10408	0.00190871	0.023186	229.32	388.892	195.98	802.975	437.762	542.436
SPECC1	201.004	1.01777	0.328064	3.10235	0.00191989	0.0233015	230.102	304.148	290.201	109.088	152.804	119.68
PRC1	169.246	1.26032	0.406721	3.09873	0.00194354	0.023568	129.922	142.787	505.025	88.8445	75.7135	73.1858
ZDHHC12	562.502	0.97554	0.314863	3.0983	0.00194635	0.0235815	953.281	471.314	876.633	282.278	379.944	411.562
E2F2	120.332	1.3121	0.42356	3.09779	0.0019497	0.0236015	132.27	87.0654	335.427	51.7323	64.7006	50.7995
VCAM1	65.6514	1.44696	0.467464	3.09534	0.00196589	0.0237769	145.575	15.0913	143.216	29.24	1.37661	59.4096
BDKRB2	14.9811	1.79291	0.579297	3.09497	0.00196831	NA	57.9169	4.64349	23.3668	0	1.37661	2.58303
SGSM1	138.834	-1.32431	0.427906	-3.09487	0.001969	0.0237938	171.403	32.5044	33.1658	209.178	253.296	133.456
RDH12	16.0215	-1.77838	0.574803	-3.0939	0.00197545	0.0238493	0.782661	3.48262	4.52261	30.3646	30.2854	26.6913
CKAP2	632.535	0.890339	0.287794	3.09366	0.00197702	0.0238493	572.125	850.919	1105.03	411.609	426.749	428.783
CXCL13	14.7702	1.78943	0.578426	3.09362	0.00197733	NA	10.9573	13.9305	58.0402	2.24923	0	3.44404
ITGA5	1576.46	-0.817195	0.264303	-3.09189	0.00198885	0.0239712	1255.39	1119.08	885.679	2778.92	2231.48	1188.19
MLXIP	2043.01	-0.860822	0.278709	-3.0886	0.00201101	0.024211	1148.16	1725.06	1297.99	3247.89	3177.21	1661.75
SYNPO2	72.6213	1.44884	0.46912	3.08842	0.00201222	0.024211	94.702	114.926	118.342	12.3708	17.8959	77.4908
CBR4	688.426	-0.866007	0.280736	-3.08477	0.00203711	0.0244823	610.476	506.14	314.322	1226.95	715.837	756.827
RB1CC1	2342.32	-0.760536	0.246559	-3.0846	0.00203828	0.0244823	1844.73	2171.99	1118.59	3629.13	3347.91	1941.58
ZNF761	382.734	-0.987761	0.320362	-3.08326	0.00204744	0.0245613	144.792	397.018	206.533	508.326	732.356	307.38
LOC101928279	44.7269	-1.4816	0.480551	-3.08313	0.00204839	0.0245613	28.1758	13.9305	12.8141	118.084	59.1942	36.1624
PHF20L1	2482.85	-0.759626	0.246576	-3.0807	0.00206517	0.0247292	1882.3	2248.61	1329.65	3662.87	3387.84	2385.86
ZBTB41	434.322	-1.0172	0.330197	-3.08058	0.00206595	0.0247292	186.273	386.57	260.05	746.744	514.852	511.439
ZNF765	429.978	-0.897555	0.291465	-3.07946	0.00207379	0.0247819	297.411	306.47	258.543	711.881	604.331	401.23
MYL12B	2095.92	0.950108	0.308533	3.07944	0.00207391	0.0247819	3318.48	2095.37	2876.38	818.719	1200.4	2266.18
ZBTB10	322.534	-0.964161	0.313146	-3.07896	0.00207727	0.0248008	236.364	265.84	107.789	359.877	747.499	217.835
PLXDC2	45.2067	-1.55335	0.504663	-3.078	0.00208397	0.0248594	4.69597	12.7696	31.6583	15.7446	134.908	71.4638
HINT1	768.643	0.886772	0.288203	3.0769	0.00209168	0.0249301	1164.6	763.854	1080.15	419.481	395.087	788.684
FAM199X	767.059	-0.934604	0.303873	-3.07564	0.00210049	0.0250137	393.679	628.032	487.689	1369.78	1007.68	715.499
ADCY10P1	196.463	-1.17857	0.383261	-3.07512	0.00210417	0.025036	64.9609	164.844	104.774	384.618	268.439	191.144
ARHGDIA	4864.79	0.917443	0.298372	3.07483	0.00210625	0.0250394	8117.76	4710.82	6463.57	2118.77	3083.6	4694.22
PTGS1	43.2316	-1.52785	0.496993	-3.07419	0.00211074	0.0250714	4.69597	13.9305	35.4271	29.24	90.8562	85.2399
PBK	58.8124	1.42596	0.464201	3.07187	0.00212724	0.0252458	38.3504	45.274	193.719	7.8723	22.0257	45.6335
CCDC124	320.592	0.999782	0.325792	3.06877	0.00214941	0.0254871	642.565	335.492	344.472	196.807	159.687	244.527
SYNE2	15610.8	-0.8371	0.272838	-3.06812	0.00215409	0.025521	14233.5	13198	6355.03	18219.9	23241.3	18417
PPP1R18	7380.36	0.725027	0.236364	3.06742	0.00215912	0.025545	9118	8222.46	10456.3	5084.38	4895.22	6505.79
CD70	39.2572	1.5151	0.493946	3.06733	0.00215979	0.025545	46.177	65.0088	77.6382	13.4954	15.1427	18.0812
CST3	153.099	1.09002	0.355424	3.06682	0.00216347	0.0255479	221.493	163.683	258.543	77.5984	92.2328	105.043
DUSP23	264.903	1.02107	0.332945	3.06679	0.00216371	0.0255479	449.247	243.783	402.513	134.954	165.193	193.727
MXD1	737.943	-0.936475	0.305466	-3.06572	0.00217144	0.0256175	396.809	622.227	407.035	1346.16	1116.43	538.992
AMPD3	266.399	1.21759	0.397259	3.06498	0.00217683	0.0256593	193.317	459.705	512.563	209.178	79.8433	143.789
ZNF10	181.058	-1.33594	0.435956	-3.06439	0.00218114	0.0256764	22.6972	195.026	77.6382	317.141	311.114	162.731
MAOB	35.4173	1.6645	0.543193	3.06428	0.00218196	0.0256764	12.5226	74.2958	89.6985	0	4.12983	31.8573
CHMP1A	1254.11	0.789941	0.257942	3.06248	0.00219512	0.0257971	1966.83	1175.96	1696.73	915.436	736.486	1033.21
SPNS3	137.157	1.09686	0.35819	3.06223	0.00219696	0.0257971	178.447	185.739	212.563	74.2245	86.7264	85.2399
KCTD17	156.833	1.21848	0.397922	3.06212	0.00219779	0.0257971	223.841	237.979	207.286	76.4738	41.2983	154.121
PLIN3	378.71	0.940207	0.30714	3.06116	0.00220478	0.0258574	622.216	392.375	511.809	214.801	254.673	276.384
RMDN1	769.153	-0.867719	0.283547	-3.06023	0.00221167	0.0259164	504.816	652.41	423.618	1339.42	915.445	779.213
MBTD1	262.543	-0.946695	0.309393	-3.05985	0.00221451	0.0259278	167.489	190.383	161.307	322.764	364.801	368.512
CDK5R1	89.7292	1.25667	0.41088	3.05849	0.00222458	0.0260239	144.792	120.731	128.141	41.6107	66.0772	37.0234
NKRF	629.717	-1.10368	0.361084	-3.05658	0.0022388	0.0261587	217.58	644.284	267.588	1372.03	786.044	490.775
PSG3	263.778	1.7476	0.571777	3.05643	0.00223987	0.0261587	10.9573	1527.71	11.3065	0	27.5322	5.16606
USP9X	5297.51	-0.896634	0.293555	-3.0544	0.00225514	0.026315	2380.07	5326.08	3245.73	8599.92	7062.01	5171.22
TKTL1	55.2584	-1.41089	0.46223	-3.05235	0.00227059	0.0264731	20.3492	30.1827	23.3668	56.2307	75.7135	125.707
TOR1A	1136.93	0.787595	0.258231	3.04997	0.00228866	0.0266615	1647.5	1094.7	1636.43	789.479	695.188	958.303
AXIN2	93.7453	-1.42024	0.465845	-3.04874	0.00229803	0.0267468	27.3931	92.8697	16.5829	222.674	100.492	102.46
ECHS1	895.381	0.814766	0.267279	3.04837	0.00230085	0.0267468	1395.48	832.345	1259.55	632.033	558.903	693.973
GLIPR2	2720.26	0.800498	0.262609	3.04825	0.00230175	0.0267468	3748.95	2800.02	3960.3	1785.89	2191.56	1834.81
NEIL3	40.0671	1.65811	0.544252	3.04659	0.00231453	0.0268729	41.481	9.28697	158.292	2.24923	11.0129	18.0812
KANK2	49.0511	1.51342	0.497033	3.04491	0.00232751	0.0269997	34.4371	82.4219	117.588	10.1215	38.5451	11.1931
PVRIG	3645.91	0.81726	0.268423	3.04467	0.00232933	0.0269997	5259.48	4031.71	4775.13	2387.56	3319	2102.58
PWARSN	827.544	-0.860316	0.282686	-3.04336	0.00233955	0.0270955	669.958	717.419	355.779	915.436	1372.48	934.195
ANKRD10	10121.6	-0.904772	0.297473	-3.04153	0.00235379	0.0272379	5874.65	9118.65	4237.69	21455.4	14890.8	5152.28
TSTA3	649.82	0.874949	0.287695	3.04124	0.00235609	0.0272418	1146.6	504.979	933.166	419.481	329.01	565.683
LRP2BP	139.82	-1.2622	0.415131	-3.04048	0.00236203	0.0272878	44.6117	110.283	63.3166	318.266	156.933	145.511
SND1-IT1	510.073	-0.900536	0.296226	-3.04003	0.00236558	0.0273062	395.244	473.636	150	1077.38	680.045	284.133
LINC00943	136.396	-1.10891	0.364879	-3.03911	0.00237279	0.0273667	86.8754	126.535	36.9347	223.798	234.024	110.209
STRA13	270.195	0.950121	0.312947	3.03605	0.002397	0.027623	409.332	254.231	429.648	166.443	151.427	210.086
USP33	2630.53	-0.758956	0.250003	-3.03578	0.00239912	0.0276246	1524.62	2376.3	1889.7	3251.26	3872.4	2868.88
PPP1R2P9	13.3142	1.75363	0.578318	3.0323	0.002427	NA	32.8718	23.2174	20.3518	0	0	3.44404
DDX6	5329.39	-0.761155	0.251155	-3.03062	0.0024405	0.0280779	3802.95	3659.07	4114.07	8408.74	6258.07	5733.46
GABPA	517.489	-0.845222	0.278941	-3.03011	0.00244466	0.0281024	388.983	298.344	398.744	732.124	640.123	646.618
MGC27345	1560.45	-1.09476	0.361412	-3.02913	0.00245256	0.02817	767.791	816.093	964.824	3495.3	2589.4	729.275
COMMD8	972.192	0.909713	0.300401	3.02833	0.0024591	0.0282219	1897.95	954.237	1065.08	557.809	582.306	775.769
ZNF28	549.94	-0.855027	0.28238	-3.02793	0.00246231	0.0282355	547.863	361.031	259.297	827.716	713.084	590.652
TBC1D23	930.204	-0.856349	0.282993	-3.02604	0.00247776	0.0283892	631.607	791.715	471.859	1763.4	1156.35	766.298
SEMA5A	71.7812	1.48939	0.492694	3.02296	0.00250318	0.0286569	111.921	131.179	92.7136	4.49846	41.2983	49.0775
C5orf15	2085.03	-0.872818	0.28876	-3.02265	0.00250576	0.0286617	1197.47	1829.53	1132.16	3794.45	3122.15	1434.44
LRRC2	32.7521	1.59552	0.527897	3.02241	0.00250772	0.0286617	17.2185	46.4349	97.99	1.12461	9.63626	24.1083
SLC20A1	3602	-0.987593	0.326821	-3.02182	0.00251263	0.0286943	1984.83	2752.43	1436.68	8692.14	5319.22	1426.69
C10orf35	48.0515	1.44096	0.47707	3.02044	0.00252411	0.0288017	68.8742	105.639	52.0101	14.62	24.779	22.3862
HCST	564.126	0.909046	0.300995	3.02014	0.00252662	0.0288068	904.756	676.788	655.779	331.761	304.231	511.439
SPAST	564.21	-0.855221	0.283221	-3.01962	0.00253094	0.028826	391.331	441.131	330.905	959.296	688.305	574.293
HSD3B1	25.5302	1.71713	0.568691	3.01944	0.00253245	0.028826	41.481	80.1002	15.0754	0	9.63626	6.88807
PRKAR1B	299.114	0.9539	0.316188	3.01687	0.00255397	0.0290472	520.47	268.161	423.618	179.938	152.804	249.693
ZFP1	183.439	-1.09233	0.362222	-3.01564	0.00256438	0.0291258	67.3089	145.109	123.618	282.278	260.179	222.14
MLH3	649.733	-0.823627	0.273126	-3.01556	0.00256506	0.0291258	493.859	537.484	330.905	1096.5	885.16	554.49
APOBEC3F	935.674	0.917623	0.304406	3.01447	0.0025743	0.0292069	1250.69	1011.12	1391.46	1058.26	469.424	433.088
ZFYVE21	455.626	0.861213	0.285752	3.01385	0.00257959	0.0292431	660.566	494.531	636.935	330.637	316.62	294.465
TRAPPC6A	401.987	1.02298	0.339579	3.0125	0.00259109	0.0293454	669.958	531.679	442.462	160.82	250.543	356.458
USP47	2900.03	-0.739978	0.245668	-3.01211	0.00259441	0.0293454	2355.03	2610.8	1506.03	4128.46	3872.4	2927.43
CAPN10-AS1	110.361	1.21139	0.402183	3.01204	0.00259497	0.0293454	239.494	135.822	109.297	51.7323	78.4667	47.3555
GM2A	137.607	1.07782	0.357893	3.01157	0.00259902	0.0293454	162.794	183.418	229.146	65.2276	82.5966	102.46
LOC283140	102.643	-1.19203	0.395819	-3.01155	0.00259916	0.0293454	78.2661	74.2958	23.3668	212.552	140.414	86.9619
GALK1	271.899	0.981377	0.326156	3.00892	0.00262175	0.0295765	476.641	285.574	349.749	152.948	183.089	183.395
RPS6KA3	1396.48	-0.754167	0.250716	-3.00805	0.0026293	0.0296161	1115.29	1109.79	829.9	2117.65	1829.51	1376.75
MEST	120.459	-1.19429	0.397036	-3.00802	0.00262952	0.0296161	79.8314	59.2045	58.0402	111.337	205.115	209.225
MXI1	252.98	-0.969346	0.322358	-3.00705	0.00263795	0.0296871	208.971	189.222	104.02	384.618	333.139	297.909
DDX58	1156.39	-0.772733	0.257122	-3.00532	0.00265306	0.029833	792.053	1008.8	694.221	1568.84	1824.01	1050.43
MORN3	91.9927	-1.19513	0.397738	-3.00482	0.00265739	0.0298575	45.3943	60.3653	47.4875	143.951	137.661	117.097
CFL1	5336.05	0.953281	0.317384	3.00355	0.00266845	0.0299577	9918.66	4323.09	7337.94	2153.64	3204.75	5078.23
LOC101927911	30.2903	-1.62386	0.541036	-3.00139	0.00268747	0.0301469	21.9145	6.96523	2.26131	62.9784	38.5451	49.0775
PARM1	30.524	1.67984	0.559758	3.001	0.0026909	0.0301611	33.6544	59.2045	62.5628	0	2.75322	24.9693
NSUN6	578.438	-0.82756	0.275882	-2.99969	0.00270255	0.0302673	562.733	390.053	270.603	918.81	854.874	473.555
RUFY2	387.547	-0.886573	0.295665	-2.99857	0.00271247	0.0303396	242.625	345.94	208.04	585.924	542.384	400.369
IARS	3709.45	-0.823324	0.274581	-2.99847	0.00271336	0.0303396	2340.16	3190.08	2094.72	6564.37	5378.41	2688.93
DLEC1	120.597	-1.11094	0.370715	-2.99675	0.00272872	0.0304867	97.05	73.1349	45.2261	226.047	155.557	126.568
STAB1	25.5745	1.69293	0.564992	2.99637	0.00273212	0.0305002	13.3052	38.3088	80.6533	0	1.37661	19.8032
WRNIP1	641.157	-0.958989	0.320374	-2.99334	0.00275939	0.03078	379.591	458.544	339.196	1388.9	876.9	403.813
NFE2	20.7627	-1.69867	0.567666	-2.99237	0.00276823	0.0308539	0	5.80436	9.04523	11.2461	26.1556	72.3248
GADD45B	756.451	1.16802	0.390412	2.99177	0.00277364	0.0308894	1753.94	820.736	687.437	199.057	382.697	694.834
ADRA2A	10.6518	1.71648	0.573879	2.991	0.00278062	NA	36.7851	4.64349	21.1055	0	1.37661	0
SLC35E1	753.815	0.82884	0.277199	2.99005	0.00278931	0.0310391	927.453	940.306	1056.03	558.933	613.968	426.2
LOC100505736	101.267	-1.19863	0.401233	-2.98736	0.00281397	0.0312886	70.4395	75.4567	27.8895	160.82	154.18	118.819
GAST	10.0792	1.72151	0.576381	2.98675	0.0028196	NA	11.7399	15.0913	31.6583	1.12461	0	0.861009
ZCCHC24	84.5255	1.21483	0.40676	2.9866	0.00282098	0.0313414	176.099	113.765	79.1458	68.6015	38.5451	30.9963
SNORD94	135.746	-1.22045	0.408885	-2.98483	0.00283739	0.0314913	69.6568	105.639	27.8895	401.487	148.674	61.1317
MBNL1	4900.35	-0.740924	0.248245	-2.98465	0.00283899	0.0314913	3784.95	4973.17	2244.72	7222.27	6786.68	4390.29
MTX3	365.238	-0.886311	0.297105	-2.98316	0.00285289	0.0316203	298.977	246.105	191.457	689.389	384.074	381.427
PPP6R1	1591.59	0.749542	0.251569	2.97947	0.0028875	0.0319784	2009.09	1856.23	2179.15	1024.52	1225.18	1255.35
DCAF4L1	87.1	-1.35152	0.45377	-2.97842	0.00289734	0.0320619	18.7839	61.5262	45.2261	178.814	139.038	79.2128
BIN2	9011.36	-0.699568	0.234953	-2.97749	0.00290623	0.0321347	7302.23	5774.18	7250.5	12362.9	9596.34	11782.1
H2AFZ	1149.75	0.782072	0.262804	2.97588	0.0029215	0.0322779	1624.02	986.741	1830.91	769.236	696.564	991.022
NUF2	77.8448	1.27859	0.429813	2.97475	0.00293227	0.0323712	68.0915	84.7436	193.719	33.7384	17.8959	68.8807
MTERF2	235.504	-0.977628	0.328762	-2.97366	0.00294267	0.0324603	172.185	200.831	93.4674	332.886	337.269	276.384
TUBG1	261.278	1.04517	0.351513	2.97336	0.00294558	0.0324666	362.372	229.853	501.256	145.075	191.349	137.761
NEK6	131.026	1.07546	0.361756	2.9729	0.00295	0.0324897	195.665	176.453	176.382	87.7199	71.5837	78.3518
CA14	40.7244	-1.56238	0.525724	-2.97186	0.00296003	0.0325744	2.34798	30.1827	14.3216	64.103	89.4796	43.9115
NEIL1	175.705	-1.02678	0.345604	-2.97098	0.00296851	0.0326419	84.5274	140.465	98.7437	221.549	349.659	159.287
PLCL2	636.766	-0.798893	0.269075	-2.96904	0.00298734	0.0328231	399.94	537.484	428.141	793.978	949.86	711.194
SLC3A1	59.5566	-1.47048	0.49573	-2.96629	0.00301417	0.0330917	7.82661	22.0566	46.7337	125.957	59.1942	95.572
SMC2	558.541	0.850271	0.286678	2.96595	0.00301752	0.0331023	944.672	587.401	668.593	373.372	385.451	391.759
RTFDC1	1435.22	0.826918	0.278914	2.96478	0.003029	0.0332021	2387.12	1437.16	1782.66	845.71	984.276	1174.42
TRMT112	397.925	0.898659	0.30338	2.96215	0.00305499	0.0334606	641.782	455.062	486.935	232.795	301.477	269.496
LDHAL6A	84.4024	-1.21583	0.410531	-2.9616	0.00306046	0.0334942	38.3504	51.0784	47.4875	138.328	132.154	99.0161
MED13	2146.75	-0.751219	0.253841	-2.9594	0.00308235	0.0337047	1491.75	1946.78	1295.73	3125.3	2736.7	2284.26
SLC16A10	23.0321	-1.64468	0.555787	-2.95919	0.00308454	0.0337047	1.56532	5.80436	12.8141	32.6138	23.4024	61.9927
NCOA1	2333.03	-0.766221	0.258955	-2.9589	0.00308739	0.0337095	1642.02	1946.78	1457.04	3824.81	2782.13	2345.39
USP3	1684.25	-0.828534	0.280119	-2.9578	0.00309844	0.0337973	1088.68	1081.93	1329.65	2940.87	2024.99	1639.36
JCHAIN	267.522	-1.12794	0.381367	-2.95762	0.00310029	0.0337973	103.311	25.5392	239.699	102.34	67.4539	1066.79
PSG4	154.092	1.69507	0.573425	2.95605	0.0031161	0.0339431	7.82661	877.619	14.3216	0	17.8959	6.88807
MEG3	33.569	1.57536	0.533167	2.95472	0.00312951	0.0340625	2.34798	95.1915	68.593	0	27.5322	7.74908
INE1	484.996	-1.15698	0.391787	-2.9531	0.00314603	0.0342155	149.488	332.009	295.477	1000.91	889.29	242.805
MRPL28	401.501	0.873877	0.296043	2.95186	0.00315871	0.0343257	550.211	406.305	624.121	219.3	249.166	359.902
LPAR6	272.675	-0.931124	0.315462	-2.95162	0.00316109	0.0343257	209.753	154.396	171.859	407.11	247.79	445.142
C9orf66	26.5979	1.61751	0.548143	2.9509	0.00316854	0.0343798	55.5689	54.561	23.3668	3.37384	19.2725	3.44404
SMAD3	1602.51	-0.982305	0.333039	-2.94952	0.00318265	0.0344617	688.742	1441.8	847.236	3477.31	2000.21	1159.78
GIPC1	682.624	0.78675	0.266749	2.9494	0.00318397	0.0344617	597.953	868.332	1144.98	314.892	479.06	690.529
UBR5	1552.24	-0.82072	0.278274	-2.94932	0.00318471	0.0344617	941.541	1424.39	921.106	2569.74	1854.29	1602.34
CEP63	528.793	-0.831934	0.282119	-2.94887	0.00318933	0.0344617	367.851	468.992	282.663	801.85	695.188	556.212
GRPEL2	363.447	-1.2182	0.413107	-2.94887	0.00318941	0.0344617	85.3101	247.266	232.915	824.342	571.293	219.557
MLLT10P1	38.8097	-1.45879	0.494719	-2.94872	0.00319095	0.0344617	15.6532	23.2174	10.5528	56.2307	72.9603	54.2436
TMCO1	917.747	0.835798	0.283531	2.94781	0.00320029	0.0345359	1680.37	903.158	1028.89	615.164	541.007	737.885
IL10RB	1073.13	0.763742	0.259113	2.94753	0.00320324	0.0345409	1544.19	1135.33	1424.62	753.492	729.603	851.538
LASP1	3643.12	0.721146	0.244823	2.94558	0.00322352	0.0347327	4304.64	3992.24	5444.47	2990.35	2279.66	2847.36
LOC115110	98.2844	1.1653	0.39566	2.94521	0.00322737	0.0347473	115.051	162.522	146.231	60.7292	57.8176	47.3555
SLC16A4	111.441	-1.19961	0.407469	-2.94406	0.00323938	0.0348497	39.1331	46.4349	106.281	164.194	161.063	151.538
L3MBTL3	468.934	-0.86795	0.295038	-2.94183	0.00326283	0.0350572	255.148	446.936	277.387	671.395	660.772	501.968
LINC01089	222.147	-1.11121	0.377776	-2.94146	0.00326673	0.0350572	108.007	162.522	97.2362	564.556	211.998	188.561
PPP2R5C	12796.8	-0.744558	0.25313	-2.9414	0.00326729	0.0350572	9660.39	8271.21	10054.5	20180.1	15879.2	12735.2
TACC3	1060.34	0.764107	0.259788	2.94127	0.00326875	0.0350572	1049.55	1171.32	1851.26	612.915	769.525	907.504
PIP4K2A	93898.4	-0.821885	0.279602	-2.93948	0.0032876	0.0352322	75678.6	67115.8	40832.4	196119	140137	43506.8
NEAT1	3076.94	-0.711884	0.242235	-2.93881	0.00329476	0.0352818	2367.55	3079.79	1490.2	4266.79	4684.6	2572.7
ZNF248	749.183	-0.87185	0.29675	-2.938	0.00330338	0.0353296	396.809	730.188	422.111	1229.2	1029.7	687.085
MOSPD3	347.349	0.874857	0.297793	2.9378	0.0033055	0.0353296	503.251	383.088	486.181	246.291	242.283	223.001
TFCP2L1	58.3552	-1.43258	0.487671	-2.93759	0.00330777	0.0353296	21.9145	24.3783	18.0905	202.431	38.5451	44.7725
PGK1	2911.69	0.749918	0.255297	2.93744	0.00330938	0.0353296	4053.4	2765.2	4264.07	1797.13	1941.02	2649.33
C14orf80	146.239	1.04618	0.356481	2.93474	0.00333826	0.0355979	238.712	152.074	217.839	85.4707	75.7135	107.626
CD83	163.896	1.03196	0.35168	2.93437	0.00334227	0.0355979	187.839	267.001	223.869	115.835	101.869	86.9619
NR4A2	1745.74	0.872383	0.297315	2.9342	0.00334405	0.0355979	2070.92	4571.51	646.734	1163.98	1449.57	571.71
NUDT1	145.392	1.05806	0.360602	2.93414	0.00334473	0.0355979	206.623	147.431	254.774	79.8476	88.103	95.572
USP42	775.671	-0.876687	0.29883	-2.93373	0.00334916	0.0356178	558.037	487.566	492.211	1138.11	1391.75	586.347
KAT2B	1703.93	-0.743293	0.253448	-2.93272	0.00336005	0.0357063	1215.47	1800.51	686.684	2471.9	3045.06	1003.94
RHEB	997.84	0.777998	0.265407	2.93134	0.00337507	0.0358386	1530.1	967.006	1348.49	751.242	691.058	699.14
CCDC64	364.954	0.854859	0.291655	2.93106	0.00337808	0.0358432	392.113	524.714	517.086	229.421	276.698	249.693
CLDN3	10.4462	1.68894	0.576586	2.92921	0.00339827	NA	13.3052	19.7348	27.1357	1.12461	1.37661	0
PRDM1	1189.9	-0.754103	0.257459	-2.92903	0.00340026	0.036051	1336	777.784	440.955	2449.41	1489.49	645.757
TMEM14C	114.639	1.17593	0.401648	2.92777	0.00341405	0.0361697	192.535	131.179	165.829	43.86	46.8047	107.626
2017-03-06	18538.2	-0.780791	0.266774	-2.92679	0.00342484	0.0362565	12906.9	15885.4	9896.99	34129.8	25803.2	12606.9
DDIT4	2829.83	1.00257	0.342687	2.9256	0.00343792	0.0363672	2716.62	4328.89	3376.13	639.905	4897.98	1019.43
ZNF365	62.8589	-1.39029	0.475415	-2.92437	0.00345151	0.0364832	69.6568	16.2522	10.5528	123.708	88.103	68.8807
FAM117A	926.028	-0.771286	0.263815	-2.92358	0.00346026	0.0365421	729.44	660.536	600	1523.85	1142.59	899.755
MIR7-1	33.2687	-1.49873	0.512714	-2.92313	0.00346528	0.0365421	14.0879	13.9305	9.799	82.0968	42.6749	37.0234
HBP1	669.012	-0.780078	0.266875	-2.92301	0.00346662	0.0365421	450.03	488.727	507.287	814.221	799.81	953.998
CDV3	5609.44	-0.842911	0.288379	-2.92293	0.00346757	0.0365421	4128.54	3368.85	3809.55	9642.44	8748.35	3958.92
NEO1	158.549	-1.02611	0.351098	-2.92258	0.00347146	0.0365554	118.182	123.052	59.5478	274.406	213.374	162.731
SLA2	2783.2	0.746296	0.255512	2.92079	0.00349149	0.0367385	2816.01	3177.31	4544.47	1382.15	2413.2	2366.05
LAT	6558.52	0.71264	0.244036	2.92022	0.00349784	0.0367775	9418.54	6433.55	8856.03	4618.79	4281.25	5742.93
ZMIZ1	462.52	0.912162	0.312444	2.91944	0.00350657	0.0368345	457.857	566.505	835.93	340.758	309.737	264.33
FBXO11	719.669	-0.8448	0.289388	-2.91927	0.00350855	0.0368345	423.42	575.792	486.935	1161.73	1006.3	663.838
GDPD5	273.005	-0.938742	0.321644	-2.91858	0.00351635	0.0368675	300.542	170.648	86.6834	437.475	437.762	204.92
MADD	1618.27	-0.828654	0.28393	-2.91852	0.00351699	0.0368675	820.229	1106.31	1536.94	2210.99	2214.96	1820.17
VAC14-AS1	96.0397	-1.27831	0.438075	-2.91803	0.00352253	0.0368977	29.7411	65.0088	47.4875	215.926	143.167	74.9078
NBPF1	590.611	-0.804956	0.275919	-2.91737	0.00353002	0.0369484	397.592	636.158	250.251	662.398	1046.22	551.046
AAK1	3229.55	-0.805915	0.276617	-2.91347	0.00357441	0.037385	1749.25	2598.03	2529.65	4876.33	4475.36	3148.71
LMF2	1631.05	0.752349	0.258269	2.91304	0.00357924	0.0374074	2002.83	2026.88	2136.94	969.417	1094.4	1555.84
TRMT61B	310.14	-0.87095	0.299079	-2.91211	0.00359001	0.0374897	194.883	243.783	198.995	407.11	463.917	352.153
BRD8	3109.25	-0.950104	0.326284	-2.91189	0.00359251	0.0374897	1604.46	2219.59	1863.32	6284.34	4983.33	1700.49
NLRP7	54.3511	-1.34044	0.460437	-2.91122	0.00360016	0.0375227	19.5665	45.274	11.3065	44.9846	161.063	43.9115
RUNX1-IT1	2550.73	-0.894103	0.307131	-2.91115	0.00360106	0.0375227	1552.02	2241.64	961.809	5624.2	3861.39	1063.35
SUMO2	1413.66	0.852268	0.292842	2.91034	0.00361039	0.0375918	2260.33	1269.99	1961.31	708.507	761.265	1520.54
MCM5	1331.21	0.885738	0.304524	2.9086	0.0036305	0.037773	1398.62	1113.28	2897.49	901.941	863.134	812.793
MIR151B	28.1353	-1.60672	0.552556	-2.90779	0.00363996	0.0378431	3.13064	11.6087	9.04523	70.8507	57.8176	16.3592
LINC00707	109.855	-1.52944	0.526074	-2.90728	0.00364592	0.0378602	3.91331	71.9741	33.9196	350.88	145.921	52.5216
ECT2	244.485	0.959001	0.329873	2.90718	0.00364704	0.0378602	308.368	269.322	396.483	122.583	110.129	260.025
POLD4	654.001	0.868092	0.298629	2.90692	0.00365006	0.0378632	1052.68	682.593	839.699	343.007	437.762	568.266
RAB11FIP5	163.107	-1.09992	0.378587	-2.90532	0.00366879	0.0380292	202.709	53.4001	59.5478	285.652	184.466	192.866
CUL3	1125.41	-0.754275	0.259641	-2.90507	0.00367176	0.0380316	866.406	1087.74	522.362	1760.02	1595.49	920.419
WIPI2	681.934	-0.897348	0.308965	-2.90437	0.00367993	0.038088	340.458	650.088	372.362	1166.22	1061.37	501.107
PRDM2	2087.71	-0.786631	0.270892	-2.90385	0.00368599	0.0381223	1393.92	1869	1183.42	3655	2566	1858.92
LOC100507577	575.82	-0.87242	0.300661	-2.90167	0.00371177	0.0383604	378.025	452.74	308.292	1080.75	835.602	399.508
LINC00926	16.9713	-1.67597	0.577999	-2.8996	0.00373633	0.0385857	0	1.16087	9.04523	23.6169	20.6491	47.3555
CREBBP	2487.89	-0.754205	0.260182	-2.89876	0.00374644	0.0386613	1449.49	2173.15	1848.24	3428.95	3391.97	2635.55
UBXN2B	1339.51	-0.913801	0.315353	-2.89771	0.00375897	0.0387619	734.136	1119.08	699.498	2959.98	1558.32	966.052
ICK	311.434	-0.927452	0.320126	-2.89714	0.00376577	0.0387865	223.058	280.931	128.141	510.575	377.191	348.709
CSGALNACT1	280.51	-1.01673	0.350955	-2.89705	0.00376692	0.0387865	343.588	159.039	67.8392	402.612	481.813	228.167
OGG1	597.688	0.802928	0.277251	2.89603	0.00377916	0.0388253	720.048	739.475	848.744	427.353	470.8	379.705
CD300A	1425.86	-0.916762	0.316579	-2.89583	0.00378151	0.0388253	2126.49	812.61	299.246	2189.62	2103.46	1023.74
PIK3R5	3280.17	-0.724508	0.250196	-2.89576	0.00378244	0.0388253	2272.07	2498.2	2504.77	4839.21	3715.47	3851.29
PECAM1	742.479	0.783418	0.270541	2.89575	0.00378252	0.0388253	913.365	918.25	1007.04	509.45	430.879	675.892
GAL3ST4	81.8517	-1.46584	0.506235	-2.89558	0.00378464	0.0388253	2.34798	85.9045	29.397	100.091	118.388	154.982
IREB2	862.349	-0.752723	0.260067	-2.89434	0.00379959	0.03895	648.826	646.606	596.985	1084.13	1069.63	1127.92
MPST	109.924	1.11288	0.384647	2.89325	0.00381278	0.0390564	176.099	126.535	163.568	55.1061	56.441	81.7959
PDS5B	4254.36	-0.732129	0.253118	-2.89244	0.00382267	0.0391103	3511.8	3221.42	2461.81	7456.19	5628.96	3246
KIAA2026	1750.3	-0.724706	0.250559	-2.89235	0.00382366	0.0391103	1643.59	1530.03	775.628	2681.08	2338.86	1532.6
HERC5	224.976	-0.93898	0.324772	-2.8912	0.00383778	0.0391995	115.051	175.292	146.231	233.92	439.138	240.222
RDH10	239.251	-0.993133	0.343505	-2.89118	0.00383801	0.0391995	100.963	163.683	189.196	278.904	462.541	240.222
ZNF506	632.087	-0.870812	0.301311	-2.89008	0.00385142	0.0393076	408.549	498.014	344.472	1235.95	846.615	458.918
LINC01578	998.695	-0.773141	0.26754	-2.88981	0.00385474	0.0393127	943.889	936.824	322.613	1819.63	1289.88	679.336
ZFP28	43.5855	1.50994	0.522606	2.88925	0.00386166	0.0393544	6.26129	152.074	61.0553	7.8723	24.779	9.4711
ACKR1	8.13829	1.62597	0.56285	2.88882	0.0038669	NA	28.1758	11.6087	9.04523	0	0	0
PDGFRB	207.403	-1.04421	0.3615	-2.88855	0.00387021	0.0394127	32.0891	277.448	114.573	147.324	447.398	225.584
PRELID1	485.542	0.836681	0.289683	2.88827	0.0038737	0.0394195	704.395	445.775	727.387	305.895	224.387	505.412
NFAT5	982.495	-0.811022	0.280854	-2.8877	0.00388068	0.0394514	645.695	927.537	543.467	1381.03	1145.34	1251.91
LAMB1	274.317	-0.97707	0.338373	-2.88755	0.00388251	0.0394514	123.66	228.692	172.613	432.976	452.904	235.056
WDHD1	188.174	0.967404	0.33514	2.88657	0.00389465	0.0395459	291.15	225.209	247.99	123.708	130.778	110.209
KLHL28	3033.65	-0.744346	0.257969	-2.88541	0.00390903	0.039663	2444.25	3116.94	1137.44	5406.02	4081.65	2015.62
LRRC8C	619.658	-0.849171	0.294441	-2.88401	0.0039265	0.03977	392.896	422.557	454.523	1076.26	768.148	603.567
HMGN2	3680.24	0.844353	0.292773	2.88399	0.00392674	0.03977	5161.65	2624.73	6923.37	2375.19	2535.71	2460.76
RIMS3	68.0331	1.26781	0.439622	2.88387	0.00392815	0.03977	100.963	55.7218	145.477	48.3584	13.7661	43.9115
ATL3	7424.3	-0.958457	0.332404	-2.88341	0.00393395	0.0397736	3823.3	6608.84	2504.77	18965.5	9888.18	2755.23
BRCA1	249.275	0.954184	0.330925	2.88339	0.00393422	0.0397736	225.406	392.375	398.744	165.318	159.687	154.121
PSG6	35.8616	1.66233	0.576967	2.88115	0.00396227	0.0400282	0	190.383	12.8141	1.12461	1.37661	9.4711
RNF214	509.54	0.792728	0.27534	2.87908	0.00398832	0.0402621	678.567	629.193	655.025	387.992	348.282	358.18
PPP2R3A	188.21	-1.03832	0.360904	-2.87701	0.00401466	0.0404986	222.276	77.7784	72.3618	296.898	239.53	220.418
TBX21	587.191	-0.789819	0.274553	-2.87674	0.00401803	0.0405033	517.339	374.962	355.779	1026.77	707.577	540.714
FAM65C	275.475	-0.927443	0.322476	-2.876	0.00402745	0.0405688	223.058	146.27	174.874	414.983	426.749	266.913
RUVBL2	577.928	0.812341	0.282513	2.87541	0.004035	0.0406155	738.832	542.127	962.563	321.64	377.191	525.216
CCDC84	452.015	-0.980744	0.341127	-2.87501	0.00404015	0.0406379	198.013	311.114	349.749	823.218	630.487	399.508
PRKACB	2182.83	-0.730224	0.254044	-2.8744	0.00404795	0.040687	1570.02	1757.56	1496.23	3305.24	2464.13	2503.81
SLC52A1	26.5873	1.53719	0.534863	2.87399	0.00405316	0.04071	36.7851	31.3435	64.0704	7.8723	8.25966	11.1931
TTC14	3063.91	-0.919079	0.319833	-2.87362	0.00405798	0.040729	1674.89	3345.63	1151.01	6451.91	3257.06	2502.95
PAPOLA	4458.88	-0.708718	0.24682	-2.8714	0.00408655	0.0409436	3704.33	3852.93	2459.55	6988.35	5233.87	4514.27
ZNF662	74.9704	-1.40567	0.489543	-2.87139	0.00408671	0.0409436	3.13064	73.1349	35.4271	83.2215	167.946	86.9619
TRIM33	1525.54	-0.801004	0.278971	-2.87128	0.00408819	0.0409436	1061.29	1533.51	704.774	2584.36	1818.5	1450.8
PRF1	17930.1	-0.731311	0.254764	-2.87054	0.00409769	0.041007	20371.1	11063.1	9351.26	25433.2	23947.5	17414.8
UBE2O	869.593	-0.909293	0.31679	-2.87033	0.0041004	0.041007	421.854	710.454	576.633	1581.21	1240.32	687.085
SHMT2	524.674	0.849633	0.29625	2.86796	0.00413126	0.0412085	713.787	474.797	877.387	284.527	366.178	431.366
SCARB1	53.1585	1.35475	0.472376	2.86796	0.00413132	0.0412085	87.658	38.3088	117.588	14.62	15.1427	45.6335
RASSF4	310.629	-0.919446	0.3206	-2.8679	0.00413212	0.0412085	188.621	226.37	179.397	267.658	667.655	334.072
LOC101928370	83.6574	-1.24374	0.433681	-2.86787	0.0041324	0.0412085	85.3101	30.1827	24.8744	136.078	117.012	108.487
BAZ2B	1335.88	-0.828088	0.28879	-2.86744	0.00413802	0.0412351	941.541	1463.86	493.719	2309.96	1653.31	1152.89
ZNF516	203.427	-0.970733	0.338655	-2.86644	0.0041512	0.0413196	39.1331	189.222	164.322	96.7168	476.307	254.859
CXCR2	234.754	-1.24656	0.434896	-2.86634	0.00415244	0.0413196	252.8	113.765	30.9045	192.309	569.916	248.832
SIGLEC17P	228.063	-1.13635	0.396691	-2.86456	0.00417584	0.0414949	215.232	90.548	93.4674	195.683	345.529	427.922
CPT1A	598.945	-0.818677	0.285796	-2.86455	0.00417602	0.0414949	406.201	552.575	323.367	876.074	733.733	701.723
ACAP1	3732.51	0.69034	0.241084	2.86348	0.0041902	0.0415976	4544.91	4671.35	4721.61	3012.84	2579.77	2864.58
CD79B	309.214	0.989272	0.345499	2.86332	0.00419233	0.0415976	366.285	410.949	450	94.4676	337.269	196.31
G0S2	11.3369	1.65289	0.577453	2.86237	0.00420485	NA	3.91331	13.9305	46.7337	0	0	3.44404
PSMB9	2558.87	0.745362	0.260477	2.86153	0.00421604	0.0418031	3459.36	2160.38	4092.97	1467.62	1532.17	2640.72
HN1	362.492	0.917994	0.320855	2.86109	0.00422189	0.0418313	570.56	294.861	591.709	178.814	216.128	322.878
EIF1	10079.7	0.998717	0.349303	2.85917	0.00424746	0.0420547	15398.1	12320.3	11273.4	3370.47	3977.02	14138.6
VPS13A	1478.96	-0.819879	0.286898	-2.85774	0.00426673	0.0422155	977.544	1677.46	600	2258.23	1894.21	1466.3
ENO4	36.1403	1.61707	0.56618	2.8561	0.00428879	0.0423765	64.1782	77.7784	43.7186	0	2.75322	28.4133
SMAD5	477.892	-0.8932	0.312736	-2.85608	0.0042891	0.0423765	331.066	525.875	157.538	787.23	629.11	436.532
SLC12A2	751.653	-0.751592	0.263189	-2.85571	0.00429406	0.0423955	714.57	572.31	367.086	1163.98	1046.22	645.757
FGF7	21.8894	1.64346	0.575924	2.85361	0.00432251	0.0426461	33.6544	38.3088	44.4724	1.12461	0	13.7761
IL2RG	12047.7	0.823783	0.288776	2.85267	0.00433531	0.0427421	19128.2	10161.1	16979.4	5782.77	6395.73	13839
PDE8A	239.98	-0.987238	0.346287	-2.85092	0.00435925	0.0429477	118.182	228.692	109.297	440.849	362.048	180.812
TNIK	2729.56	-0.717154	0.251788	-2.84824	0.00439613	0.0432805	2136.66	2414.61	1478.89	4531.07	3551.65	2264.45
MIA3	1651.87	-0.748724	0.262931	-2.84761	0.00440485	0.0433356	1101.99	1530.03	1011.56	2459.53	2038.76	1769.37
TRAF1	1076.16	0.777757	0.273273	2.84608	0.00442614	0.0435143	1015.89	1357.06	1780.4	802.975	645.63	854.982
RHOG	1193.98	0.896871	0.315183	2.84556	0.00443338	0.0435548	1962.13	1175.96	1533.17	513.949	648.383	1330.26
MDK	29.6095	1.4899	0.523743	2.84473	0.00444495	0.0436376	31.3064	47.5957	65.5779	7.8723	12.3895	12.9151
EPHX2	179.564	-1.10433	0.388395	-2.84332	0.00446461	0.0437998	111.138	105.639	83.6684	124.832	262.932	389.176
ST8SIA4	1267.64	0.720416	0.253504	2.84184	0.00448544	0.0439731	1917.52	1570.66	1306.28	1048.14	896.173	867.036
IPO7	922.166	-0.785757	0.276572	-2.84105	0.00449648	0.0440503	597.17	769.658	614.322	1439.51	1028.33	1084.01
AMICA1	1019.2	0.747677	0.263219	2.84051	0.00450411	0.0440806	1210.78	1304.82	1350.75	800.725	611.215	836.901
CD5	4515.14	0.690693	0.243169	2.84039	0.0045059	0.0440806	6406.86	4867.54	5525.13	4005.88	2521.95	3763.47
LNPEP	1162.53	-0.73925	0.260332	-2.83965	0.00451633	0.0441516	785.009	1133.01	675.377	1542.97	1588.61	1250.19
PSMB10	1369.03	0.793711	0.279541	2.83934	0.00452072	0.0441635	2031.01	1105.15	2155.03	745.619	827.342	1350.06
PEG3	14.0535	1.64459	0.579277	2.83905	0.00452486	NA	28.1758	37.1479	13.5678	1.12461	0	4.30505
MAP3K7CL	163.483	-1.00128	0.352698	-2.83891	0.00452682	0.044192	108.007	124.213	79.8995	221.549	207.868	239.361
PLAC8	580.048	-1.11163	0.391803	-2.83721	0.00455092	0.0443962	597.17	269.322	174.121	482.459	747.499	1209.72
PAXBP1-AS1	119.176	-1.1093	0.391157	-2.83595	0.00456892	0.0445406	60.2649	71.9741	71.6081	246.291	134.908	130.012
QSOX1	490.152	0.817037	0.288276	2.83422	0.00459375	0.0447513	570.56	603.653	729.648	391.366	333.139	312.546
ARHGAP26-IT1	1259.17	-0.72853	0.257183	-2.83273	0.00461517	0.0449285	933.715	1475.47	371.608	1890.48	2308.57	575.154
S100A11	1011.46	0.772504	0.27274	2.83239	0.0046202	0.0449461	1563.76	1157.39	1135.93	792.853	896.173	522.633
EMC7	686.438	0.789222	0.278714	2.83165	0.00463078	0.0450175	1019.81	633.836	983.669	431.852	381.321	668.143
ADHFE1	643.433	-0.760497	0.268818	-2.82904	0.00466878	0.0452811	471.162	600.171	342.965	792.853	987.029	666.421
ZNF433	169.637	-1.06585	0.376802	-2.82867	0.00467425	0.0452811	70.4395	142.787	89.6985	314.892	265.686	134.317
MVP	2573.33	0.697573	0.24662	2.82853	0.00467619	0.0452811	3133.77	2692.06	3794.47	1614.95	1775.83	2428.91
SUMO1P3	639.419	-0.834281	0.294954	-2.82851	0.00467647	0.0452811	445.334	651.249	186.935	1229.2	1072.38	251.415
SPDYE5	196.278	-1.08295	0.382903	-2.82826	0.00468019	0.0452811	37.5677	155.557	157.538	151.823	503.839	171.341
DHX32	59.3611	-1.25958	0.44538	-2.82809	0.00468261	0.0452811	20.3492	48.7566	24.1206	70.8507	119.765	72.3248
NCAPH	219.253	1.15274	0.40766	2.8277	0.00468838	0.0452811	127.574	234.496	624.875	113.586	128.025	86.9619
HSD17B10	384.056	0.901986	0.319001	2.82753	0.0046908	0.0452811	689.524	293.701	566.081	219.3	218.881	316.851
PTEN	10303.4	-0.74402	0.26315	-2.82737	0.00469327	0.0452811	8024.62	8285.14	5455.03	19684.1	13570.6	6801.11
UHMK1	2994.57	-0.696614	0.246383	-2.82736	0.00469336	0.0452811	2224.32	2160.38	2347.99	3210.77	4195.9	3828.05
EPG5	1200.63	-0.750974	0.265624	-2.8272	0.00469564	0.0452811	1038.59	885.745	627.89	2299.84	1488.11	863.592
GZMM	556.76	0.956431	0.338306	2.82712	0.00469693	0.0452811	779.53	748.762	658.794	284.527	211.998	656.95
KIF14	62.6481	1.28565	0.45484	2.82659	0.0047046	0.0453237	52.4383	69.6523	155.276	8.99691	27.5322	61.9927
STAG1	1060.46	-0.839363	0.297001	-2.82613	0.00471147	0.0453585	467.249	1094.7	718.342	1487.86	1398.63	1195.94
FUT11	559.503	-0.803348	0.284323	-2.82547	0.00472107	0.0454143	360.024	431.844	391.206	606.167	638.747	929.029
SESN2	884.436	-0.732606	0.259303	-2.82529	0.00472379	0.0454143	689.524	647.766	618.091	1174.1	1192.14	984.995
LCLAT1	1508.5	-0.73247	0.259421	-2.82348	0.0047506	0.0456169	1400.96	1338.49	467.337	2774.42	2448.99	620.788
BMF	255.411	1.07488	0.380702	2.82342	0.00475142	0.0456169	201.927	247.266	647.488	203.555	93.6094	138.622
HSP90AB4P	260.568	-0.931703	0.330187	-2.82174	0.00477636	0.0458201	115.834	257.714	146.231	363.25	455.658	224.723
WHAMM	524.927	-0.782262	0.277272	-2.82128	0.00478319	0.0458201	360.024	439.97	321.859	669.145	861.757	496.802
THAP5	2888.76	-0.684362	0.242577	-2.82121	0.00478428	0.0458201	3203.43	2409.97	1028.14	4831.34	4033.47	1826.2
IRF7	1947.32	0.745566	0.264281	2.82111	0.00478575	0.0458201	2261.11	2173.15	2938.19	1060.51	1737.28	1513.65
ANKRD44	26216.4	-0.881216	0.312405	-2.82075	0.00479113	0.0458401	13896.1	20145.8	16490.2	55773	33316.7	17676.5
MTRF1	380.443	-0.81578	0.289459	-2.81829	0.00482803	0.0461615	294.281	357.549	160.553	569.055	587.812	313.407
STX2	841.67	-0.886316	0.31466	-2.81674	0.00485136	0.0463215	472.727	648.927	517.839	1699.29	1093.03	618.205
CEPT1	810.329	-0.783695	0.278228	-2.81674	0.00485143	0.0463215	482.119	746.441	523.869	1193.22	1088.9	827.43
PTPRJ	1419.37	-0.73894	0.262414	-2.81593	0.00486363	0.0464062	1037.81	1084.25	970.101	2235.73	1880.45	1307.87
SLC35B2	536.517	0.795853	0.282667	2.81552	0.00486989	0.0464341	805.358	592.045	668.593	384.618	300.101	468.389
CHUK	578.5	-0.784277	0.278674	-2.81432	0.0048881	0.0465466	313.064	491.049	453.769	701.759	784.667	726.692
AXIN1	674.961	-0.775259	0.275481	-2.8142	0.00488988	0.0465466	635.521	439.97	384.422	980.664	995.288	613.9
USP35	110.788	1.11356	0.395774	2.81363	0.00489855	0.0465466	162.011	170.648	132.663	100.091	60.5708	38.7454
ZNF124	442.199	-0.887224	0.315331	-2.81363	0.00489862	0.0465466	235.581	449.257	219.347	761.364	613.968	373.678
LGALS3BP	679.727	0.845849	0.300648	2.81343	0.00490168	0.0465466	628.477	737.154	1272.36	241.792	634.617	563.961
TIMM44	717.265	-0.815822	0.289975	-2.81342	0.00490175	0.0465466	502.468	583.919	378.392	1323.67	1026.95	488.192
ZNF134	300.177	0.865423	0.308025	2.80959	0.00496047	0.0470434	434.377	363.353	384.422	179.938	199.608	239.361
ABRACL	358.958	0.942791	0.335575	2.80948	0.00496215	0.0470434	709.874	322.722	432.663	184.437	214.751	289.299
LAG3	297.641	0.903322	0.321548	2.80929	0.00496513	0.0470434	418.724	293.701	473.367	145.075	207.868	247.11
LUC7L3	2744.43	-0.76083	0.270856	-2.80898	0.00496983	0.0470434	2473.21	2539.99	1147.24	3994.63	3306.62	3004.92
UBR3	353.598	-0.905898	0.322509	-2.80891	0.00497096	0.0470434	147.14	351.744	234.422	472.338	470.8	445.142
LOC101927780	162.477	-1.11567	0.397311	-2.80805	0.00498419	0.0471365	141.662	81.261	62.5628	157.446	234.024	297.909
DISC1	103.544	-1.15315	0.410793	-2.80714	0.00499841	0.0472389	43.829	117.248	24.8744	187.811	173.453	74.0468
IGFBP2	12.0423	1.62523	0.578975	2.80709	0.00499914	NA	17.2185	30.1827	19.598	1.12461	4.12983	0
TALDO1	485.264	0.957077	0.341035	2.80639	0.00501006	0.0473169	837.447	413.27	688.945	186.686	243.66	541.575
TRPM7	1477.99	-0.764854	0.272574	-2.80604	0.00501539	0.0473295	941.541	1530.03	797.488	2194.12	1885.95	1518.82
HDGF	459.667	0.791219	0.281988	2.80586	0.00501819	0.0473295	573.691	434.166	768.844	350.88	246.413	384.01
BRAP	844.883	-0.837366	0.298529	-2.80498	0.00503201	0.0474276	496.99	529.358	731.91	1426.01	1028.33	856.704
MED13L	1227.94	-0.744747	0.26553	-2.80476	0.00503547	0.0474281	861.71	1045.95	778.643	1952.33	1483.98	1245.02
MCL1	4325.85	0.808513	0.28835	2.80393	0.00504831	0.0475169	3500.84	7935.72	5578.64	2962.23	2543.97	3433.7
DPP7	2161.28	0.759734	0.271068	2.80274	0.00506699	0.0476354	3122.82	2169.67	2897.49	1219.08	1338.06	2220.54
TAC4	36.1777	-1.44122	0.514228	-2.8027	0.00506775	0.0476354	12.5226	17.4131	11.3065	100.091	48.1813	27.5523
TCF7	1762.72	-0.803123	0.286687	-2.80139	0.00508826	0.047796	1044.07	1482.43	1200	2383.06	1606.5	2860.27
DAB2IP	32.3831	1.56241	0.557828	2.80088	0.00509627	0.047839	0.782661	67.3306	99.4975	2.24923	19.2725	5.16606
USP28	2534.64	-0.764001	0.272862	-2.79995	0.00511098	0.0479447	1424.44	1958.39	2151.26	3671.87	3339.65	2662.24
IER2	3149.21	0.780353	0.278834	2.79863	0.005132	0.0481095	5088.08	3695.06	3332.41	1756.65	2694.02	2329.03
ORC6	92.454	1.28647	0.459829	2.79773	0.00514638	0.0482118	152.619	56.8827	213.317	61.8538	46.8047	23.2472
GBP3	1721.31	-0.848688	0.303526	-2.79609	0.00517247	0.0484236	963.456	1245.62	1267.84	3136.55	2354	1360.39
MIR604	19.9563	-1.5747	0.56323	-2.79584	0.0051765	0.0484288	4.69597	6.96523	3.76885	35.9877	60.5708	7.74908
NFIL3	111.534	-1.10672	0.395994	-2.79478	0.0051935	0.0485552	93.9193	53.4001	42.2111	197.932	211.998	69.7417
COX5A	499.182	0.81982	0.293367	2.79452	0.00519768	0.0485617	637.086	522.392	768.091	245.166	342.776	479.582
TNFRSF18	25.917	1.54204	0.552068	2.7932	0.00521889	0.0487271	52.4383	46.4349	31.6583	2.24923	12.3895	10.3321
ENO1	7378.53	0.74267	0.265908	2.79296	0.00522289	0.0487318	12535.9	6143.33	9697.99	5012.41	4968.18	5913.41
CDC42SE1	1385.2	-0.747643	0.267754	-2.79228	0.00523383	0.0488011	1172.43	883.423	979.9	1482.24	1686.35	2106.89
SCARA5	28.5675	1.53308	0.549218	2.79139	0.00524822	0.0488745	13.3052	78.9393	51.2563	2.24923	4.12983	21.5252
ZNF548	1391.04	-0.983873	0.352471	-2.79136	0.00524872	0.0488745	475.858	1466.18	676.131	2841.9	2055.28	830.874
AKAP7	175.724	1.07521	0.385255	2.79089	0.00525626	0.0489057	344.371	213.6	183.92	69.7261	103.246	139.483
TMEM33	6432.28	-0.695502	0.249219	-2.79072	0.00525909	0.0489057	6096.93	5568.7	2308.04	12790.2	8676.77	3153.02
WHAMMP2	102.372	-1.14894	0.4118	-2.79005	0.00527007	0.048975	27.3931	95.1915	59.5478	122.583	139.038	170.48
ID2	1060.33	0.891713	0.319656	2.7896	0.00527728	0.0490094	1883.87	1144.62	1177.39	472.338	697.941	985.856
PSMD8	1299.21	0.790627	0.283492	2.78888	0.005289	0.0490854	1865.08	1174.8	1980.91	702.884	974.639	1096.93
MIAT	2795.53	-0.73216	0.262593	-2.78819	0.00530029	0.0491394	2644.61	1824.89	1613.07	5032.65	2219.09	3438.87
NCOR2	919.542	0.717655	0.257407	2.78802	0.00530319	0.0491394	1026.85	1229.36	1208.29	592.672	741.992	718.082
DRAM2	1041.66	-0.717125	0.25723	-2.78788	0.0053054	0.0491394	837.447	811.449	659.548	1546.34	1404.14	991.022
AP3S1	1335.8	0.698334	0.250559	2.78711	0.00531811	0.0492244	1925.35	1547.44	1539.2	1090.88	948.484	963.469
MBNL2	375.051	-0.903925	0.324684	-2.78401	0.00536908	0.0496314	187.839	391.214	190.704	616.289	498.333	365.929
MIR616	94.9544	1.25592	0.45112	2.78401	0.00536922	0.0496314	164.359	136.983	113.819	16.8692	89.4796	48.2165
SLC1A7	96.494	-1.27609	0.45844	-2.78354	0.00537692	0.0496696	114.269	41.7914	10.5528	152.948	143.167	116.236
HSF1	1149.77	0.904143	0.324857	2.7832	0.00538256	0.0496888	1727.33	1180.61	1542.97	414.983	638.747	1393.97
ATF7IP2	322.857	-0.922344	0.331528	-2.7821	0.00540085	0.0498245	166.707	278.609	190.704	585.924	412.983	302.214
LOC389641	280.736	0.905643	0.325794	2.7798	0.00543928	0.0501459	444.551	287.896	363.317	326.138	130.778	131.734
MZB1	53.1004	1.35333	0.487019	2.77881	0.00545582	0.0502651	108.007	45.274	90.4523	12.3708	15.1427	47.3555
C14orf28	285.163	-0.907377	0.326567	-2.77853	0.0054605	0.0502748	158.098	251.909	150.754	473.463	466.671	210.086
ANKRD32	756.879	0.786428	0.283083	2.77808	0.00546808	0.0503114	1315.65	696.523	921.106	518.447	437.762	651.784
OAS3	916.924	0.879235	0.316545	2.7776	0.00547627	0.0503534	1137.21	975.132	1478.89	526.319	938.848	445.142
NFKBIA	1524.75	0.782124	0.281665	2.77678	0.00548995	0.0504459	2945.94	1956.07	1095.23	1134.74	1087.52	929.029
FBLIM1	23.5549	1.56403	0.563763	2.77426	0.00553275	0.0507888	7.82661	59.2045	56.5327	6.74769	4.12983	6.88807
PLEKHF1	2745.88	0.802251	0.289188	2.77415	0.00553456	0.0507888	4230.28	2241.64	4259.55	1727.41	2176.42	1839.98
C6orf62	77248.5	-0.856581	0.308848	-2.77347	0.0055462	0.0508621	54880.2	41754.2	48251.8	193123	79401.4	46080.4
SH3TC1	142.147	1.01289	0.365311	2.77269	0.0055595	0.0509505	208.971	195.026	180.905	89.9691	66.0772	111.931
THEM4	396.272	-0.923186	0.33301	-2.77225	0.00556701	0.0509857	360.024	261.196	174.874	462.216	459.787	659.533
TOM1L2	761.595	-0.746397	0.269308	-2.77154	0.00557914	0.0510633	637.086	554.897	476.382	935.679	1160.48	805.044
RAB22A	1512.12	-0.708523	0.255779	-2.77006	0.00560467	0.0512632	1897.17	1013.44	581.91	2641.72	1808.86	1129.64
ICAM3	1994.94	0.849052	0.306552	2.76968	0.00561117	0.0512889	3367.79	1819.09	2556.03	927.807	1093.03	2205.91
ZIK1	93.5723	1.12872	0.407747	2.7682	0.00563676	0.0514891	90.006	128.857	175.628	24.7415	50.9345	91.267
NEK7	950.183	-0.803716	0.290447	-2.76717	0.00565458	0.051618	632.39	1076.13	374.623	1578.96	1241.7	797.295
RPLP1	1227.35	0.941827	0.340451	2.76641	0.00566766	0.0517035	1937.09	1256.06	1526.38	468.964	484.566	1691.02
SEC63	1993.36	-0.739819	0.267453	-2.76617	0.00567193	0.0517086	1587.24	1772.65	1031.91	3385.09	2132.37	2050.92
MYO6	536.878	-0.83707	0.30273	-2.76507	0.00569099	0.0518483	410.114	475.957	246.482	531.943	850.745	706.028
SLC35F5	642.482	-0.777209	0.281112	-2.76477	0.00569631	0.0518628	419.506	631.514	342.211	987.411	901.679	572.571
TANC2	160.895	-1.03124	0.373098	-2.764	0.00570969	0.0519507	46.177	213.6	66.3317	166.443	301.477	171.341
SLC25A10	33.8795	1.42013	0.513884	2.76351	0.00571826	0.0519947	50.0903	31.3435	80.6533	8.99691	12.3895	19.8032
SNHG1	567.816	-0.773598	0.279998	-2.76287	0.00572953	0.0520632	426.55	492.21	300	949.174	751.629	487.331
SPCS1	1171.19	0.881027	0.318918	2.76255	0.00573521	0.0520808	1992.66	1173.64	1420.1	511.699	667.655	1261.38
LOC102723703	35.9882	-1.50527	0.54513	-2.76131	0.00575697	0.0522259	3.91331	12.7696	17.3367	111.337	41.2983	29.2743
ZDHHC3	629.261	0.78515	0.284349	2.76121	0.00575869	0.0522259	695.786	762.693	935.427	412.733	311.114	657.811
MMRN2	17.756	-1.5901	0.576307	-2.75913	0.00579563	0.0525267	0.782661	4.64349	5.27638	58.4799	19.2725	18.0812
ZNF195	684.189	-0.745535	0.270543	-2.7557	0.00585663	0.0530113	535.34	594.366	353.518	1080.75	1015.94	525.216
RPE	947.3	-0.70708	0.256589	-2.7557	0.00585672	0.0530113	851.535	845.115	423.618	1440.63	1422.04	700.862
2017-09-08	212.089	0.901156	0.327077	2.75518	0.00586602	0.0530423	244.973	309.953	287.186	121.458	185.842	123.124
IFT74	202.479	-0.895212	0.324931	-2.75508	0.00586776	0.0530423	147.14	152.074	110.05	276.655	304.231	224.723
OIP5-AS1	283.285	0.852026	0.309349	2.75426	0.00588257	0.0531417	403.853	294.861	412.312	174.315	163.816	250.554
B3GNT7	90.671	1.12056	0.406925	2.75373	0.00589197	0.053192	130.704	133.5	121.357	37.1123	68.8305	52.5216
ANKRD39	451.073	0.778869	0.283023	2.75196	0.00592391	0.0534457	621.433	508.462	604.523	311.518	322.127	338.377
AGTRAP	1188.39	0.737756	0.268277	2.74998	0.00595995	0.053736	1883.87	1347.77	1295.73	813.096	951.237	838.623
MTR	1533.5	-0.760485	0.276613	-2.74927	0.00597273	0.0538164	1036.24	1382.6	881.91	2710.32	1808.86	1381.06
NDUFV2-AS1	74.0792	-1.21265	0.441154	-2.7488	0.00598135	0.0538592	29.7411	56.8827	29.397	158.571	108.752	61.1317
RHOA	6497.31	0.822998	0.299558	2.74737	0.00600749	0.0540596	10644.2	5466.55	8735.43	3062.32	3214.38	7861.01
TMBIM4	2373.69	0.733473	0.267019	2.74689	0.00601628	0.0541038	4244.37	2199.85	2656.28	1717.29	1519.78	1904.55
LOC101928855	26.9269	-1.49118	0.542931	-2.74653	0.00602288	0.0541282	3.91331	9.28697	15.8292	48.3584	45.4281	38.7454
ATRX	8050.89	-0.692345	0.25211	-2.7462	0.00602894	0.0541477	6958.64	8151.64	3538.19	11014.5	10889	7753.39
TPI1	4458.25	0.786992	0.286724	2.74478	0.00605521	0.0543485	7362.49	3909.82	6012.06	2440.41	3380.95	3643.79
TTC37	1475.5	-0.729508	0.265929	-2.74325	0.00608347	0.0545566	1068.33	1583.43	702.513	1928.71	2030.5	1539.48
LRRC40	635.769	-0.789911	0.287997	-2.74277	0.00609234	0.0545566	373.329	583.919	412.312	958.171	813.576	673.309
COQ10A	186.673	-0.990414	0.3611	-2.74277	0.00609239	0.0545566	104.094	105.639	139.447	331.761	264.309	174.785
CCNT1	2423.47	-0.749672	0.273336	-2.74268	0.00609407	0.0545566	1621.67	2368.18	1299.5	4182.44	2943.19	2125.83
UBE2H	1020.86	-0.730197	0.266416	-2.74082	0.00612863	0.0548308	702.83	734.832	812.563	1546.34	1113.68	1214.88
CHMP2A	486.3	0.821003	0.299625	2.7401	0.00614202	0.0549152	814.75	419.075	671.608	299.147	290.465	422.756
THOP1	346.412	0.8288	0.302556	2.73933	0.0061565	0.0549845	382.721	321.561	634.674	157.446	195.479	386.593
THUMPD2	252.877	-0.891023	0.325278	-2.73927	0.00615766	0.0549845	155.75	186.9	160.553	399.238	390.957	223.862
ZFP36	547.393	0.810333	0.296071	2.73695	0.00620109	0.0553368	895.364	752.245	475.628	330.637	536.878	293.604
TSPO	958.74	0.737508	0.269537	2.7362	0.00621526	0.0554277	1486.27	1021.57	1142.71	680.392	751.629	669.865
PIAS2	585.328	-0.802502	0.293373	-2.73543	0.00622989	0.0555226	417.158	477.118	340.704	1015.53	593.319	668.143
CP	128.922	1.00698	0.368178	2.73503	0.00623754	0.0555552	180.012	103.318	253.266	78.723	59.1942	99.0161
FAXDC2	81.7475	-1.23464	0.451515	-2.73444	0.00624861	0.0556182	11.7399	69.6523	55.7789	102.34	132.154	118.819
MYC	384.73	-0.798264	0.291962	-2.73413	0.00625445	0.0556346	253.582	211.279	354.271	387.992	439.138	662.116
ADNP	3269.45	-0.714011	0.261212	-2.73345	0.00626747	0.0556808	2499.04	2733.85	1850.5	5476.87	4791.98	2264.45
HECA	2053.14	-0.676909	0.24764	-2.73344	0.00626763	0.0556808	2332.33	1570.66	807.287	3825.94	2294.81	1487.82
CARD17	11.4215	1.58165	0.578636	2.73342	0.00626811	NA	19.5665	16.2522	27.8895	0	1.37661	3.44404
QPCT	37.4116	1.55705	0.569842	2.73243	0.00628693	0.0557826	120.53	26.7001	45.9799	1.12461	0	30.1353
HAUS6	593.943	-0.795333	0.291073	-2.73242	0.00628712	0.0557826	326.37	574.632	383.668	849.084	790.174	639.73
OTUD4	1780.34	-0.783899	0.28695	-2.73183	0.00629833	0.0558465	1254.61	1618.26	805.025	3712.35	2140.63	1151.17
RPL13AP6	34.4004	-1.51787	0.555749	-2.73121	0.00631029	0.0559169	1.56532	16.2522	13.5678	94.4676	56.441	24.1083
C1orf186	51.6948	1.50172	0.549976	2.73052	0.00632338	0.0559973	116.616	46.4349	92.7136	0	16.5193	37.8844
RCAN2	250.832	1.05239	0.385534	2.7297	0.00633918	0.056068	79.8314	362.192	610.553	73.0999	63.324	315.99
KIRREL2	19.88	1.55106	0.568217	2.72969	0.00633941	0.056068	5.47863	26.7001	71.6081	0	6.88305	8.61009
LOC284009	40.136	-1.43834	0.526977	-2.72943	0.00634447	0.0560771	7.04395	15.0913	23.3668	92.2184	72.9603	30.1353
ZNF451	3083.44	-0.791467	0.29003	-2.72891	0.00635442	0.0561294	1789.95	3301.52	1549	5467.87	3777.42	2614.89
ATP2B4	6854.69	-0.759307	0.278278	-2.72859	0.00636057	0.0561481	4008.79	5364.39	5413.57	11643.1	7563.09	7135.18
FLJ44635	13.0456	-1.57858	0.578779	-2.72743	0.006383	NA	1.56532	5.80436	0.753769	17.9938	28.9088	23.2472
PPP1CB	23359.7	-0.685328	0.251295	-2.72719	0.00638763	0.0563414	20695.1	19639.6	10646.2	44993.6	30251	13932.9
DIP2B	663.543	-0.81159	0.297609	-2.72704	0.00639057	0.0563414	323.239	538.645	557.789	912.062	944.354	705.167
MRPS34	607.668	0.829685	0.30438	2.72582	0.00641416	0.0565136	1047.2	540.966	801.257	343.007	404.723	508.856
PSAT1	252.311	0.975374	0.357922	2.7251	0.00642812	0.056565	319.326	167.166	573.618	151.823	148.674	153.26
GUSBP4	540.253	-0.869574	0.319107	-2.72503	0.00642963	0.056565	378.025	362.192	284.925	1286.56	569.916	359.902
TUBA4B	17.6202	1.55682	0.571335	2.72489	0.00643238	0.056565	28.9585	40.6305	22.6131	1.12461	5.50644	6.88807
SH3BGRL3	8534.03	0.770645	0.282838	2.72469	0.00643625	0.056565	14008.9	7830.08	10721.6	4682.89	4970.94	8989.8
TLE1	55.276	-1.27172	0.46691	-2.72369	0.00645576	0.0567007	25.0452	33.6653	18.0905	41.6107	155.557	57.6876
SH3GL1	443.786	0.782877	0.287487	2.72317	0.00646579	0.0567288	588.561	537.484	575.88	329.512	253.296	377.983
DENND4A	1713.9	-0.750265	0.275518	-2.72311	0.00646711	0.0567288	1354.79	1665.85	811.056	2482.02	1985.07	1984.63
ASB14	77.6613	-1.14322	0.419862	-2.72284	0.00647241	0.0567395	41.481	38.3088	50.5025	137.203	104.622	93.85
CCL5	32719.8	0.698167	0.256455	2.72238	0.00648133	0.056782	51537.4	32827.1	38864.3	21852.4	23414.7	27822.7
MCTP2	881.655	-0.721868	0.265257	-2.72139	0.00650078	0.0569043	917.279	744.119	342.211	1331.54	1258.22	696.556
TRAF3IP2-AS1	489.329	-0.819865	0.301282	-2.72125	0.00650347	0.0569043	399.94	305.309	273.618	1087.5	494.203	375.4
DDX12P	259.383	0.947752	0.348342	2.72075	0.00651338	0.0569523	288.802	343.618	410.05	238.418	158.31	117.097
IGFBP7	38.8588	1.40363	0.515933	2.72056	0.00651713	0.0569523	77.4834	53.4001	53.5176	6.74769	17.8959	24.1083
FAM111B	25.5859	1.52262	0.55982	2.71984	0.00653134	0.0570406	39.1331	15.0913	76.1307	1.12461	8.25966	13.7761
ARHGAP11A	309.067	0.848554	0.312151	2.71841	0.00655969	0.0572047	307.586	354.066	558.543	223.798	162.44	247.971
NCR1	73.835	-1.3239	0.487028	-2.71832	0.00656134	0.0572047	44.6117	37.1479	13.5678	35.9877	223.011	88.684
CLNK	32.3169	1.51407	0.557036	2.71808	0.00656627	0.0572047	49.3076	47.5957	62.5628	0	6.88305	27.5523
ERI1	1079.26	-0.868896	0.319675	-2.71806	0.00656657	0.0572047	638.651	863.689	551.005	2290.84	1566.58	564.822
ATP2B1	2251.91	-0.79333	0.292023	-2.71667	0.0065942	0.0574085	2301.81	2015.27	743.216	2687.83	3449.78	2313.53
DBNL	2981.87	0.666977	0.245531	2.71647	0.00659821	0.0574085	4739.01	2685.1	3719.1	2518.01	1863.93	2366.05
SURF4	4670.36	0.65963	0.242847	2.71623	0.00660292	0.0574137	5770.56	4894.24	6636.94	4122.84	2996.88	3600.74
NF1	712.171	-0.770363	0.283663	-2.71577	0.00661217	0.0574582	382.721	655.893	514.824	962.67	1024.2	732.719
IFITM3	145.882	0.977579	0.360126	2.71455	0.00663663	0.0576347	176.099	218.244	198.241	61.8538	111.505	109.348
FAM91A1	939.076	-0.763047	0.281167	-2.71386	0.00665046	0.0577188	648.826	950.754	446.985	1607.07	1205.91	774.908
ZNF33A	785.678	-0.737754	0.272143	-2.71091	0.00670989	0.0581634	615.172	722.062	404.774	1233.7	967.756	770.603
HYAL3	53.0476	1.24413	0.458945	2.71085	0.00671101	0.0581634	86.0927	85.9045	65.5779	29.24	24.779	26.6913
PHYHIPL	17.6251	1.56978	0.579117	2.71065	0.00671525	0.0581634	25.8278	19.7348	48.995	0	0	11.1931
RASSF7	1413.24	0.711546	0.262516	2.71049	0.00671839	0.0581634	1886.21	1427.87	1999.75	856.956	1007.68	1300.98
USP20	1888.98	0.761793	0.281147	2.70959	0.00673657	0.0582845	1649.07	2746.62	2881.66	1508.11	1194.9	1353.51
SYNJ1	527.098	-0.910053	0.335906	-2.70925	0.0067436	0.0583091	187.056	523.553	370.101	805.224	776.408	500.246
ATXN2	741.642	-0.821407	0.303304	-2.70819	0.00676504	0.0584582	378.808	702.327	471.106	1187.59	1101.29	608.734
HPRT1	332.916	0.91449	0.337791	2.70727	0.00678396	0.0585853	594.822	302.988	431.156	163.069	167.946	337.516
PCGF3	1311.17	-0.774264	0.28604	-2.70684	0.00679276	0.0586249	671.523	1180.61	963.317	1763.4	2179.17	1108.98
EGR3	11.6857	1.56772	0.579208	2.70667	0.00679628	NA	28.1758	11.6087	24.1206	2.24923	1.37661	2.58303
PTMA	4848.11	0.740327	0.273555	2.70631	0.00680346	0.0586809	8094.28	4644.65	5751.26	2979.1	3159.32	4460.03
PDS5A	1865.57	-0.678539	0.250799	-2.70551	0.00682002	0.0587873	1667.85	1647.28	955.779	2843.02	2298.94	1780.57
CR1	32.7522	-1.38687	0.512764	-2.70469	0.00683675	0.058895	7.82661	9.28697	24.1206	31.4892	31.662	92.128
MIR5690	23.7641	-1.51681	0.560907	-2.7042	0.00684682	0.0589453	0.782661	11.6087	10.5528	35.9877	50.9345	32.7184
SRRT	1896.66	0.668132	0.247099	2.70391	0.00685291	0.0589613	2096.75	2088.41	2881.66	1391.15	1318.79	1603.2
ISOC2	95.5256	1.08364	0.401411	2.69958	0.00694265	0.0596965	123.66	159.039	122.111	65.2276	45.4281	57.6876
STARD13	21.3907	1.52014	0.563163	2.6993	0.0069486	0.0597108	38.3504	23.2174	47.4875	2.24923	11.0129	6.02706
GNGT2	183.615	0.998494	0.370079	2.69806	0.00697451	0.0598964	364.72	205.474	192.965	87.7199	122.518	128.29
LINC00562	62.6741	-1.30735	0.484634	-2.6976	0.00698405	0.0599414	9.39193	47.5957	36.1809	112.461	89.4796	80.9349
ARHGAP33	98.7942	1.09173	0.404862	2.69654	0.00700641	0.0600963	144.01	131.179	140.955	35.9877	74.3369	66.2977
CDKN2B	37.2719	1.3724	0.508996	2.69629	0.00701169	0.0601045	70.4395	59.2045	45.9799	12.3708	12.3895	23.2472
NEXN	59.1033	-1.27906	0.474527	-2.69543	0.0070298	0.0601808	28.9585	46.4349	13.5678	127.081	61.9474	76.6298
ACRBP	52.574	-1.31273	0.487022	-2.69542	0.00703009	0.0601808	10.9573	17.4131	51.2563	65.2276	85.3498	85.2399
LINC01252	107.45	-1.03097	0.382515	-2.69525	0.00703356	0.0601808	72.0048	90.548	30.9045	176.564	216.128	58.5486
PIGO	303.055	0.923021	0.342619	2.69402	0.00705965	0.060317	382.721	414.431	396.483	188.935	112.882	322.878
LOC101927620	58.0962	-1.20579	0.44759	-2.69396	0.00706088	0.060317	29.7411	40.6305	22.6131	96.7168	90.8562	68.0197
DDIAS	100.453	1.1318	0.420135	2.69388	0.00706247	0.060317	227.754	126.535	84.4221	43.86	70.2071	49.9385
HBZ	8.30505	1.50031	0.556947	2.69381	0.00706405	NA	43.0464	0	6.78392	0	0	0
SESN3	471.223	-0.7874	0.292376	-2.69311	0.00707889	0.0604201	215.232	485.244	335.427	489.207	653.889	648.34
SASH3	9071.33	0.658721	0.244644	2.69256	0.00709049	0.060482	10373.4	8639.21	14850.8	7123.31	6004.77	7436.54
BMP8A	300.219	-1.00871	0.374716	-2.69192	0.00710425	0.0605623	87.658	304.148	171.106	474.587	572.669	191.144
MET	22.1933	1.54138	0.572968	2.69016	0.00714176	0.0608449	44.6117	10.4478	61.0553	0	4.12983	12.9151
TCF12	807.222	-0.767842	0.285732	-2.68728	0.00720359	0.061334	468.814	753.406	543.467	1159.48	930.588	987.578
APOBEC3D	1504.61	0.889799	0.33121	2.68651	0.00722022	0.0614381	1285.13	1994.38	2726.38	1320.3	1053.11	648.34
NAIP	89.357	-1.12265	0.418084	-2.68522	0.00724818	0.0616383	48.525	45.274	53.5176	197.932	107.376	83.5179
TXNDC16	127.52	-1.0666	0.397502	-2.68327	0.0072907	0.061962	36.7851	127.696	73.8694	179.938	213.374	133.456
GOLGA8A	1652.04	-0.724147	0.270028	-2.68175	0.00732385	0.0622058	1031.55	1716.93	948.995	2477.53	2208.08	1529.15
CROCCP3	418.415	-0.962244	0.358856	-2.68143	0.00733093	0.0622085	162.794	401.662	235.93	841.211	524.488	344.404
NR2C1	493.866	-0.797704	0.297504	-2.68133	0.0073331	0.0622085	274.714	397.018	385.176	729.875	568.54	607.873
NHP2	579.387	0.822833	0.306969	2.6805	0.00735115	0.0623236	957.194	582.758	723.618	308.144	426.749	477.86
GUK1	3467.18	0.69081	0.257792	2.67972	0.0073683	0.062431	4984.77	3588.25	4417.09	2223.36	2687.14	2902.46
RNF157	513.445	0.745628	0.278397	2.67829	0.0074	0.0626614	616.737	643.123	693.468	377.87	403.347	346.126
SERINC5	2783.85	-0.767921	0.286788	-2.67767	0.00741369	0.0627392	1798.56	2202.17	1818.84	5160.85	3670.04	2052.65
PTCD3	3774.27	-0.777562	0.290616	-2.67557	0.00746032	0.0630954	2463.03	3566.2	1841.46	7753.09	4322.55	2699.26
BTBD18	108.586	-1.20614	0.450979	-2.6745	0.00748414	0.0632585	18.0012	87.0654	73.1156	183.312	192.725	97.294
SMS	499.457	0.786222	0.294059	2.67369	0.00750218	0.0633534	788.922	478.279	655.779	317.141	282.205	474.416
PRKRA	1402.52	-0.726048	0.271579	-2.67344	0.00750785	0.0633534	1123.12	987.902	909.799	2536.01	1751.05	1107.26
COL18A1	189.868	0.897981	0.335897	2.67338	0.00750902	0.0633534	139.314	205.474	401.759	60.7292	97.7393	234.195
APBB1	2050.9	0.685725	0.256545	2.67292	0.00751944	0.0634029	2015.35	2666.52	2990.2	1514.86	1287.13	1831.37
RBM17	1524.55	-0.775132	0.290049	-2.67242	0.00753062	0.0634587	1011.2	1413.94	748.493	3017.34	1957.54	998.771
TPT1-AS1	262.951	-0.872557	0.326951	-2.66877	0.00761304	0.0641144	157.315	181.096	192.965	441.973	333.139	271.218
FRY	133.635	-0.957262	0.358859	-2.66751	0.00764148	0.064315	65.7435	96.3524	97.2362	148.449	189.972	204.059
MT1F	102.173	1.032	0.386932	2.66715	0.0076498	0.0643284	127.574	118.409	178.643	49.483	53.6878	85.2399
MIR3198-1	73.8978	-1.2599	0.472411	-2.66695	0.0076543	0.0643284	21.9145	52.2392	27.8895	175.44	134.908	30.9963
DNAH17	241.32	-0.912715	0.342247	-2.66683	0.00765693	0.0643284	112.703	219.405	148.493	381.244	371.684	214.391
UNC119B	346.597	-0.931227	0.349223	-2.66657	0.00766298	0.0643403	129.139	248.427	317.337	569.055	366.178	449.447
CLASP1	6024.49	-0.967399	0.36283	-2.66626	0.00767005	0.0643609	1857.25	5422.43	4008.54	12798.1	7883.84	4176.76
C1orf56	649.772	-0.924061	0.34672	-2.66515	0.0076954	0.0645347	467.249	380.766	307.538	1106.62	1380.74	255.72
CDH1	47.2535	1.31608	0.493925	2.66454	0.00770946	0.0646137	28.1758	26.7001	172.613	15.7446	11.0129	29.2743
C1GALT1C1	261.462	0.833096	0.312739	2.66387	0.00772468	0.0646648	400.722	265.84	356.533	181.063	145.921	218.696
RHOQ	432.073	-0.788616	0.296042	-2.66387	0.00772484	0.0646648	306.02	406.305	214.07	723.127	558.903	384.01
PPP1R15A	5376.61	0.883575	0.331957	2.66172	0.00777428	0.0650395	8813.55	7808.02	4509.8	3305.24	2206.7	5616.36
FLT3LG	948.15	0.737969	0.277375	2.66054	0.0078015	0.065228	1261.65	1295.53	1036.43	612.915	629.11	853.26
PKD2L2	106.73	-1.11973	0.421111	-2.659	0.00783739	0.0654888	21.9145	111.444	64.0704	124.832	152.804	165.314
SKI	129.878	1.02582	0.386034	2.65733	0.00787633	0.0657681	202.709	132.339	203.518	97.8414	89.4796	53.3826
PCNXL4	741.097	-0.728244	0.274069	-2.65716	0.00788026	0.0657681	547.08	662.858	425.88	1183.09	918.198	709.472
ANAPC1	1343.86	-0.895471	0.337072	-2.65661	0.00789296	0.0658051	582.3	990.224	1071.11	2431.42	2019.49	968.635
APBA3	670.538	0.751687	0.282955	2.65656	0.00789415	0.0658051	873.45	763.854	895.478	383.493	419.866	687.085
NAA15	2299.69	-0.646751	0.243518	-2.65586	0.0079106	0.0659027	2644.61	1785.42	924.121	3999.13	2888.13	1556.7
FASN	447.443	0.885667	0.333525	2.65547	0.0079197	0.0659391	712.222	478.279	572.864	196.807	430.879	293.604
PRRC2C	14905	-0.680109	0.256142	-2.6552	0.00792616	0.0659535	11330.6	13904.9	8290.71	25419.7	17434.8	13049.5
KLRAP1	408.785	-0.77147	0.290601	-2.65474	0.00793704	0.0660045	398.374	315.757	177.889	716.379	468.047	376.261
KLHL25	80.5481	1.16733	0.439761	2.65447	0.00794326	0.0660168	58.6996	133.5	164.322	47.2338	33.0386	46.4945
KDM6A	982.401	-0.773004	0.291293	-2.65369	0.0079616	0.0660989	584.648	911.284	617.337	1662.18	1156.35	962.608
GOLGA8B	2126.14	-0.707816	0.266733	-2.65365	0.00796264	0.0660989	1247.56	2495.87	1103.52	2956.61	3208.88	1744.4
MB21D1	123.194	1.0997	0.414477	2.65321	0.00797297	0.0661452	241.06	90.548	197.487	42.7353	67.4539	99.8771
TSIX	118.427	-1.08773	0.410009	-2.65293	0.00797965	0.0661612	40.6984	90.548	77.6382	218.175	156.933	126.568
NLRP1	4662.87	-0.679179	0.256088	-2.65213	0.00799855	0.0662785	2979.59	4201.2	3402.51	6676.83	5970.35	4746.74
MTRR	1078.29	-0.694688	0.26202	-2.65127	0.00801886	0.0664072	947.803	888.067	557.789	1929.84	1277.49	868.758
KMT2E	10162.6	-0.651517	0.245856	-2.65	0.00804926	0.0666193	8768.93	10093.8	4934.17	14165.6	13298	9714.77
LINC00612	93.2307	-1.09213	0.412222	-2.64938	0.00806397	0.0667014	100.181	26.7001	44.4724	154.072	86.7264	147.233
TTYH3	36.2161	1.32766	0.501166	2.64914	0.00806964	0.0667087	51.6556	59.2045	57.2864	17.9938	16.5193	14.6372
SPG20	234.711	-0.921463	0.34794	-2.64834	0.00808875	0.066827	147.923	166.005	134.925	169.817	397.84	391.759
AIM1	1704.17	-0.658271	0.248585	-2.64807	0.00809532	0.0668416	1303.91	1526.55	1074.12	2352.69	2315.46	1652.28
KLHDC2	769.928	-0.720957	0.272307	-2.64759	0.00810672	0.0668841	518.904	791.715	428.895	962.67	1057.24	860.148
RALY	2175.01	0.644738	0.243546	2.64729	0.00811393	0.0668841	2598.43	2009.47	3411.56	1573.34	1265.1	2192.13
RARRES3	1086.67	0.798963	0.301808	2.64725	0.00811488	0.0668841	1552.8	908.963	1650.75	481.335	565.786	1360.39
CCDC82	1155.91	-0.683694	0.258285	-2.64705	0.0081197	0.0668843	1023.72	898.515	655.025	1978.2	1444.06	935.917
LIF	12.7589	1.53223	0.578982	2.64642	0.00813489	NA	0	13.9305	57.2864	0	2.75322	2.58303
TENM1	1036.69	-0.918738	0.347179	-2.64629	0.00813793	0.0669948	564.299	1151.58	370.854	2216.61	942.977	973.801
MITF	50.8017	1.37992	0.521594	2.64559	0.00815482	0.0670941	33.6544	65.0088	131.156	1.12461	11.0129	62.8537
EPHX4	68.0989	-1.24079	0.469063	-2.64525	0.00816297	0.0671215	64.1782	30.1827	13.5678	77.5984	147.297	75.7688
SEZ6	538.245	-0.882884	0.333794	-2.645	0.00816911	0.0671324	334.979	547.932	159.799	1295.56	627.734	263.469
S100B	39.1355	-1.3477	0.509631	-2.64447	0.00818193	0.067198	8.60927	32.5044	3.01508	19.1184	163.816	7.74908
COA5	450.488	-0.766596	0.289961	-2.64379	0.00819826	0.0672925	370.199	250.748	357.287	688.264	539.631	496.802
TMEM60	209.59	0.918679	0.34754	2.64338	0.00820831	0.0673352	352.197	220.566	271.357	106.838	147.297	159.287
GRIN3A	40.2947	-1.40973	0.533356	-2.64314	0.00821407	0.0673428	3.91331	31.3435	12.8141	95.5922	68.8305	29.2743
PCDH1	25.2488	-1.49512	0.565794	-2.64252	0.00822913	0.0673936	0	15.0913	9.04523	31.4892	67.4539	28.4133
LHFPL2	31.8829	-1.45282	0.549793	-2.64249	0.00822995	0.0673936	0.782661	15.0913	20.3518	46.1092	56.441	52.5216
ABCC2	63.9366	-1.17509	0.444762	-2.64206	0.00824043	0.0674397	25.8278	52.2392	27.8895	103.465	94.986	79.2128
FDXR	196.781	0.918023	0.347507	2.64174	0.00824816	0.0674633	197.231	276.287	319.598	150.698	105.999	130.873
RBM6	11919.6	-0.797164	0.301837	-2.64104	0.00826521	0.0675538	7074.47	10630.1	6094.22	23059.1	18666.8	5992.62
THAP9-AS1	447.874	-0.773147	0.29276	-2.64089	0.00826892	0.0675538	431.246	367.996	190.704	671.395	571.293	454.613
ZC3H12A	764.628	0.702896	0.266239	2.6401	0.00828817	0.0676713	854.666	1144.62	864.573	438.6	714.46	570.849
LINC01320	17.9407	1.50946	0.571789	2.6399	0.00829317	0.0676724	11.7399	39.4696	41.4573	0	5.50644	9.4711
RPS6KC1	904.649	-0.89007	0.337325	-2.63861	0.00832467	0.0678897	345.154	1014.6	498.241	1612.7	1241.7	715.499
GSPT1	1396.31	-0.661205	0.250669	-2.63776	0.00834561	0.0679967	1268.69	1181.77	735.679	1955.7	2095.2	1140.84
PPM1H	32.5163	1.40533	0.532791	2.63768	0.00834756	0.0679967	3.91331	83.5828	71.6081	2.24923	9.63626	24.1083
ERBB2	210.281	-0.888553	0.33694	-2.63712	0.00836126	0.0680398	163.576	163.683	92.7136	226.047	411.606	204.059
CXCL14	281.481	1.4602	0.553719	2.63707	0.00836262	0.0680398	586.213	342.457	739.447	5.62307	15.1427	0
VPS28	750.299	0.793636	0.301145	2.63539	0.00840396	0.0683361	1191.21	785.91	906.03	405.986	458.411	754.244
ADAT2	633.419	-0.737215	0.279971	-2.63318	0.00845896	0.0687432	496.99	580.436	306.784	1104.37	803.94	507.995
IRF8	122.468	0.998578	0.379444	2.63169	0.00849615	0.0690052	128.356	235.657	143.97	56.2307	78.4667	92.128
ZBTB33	415.127	-0.834467	0.317137	-2.63125	0.00850704	0.069017	259.843	423.718	203.518	597.17	480.437	526.077
UAP1L1	104.181	1.06134	0.403362	2.63123	0.00850752	0.069017	134.618	112.605	191.457	48.3584	81.2199	56.8266
PLEKHN1	41.8543	1.3184	0.501258	2.63019	0.00853382	0.0691901	54.7863	100.996	39.9498	26.9907	13.7661	14.6372
GRN	601.135	0.719101	0.273466	2.62958	0.00854902	0.069273	583.865	614.101	1051.51	317.141	342.776	697.417
RAB33A	65.9846	1.19581	0.454814	2.62923	0.00855789	0.0693044	100.963	41.7914	153.769	28.1154	31.662	39.6064
BOLA3-AS1	195.596	-0.907756	0.345358	-2.62845	0.00857753	0.0694232	154.184	124.213	92.7136	423.98	251.919	126.568
TMEM125	7.98647	1.4831	0.564304	2.6282	0.00858374	NA	18.7839	4.64349	23.3668	1.12461	0	0
KIAA1715	2723.2	-0.662347	0.252031	-2.62803	0.00858799	0.0694674	2620.35	2468.01	1110.3	5049.52	3201.99	1889.05
NKIRAS2	818.423	0.702015	0.267233	2.62698	0.00861469	0.0696429	1246.78	777.784	1064.32	616.289	535.501	669.865
C6orf99	18.2792	1.52007	0.578697	2.62671	0.00862142	0.0696569	28.9585	35.987	32.4121	1.12461	0	11.1931
PTGER4	703.356	0.71612	0.272718	2.62586	0.00864308	0.0697913	1055.03	953.076	661.055	561.182	502.462	487.331
KLHDC7B	179.929	0.956269	0.36422	2.62553	0.00865149	0.0697969	198.013	184.579	328.643	51.7323	100.492	216.113
PPP1R3E	297.454	-0.866046	0.329867	-2.62544	0.0086538	0.0697969	160.446	290.218	148.493	503.827	477.683	204.059
PIGR	10.5851	1.52012	0.579065	2.62513	0.00866151	NA	13.3052	10.4478	34.6734	1.12461	1.37661	2.58303
C18orf8	2033.33	-0.748523	0.285179	-2.62475	0.00867117	0.0698596	1485.49	1480.11	1292.71	3830.44	2721.56	1389.67
CEP120	1035.91	-0.693712	0.264298	-2.62474	0.0086716	0.0698596	792.053	961.202	603.015	1314.67	1313.29	1231.24
HSPB8	8.3182	1.49794	0.57082	2.62418	0.00868569	NA	28.9585	4.64349	14.3216	1.12461	0	0.861009
LRRC20	85.3114	1.0792	0.411323	2.62372	0.00869754	0.0699916	127.574	99.835	131.91	55.1061	30.2854	67.1587
LINC01215	51.142	-1.24904	0.476064	-2.62368	0.00869859	0.0699916	12.5226	40.6305	26.3819	68.6015	74.3369	84.3789
CCNJ	137.186	-0.998865	0.380737	-2.6235	0.00870308	0.0699916	80.6141	77.7784	88.9447	299.147	129.401	147.233
CHPF	141.224	1.0481	0.39971	2.62215	0.00873777	0.0702301	277.845	171.809	145.477	55.1061	89.4796	107.626
LOC100506159	19.4302	1.48139	0.565116	2.62139	0.00875726	0.0703461	60.2649	34.8262	5.27638	6.74769	6.88305	2.58303
FAM153C	17.8551	-1.49071	0.569063	-2.61958	0.00880378	0.0706145	3.91331	6.96523	3.01508	7.8723	64.7006	20.6642
HCP5	669.225	0.733058	0.279842	2.61954	0.00880472	0.0706145	1221.73	719.741	627.89	534.192	494.203	417.589
ATP7A	614.424	-0.799933	0.305393	-2.61936	0.00880957	0.0706145	334.196	631.514	349.749	1009.9	806.693	554.49
CTSC	1996.03	0.688575	0.262901	2.61914	0.00881518	0.0706145	3017.16	2038.49	2437.69	1408.02	1646.42	1428.41
MIER3	141.711	-1.01184	0.386333	-2.61909	0.00881658	0.0706145	50.873	127.696	91.9598	214.801	178.959	185.978
TRAM2	668.763	-0.772642	0.295024	-2.61891	0.0088211	0.0706145	459.422	459.705	487.689	1258.44	693.811	653.506
NR3C1	4292.71	-0.638536	0.243906	-2.61796	0.00884576	0.0707712	3898.43	3957.41	2209.3	5687.17	5840.95	4162.98
PSMB3	797.956	0.780943	0.298348	2.61756	0.00885609	0.0708131	1184.95	628.032	1284.42	432.976	554.774	702.584
SPEF2	226.694	-0.876671	0.335079	-2.61631	0.00888852	0.0710316	204.275	167.166	98.7437	325.014	273.945	291.021
GNS	1383.01	-0.762962	0.291704	-2.61553	0.00890886	0.0710909	801.445	940.306	1249.75	1763.4	2243.87	1299.26
KLRB1	722.774	-0.814123	0.311268	-2.6155	0.00890961	0.0710909	601.866	704.649	246.482	652.276	1377.99	753.383
KIR3DL1	621.17	-1.02039	0.39014	-2.61544	0.00891125	0.0710909	717.7	240.3	128.895	642.155	1768.94	229.028
LYG2	145.074	-0.955071	0.365224	-2.61503	0.00892198	0.0711357	89.2234	126.535	59.5478	273.281	220.257	101.599
HLA-B	23364.9	0.794845	0.304031	2.61435	0.00893962	0.0712355	39449.2	16976.6	33508	10554.5	12898.8	26802.4
ATF2	713.185	-0.719337	0.275184	-2.61402	0.00894827	0.0712637	538.471	640.801	417.588	978.414	847.991	855.843
TIAM1	217.809	0.84115	0.321848	2.6135	0.00896189	0.0713313	243.408	287.896	321.106	115.835	156.933	181.673
PARVG	2100.03	0.679531	0.260047	2.61311	0.00897232	0.0713736	2271.28	2658.4	2900.5	1691.42	1755.18	1323.37
PPTC7	517.262	-0.899622	0.344464	-2.61166	0.00901037	0.0716143	277.062	445.775	238.191	1186.47	688.305	267.774
PRKCB	2995.36	-0.642249	0.245934	-2.61147	0.00901528	0.0716143	2863.76	2139.49	1858.04	5101.25	2900.52	3109.1
SMG1	2933.09	-0.684003	0.261939	-2.61131	0.0090197	0.0716143	1888.56	2925.4	1900.25	3946.27	3475.94	3462.12
CSRNP2	490.563	-0.835349	0.319913	-2.61118	0.00902317	0.0716143	333.414	378.444	248.744	1101	558.903	322.878
C3orf18	240.165	0.822999	0.315255	2.61058	0.00903885	0.0716979	311.499	307.631	317.337	181.063	148.674	174.785
RPS5	9366.95	-0.687196	0.263267	-2.61027	0.00904716	0.071723	8372.13	6085.29	6085.93	16762.4	12143.1	6752.9
HIST1H1E	47.7432	1.45283	0.556683	2.60979	0.00905965	0.0717811	122.095	41.7914	71.6081	0	9.63626	41.3284
AGFG1	766.907	-0.872466	0.334337	-2.60954	0.00906641	0.0717938	310.716	768.497	498.241	1359.66	947.107	717.221
CPD	715.381	-0.689864	0.264445	-2.60873	0.00908795	0.0719235	597.953	552.575	458.292	1032.4	941.601	709.472
MFSD8	707.327	-0.696687	0.26709	-2.60843	0.00909584	0.071945	564.299	600.171	419.849	1071.76	922.328	665.56
TTC38	1451.81	-0.772929	0.296441	-2.60737	0.00912418	0.0721282	1645.15	905.48	697.236	1698.17	1902.47	1862.36
LAMB3	31.7051	1.4838	0.569265	2.60652	0.00914674	0.0722655	10.1746	6.96523	154.523	12.3708	2.75322	3.44404
SLC16A13	78.9935	1.13231	0.434506	2.60598	0.00916122	0.0723389	202.709	82.4219	64.0704	43.86	48.1813	32.7184
SFT2D1	746.073	0.714748	0.274547	2.60337	0.00923134	0.0728512	1091.81	712.775	1022.86	517.323	534.124	597.54
ARHGEF18	777.119	-0.71508	0.274799	-2.60219	0.00926298	0.0730494	718.483	511.944	507.287	952.548	1105.42	867.036
MGLL	41.7804	1.26201	0.485006	2.60205	0.00926695	0.0730494	63.3955	46.4349	79.8995	19.1184	15.1427	26.6913
USPL1	526.422	-0.758247	0.29147	-2.60146	0.00928288	0.0731021	363.937	444.614	330.905	859.205	579.552	580.32
GABARAP	1367.61	0.758146	0.291436	2.60141	0.00928414	0.0731021	2148.4	1474.31	1558.04	824.342	748.875	1451.66
SNX27	7373.83	-0.848958	0.326458	-2.60051	0.00930842	0.0732519	4204.46	5201.87	4491.71	17428.1	8767.62	4149.2
MDM4	6988.65	-0.685323	0.263627	-2.59959	0.00933349	0.0734076	5672.73	6353.45	3108.54	13513.4	9418.76	3865.07
APRT	1257.62	0.763763	0.293872	2.59896	0.00935056	0.0735003	2017.7	1323.39	1457.04	692.762	801.187	1253.63
ATP5J	560.255	0.740402	0.284934	2.5985	0.00936321	0.0735583	794.401	535.162	804.272	347.506	379.944	500.246
LINC00469	37.4053	-1.31449	0.506081	-2.59739	0.00939366	0.0737558	7.04395	39.4696	4.52261	17.9938	132.154	23.2472
TFRC	2075.42	-0.815789	0.314186	-2.59652	0.00941738	0.0738816	1133.29	1548.6	1511.31	4256.66	2337.48	1665.19
ZNF425	38.6629	-1.39947	0.539002	-2.59641	0.00942029	0.0738816	2.34798	16.2522	28.6432	74.2245	60.5708	49.9385
NAPEPLD	539.861	-0.781403	0.301066	-2.59545	0.00944672	0.0740472	310.716	475.957	371.608	865.953	641.5	573.432
GPX7	302.334	0.823948	0.317498	2.59512	0.00945566	0.0740756	556.472	217.083	426.633	227.172	167.946	218.696
PCM1	2540.02	-0.678071	0.261433	-2.59367	0.00949576	0.0743478	2213.37	2344.96	1304.02	3297.37	3119.4	2961.01
GPX2	61.6257	-1.14236	0.440566	-2.59293	0.00951616	0.0744557	40.6984	37.1479	22.6131	119.209	101.869	48.2165
TRAPPC1	1550.51	0.700467	0.27016	2.59278	0.00952023	0.0744557	2251.72	1627.54	1927.39	952.548	1051.73	1492.13
BRWD3	963.142	-0.691596	0.26681	-2.59209	0.00953943	0.0745639	728.657	980.937	495.226	1327.04	1284.38	962.608
FAM149B1	180.787	-0.940363	0.362935	-2.59099	0.00956993	0.0747604	77.4834	155.557	122.111	285.652	258.803	185.117
GPI	3607.31	0.643094	0.248296	2.59003	0.0095967	0.0749275	4880.67	3495.39	4955.28	3279.38	2516.44	2516.73
RGL4	340.007	0.76395	0.295023	2.58946	0.0096126	0.0749858	357.676	439.97	508.04	221.549	251.919	260.886
PLCE1	149.645	-0.95072	0.367162	-2.58938	0.00961495	0.0749858	68.8742	140.465	82.1608	229.421	240.907	136.039
C3orf35	52.6933	-1.19511	0.461805	-2.58791	0.00965595	0.0752382	28.1758	22.0566	32.4121	87.7199	81.2199	64.5757
LOC102723604	476.526	-0.798681	0.308631	-2.58782	0.00965866	0.0752382	370.981	473.636	167.337	960.421	549.267	337.516
RRP7A	997.815	0.66881	0.258463	2.58764	0.00966352	0.0752382	1239.74	1093.54	1371.86	672.519	696.564	912.67
MTX2	275.858	0.895088	0.346086	2.58632	0.00970066	0.075447	456.291	286.735	349.749	125.957	158.31	278.106
USP45	167.34	-0.930532	0.359793	-2.5863	0.00970118	0.075447	99.398	154.396	80.6533	229.421	205.115	235.056
MEGF9	377.16	-0.781002	0.302038	-2.58577	0.00971607	0.0755206	259.061	347.101	212.563	453.22	480.437	510.578
CTTNBP2NL	23.2759	1.45899	0.564318	2.5854	0.00972653	0.0755597	52.4383	31.3435	33.9196	1.12461	9.63626	11.1931
GK3P	7.42713	-1.44514	0.559208	-2.58427	0.00975851	NA	0	0	0.753769	17.9938	20.6491	5.16606
XPNPEP2	49.716	-1.24667	0.482464	-2.58397	0.00976703	0.0758321	43.829	13.9305	18.0905	78.723	89.4796	54.2436
CDR2L	20.7877	1.45765	0.564307	2.58308	0.00979226	0.0759856	25.0452	38.3088	41.4573	5.62307	1.37661	12.9151
CHD7	680.824	-0.724583	0.280584	-2.58241	0.00981136	0.0760913	656.653	601.332	278.895	844.585	1099.91	603.567
PIK3R1	5086.06	-0.687207	0.266172	-2.58181	0.00982824	0.076101	3593.2	4952.28	3053.52	6731.94	5550.49	6634.94
GPSM2	133.295	1.00184	0.388036	2.58181	0.00982839	0.076101	86.0927	206.635	268.342	70.8507	61.9474	105.904
ZNF845	193.647	-0.902182	0.349441	-2.58179	0.00982901	0.076101	177.664	141.626	77.6382	250.789	273.945	240.222
NT5C	242.839	0.874299	0.338722	2.58117	0.00984669	0.0761589	366.285	272.805	317.337	118.084	150.05	232.472
ZNF37BP	2047.71	-0.897082	0.347553	-2.58114	0.00984743	0.0761589	897.712	2485.43	770.352	4473.72	2210.83	1448.22
POR	627.41	0.747654	0.28983	2.57963	0.00989059	0.0764336	859.362	593.206	903.015	362.126	323.503	723.248
MDH2	1208.99	0.719248	0.278831	2.57951	0.00989392	0.0764336	1936.3	1026.21	1641.71	772.61	809.446	1067.65
CENPW	16.5863	1.4795	0.573901	2.57796	0.00993841	0.0767346	29.7411	10.4478	45.9799	1.12461	2.75322	9.4711
RAP1B	3515.15	-0.739371	0.286835	-2.57769	0.00994634	0.0767533	4311.68	2310.13	1493.22	4690.77	4061	4224.11
ZNF441	228.385	-0.903629	0.35059	-2.57745	0.00995316	0.0767634	78.2661	214.761	168.091	262.035	440.515	206.642
LARP4B	5542.18	-0.795539	0.308683	-2.57721	0.00996021	0.0767752	3721.55	3416.45	3976.13	11752.2	6796.32	3590.41
CFLAR	3467.2	-0.656877	0.254917	-2.57682	0.00997125	0.0768178	2661.83	2605	2582.41	5639.94	3909.57	3404.43
RNPEP	331.767	-0.809981	0.314405	-2.57624	0.00998817	0.0769056	245.756	228.692	205.779	600.544	451.528	258.303
LIG1	744.538	0.705118	0.273804	2.57527	0.0100163	0.0770793	781.878	810.289	1225.63	491.456	583.682	574.293
LGALS1	237.068	0.88045	0.34198	2.57457	0.0100365	0.0771776	408.549	277.448	260.05	127.081	162.44	186.839
E2F4	1424.73	0.649394	0.252246	2.57444	0.0100401	0.0771776	1801.69	1317.59	2172.36	1066.13	936.094	1254.49
AMZ2	1938.67	0.647766	0.251873	2.57179	0.0101174	0.0777283	2280.67	2225.39	2632.92	1649.81	1159.1	1684.13
ZFP36L2	17444.5	-0.636017	0.247362	-2.57119	0.0101348	0.0778196	12047.5	15852.9	11874.1	21386.8	28966.6	14539
CALM2	5784.35	0.66361	0.258159	2.57055	0.0101537	0.0779213	9161.83	4830.39	7695.98	4117.21	3851.75	5048.96
CLEC12A	40.2624	1.44033	0.560494	2.56975	0.0101772	0.0780409	81.3968	63.848	50.5025	4.49846	0	41.3284
RINL	541.424	0.706138	0.2748	2.56964	0.0101805	0.0780409	591.692	660.536	781.659	354.253	359.295	501.107
ATG101	326.871	0.775138	0.301698	2.56925	0.0101919	0.0780425	453.943	363.353	436.432	214.801	198.232	294.465
ZMYM6NB	545.708	0.773679	0.30113	2.56925	0.0101919	0.0780425	905.539	479.44	710.05	332.886	291.841	554.49
CLIP4	1176.22	-0.743402	0.289439	-2.56842	0.0102163	0.078186	683.263	1078.45	813.317	1908.47	1313.29	1260.52
SMIM18	85.5921	-1.05803	0.412046	-2.56774	0.0102363	0.0782702	47.7423	39.4696	64.8241	156.321	94.986	110.209
FNDC3A	602.23	-0.766838	0.298651	-2.56767	0.0102385	0.0782702	322.456	630.353	379.9	814.221	733.733	732.719
HADH	239.121	0.850811	0.331558	2.5661	0.0102848	0.0785814	335.762	197.348	401.759	119.209	119.765	260.886
HOOK3	1227.73	-0.68451	0.266797	-2.56566	0.0102979	0.0786383	738.049	1114.44	943.719	1571.09	1423.41	1575.65
KIAA0825	117.84	1.00979	0.39377	2.56441	0.0103351	0.0788787	156.532	164.844	160.553	53.9815	52.3112	118.819
CCDC141	881.761	0.75999	0.296425	2.56385	0.0103517	0.0789104	804.576	1704.16	891.709	419.481	655.266	815.376
RPL23AP64	71.4271	-1.18096	0.460641	-2.56374	0.0103551	0.0789104	27.3931	32.5044	51.2563	137.203	122.518	57.6876
TMEM30A	2281.38	-0.675791	0.2636	-2.5637	0.0103562	0.0789104	1701.51	2096.53	1368.84	3670.74	2530.21	2320.42
GPR132	331.498	0.845544	0.329839	2.5635	0.0103622	0.0789127	655.087	265.84	404.774	230.546	238.153	194.588
FECH	847.272	-0.717278	0.279867	-2.56293	0.0103794	0.0790007	781.878	534.001	526.131	1458.62	1153.6	629.398
RAD23A	1808.72	0.649953	0.25365	2.5624	0.0103951	0.0790763	2549.91	1751.76	2395.48	1294.43	1199.03	1661.75
PGM2	423.119	0.778065	0.303989	2.55952	0.0104817	0.0796922	713.787	410.949	516.332	275.53	306.984	315.129
EBF1	75.5398	1.13317	0.442828	2.55895	0.0104989	0.0797478	78.2661	119.57	121.357	20.2431	30.2854	83.5179
GATAD2B	4681.85	-0.769769	0.300821	-2.5589	0.0105005	0.0797478	2793.32	4047.96	2787.44	9317.43	6131.42	3013.53
NCKAP1	133.899	-0.961217	0.375769	-2.558	0.0105275	0.0798682	57.1343	91.7089	111.558	184.437	194.102	164.453
FNIP1	1278.56	-0.667805	0.261066	-2.55799	0.0105278	0.0798682	1105.9	1231.69	554.02	2241.36	1667.07	871.341
RGCC	167.032	0.968521	0.378901	2.55613	0.0105843	0.0802528	255.93	370.318	81.4071	122.583	100.492	71.4638
AIP	1200.42	0.666591	0.260884	2.55512	0.0106151	0.0803637	1716.38	1228.2	1531.66	904.19	936.094	885.979
SLC12A7	468.511	-0.737523	0.288646	-2.55511	0.0106154	0.0803637	270.018	247.266	536.684	489.207	516.228	751.661
RBCK1	1635.53	0.715168	0.2799	2.55508	0.0106163	0.0803637	2440.34	1677.46	2047.99	1039.14	1522.53	1085.73
NR2F2	11.9978	1.47934	0.579047	2.55478	0.0106256	NA	17.2185	22.0566	24.8744	1.12461	4.12983	2.58303
NSMAF	1611.98	-0.818239	0.320588	-2.5523	0.0107013	0.0809325	850.753	1308.3	1077.14	3238.89	2086.94	1109.84
FAM126B	1681.44	-0.742522	0.290929	-2.55225	0.010703	0.0809325	1023.72	1740.15	915.829	2957.74	1996.08	1455.11
IGFBP1	8.3235	1.43925	0.563987	2.55192	0.010713	NA	14.8706	5.80436	27.8895	0	1.37661	0
ETV4	12.6391	-1.47486	0.578372	-2.55001	0.0107719	NA	0	2.32174	3.76885	38.2369	8.25966	23.2472
YPEL1	800.271	-0.79528	0.311885	-2.54992	0.0107749	0.0814316	445.334	667.501	547.236	1472.12	1029.7	639.73
PAPLN	138.177	-1.10867	0.434972	-2.54883	0.0108086	0.0816423	25.8278	111.444	109.297	236.169	198.232	148.094
PNISR	3985.88	-0.680572	0.267343	-2.54569	0.0109062	0.082335	3511.8	3992.24	1772.11	5618.57	4774.08	4246.5
TGFB3	87.9127	-1.10284	0.433511	-2.54396	0.0109603	0.0826985	27.3931	70.8132	52.7638	148.449	151.427	76.6298
SH3D19	79.1	-1.08237	0.425573	-2.54332	0.0109805	0.0828061	25.0452	61.5262	55.0251	100.091	104.622	128.29
CLN6	157.035	0.895809	0.352281	2.54288	0.0109943	0.0828646	209.753	183.418	232.915	80.9722	105.999	129.151
PTBP1	1356.11	0.642648	0.252745	2.54268	0.0110007	0.0828681	1559.84	1613.61	1820.35	999.782	898.926	1244.16
HIST1H4E	11.6525	1.47136	0.578779	2.54218	0.0110164	NA	15.6532	18.5739	29.397	1.12461	0	5.16606
RASSF1	4934.5	-0.650435	0.255903	-2.54173	0.0110306	0.0830019	3868.69	4216.29	3076.89	8454.85	5655.11	4335.18
CCDC85B	171.034	1.05388	0.414631	2.54172	0.0110309	0.0830019	368.633	189.222	165.075	56.2307	89.4796	157.565
ASRGL1	59.7558	1.15879	0.455956	2.54145	0.0110395	0.0830019	89.2234	67.3306	104.02	19.1184	35.7918	43.0505
NADK2	210.42	-0.823086	0.323877	-2.54136	0.0110423	0.0830019	158.88	164.844	115.327	335.135	280.828	207.503
KDELR1	241.54	0.888003	0.349519	2.54064	0.011065	0.0831277	417.158	234.496	303.015	128.206	111.505	254.859
ATG13	2846.6	-0.674405	0.265511	-2.54003	0.0110844	0.0832289	2326.07	1924.73	2075.88	4907.82	3477.31	2367.78
STRN	444.842	-0.773597	0.304617	-2.53957	0.0110987	0.0832338	267.67	442.292	262.312	645.529	528.618	522.633
YIF1B	422.871	0.843702	0.332222	2.53957	0.0110989	0.0832338	735.701	347.101	591.709	205.804	291.841	365.068
DCTPP1	370.731	0.790788	0.311435	2.53918	0.0111113	0.0832338	636.303	290.218	526.885	263.16	240.907	266.913
ZSCAN18	216.702	0.951599	0.374771	2.53915	0.0111122	0.0832338	288.019	328.527	246.482	68.6015	140.414	228.167
SNHG16	755.337	-0.687016	0.270579	-2.53906	0.011115	0.0832338	971.282	351.744	413.819	1399.02	550.644	845.511
ATP5G3	409.791	0.825127	0.325005	2.53881	0.0111229	0.0832483	543.949	371.479	648.995	161.944	231.27	501.107
CNIH1	550.732	0.833859	0.328518	2.53824	0.011141	0.0832788	826.49	567.666	713.066	233.92	302.854	660.394
COL4A1	18.7706	1.44879	0.570806	2.53814	0.0111442	0.0832788	25.8278	16.2522	54.2714	1.12461	8.25966	6.88807
PRUNE	973.695	-0.742281	0.292464	-2.53803	0.0111479	0.0832788	534.558	763.854	838.191	1435.01	1310.53	960.025
USP31	353.981	-0.745919	0.293909	-2.53792	0.0111512	0.0832788	313.847	253.07	198.995	626.41	406.1	325.461
ADRM1	714.829	0.685975	0.270323	2.53761	0.0111613	0.0832788	1019.02	691.88	973.116	521.821	494.203	588.93
UBE2D4	1677.8	-0.713258	0.28108	-2.53756	0.0111629	0.0832788	1450.27	1204.98	889.447	3117.43	2469.64	935.056
CUL4B	611.71	-0.689075	0.271641	-2.53672	0.0111898	0.0834347	439.856	515.427	426.633	800.725	748.875	738.746
ANP32B	895.796	0.707685	0.279034	2.5362	0.0112064	0.0835142	1181.82	943.789	1226.38	488.083	653.889	880.812
TPM1	280.68	0.798881	0.315111	2.53523	0.0112372	0.0836989	381.939	361.031	336.181	264.284	196.855	143.789
ITPRIPL1	689.717	0.688106	0.271446	2.53496	0.011246	0.0837197	966.586	739.475	879.648	526.319	542.384	483.887
ORC2	691.698	-0.753922	0.297547	-2.53379	0.0112836	0.0839545	342.023	679.11	505.025	972.791	951.237	700.001
SFRP4	12.1752	1.46491	0.57836	2.53286	0.0113135	NA	5.47863	41.7914	20.3518	1.12461	0	4.30505
PSMA4	1826.01	0.681929	0.269246	2.53273	0.0113177	0.0840895	2528	1459.22	2889.95	1133.61	1236.2	1709.1
LINC00921	42.3287	-1.22614	0.484127	-2.53269	0.0113192	0.0840895	10.9573	31.3435	22.6131	44.9846	81.2199	62.8537
BPTF	4174.83	-0.610837	0.241183	-2.53267	0.0113199	0.0840895	3552.5	3936.52	2375.88	5467.87	5573.89	4142.32
ZNF655	1882.2	-0.620666	0.245123	-2.53206	0.0113395	0.0841902	1446.36	1459.22	1487.19	2284.09	2369.14	2247.23
L1CAM	22.9149	1.40106	0.553531	2.53112	0.0113698	0.0843703	47.7423	45.274	20.3518	4.49846	11.0129	8.61009
GDF11	439.288	-0.847598	0.334931	-2.53066	0.0113848	0.0844152	255.93	357.549	243.467	932.305	565.786	280.689
GRK7	26.9349	-1.34953	0.533294	-2.53055	0.0113884	0.0844152	13.3052	9.28697	9.799	41.6107	59.1942	28.4133
SNX29P2	54.5875	-1.14354	0.451927	-2.53038	0.011394	0.0844152	25.8278	41.7914	21.8593	67.4769	112.882	57.6876
XRRA1	1041.72	-0.785523	0.310544	-2.52951	0.0114223	0.0845348	648.043	1025.05	449.246	2206.49	1353.21	568.266
RBM20	70.4698	1.21604	0.48074	2.52951	0.0114223	0.0845348	113.486	175.292	36.1809	32.6138	24.779	40.4674
SRGN	1266.63	0.700552	0.277008	2.52899	0.011439	0.0845984	2046.66	1382.6	1356.78	822.093	1018.69	972.94
SETD2	2658.02	-0.614102	0.242836	-2.52887	0.0114431	0.0845984	2151.54	2501.68	1601.01	3398.58	3608.09	2687.21
TMEM101	295.89	0.766982	0.303646	2.52591	0.0115399	0.0852692	421.072	297.183	419.096	206.929	183.089	247.971
PPP6R3	10872.9	-0.721617	0.285749	-2.52535	0.0115582	0.0853578	9921.01	7435.38	5081.16	20243.1	17740.4	4816.49
HEATR9	340.435	-0.848841	0.336152	-2.52517	0.0115642	0.0853578	188.621	251.909	242.714	620.787	463.917	274.662
SVIL	209.72	-0.87674	0.347312	-2.52436	0.0115911	0.0854428	212.884	171.809	61.0553	311.518	305.607	195.449
EIF3I	1099.91	0.804903	0.318865	2.52427	0.0115938	0.0854428	1759.42	1008.8	1431.41	472.338	635.993	1291.51
PSMB6	1603.93	0.640482	0.25373	2.52426	0.0115941	0.0854428	2356.59	1478.95	2109.05	1390.02	1113.68	1175.28
LGALS9	557.565	0.748974	0.296773	2.52373	0.0116118	0.0854861	439.856	654.732	1033.42	232.795	550.644	433.949
MEIS1	148.95	1.21271	0.480526	2.52371	0.0116123	0.0854861	21.9145	315.757	365.578	64.103	66.0772	60.2706
ZNF160	950.476	-0.683346	0.270817	-2.52328	0.0116266	0.0855466	655.087	968.167	550.251	1336.04	1216.92	976.384
ZNF518A	688.901	-0.7383	0.292674	-2.5226	0.0116491	0.0856665	425.768	700.006	404.774	1045.89	819.082	737.885
INO80D	5489.99	-0.728486	0.288859	-2.52194	0.0116709	0.0857603	4475.26	4732.87	2236.43	12883.6	4999.84	3611.93
ZNF639	168.482	-0.883443	0.350316	-2.52184	0.0116741	0.0857603	92.354	148.592	100.251	256.412	236.777	176.507
GBP4	1208.27	0.704838	0.279572	2.52113	0.0116978	0.0858042	1257.74	765.015	2676.63	748.993	662.149	1139.12
UBE2S	129.421	0.916187	0.363411	2.52108	0.0116996	0.0858042	155.75	217.083	147.739	67.4769	110.129	78.3518
JAK1	4510.29	-0.65766	0.260867	-2.52106	0.0117003	0.0858042	3408.49	3748.46	2990.96	7807.07	4914.49	4192.25
PEAK1	230.247	-0.817868	0.324432	-2.52092	0.0117048	0.0858042	180.795	161.361	138.694	262.035	371.684	266.913
EIF5B	1592.93	-0.687418	0.272823	-2.51964	0.0117474	0.0860602	1451.84	1357.06	741.709	3065.7	1533.54	1407.75
LOC101928100	257.53	-0.834502	0.331217	-2.5195	0.0117521	0.0860602	101.746	338.975	127.387	230.546	425.372	321.156
ZNF286B	206.432	-0.880542	0.349545	-2.51911	0.0117652	0.086111	136.183	153.235	109.297	403.737	300.101	136.039
FAM46A	370.577	-0.77678	0.308472	-2.51816	0.0117971	0.086299	364.72	320.401	119.849	452.095	708.954	257.442
EIF4B	11536	-0.687478	0.273062	-2.51767	0.0118135	0.0863405	9119.57	8554.46	7099	24115.1	11040.4	9287.71
PYCR1	31.5212	1.32955	0.528098	2.51762	0.0118151	0.0863405	53.221	10.4478	84.4221	11.2461	1.37661	28.4133
DSTYK	1324.86	-0.74252	0.295048	-2.5166	0.0118492	0.0865438	770.138	1301.34	812.563	2304.33	1573.46	1187.33
ALPL	12.1301	1.45431	0.577945	2.51635	0.0118577	NA	0	4.64349	63.3166	0	1.37661	3.44404
TMEM245	2360.79	-0.845038	0.335888	-2.51584	0.011875	0.0866869	1191.99	1801.67	1567.09	5005.66	3240.54	1357.81
PAPSS1	436.692	0.748413	0.297545	2.51529	0.0118935	0.0867765	514.991	491.049	637.689	217.051	284.958	474.416
DDR1	119.062	0.980995	0.390142	2.51446	0.0119216	0.086936	193.317	105.639	192.211	53.9815	70.2071	99.0161
PAPOLG	1347.89	-0.63306	0.251853	-2.51361	0.0119501	0.087098	1237.39	1153.91	737.94	2083.91	1646.42	1227.8
IRF5	137.919	0.896848	0.356959	2.51247	0.0119889	0.0873354	184.708	183.418	183.92	93.343	83.9732	98.1551
CAST	2104.43	-0.61239	0.243781	-2.51205	0.0120032	0.0873934	2008.31	1732.02	1203.02	3024.09	2727.06	1932.1
ZNF449	186.65	-0.846355	0.336987	-2.51154	0.0120207	0.0874751	144.01	121.892	113.819	308.144	261.556	170.48
FN3KRP	1090.44	0.697324	0.277754	2.51058	0.0120534	0.0876673	872.667	1637.99	1634.17	760.239	758.512	879.09
PCMT1	1504	0.658949	0.262514	2.51015	0.0120681	0.0877287	2157.8	1408.14	2005.03	1015.53	933.341	1504.18
DERL3	33.1549	1.3404	0.53418	2.50927	0.0120981	0.0878572	77.4834	25.5392	53.5176	6.74769	5.50644	30.1353
COMMD7	1392.28	0.654326	0.260797	2.50895	0.0121091	0.0878572	1894.04	1433.68	1828.64	914.311	1017.31	1265.68
FGGY	133.969	0.957888	0.381804	2.50885	0.0121127	0.0878572	210.536	195.026	140.955	58.4799	103.246	95.572
PDCL3P4	28.9725	-1.33029	0.530245	-2.50883	0.0121133	0.0878572	5.47863	17.4131	14.3216	41.6107	60.5708	34.4404
YAF2	566.525	-0.761895	0.3037	-2.50871	0.0121174	0.0878572	362.372	537.484	309.799	1029.02	700.694	459.779
MRPS7	487.015	0.743498	0.296564	2.50704	0.0121747	0.0882267	694.22	515.427	637.689	278.904	324.88	470.972
UBC	3168.61	0.803366	0.320598	2.50584	0.0122162	0.0884813	5085.73	2787.25	3995.73	1370.9	1438.56	4333.46
ANGPTL2	12.2261	1.4503	0.578823	2.50561	0.0122242	NA	8.60927	30.1827	26.3819	1.12461	2.75322	4.30505
SMAP2	4285.8	-0.597902	0.238686	-2.50497	0.0122461	0.088652	3063.34	3987.59	3087.44	4908.94	5773.5	4893.98
PRR14L	1239.86	-0.673917	0.269169	-2.50369	0.0122906	0.0889278	786.574	1312.95	743.97	1747.65	1689.1	1158.92
VCPKMT	458.683	-0.732098	0.292439	-2.50342	0.0122999	0.0889488	255.93	429.523	333.92	597.17	631.864	503.69
ANKRD13C	1119.43	-0.677011	0.270466	-2.50313	0.0123101	0.0889765	816.315	893.871	792.965	1792.64	1408.27	1012.55
CD101	908.037	0.770817	0.307995	2.50269	0.0123253	0.0890401	1261.65	1028.53	1051.51	1256.19	461.164	389.176
HLA-DRB6	129.269	0.958785	0.383443	2.50046	0.0124031	0.0895334	191.752	154.396	178.643	55.1061	108.752	86.9619
CAPZB	7827.18	0.589767	0.235872	2.50037	0.0124064	0.0895334	8947.38	8902.73	10540.7	5789.51	5589.03	7193.73
FIBP	670.816	0.702713	0.281138	2.49953	0.0124359	0.0896724	1041.72	566.505	933.166	463.341	422.619	597.54
ATP5L	1107.94	0.691025	0.276471	2.49945	0.0124386	0.0896724	1629.5	1071.48	1416.33	729.875	607.085	1193.36
FAM105A	1305.74	0.659705	0.263964	2.49923	0.0124464	0.0896815	1742.2	1571.82	1521.86	828.841	1015.94	1153.75
PRPF4B	1454.56	-0.649371	0.259847	-2.49905	0.0124527	0.0896815	1138.77	1343.13	867.588	2199.75	1708.37	1469.74
TBL1X	1069.73	-0.804693	0.322131	-2.49803	0.0124886	0.0898933	543.949	904.319	737.94	1916.34	1596.87	718.943
MUC20	65.6365	-1.20203	0.481342	-2.49724	0.0125165	0.0900479	27.3931	25.5392	39.196	176.564	88.103	37.0234
PSMG1	238.423	0.785628	0.314652	2.49682	0.0125314	0.0901084	284.106	233.335	404.774	161.944	129.401	216.974
IQGAP3	41.9548	1.34609	0.539411	2.49548	0.0125789	0.0904028	70.4395	41.7914	85.1759	1.12461	17.8959	35.3014
SIDT1	905.9	-0.66882	0.268092	-2.49474	0.012605	0.0905442	734.136	762.693	531.407	1510.36	1170.12	726.692
PLCXD2	169.849	0.913052	0.366104	2.49397	0.0126323	0.0906929	234.798	300.666	153.769	91.0938	108.752	130.012
TXNIP	14399.8	-0.659592	0.264496	-2.49377	0.0126393	0.0906967	12791	9912.68	10012.3	14429.9	16345.9	22907.2
GIGYF1	3836.36	-0.747711	0.299936	-2.4929	0.0126704	0.0908661	2185.97	3235.35	2694.72	7034.46	5031.51	2836.16
AKAP13	11309.2	-0.65562	0.263011	-2.49275	0.012676	0.0908661	7042.38	10122.8	8742.97	16872.6	13053	12021.4
MLANA	81.1511	-1.04463	0.419342	-2.49113	0.0127339	0.0912343	39.9157	62.6871	41.4573	145.075	121.142	76.6298
FKBP8	4097.76	0.732278	0.293989	2.49083	0.0127443	0.0912623	6160.33	3880.79	5398.49	1916.34	3027.16	4203.45
TPP2	1560.54	-0.6618	0.265717	-2.49061	0.0127522	0.0912649	1448.71	1202.66	927.136	2168.26	1563.83	2052.65
PSMD13	1600.91	0.663241	0.266313	2.49046	0.0127578	0.0912649	2382.42	1488.24	2075.88	1063.89	1009.05	1585.98
LOC101927156	125.825	0.996122	0.400209	2.489	0.0128102	0.0915644	224.624	195.026	106.281	64.103	70.2071	94.711
ATF3	56.3533	1.30814	0.525582	2.48893	0.0128128	0.0915644	40.6984	199.67	36.9347	25.8661	8.25966	26.6913
FTH1	4108.89	0.773876	0.311118	2.4874	0.012868	0.0919112	6383.38	4338.18	4857.29	1698.17	2967.97	4408.37
PA2G4P4	136.109	-0.899321	0.361837	-2.48543	0.0129394	0.0923653	83.7447	153.235	33.9196	200.181	283.582	61.9927
SETD1A	219.598	-0.849901	0.341973	-2.48528	0.0129448	0.0923653	161.228	150.913	121.357	353.129	385.451	145.511
EMX2	8.08363	1.39696	0.562164	2.48497	0.0129563	NA	0.782661	13.9305	32.4121	0	1.37661	0
TBC1D7	146.868	0.883061	0.355387	2.48479	0.0129628	0.0924463	230.885	146.27	209.548	94.4676	81.2199	118.819
SLC38A1	10806.5	-0.65894	0.265221	-2.4845	0.0129735	0.0924752	7779.65	10515.2	6419.85	17465.3	11661.3	10997.7
PCBD1	155.127	0.915663	0.368581	2.48429	0.012981	0.0924813	272.366	141.626	214.07	80.9722	90.8562	130.873
PDIA6	2660.56	0.653881	0.263309	2.48332	0.0130164	0.0926861	3650.33	2189.4	4125.38	1889.35	1924.5	2184.38
PPP2R4	640.083	0.73458	0.295842	2.48301	0.0130276	0.0927187	737.267	737.154	909.799	455.469	276.698	724.109
CCNC	1274.15	-0.622588	0.250858	-2.48183	0.0130708	0.0929786	1235.04	984.419	743.97	1951.21	1602.37	1127.92
DNALI1	10.1419	1.4339	0.577768	2.48179	0.0130724	NA	33.6544	9.28697	12.8141	3.37384	0	1.72202
MGST1	33.0133	1.38064	0.55636	2.48156	0.0130807	0.0930011	47.7423	48.7566	61.8091	0	9.63626	30.1353
ZNF808	319.641	-0.886026	0.357152	-2.48081	0.0131085	0.0931339	107.225	300.666	254.02	483.584	439.138	333.211
HSPA5	10691.6	0.613777	0.247421	2.48069	0.0131127	0.0931339	15938.9	11013.2	12208.8	8290.66	6921.59	9776.76
ZKSCAN1	2581.57	-0.617468	0.248933	-2.48046	0.0131215	0.0931483	2013.79	2546.95	1492.46	3694.36	3360.3	2381.55
CSPP1	704.42	-0.679308	0.273906	-2.48008	0.0131353	0.0931773	633.173	646.606	341.457	989.661	904.432	711.194
AGK	1547.77	-0.712366	0.287247	-2.47998	0.0131389	0.0931773	1103.55	1150.42	1066.58	2883.51	1917.62	1164.95
[truncated: 1,342 more rows]
