# Supplementary material for: Deep Surveying of the Transcriptional and Alternative Splicing Signatures for Decidual CD8+ T Cells at the First Trimester of Human Healthy Pregnancy
Source: Front Immunol. 2018 May 4;9:937. doi: 10.3389/fimmu.2018.00937 (PMC5946033; doi:10.3389/fimmu.2018.00937)
Supplement: Supplementary file 3 [file Table_2.xlsx]

## Sheet: genes_up_go
GOBPID	Pvalue	OddsRatio	ExpCount	Count	Size	Term	Symbols
GO:1903047	1.90491e-30	3.09551	71.8287	176	840	mitotic cell cycle process	KIF20A;CDK2;CDK4;CDK6;PSMD14;SPRY1;SPRY2;CDKN1A;CDKN2A;CDKN2B;CDKN3;TUBB4B;NDC80;MAD2L2;TADA3;DCTN2;CENPA;SMC2;SPAG5;CENPE;CENPF;RGS14;CFL1;PLK2;NEK6;KIF2C;UBE2C;CHEK1;CIT;ZWINT;CDCA5;PHB2;CKS1B;PLK3;IQGAP3;E2F7;KIF18B;CDCA2;GADD45A;DHFR;E2F1;E2F4;EIF4EBP1;STRA13;TUBB;EZH2;SKA1;SKA3;TPX2;NCAPH;ORC6;NUP62;KIF4A;ASPM;KANK2;CKAP2;CHMP2A;UBE2S;WDR62;CEP57L1;FBXO43;RGCC;GPSM2;GPR132;BIRC5;ID2;ID4;IGF1…
GO:0000278	2.31517e-29	2.83222	86.28	196	1009	mitotic cell cycle	KIF20A;CDK2;CDK4;CDK6;PSMD14;SPRY1;SPRY2;CDKN1A;CDKN2A;CDKN2B;CDKN3;TUBB4B;NDC80;MAD2L2;TADA3;DCTN2;CENPA;SMC2;SPAG5;CENPE;CENPF;RGS14;CFL1;PLK2;NEK6;KIF2C;UBE2C;CHEK1;CIT;ZWINT;CDCA5;PHB2;CKS1B;PLK3;IQGAP3;E2F7;KIF18B;SGOL2;CDCA2;ESCO2;GADD45A;DHFR;E2F1;E2F2;E2F4;EIF4EBP1;STRA13;TUBB;EZH2;SKA1;SKA3;FEN1;TPX2;NCAPH;ORC6;NUP62;KIF4A;ASPM;KANK2;CKAP2;CHMP2A;UBE2S;WDR62;CEP57L1;FBXO43;RGCC;GPSM2;GPR…
GO:0007049	5.62719e-28	2.33662	145.197	276	1698	cell cycle	KIF20A;CDK2;CDK4;CDK5;CDK6;PSMD14;SPRY1;SPRY2;CDKN1A;CDKN2A;CDKN2B;CDKN3;TUBB4B;NDC80;MAD2L2;TACC3;TADA3;DCTN2;TACC2;CENPA;SMC2;SPAG5;CENPE;CENPF;RGS14;CFL1;GIPC1;PLK2;NEK6;GADD45G;KIF2C;UBE2C;CHEK1;CIT;ZWINT;PLA2G16;LZTS1;CDCA5;PHB2;CCDC124;CKS1B;CKS2;PLK3;IQGAP3;NUDT16;E2F7;KIF18B;CTGF;SGOL2;DAB2IP;CDCA2;ESCO2;GADD45A;DDIT3;DHFR;SEPT1;E2F1;E2F2;E2F4;ECT2;AHR;EIF4EBP1;STRA13;TUBB;MECOM;EZH2;DDIA…
GO:0006950	4.12283e-27	1.91491	336.312	508	3933	response to stress	ADA;CD24;SH2D3A;ARPC3;PDIA6;BCAP31;CDK2;CDK4;CDK5;EIF1;CDK6;DDX39A;PSMD14;RCAN2;CDKN1A;CDKN2A;TUBB4B;IFITM3;IFI30;ACAA2;HAX1;MAD2L2;TACC3;RNASEH2A;CXCL13;CENPE;MYL12A;RAD51AP1;RGS14;CXCR6;CNPY3;CFL1;POLQ;NEK6;HPSE;RUVBL2;HCP5;YIF1A;GADD45G;PRDX3;SEC61B;PDIA5;STIP1;KIF2C;CHEK1;CORO1A;FSTL1;LZTS1;CDCA5;PARK7;VSIG4;GABARAP;MGLL;NLRP3;MB21D1;AP1S1;CLU;CLIC1;AMICA1;CCR1;CCR4;CCR5;CCR6;PLK3;COL1A1;COL3…
GO:0050896	1.05826e-25	1.80453	705.204	892	8247	response to stimulus	NAT2;ADA;CD24;MED16;SH2D3A;ARPC3;TSPAN1;PDIA6;BCAP31;EBI3;CDK2;SORBS3;CNIH1;CDK4;CDK5;EIF1;CDK6;DDX39A;PSMD14;MFSD10;RCAN2;SPRY1;SPRY2;CDKN1A;CDKN2A;TRAIP;CDKN2B;TUBA1B;TUBB4B;MYL12B;NDC80;IFITM3;IFI30;ACAA2;HAX1;MAD2L2;TACC3;TADA3;RNASEH2A;AGPAT1;AGPAT2;CXCL13;SLC34A2;SIVA1;CENPA;RBCK1;CENPE;MYL12A;CENPF;RAD51AP1;RGS14;PMVK;CXCR6;B3GNT2;CNPY3;CFL1;POLQ;CTSC;GIPC1;PLK2;NEK6;CGA;CGB;HPSE;RUVBL2;HC…
GO:0022402	2.11746e-24	2.40585	109.71	218	1283	cell cycle process	KIF20A;CDK2;CDK4;CDK5;CDK6;PSMD14;SPRY1;SPRY2;CDKN1A;CDKN2A;CDKN2B;CDKN3;TUBB4B;NDC80;MAD2L2;TACC3;TADA3;DCTN2;TACC2;CENPA;SMC2;SPAG5;CENPE;CENPF;RGS14;CFL1;GIPC1;PLK2;NEK6;KIF2C;UBE2C;CHEK1;CIT;ZWINT;CDCA5;PHB2;CKS1B;CKS2;PLK3;IQGAP3;NUDT16;E2F7;KIF18B;CTGF;DAB2IP;CDCA2;GADD45A;DDIT3;DHFR;E2F1;E2F4;ECT2;EIF4EBP1;STRA13;TUBB;EZH2;DDIAS;SKA1;SKA3;FEN1;TPX2;NCAPH;ORC6;NUP62;PPP1R15A;KIF4A;ASPM;KANK…
GO:0002376	5.38974e-24	1.98922	220.275	360	2576	immune system process	ADA;CD24;ARPC3;BCAP31;EBI3;CNIH1;CDK6;PSMD14;CDKN1A;CDKN2A;CDKN2B;TUBB4B;IFITM3;IFI30;HAX1;TACC3;DCTN2;CXCL13;SIVA1;RBCK1;CENPE;CNPY3;CFL1;POLQ;CTSC;HCST;PRDX3;SEC61B;KIF2C;CORO1A;CMTM7;VSIG4;NLRP3;MB21D1;CLNK;AP1S1;CLU;AMICA1;CLTA;CCR1;CCR4;CCR5;CCR6;SPNS2;COL1A1;COL3A1;COX8A;APOBEC3D;CSF1;CSK;PIK3R6;CTSB;CTSD;CTSL;CTSW;DAB2IP;ESCO2;APOBEC3H;DPP4;DUSP4;DUSP6;EGR1;AHR;EGR3;APOBEC3F;TIGIT;TUBB;EPA…
GO:0002684	1.57618e-23	2.65971	77.729	170	909	positive regulation of immune system process	ADA;CD24;ARPC3;EBI3;PSMD14;CDKN1A;HAX1;CXCL13;RBCK1;CNPY3;CFL1;CORO1A;VSIG4;NLRP3;MB21D1;CLU;CCR1;CCR6;CSF1;CSK;PIK3R6;CTSB;CTSL;DAB2IP;DPP4;DUSP4;DUSP6;EGR3;FLT3LG;FOS;PRKD2;LAT;RGCC;PHPT1;PYCARD;ICOS;STOML2;HLA-A;HLA-B;HLA-DMA;HLA-DMB;HLA-DPA1;HLA-DPB1;HLA-DQA1;HLA-DQB1;HLA-DRA;HLA-DRB1;HLA-DRB5;HLA-G;HMGB2;PRMT1;HSPA1A;HSPA1B;ICAM1;ICAM3;ID2;IFNG;IGF1;IGFBP2;IDO1;IRF7;JUN;LAG3;LEP;LGALS1;LGALS…
GO:0048518	8.10804e-23	1.75036	451.922	620	5285	positive regulation of biological process	ADA;CD24;MED16;SH2D3A;SAE1;ARPC3;ARPC1B;TSPAN1;BCAP31;EBI3;CDK2;SORBS3;CDK4;CDK5;CDK6;PSMD14;SPRY1;SPRY2;CDKN1A;CDKN2A;CDKN2B;HAX1;MAD2L2;TADA3;ANP32B;AGPAT1;AGPAT2;CXCL13;SIVA1;DNPH1;RBCK1;CENPE;RGS14;CNPY3;CFL1;CTSC;GIPC1;PLK2;NEK6;CGA;HPSE;RUVBL2;ARID5A;HCST;GADD45G;PRDX3;ADRM1;UBE2C;RER1;CHEK1;CIT;CAPN10;CORO1A;NACC1;CDCA5;PARK7;VSIG4;PHB2;TWF2;NLRP3;MB21D1;ARHGAP33;OSR2;CLNK;CLU;CLIC1;AMICA1…
GO:0044763	3.21944e-21	1.92832	1039.12	1182	12152	single-organism cellular process	ADA;CD24;MED16;SH2D3A;ARPC3;ARPC1B;TSPAN1;KIF20A;PDIA6;BCAP31;EBI3;CDK2;SORBS3;CNIH1;CDK4;CDK5;CDK6;PSMD14;MFSD10;RCAN2;SPRY1;SPRY2;CDKN1A;CDKN2A;TRAIP;BCKDK;CDKN2B;CDKN3;TUBA1B;TUBB4B;MYL12B;NDC80;IFITM3;CD52;IFI30;ACAA2;HAX1;MAD2L2;TACC3;TADA3;VAT1;RNASEH2A;DCTN2;ANP32B;AGPAT1;AGPAT2;CXCL13;SLC34A2;SIVA1;MRPL28;CCT4;TACC2;CENPA;DNPH1;SMC2;SPAG5;RBCK1;CENPE;MYL12A;CENPF;ATP5L;RAD51AP1;RGS14;PMVK…
GO:0002682	6.80389e-21	2.16107	128.693	234	1505	regulation of immune system process	ADA;CD24;ARPC3;EBI3;CDK6;PSMD14;CDKN1A;CDKN2A;HAX1;CXCL13;RBCK1;CNPY3;CFL1;HCST;CORO1A;VSIG4;NLRP3;MB21D1;AP1S1;CLU;AMICA1;CCR1;CCR6;SPNS2;COL3A1;COX8A;CSF1;CSK;PIK3R6;CTSB;CTSL;DAB2IP;DPP4;DUSP4;DUSP6;AHR;EGR3;APOBEC3F;TIGIT;FGF2;FGF7;FKBP1A;FLT3LG;FOS;LSM4;RHBDD3;PRKD2;LAT;PRELID1;SIT1;CXCR3;RGCC;PHPT1;PYCARD;ICOS;ANXA5;STOML2;HLA-A;HLA-B;HLA-C;HLA-DMA;HLA-DMB;HLA-DPA1;HLA-DPB1;HLA-DQA1;HLA-DQB…
GO:0044772	2.21766e-20	3.24617	39.7623	104	465	mitotic cell cycle phase transition	CDK2;CDK4;CDK6;PSMD14;CDKN1A;CDKN2A;CDKN2B;CDKN3;TUBB4B;MAD2L2;DCTN2;CENPE;CENPF;PLK2;NEK6;UBE2C;CHEK1;CIT;CDCA5;PHB2;CKS1B;PLK3;IQGAP3;E2F7;GADD45A;DHFR;E2F1;E2F4;EIF4EBP1;TUBB;EZH2;ORC6;KANK2;UBE2S;RGCC;GPR132;BIRC5;ID2;ID4;MAD2L1;MCM2;MCM4;MCM5;RAB8A;MYBL2;NEK2;ORC1;PCNA;GTSE1;PIM1;PLK1;ANLN;PID1;PPP2R1A;PIDD1;MCM10;PSMA4;PSMA6;PSMA7;PSMB2;PSMB3;PSMB6;PSMB9;PSMB10;PSMC3;PSMC4;PSMD8;PSMD10;PSMD…
GO:0008219	2.90088e-20	2.00764	164.265	278	1921	cell death	ADA;CD24;BCAP31;CDK4;CDK5;PSMD14;MFSD10;SPRY2;CDKN1A;CDKN2A;TRAIP;ACAA2;HAX1;ANP32B;SIVA1;RBCK1;CFL1;CTSC;PLK2;NEK6;CGB;GADD45G;PRDX3;CAPN10;CORO1A;PARK7;PHB2;GABARAP;NLRP3;CLU;TMEM219;PLK3;COMP;CRYAB;CST3;CTGF;CTNNA1;CTSB;CTSL;DAB2IP;DAD1;GADD45A;DDIT3;DUSP6;E2F1;E2F2;ECT2;LPAR1;EEF1D;EGR1;EGR2;AHR;EGR3;EMP1;EPOR;MECOM;ALDH1A3;DDIAS;BRAT1;FGF2;PHLDA1;PUF60;TPX2;EPB41L3;GRAMD4;DDAH2;PHLDA3;NUP62;…
GO:0016265	2.90088e-20	2.00764	164.265	278	1921	death	ADA;CD24;BCAP31;CDK4;CDK5;PSMD14;MFSD10;SPRY2;CDKN1A;CDKN2A;TRAIP;ACAA2;HAX1;ANP32B;SIVA1;RBCK1;CFL1;CTSC;PLK2;NEK6;CGB;GADD45G;PRDX3;CAPN10;CORO1A;PARK7;PHB2;GABARAP;NLRP3;CLU;TMEM219;PLK3;COMP;CRYAB;CST3;CTGF;CTNNA1;CTSB;CTSL;DAB2IP;DAD1;GADD45A;DDIT3;DUSP6;E2F1;E2F2;ECT2;LPAR1;EEF1D;EGR1;EGR2;AHR;EGR3;EMP1;EPOR;MECOM;ALDH1A3;DDIAS;BRAT1;FGF2;PHLDA1;PUF60;TPX2;EPB41L3;GRAMD4;DDAH2;PHLDA3;NUP62;…
GO:0012501	3.20256e-20	2.03242	155.714	267	1821	programmed cell death	ADA;CD24;BCAP31;CDK4;CDK5;PSMD14;MFSD10;SPRY2;CDKN1A;CDKN2A;TRAIP;ACAA2;HAX1;ANP32B;SIVA1;RBCK1;CFL1;CTSC;PLK2;NEK6;CGB;GADD45G;PRDX3;CAPN10;CORO1A;PARK7;PHB2;GABARAP;NLRP3;CLU;TMEM219;PLK3;COMP;CRYAB;CST3;CTGF;CTNNA1;CTSB;CTSL;DAB2IP;DAD1;GADD45A;DDIT3;DUSP6;E2F1;E2F2;ECT2;LPAR1;EGR1;EGR2;AHR;EGR3;EPOR;MECOM;ALDH1A3;DDIAS;BRAT1;PHLDA1;PUF60;TPX2;EPB41L3;GRAMD4;DDAH2;PHLDA3;NUP62;PPP1R15A;SDF2L1;…
GO:0040011	8.50474e-20	2.03982	148.959	257	1742	locomotion	ADA;CD24;ARPC3;TSPAN1;CDK5;CDK6;PSMD14;RCAN2;MYL12B;IFITM3;CXCL13;SIVA1;MYL12A;CXCR6;B3GNT2;CFL1;GIPC1;CGA;CORO1A;CMTM7;AMICA1;CLTA;CCR1;CCR4;CCR5;CCR6;SPNS2;COL1A1;COL3A1;COL4A1;COL4A2;COL6A1;COL6A3;CSF1;CSK;APCDD1;CTGF;CTNNA1;ADRA2A;CTSB;GLIPR2;DAB2IP;DPP4;DUSP6;TOR1A;TYMP;LPAR1;EGR2;EGR3;TMEM201;SPNS3;EMX2;ENG;DMTN;EPHA1;EPHB6;FBLN1;BRAT1;FGF2;FGF7;PLXNB2;KIF4A;FUT8;ZNF683;PRKD2;ASPM;GCNT1;GJA…
GO:0016043	1.08302e-19	1.66428	505.794	664	5915	cellular component organization	CD24;SAE1;ARPC3;ARPC1B;NUBP2;TSPAN1;KIF20A;BCAP31;CDK2;SORBS3;CDK4;CDK5;PSMD14;SPRY1;SPRY2;CDKN1A;CDKN2A;TUBA1B;TUBB4B;MYL12B;NDC80;ACAA2;HAX1;MAD2L2;TACC3;TADA3;VAT1;DCTN2;ANP32B;CXCL13;SIVA1;MRPL28;TACC2;CENPA;DNPH1;SMC2;SPAG5;CENPE;MYL12A;CENPF;RGS14;MTX2;B3GNT2;CFL1;POLQ;PLK2;NEK6;RUVBL2;ARID5A;PRDX3;SEC61B;KIF2C;CCDC85B;ADRM1;OGFR;UBE2C;RER1;CHEK1;CIT;ZWINT;CAPN10;CORO1A;WDHD1;LZTS1;MRPL3;NA…
GO:0044770	1.11806e-19	3.11866	41.8146	106	489	cell cycle phase transition	CDK2;CDK4;CDK6;PSMD14;CDKN1A;CDKN2A;CDKN2B;CDKN3;TUBB4B;MAD2L2;DCTN2;CENPE;CENPF;PLK2;NEK6;UBE2C;CHEK1;CIT;CDCA5;PHB2;CKS1B;PLK3;IQGAP3;E2F7;GADD45A;DHFR;E2F1;E2F4;EIF4EBP1;TUBB;EZH2;ORC6;KANK2;UBE2S;RGCC;GPR132;BIRC5;ID2;ID4;MAD2L1;MCM2;MCM4;MCM5;RAB8A;MYBL2;NEK2;ORC1;PCNA;GTSE1;PIM1;PLK1;ANLN;PID1;PPP2R1A;PIDD1;MCM10;PSMA4;PSMA6;PSMA7;PSMB2;PSMB3;PSMB6;PSMB9;PSMB10;PSMC3;PSMC4;PSMD8;PSMD10;PSMD…
GO:0051716	1.20952e-19	1.65374	591.817	753	6921	cellular response to stimulus	NAT2;ADA;CD24;MED16;SH2D3A;ARPC3;TSPAN1;PDIA6;BCAP31;EBI3;CDK2;SORBS3;CNIH1;CDK4;CDK5;CDK6;DDX39A;PSMD14;RCAN2;SPRY1;SPRY2;CDKN1A;CDKN2A;TRAIP;CDKN2B;TUBA1B;MYL12B;NDC80;IFITM3;IFI30;ACAA2;HAX1;MAD2L2;TADA3;RNASEH2A;AGPAT1;AGPAT2;CXCL13;SIVA1;CENPA;RBCK1;CENPE;MYL12A;CENPF;RAD51AP1;RGS14;CXCR6;CNPY3;CFL1;POLQ;CTSC;GIPC1;PLK2;NEK6;CGA;CGB;HPSE;RUVBL2;USP20;HCST;YIF1A;GADD45G;PRDX3;SEC61B;PDIA5;KIF…
GO:0048522	1.23903e-19	1.70254	387.961	537	4537	positive regulation of cellular process	ADA;CD24;MED16;SH2D3A;SAE1;ARPC3;ARPC1B;TSPAN1;BCAP31;EBI3;CDK2;SORBS3;CDK4;CDK5;CDK6;PSMD14;SPRY2;CDKN1A;CDKN2A;CDKN2B;HAX1;MAD2L2;TADA3;ANP32B;AGPAT1;AGPAT2;CXCL13;SIVA1;DNPH1;RBCK1;CENPE;RGS14;CFL1;CTSC;GIPC1;PLK2;NEK6;CGA;HPSE;RUVBL2;ARID5A;HCST;GADD45G;PRDX3;ADRM1;UBE2C;RER1;CHEK1;CIT;CAPN10;CORO1A;NACC1;CDCA5;PARK7;PHB2;TWF2;NLRP3;OSR2;CLNK;CLU;CLIC1;AMICA1;CCR1;CCR6;PLK3;COL1A1;COL3A1;IQGA…
GO:0006915	1.26386e-19	2.01668	154.09	263	1802	apoptotic process	ADA;CD24;BCAP31;CDK4;CDK5;PSMD14;MFSD10;SPRY2;CDKN1A;CDKN2A;TRAIP;ACAA2;HAX1;ANP32B;SIVA1;RBCK1;CFL1;CTSC;PLK2;NEK6;CGB;GADD45G;PRDX3;CAPN10;CORO1A;PARK7;PHB2;GABARAP;NLRP3;CLU;TMEM219;PLK3;COMP;CRYAB;CST3;CTGF;CTNNA1;CTSB;CTSL;DAB2IP;DAD1;GADD45A;DDIT3;DUSP6;E2F1;E2F2;ECT2;LPAR1;EGR1;EGR2;AHR;EGR3;EPOR;MECOM;ALDH1A3;DDIAS;BRAT1;PHLDA1;PUF60;TPX2;EPB41L3;GRAMD4;DDAH2;PHLDA3;NUP62;PPP1R15A;SDF2L1;…
GO:0034097	2.71337e-19	2.5699	66.9546	144	783	response to cytokine	CD24;EBI3;PSMD14;TRAIP;CDKN2B;TUBA1B;IFITM3;IFI30;HAX1;AGPAT1;AGPAT2;CXCL13;CXCR6;CORO1A;CISH;CCR1;CCR4;CCR5;CCR6;COL1A1;COL3A1;CSF1;COMMD7;CTSB;DAB2IP;EGR1;EPOR;FASN;DDIAS;FOS;NUP62;ACKR1;GAPDH;CXCR3;PYCARD;GSS;GSTP1;HAS2;HLA-A;HLA-B;HLA-C;HLA-DPA1;HLA-DPB1;HLA-DQA1;HLA-DQB1;HLA-DRA;HLA-DRB1;HLA-DRB5;HLA-G;HSPA1A;HSPA1B;HSPA5;ICAM1;IRF8;IFI27;IFI35;IFNG;IL1R1;IL2RB;IL2RG;IL10RB;IRF5;IRF7;JUN;JUN…
GO:0070887	2.96463e-19	1.84021	227.458	352	2660	cellular response to chemical stimulus	NAT2;CD24;PDIA6;EBI3;CDK2;PSMD14;SPRY1;SPRY2;CDKN1A;TRAIP;CDKN2B;TUBA1B;IFITM3;IFI30;ACAA2;HAX1;AGPAT1;AGPAT2;CXCL13;CXCR6;GIPC1;RUVBL2;YIF1A;PRDX3;SEC61B;PDIA5;CAPN10;CORO1A;FSTL1;PARK7;TWF2;NLRP3;MB21D1;CISH;AP3S1;AMICA1;CLTA;CCR1;CCR4;CCR5;CCR6;PLK3;CYP4F22;COL1A1;COL3A1;COL4A1;IQGAP3;COL4A2;COL6A1;COMT;CSF1;CSH1;CSK;CST3;CTGF;CTNNA1;COMMD7;ADRA2A;CTSB;CTSL;DAB2IP;ATP6V0E2;CYP19A1;DDIT3;DHFR;D…
GO:0071840	3.52717e-19	1.65032	516.568	673	6041	cellular component organization or biogenesis	CD24;SAE1;ARPC3;ARPC1B;NUBP2;TSPAN1;KIF20A;BCAP31;CDK2;SORBS3;CDK4;CDK5;PSMD14;SPRY1;SPRY2;CDKN1A;CDKN2A;TUBA1B;TUBB4B;MYL12B;NDC80;EMG1;ACAA2;HAX1;MAD2L2;TACC3;TADA3;VAT1;DCTN2;ANP32B;CXCL13;SIVA1;MRPL28;TACC2;CENPA;DNPH1;SMC2;SPAG5;CENPE;MYL12A;CENPF;RGS14;MTX2;B3GNT2;CFL1;POLQ;PLK2;POP4;NEK6;RUVBL2;ARID5A;PRDX3;SEC61B;KIF2C;CCDC85B;ADRM1;OGFR;UBE2C;RER1;CHEK1;CIT;ZWINT;CAPN10;CORO1A;LSM6;WDHD1…
GO:0010033	1.03228e-18	1.80333	241.823	367	2828	response to organic substance	ADA;CD24;PDIA6;BCAP31;EBI3;CDK2;CDK4;CDK5;PSMD14;SPRY1;SPRY2;CDKN1A;TRAIP;CDKN2B;TUBA1B;IFITM3;IFI30;HAX1;AGPAT1;AGPAT2;CXCL13;SLC34A2;PMVK;CXCR6;CFL1;CTSC;GIPC1;RUVBL2;YIF1A;PRDX3;SEC61B;PDIA5;CAPN10;CORO1A;FSTL1;PARK7;MGLL;TWF2;NLRP3;MB21D1;CISH;AP3S1;CLU;CLTA;CCR1;CCR4;CCR5;CCR6;COL1A1;COL3A1;COL4A1;IQGAP3;COL4A2;COL6A1;COMT;CLDN4;CRYAB;CSF1;CSH1;CSK;CST3;CTGF;CTNNA1;COMMD7;ADRA2A;CTSB;CTSL;DA…
GO:0051301	1.81854e-18	2.71003	54.8977	124	642	cell division	KIF20A;CDK2;CDK4;CDK5;CDK6;CDKN1A;CDKN2A;TUBA1B;NDC80;MAD2L2;SMC2;SPAG5;CENPE;CENPF;RGS14;CFL1;GIPC1;NEK6;KIF2C;UBE2C;CHEK1;CIT;ZWINT;CDCA5;PHB2;CCDC124;CKS1B;CKS2;PLK3;E2F7;KIF18B;SGOL2;CDCA2;SEPT1;ECT2;STRA13;TUBB;SKA1;SKA3;FGF2;FGF7;TPX2;NCAPH;KIF4A;ASPM;CKAP2;CHMP2A;UBE2S;FBXO43;RGCC;ANXA11;BIRC5;IGF1;SKA2;INSR;KIF11;KIFC1;RHOA;CENPW;RHOB;RHOC;LIF;LIG1;MAD2L1;MAP4;MDK;NEDD9;NEK2;OSM;CHMP1A;NU…
GO:0048583	2.10894e-18	1.73005	300.655	434	3516	regulation of response to stimulus	ADA;CD24;MED16;SH2D3A;ARPC3;BCAP31;SORBS3;CDK5;CDK6;PSMD14;RCAN2;SPRY1;SPRY2;CDKN1A;CDKN2A;TRAIP;CDKN2B;ACAA2;HAX1;MAD2L2;AGPAT1;AGPAT2;CXCL13;SIVA1;RBCK1;RAD51AP1;RGS14;CNPY3;CFL1;POLQ;CTSC;GIPC1;PLK2;NEK6;HPSE;USP20;HCST;GADD45G;CHEK1;LZTS1;PARK7;VSIG4;PHB2;MGLL;NLRP3;MB21D1;CISH;ARHGAP33;CLNK;AP1S1;CLU;AMICA1;CLTA;CCR1;CCR6;SPNS2;COL1A1;COL3A1;IQGAP3;NUDT16;COX8A;CSF1;CSK;PIK3R6;APCDD1;CTGF;CT…
GO:0048519	4.83369e-18	1.6687	377.015	518	4409	negative regulation of biological process	ADA;CD24;CDK2;SORBS3;CDK4;CDK5;CDK6;PSMD14;SPRY1;SPRY2;CDKN1A;CDKN2A;TRAIP;CDKN2B;CDKN3;WFDC2;IFITM3;IFI30;ACAA2;HAX1;MAD2L2;TACC3;VAT1;ANP32B;CXCL13;SIVA1;DRAP1;RBCK1;CENPF;RGS14;CFL1;POLQ;GIPC1;PLK2;ARID5A;GADD45G;PRDX3;CCDC85B;UBE2C;CHEK1;CIT;ZWINT;PLA2G16;CORO1A;LZTS1;NACC1;PARK7;VSIG4;PHB2;TWF2;NLRP3;CISH;OSR2;CLU;CLTA;CCR1;CCR5;PLK3;COL1A1;COL3A1;IQGAP3;COL4A2;COL6A3;COMP;COMT;NUDT16;APOBEC…
GO:0048584	5.95361e-18	1.91767	168.113	275	1966	positive regulation of response to stimulus	ADA;CD24;SH2D3A;ARPC3;BCAP31;SORBS3;PSMD14;SPRY2;CDKN2A;CDKN2B;HAX1;AGPAT1;AGPAT2;CXCL13;SIVA1;RBCK1;CNPY3;CFL1;CTSC;GIPC1;PLK2;NEK6;HPSE;HCST;GADD45G;PARK7;VSIG4;PHB2;NLRP3;MB21D1;CLNK;CLU;CCR1;CCR6;COL1A1;COL3A1;IQGAP3;NUDT16;CSF1;CSK;PIK3R6;CTGF;CTNNA1;ADRA2A;CTSB;CTSL;GLIPR2;DAB2IP;GADD45A;DDIT3;DUSP4;DUSP6;E2F1;ECT2;LPAR1;EEF1D;SPRED2;ENG;DMTN;EZH2;FGF2;FGF7;FKBP1A;FOS;NUP62;PPP1R15A;FKBP8;P…
GO:0006928	7.38178e-18	1.9374	159.562	264	1866	movement of cell or subcellular component	ADA;CD24;ARPC3;ARPC1B;TSPAN1;KIF20A;CDK5;CDK6;PSMD14;TUBB4B;MYL12B;CXCL13;CENPE;MYL12A;B3GNT2;CFL1;GIPC1;CGA;KIF2C;CORO1A;KIF12;AP3S1;AMICA1;CLTA;CCR1;CCR4;CCR5;CCR6;SPNS2;COL1A1;COL3A1;COL4A1;COL4A2;COL6A1;COL6A3;CSF1;CSK;KIF18B;APCDD1;CTGF;CTNNA1;ADRA2A;GLIPR2;DAB2IP;DPP4;DUSP6;TOR1A;LPAR1;EGR2;EGR3;TMEM201;EMX2;ENG;TUBB;DMTN;EPHA1;EPHB6;FBLN1;BRAT1;FGF2;FGF7;PLXNB2;KIF4A;FUT8;ZNF683;PRKD2;ASPM…
GO:0048523	1.29519e-17	1.6742	348.027	484	4070	negative regulation of cellular process	ADA;CDK2;SORBS3;CDK4;CDK5;CDK6;PSMD14;SPRY1;SPRY2;CDKN1A;CDKN2A;TRAIP;CDKN2B;CDKN3;WFDC2;IFITM3;IFI30;ACAA2;HAX1;MAD2L2;TACC3;VAT1;ANP32B;CXCL13;SIVA1;DRAP1;RBCK1;CENPF;RGS14;CFL1;POLQ;GIPC1;PLK2;ARID5A;GADD45G;PRDX3;CCDC85B;UBE2C;CHEK1;CIT;ZWINT;PLA2G16;CORO1A;LZTS1;NACC1;PARK7;VSIG4;PHB2;TWF2;NLRP3;CISH;OSR2;CLU;CLTA;CCR5;PLK3;COL1A1;COL3A1;COL6A3;COMP;COMT;NUDT16;APOBEC3D;CRYAB;CRYM;E2F7;CSK;C…
GO:0006955	1.49008e-17	1.99083	139.04	237	1626	immune response	ADA;CD24;ARPC3;EBI3;CNIH1;PSMD14;CDKN1A;TUBB4B;IFITM3;IFI30;CXCL13;RBCK1;CNPY3;CFL1;CTSC;HCST;CORO1A;VSIG4;NLRP3;MB21D1;CLNK;CLU;AMICA1;CCR1;CCR4;CCR5;CCR6;SPNS2;COL3A1;APOBEC3D;CSF1;CSK;PIK3R6;CTSB;CTSL;CTSW;DAB2IP;APOBEC3H;DUSP4;DUSP6;EGR1;APOBEC3F;TUBB;FGF2;FGF7;FKBP1A;FOS;FTH1;PRKD2;GAPDH;LAT;LAMP3;PRELID1;SIT1;APOBEC3C;GPI;RGCC;DBNL;PYCARD;ICOS;GZMA;GZMM;STOML2;HLA-A;HLA-B;HLA-C;HLA-DMA;HLA-…
GO:0051726	1.53664e-17	2.31474	81.2349	160	950	regulation of cell cycle	CDK2;CDK4;CDK5;CDK6;PSMD14;CDKN1A;CDKN2A;CDKN2B;CDKN3;MAD2L2;TACC3;SPAG5;CENPE;CENPF;GIPC1;PLK2;NEK6;GADD45G;UBE2C;CHEK1;CIT;ZWINT;PLA2G16;CDCA5;PHB2;CKS1B;CKS2;PLK3;NUDT16;E2F7;CTGF;DAB2IP;GADD45A;DDIT3;E2F1;E2F2;ECT2;EIF4EBP1;MECOM;EZH2;DDIAS;TPX2;PES1;PPP1R15A;ASPM;KANK2;NUPR1;CNPPD1;CHMP2A;FBXO43;RGCC;GPR132;SERTAD1;HCFC1;NR4A1;APBB1;HSPA8;BIRC5;ID2;ID3;IFNG;IGF1;INSR;JUN;JUNB;JUND;KIF11;RHOA…
GO:0071822	1.74127e-17	1.96121	147.078	247	1720	protein complex subunit organization	ARPC3;ARPC1B;SORBS3;TUBA1B;TUBB4B;NDC80;HAX1;MAD2L2;TACC3;DCTN2;ANP32B;CXCL13;MRPL28;TACC2;CENPA;SMC2;SPAG5;CENPE;CENPF;RGS14;CFL1;POLQ;PLK2;NEK6;KIF2C;ADRM1;UBE2C;CORO1A;MRPL3;NACC1;PARK7;TWF2;NLRP3;MRPL54;CLU;PLK3;COL1A1;COL3A1;COL6A1;CLDN3;CRYAB;KIF18B;CTGF;CTNNA1;DAB2IP;TOR1A;ECT2;LPAR1;AHR;EIF4EBP1;STRA13;TUBB;DMTN;EPHA1;ALDOA;FKBP1A;DKK1;TPX2;CDC42EP4;KIF4A;NDUFAF3;ASPM;GCHFR;NUPR1;CKAP2;GJ…
GO:0071345	2.76379e-17	2.56601	58.7456	127	687	cellular response to cytokine stimulus	CD24;EBI3;PSMD14;TRAIP;TUBA1B;IFITM3;IFI30;HAX1;AGPAT1;AGPAT2;CXCL13;CXCR6;CORO1A;CISH;CCR1;CCR4;CCR5;CCR6;COL1A1;CSF1;COMMD7;DAB2IP;EGR1;EPOR;FASN;DDIAS;NUP62;ACKR1;GAPDH;CXCR3;PYCARD;GSTP1;HAS2;HLA-A;HLA-B;HLA-C;HLA-DPA1;HLA-DPB1;HLA-DQA1;HLA-DQB1;HLA-DRA;HLA-DRB1;HLA-DRB5;HLA-G;HSPA1A;HSPA1B;HSPA5;ICAM1;IRF8;IFI27;IFI35;IFNG;IL1R1;IL2RB;IL2RG;IL10RB;IRF5;IRF7;KPNA2;KRT8;KRT18;LEP;LGALS9;LTA;LT…
GO:0019221	4.08743e-17	2.77409	47.1162	109	551	cytokine-mediated signaling pathway	CD24;EBI3;PSMD14;TRAIP;IFITM3;IFI30;AGPAT1;AGPAT2;CXCL13;CXCR6;CISH;CCR1;CCR4;CCR5;CCR6;CSF1;COMMD7;EGR1;EPOR;NUP62;ACKR1;CXCR3;PYCARD;GSTP1;HLA-A;HLA-B;HLA-C;HLA-DPA1;HLA-DPB1;HLA-DQA1;HLA-DQB1;HLA-DRA;HLA-DRB1;HLA-DRB5;HLA-G;HSPA1A;HSPA1B;ICAM1;IRF8;IFI27;IFI35;IFNG;IL1R1;IL2RB;IL2RG;IL10RB;IRF5;IRF7;KPNA2;KRT8;KRT18;LEP;LTA;LTB;NFKB2;OAS3;OSM;TNFRSF12A;PIN1;PLP2;AXL;MAPK3;PSMA4;PSMA6;PSMA7;PSM…
GO:0044403	4.44015e-17	2.3863	71.4867	145	836	symbiosis, encompassing mutualism through parasitism	PSMD14;IFITM3;SIVA1;CENPA;RBCK1;CXCR6;AP1S1;CCR5;APOBEC3D;CTSB;ATP6V0E2;APOBEC3H;DPP4;APOBEC3F;FBLN1;NUP62;FKBP8;ATP6V0D2;CHMP2A;HTATSF1;APOBEC3C;SLC25A5;MDFIC;H2AFX;HCFC1;HLA-A;HLA-B;HLA-C;HLA-DRA;HLA-DRB1;HMGA1;HNRNPA1;HSPA1A;HSPA1B;HSPA8;ICAM1;IRF8;IFNG;IL2RB;IL2RG;IL10;IL16;INSR;IRF7;JUN;ARF1;KPNA2;KRT7;KRT8;RHOA;KRT18;KRT19;LGALS1;LGALS9;LTA;NCF4;NFKBIA;OAS3;VPS28;NELFCD;PDGFRA;ATP6V1H;C14or…
GO:0044419	4.44015e-17	2.3863	71.4867	145	836	interspecies interaction between organisms	PSMD14;IFITM3;SIVA1;CENPA;RBCK1;CXCR6;AP1S1;CCR5;APOBEC3D;CTSB;ATP6V0E2;APOBEC3H;DPP4;APOBEC3F;FBLN1;NUP62;FKBP8;ATP6V0D2;CHMP2A;HTATSF1;APOBEC3C;SLC25A5;MDFIC;H2AFX;HCFC1;HLA-A;HLA-B;HLA-C;HLA-DRA;HLA-DRB1;HMGA1;HNRNPA1;HSPA1A;HSPA1B;HSPA8;ICAM1;IRF8;IFNG;IL2RB;IL2RG;IL10;IL16;INSR;IRF7;JUN;ARF1;KPNA2;KRT7;KRT8;RHOA;KRT18;KRT19;LGALS1;LGALS9;LTA;NCF4;NFKBIA;OAS3;VPS28;NELFCD;PDGFRA;ATP6V1H;C14or…
GO:0044843	4.4722e-17	3.90905	21.9762	67	257	cell cycle G1/S phase transition	CDK2;CDK4;CDK6;PSMD14;CDKN1A;CDKN2A;CDKN2B;CDKN3;PLK2;CDCA5;PHB2;CKS1B;PLK3;IQGAP3;E2F7;DHFR;E2F1;E2F4;EIF4EBP1;EZH2;ORC6;KANK2;RGCC;GPR132;ID2;ID4;MCM2;MCM4;MCM5;ORC1;PCNA;GTSE1;PIM1;PID1;PIDD1;MCM10;PSMA4;PSMA6;PSMA7;PSMB2;PSMB3;PSMB6;PSMB9;PSMB10;PSMC3;PSMC4;PSMD8;PSMD10;PSMD13;PSME1;PSME2;RBBP8;CCND1;BCL2;RPA1;RRM2;UBC;WEE1;FAM83D;CDT1;CDC45;CCNB1;PKMYT1;ACVR1B;CDK1;CDC6;KIF14
GO:0007067	5.19922e-17	3.13706	34.7172	89	406	mitotic nuclear division	CDK2;NDC80;MAD2L2;TADA3;DCTN2;SMC2;SPAG5;CENPE;CENPF;RGS14;NEK6;KIF2C;UBE2C;CHEK1;CIT;ZWINT;CDCA5;PHB2;KIF18B;CDCA2;STRA13;SKA1;SKA3;TPX2;NCAPH;KIF4A;ASPM;CHMP2A;UBE2S;CEP57L1;FBXO43;RGCC;BIRC5;IGF1;SKA2;INSR;KIF11;KIFC1;RHOA;CENPW;MAD2L1;MYBL2;NEDD9;NEK2;CHMP1A;NUSAP1;PIN1;PLK1;ANLN;FAM64A;NCAPG2;AURKAIP1;CDCA8;PPP2R1A;PPP5C;PBK;KLHL9;KIF15;CASC5;SPC25;RAN;RBBP8;NCAPG;AURKA;BUB1;BUB1B;TTK;WEE1;D…
GO:0071310	7.11458e-17	1.83471	188.379	296	2203	cellular response to organic substance	CD24;PDIA6;EBI3;CDK2;PSMD14;SPRY1;SPRY2;CDKN1A;TRAIP;CDKN2B;TUBA1B;IFITM3;IFI30;HAX1;AGPAT1;AGPAT2;CXCL13;CXCR6;GIPC1;RUVBL2;YIF1A;SEC61B;PDIA5;CAPN10;CORO1A;FSTL1;PARK7;TWF2;NLRP3;MB21D1;CISH;AP3S1;CLTA;CCR1;CCR4;CCR5;CCR6;COL1A1;COL3A1;COL4A1;IQGAP3;COL4A2;COL6A1;CSF1;CSH1;CSK;CTGF;CTNNA1;COMMD7;ADRA2A;CTSB;CTSL;DAB2IP;ATP6V0E2;DDIT3;DUSP4;DUSP6;TOR1A;E2F1;E2F4;ECT2;EGR1;EGR2;EGR3;EIF4EBP1;ENG;…
GO:0016032	8.86458e-17	2.43581	65.7575	136	769	viral process	PSMD14;IFITM3;SIVA1;CENPA;RBCK1;CXCR6;AP1S1;CCR5;APOBEC3D;CTSB;APOBEC3H;DPP4;APOBEC3F;FBLN1;NUP62;FKBP8;CHMP2A;HTATSF1;APOBEC3C;SLC25A5;MDFIC;H2AFX;HCFC1;HLA-A;HLA-B;HLA-C;HLA-DRA;HLA-DRB1;HMGA1;HNRNPA1;HSPA1A;HSPA1B;HSPA8;ICAM1;IL2RB;IL2RG;IL16;INSR;IRF7;JUN;ARF1;KPNA2;KRT7;KRT8;RHOA;KRT18;KRT19;LGALS1;LGALS9;NFKBIA;OAS3;VPS28;NELFCD;PDGFRA;ATP6V1H;C14orf166;PLSCR1;POLR2J;KCTD5;PPIB;UCKL1;SLC52A…
GO:0007166	9.60145e-17	1.76237	228.911	344	2677	cell surface receptor signaling pathway	ADA;CD24;ARPC3;TSPAN1;EBI3;CDK6;PSMD14;RCAN2;SPRY1;SPRY2;CDKN1A;TRAIP;CDKN2B;MYL12B;IFITM3;IFI30;MAD2L2;AGPAT1;AGPAT2;CXCL13;SIVA1;RBCK1;MYL12A;RGS14;CXCR6;CFL1;GIPC1;CORO1A;FSTL1;PARK7;GABARAP;CISH;CLNK;AP3S1;CLTA;CCR1;CCR4;CCR5;CCR6;COL1A1;COL3A1;EVC2;PTCHD1;CSF1;CSH1;CSK;APCDD1;CTGF;CTNNA1;COMMD7;ADRA2A;DAB2IP;ATP6V0E2;DDIT3;DUSP4;DUSP6;E2F1;E2F4;ECT2;S1PR3;EGR1;EIF4EBP1;ENG;DMTN;EPHA1;EPHB6;E…
GO:0000082	9.91974e-17	3.93343	21.2066	65	248	G1/S transition of mitotic cell cycle	CDK2;CDK4;CDK6;PSMD14;CDKN1A;CDKN2A;CDKN2B;CDKN3;PLK2;CDCA5;CKS1B;PLK3;IQGAP3;E2F7;DHFR;E2F1;E2F4;EIF4EBP1;EZH2;ORC6;KANK2;RGCC;GPR132;ID2;ID4;MCM2;MCM4;MCM5;ORC1;PCNA;GTSE1;PIM1;PID1;PIDD1;MCM10;PSMA4;PSMA6;PSMA7;PSMB2;PSMB3;PSMB6;PSMB9;PSMB10;PSMC3;PSMC4;PSMD8;PSMD10;PSMD13;PSME1;PSME2;RBBP8;CCND1;BCL2;RPA1;RRM2;UBC;WEE1;CDT1;CDC45;CCNB1;PKMYT1;ACVR1B;CDK1;CDC6;KIF14
GO:0010941	1.61841e-16	1.99494	126.897	218	1484	regulation of cell death	ADA;BCAP31;CDK4;CDK5;PSMD14;SPRY2;CDKN1A;CDKN2A;ACAA2;HAX1;ANP32B;SIVA1;RBCK1;CFL1;CTSC;PLK2;GADD45G;PRDX3;CAPN10;CORO1A;PARK7;PHB2;NLRP3;CLU;PLK3;COMP;CRYAB;CST3;CTGF;CTNNA1;CTSB;DAB2IP;DAD1;GADD45A;DDIT3;DUSP6;E2F1;ECT2;LPAR1;EEF1D;EGR1;EGR2;EGR3;EPOR;MECOM;ALDH1A3;DDIAS;FGF2;PHLDA1;DDAH2;PHLDA3;NUP62;SDF2L1;FKBP8;MTCH1;FTH1;PRDX5;KANK2;HIGD1A;NUPR1;PRELID1;CHMP2A;GPI;CXCR3;DCPS;RGCC;PYCARD;SLC…
GO:0009605	1.90182e-16	1.77407	214.717	326	2511	response to external stimulus	ADA;CD24;ARPC3;CDK5;CDK6;PSMD14;CDKN1A;CDKN2B;MYL12B;IFITM3;HAX1;CXCL13;MYL12A;CXCR6;B3GNT2;CFL1;HPSE;PRDX3;CHEK1;CORO1A;FSTL1;LZTS1;CMTM7;PARK7;GABARAP;MGLL;NLRP3;MB21D1;AP1S1;CLU;AMICA1;CLTA;CCR1;CCR4;CCR5;CCR6;CNN2;COL1A1;COL3A1;COL4A1;COL4A2;COL6A1;COL6A3;COMT;COX8A;APOBEC3D;CSF1;CST3;CTSB;CTSD;DAB2IP;DAD1;DCN;APOBEC3H;GADD45A;DDIT3;DUSP6;TYMP;LPAR1;EGR1;EGR2;EGR3;APOBEC3F;ENG;ENO1;DMTN;EPHA1…
GO:0010564	1.99483e-16	2.74265	46.1756	106	540	regulation of cell cycle process	CDK2;CDK4;CDK5;PSMD14;CDKN1A;CDKN2A;CDKN2B;MAD2L2;SPAG5;CENPE;CENPF;GIPC1;PLK2;NEK6;UBE2C;CHEK1;CIT;CDCA5;PHB2;PLK3;NUDT16;E2F7;CTGF;DAB2IP;E2F1;ECT2;EZH2;TPX2;KANK2;CHMP2A;FBXO43;RGCC;GPR132;BIRC5;ID2;IGF1;INSR;KIF11;RHOA;LIF;MAD2L1;NEK2;ORC1;OSM;CHMP1A;NUSAP1;GTSE1;PIM1;PIN1;PLK1;ANLN;AURKAIP1;PID1;PPP2R1A;PIDD1;PSMA4;PSMA6;PSMA7;PSMB2;PSMB3;PSMB6;PSMB9;PSMB10;PSMC3;PSMC4;PSMD8;PSMD10;PSMD13;PS…
GO:0001775	2.86286e-16	2.26261	79.4392	154	929	cell activation	ADA;CD24;EBI3;CDK6;CDKN1A;CDKN2A;MYL12A;CFL1;CORO1A;CMTM7;VSIG4;MGLL;NLRP3;CLU;CLIC1;AMICA1;COL1A1;COL3A1;CSF1;CSK;CSRP1;PIK3R6;CST3;CTGF;ADRA2A;DPP4;EGR1;AHR;EGR3;TIGIT;DMTN;ALDOA;FKBP1A;JMJD6;FLT3LG;ZNF683;RHBDD3;LAT;PRELID1;SIT1;RGCC;C1GALT1C1;PYCARD;ICOS;STOML2;HLA-A;HLA-DMA;HLA-DMB;HLA-DPA1;HLA-DPB1;HLA-DQA1;HLA-DQB1;HLA-DRA;HLA-DRB1;HLA-DRB5;HLA-G;HMGB3;HPRT1;HSPA5;HSPB1;ICAM1;ID2;IFNG;IGF1…
GO:0044699	3.23876e-16	1.92114	1145.75	1254	13399	single-organism process	NAT2;ADA;CD24;MED16;SH2D3A;SAE1;ARPC3;ARPC1B;NUBP2;TSPAN1;KIF20A;PDIA6;BCAP31;EBI3;CDK2;SORBS3;CNIH1;CDK4;CDK5;CDK6;DDX39A;PSMD14;MFSD10;RCAN2;SPRY1;SPRY2;CDKN1A;CDKN2A;TRAIP;BCKDK;CDKN2B;CDKN3;TUBA1B;TUBB4B;MYL12B;NDC80;WFDC2;IFITM3;CD52;IFI30;ACAA2;HAX1;MAD2L2;TACC3;TADA3;VAT1;RNASEH2A;DCTN2;ANP32B;AGPAT1;AGPAT2;CXCL13;SLC34A2;SIVA1;MRPL28;CCT4;TACC2;CENPA;DNPH1;SMC2;TRAPPC2B;SPAG5;RBCK1;CENPE;…
GO:0031145	3.42113e-16	6.35107	9.32063	40	109	anaphase-promoting complex-dependent proteasomal ubiquitin-dependent protein catabolic process	CDK2;PSMD14;MAD2L2;CENPE;CENPF;NEK6;UBE2C;CIT;UBE2S;MAD2L1;NEK2;PLK1;PSMA4;PSMA6;PSMA7;PSMB2;PSMB3;PSMB6;PSMB9;PSMB10;PSMC3;PSMC4;PSMD8;PSMD10;PSMD13;PSME1;PSME2;AURKA;BUB1;BUB1B;TTK;UBC;CCNB1;AURKB;PTTG1;ESPL1;DLGAP5;CDK1;CDC6;CDC20
GO:0050778	3.56882e-16	2.52703	56.5224	121	661	positive regulation of immune response	ADA;ARPC3;PSMD14;RBCK1;CNPY3;CFL1;VSIG4;NLRP3;MB21D1;CLU;CSK;CTSB;CTSL;DAB2IP;DUSP4;DUSP6;FOS;PRKD2;LAT;RGCC;PHPT1;PYCARD;STOML2;HLA-A;HLA-B;HLA-DMA;HLA-DMB;HLA-DPA1;HLA-DPB1;HLA-DQA1;HLA-DQB1;HLA-DRA;HLA-DRB1;HLA-DRB5;HSPA1A;HSPA1B;ICAM3;IFNG;IDO1;IRF7;JUN;LAG3;LGALS3;LGALS9;LTA;SH2D1A;MMP2;MYO1C;NFKB2;NFKBIA;NFKBIL1;PDE4B;GPRC5B;UBASH3A;PLSCR1;SASH3;LIME1;BRK1;MAPK3;CRTAM;PSEN2;PSMA4;PSMA6;PSMA…
GO:0044764	3.66814e-16	2.38465	66.8691	136	782	multi-organism cellular process	PSMD14;IFITM3;SIVA1;CENPA;RBCK1;CXCR6;AP1S1;CCR5;APOBEC3D;CTSB;APOBEC3H;DPP4;APOBEC3F;FBLN1;NUP62;FKBP8;CHMP2A;HTATSF1;APOBEC3C;SLC25A5;MDFIC;H2AFX;HCFC1;HLA-A;HLA-B;HLA-C;HLA-DRA;HLA-DRB1;HMGA1;HNRNPA1;HSPA1A;HSPA1B;HSPA8;ICAM1;IL2RB;IL2RG;IL16;INSR;IRF7;JUN;ARF1;KPNA2;KRT7;KRT8;RHOA;KRT18;KRT19;LGALS1;LGALS9;NFKBIA;OAS3;VPS28;NELFCD;PDGFRA;ATP6V1H;C14orf166;PLSCR1;POLR2J;KCTD5;PPIB;UCKL1;SLC52A…
GO:0019882	4.06593e-16	4.06675	19.0688	60	223	antigen processing and presentation	BCAP31;PSMD14;IFI30;DCTN2;CENPE;SEC61B;KIF2C;AP1S1;CLTA;CTSD;CTSL;KIF4A;PYCARD;HLA-A;HLA-B;HLA-C;HLA-DMA;HLA-DMB;HLA-DPA1;HLA-DPB1;HLA-DQA1;HLA-DQB1;HLA-DRA;HLA-DRB1;HLA-DRB5;HLA-G;ICAM1;IFNG;ARF1;KIF11;NCF4;PSMA4;PSMA6;PSMA7;PSMB2;PSMB3;PSMB6;PSMB9;PSMB10;KIF15;PSMC3;PSMC4;PSMD8;PSMD10;PSMD13;PSME1;PSME2;CCL21;NOD2;KLC2;TAP1;UBC;WAS;UNC93B1;DYNLL1;CD1A;CD8A;RAB33A;KIF23;CD74
GO:0043067	5.02053e-16	2.00419	119.629	207	1399	regulation of programmed cell death	ADA;BCAP31;CDK4;CDK5;PSMD14;SPRY2;CDKN1A;CDKN2A;ACAA2;HAX1;ANP32B;SIVA1;RBCK1;CFL1;CTSC;PLK2;GADD45G;PRDX3;CAPN10;CORO1A;PARK7;PHB2;NLRP3;CLU;PLK3;COMP;CRYAB;CST3;CTGF;CTNNA1;CTSB;DAB2IP;DAD1;GADD45A;DDIT3;DUSP6;E2F1;ECT2;LPAR1;EGR1;EGR2;EGR3;EPOR;MECOM;ALDH1A3;DDIAS;PHLDA1;DDAH2;PHLDA3;NUP62;SDF2L1;FKBP8;MTCH1;PRDX5;KANK2;HIGD1A;NUPR1;PRELID1;GPI;CXCR3;DCPS;RGCC;PYCARD;SLC25A5;GSTP1;GZMA;ANXA5;H…
GO:0008283	5.7348e-16	1.86509	160.931	259	1882	cell proliferation	ADA;CD24;TSPAN1;EBI3;CDK2;CDK4;CDK5;CDK6;SPRY1;SPRY2;CDKN1A;CDKN2A;TRAIP;CDKN2B;CDKN3;IFI30;TACC3;DCTN2;CXCL13;TACC2;DNPH1;CENPF;CGA;HPSE;PRDX3;KIF2C;CHEK1;CORO1A;NACC1;VSIG4;PHB2;OSR2;CKS1B;CKS2;CLU;AMICA1;IQGAP3;COMT;NUDT16;CSF1;E2F7;CSK;CST3;CTGF;CTNNA1;ADRA2A;DAB2IP;DPP4;E2F1;E2F4;S1PR3;EGR1;AHR;EGR3;EMP1;EMX2;ENG;EPHA1;MECOM;EZH2;FBLN1;BRAT1;FGF2;FGF7;TPX2;FLT3LG;TNS2;PES1;FOLR2;FPGS;NUP62;P…
GO:0007059	2.27393e-15	3.72434	21.3776	63	250	chromosome segregation	NDC80;MAD2L2;SMC2;SPAG5;CENPE;CENPF;RGS14;NEK6;KIF2C;UBE2C;CIT;ZWINT;CDCA5;PHB2;KIF18B;SGOL2;CDCA2;ESCO2;ECT2;STRA13;SKA1;SKA3;NCAPH;CHMP2A;CEP57L1;SLC25A5;BIRC5;SKA2;KIF11;KIFC1;CENPW;MAD2L1;NEK2;CHMP1A;NUSAP1;FAM96B;PLK1;CDCA8;PPP2R1A;HJURP;CENPN;CASC5;SPC25;NCAPG;BRCA1;BUB1;BUB1B;TOP2A;TTK;DSCC1;FAM83D;NUF2;PSRC1;RAB11A;CCNB1;AURKB;PTTG1;TRIP13;ESPL1;DLGAP5;CDC6;CDC20;KIF14
GO:0002478	2.45824e-15	4.58272	14.5368	50	170	antigen processing and presentation of exogenous peptide antigen	PSMD14;IFI30;DCTN2;CENPE;SEC61B;KIF2C;AP1S1;CLTA;CTSD;CTSL;KIF4A;HLA-A;HLA-B;HLA-C;HLA-DMA;HLA-DMB;HLA-DPA1;HLA-DPB1;HLA-DQA1;HLA-DQB1;HLA-DRA;HLA-DRB1;HLA-DRB5;HLA-G;ARF1;KIF11;NCF4;PSMA4;PSMA6;PSMA7;PSMB2;PSMB3;PSMB6;PSMB9;PSMB10;KIF15;PSMC3;PSMC4;PSMD8;PSMD10;PSMD13;PSME1;PSME2;KLC2;TAP1;UBC;UNC93B1;DYNLL1;KIF23;CD74
GO:0019884	3.27065e-15	4.45327	15.1353	51	177	antigen processing and presentation of exogenous antigen	PSMD14;IFI30;DCTN2;CENPE;SEC61B;KIF2C;AP1S1;CLTA;CTSD;CTSL;KIF4A;HLA-A;HLA-B;HLA-C;HLA-DMA;HLA-DMB;HLA-DPA1;HLA-DPB1;HLA-DQA1;HLA-DQB1;HLA-DRA;HLA-DRB1;HLA-DRB5;HLA-G;ARF1;KIF11;NCF4;PSMA4;PSMA6;PSMA7;PSMB2;PSMB3;PSMB6;PSMB9;PSMB10;KIF15;PSMC3;PSMC4;PSMD8;PSMD10;PSMD13;PSME1;PSME2;KLC2;TAP1;UBC;UNC93B1;DYNLL1;CD1A;KIF23;CD74
GO:0042981	7.43066e-15	1.95661	118.774	202	1389	regulation of apoptotic process	ADA;BCAP31;CDK4;CDK5;PSMD14;SPRY2;CDKN1A;CDKN2A;ACAA2;HAX1;ANP32B;SIVA1;RBCK1;CFL1;CTSC;PLK2;GADD45G;PRDX3;CAPN10;CORO1A;PARK7;PHB2;NLRP3;CLU;PLK3;COMP;CRYAB;CTGF;CTNNA1;CTSB;DAB2IP;DAD1;GADD45A;DDIT3;DUSP6;E2F1;ECT2;LPAR1;EGR1;EGR2;EGR3;EPOR;ALDH1A3;DDIAS;PHLDA1;DDAH2;PHLDA3;NUP62;SDF2L1;FKBP8;MTCH1;PRDX5;HIGD1A;NUPR1;PRELID1;GPI;CXCR3;RGCC;PYCARD;SLC25A5;GSTP1;GZMA;ANXA5;HIP1;HMGB2;APBB1;HSPA1A…
GO:1901700	8.34484e-15	1.91218	129.89	216	1519	response to oxygen-containing compound	ADA;CDK2;CDK4;CDK5;PSMD14;CDKN1A;CXCL13;SLC34A2;PMVK;CFL1;RUVBL2;PRDX3;CAPN10;PARK7;MGLL;TWF2;NLRP3;CISH;AP3S1;CCR5;PLK3;COL1A1;COL3A1;COL4A1;COL6A1;COMT;CLDN4;CRYAB;CSH1;CSK;CST3;CTGF;CTNNA1;ADRA2A;CTSB;DAB2IP;CYC1;ATP6V0E2;DCN;DHFR;DUSP6;E2F1;ECT2;EGR1;EGR2;EGR3;EIF4EBP1;SLC29A1;DMTN;EZH2;DDIAS;FGF2;FGF7;DKK1;FOLR2;FOS;FOSB;ATP6V0D2;ALPL;PRDX5;KANK2;GCNT1;GJA1;GJA3;LAT;GPX3;GPX7;GRN;DCPS;PHPT1;…
GO:0000280	1.12846e-14	2.63175	44.893	100	525	nuclear division	CDK2;NDC80;MAD2L2;TADA3;DCTN2;SMC2;SPAG5;CENPE;CENPF;RGS14;NEK6;KIF2C;UBE2C;CHEK1;CIT;ZWINT;CDCA5;PHB2;CKS2;KIF18B;CDCA2;STRA13;SKA1;SKA3;TPX2;NCAPH;KIF4A;ASPM;CHMP2A;UBE2S;CEP57L1;FBXO43;RGCC;HSF1;BIRC5;IGF1;SKA2;INSR;KIF11;KIFC1;RHOA;CENPW;LIF;MAD2L1;MKI67;MYBL2;NEDD9;NEK2;OSM;CHMP1A;NUSAP1;PIN1;PLK1;ANLN;FAM64A;NCAPG2;AURKAIP1;CDCA8;PPP2R1A;PPP5C;PBK;KLHL9;KIF15;CASC5;PSMD13;SPC25;RAD51;RAN;RB…
GO:0090068	1.15291e-14	3.66022	20.95	61	245	positive regulation of cell cycle process	CDK2;CDK4;PSMD14;CDKN1A;CDKN2A;GIPC1;UBE2C;CIT;CDCA5;PHB2;NUDT16;E2F7;CTGF;DAB2IP;ECT2;RGCC;BIRC5;ID2;IGF1;INSR;RHOA;MAD2L1;ORC1;NUSAP1;GTSE1;PLK1;PIDD1;PSMA4;PSMA6;PSMA7;PSMB2;PSMB3;PSMB6;PSMB9;PSMB10;PSMC3;PSMC4;PSMD8;PSMD10;PSMD13;PSME1;PSME2;CCND1;CXCR5;BRCA1;AURKA;UBC;E2F8;FAM83D;CDC45;RHNO1;RAB11A;CDK5R1;CCNB1;AURKB;CD28;KIF23;ESPL1;DLGAP5;CDC6;KIF14
GO:0034109	1.29196e-14	2.66962	43.0117	97	503	homotypic cell-cell adhesion	ADA;CD24;EBI3;CDK6;CDKN2A;MYL12A;CORO1A;VSIG4;NLRP3;CLIC1;AMICA1;CSK;CSRP1;PIK3R6;DPP4;EGR1;EGR3;TIGIT;DMTN;FKBP1A;JMJD6;LAT;PRELID1;SIT1;PYCARD;ICOS;HAS2;STOML2;HLA-A;HLA-DMA;HLA-DMB;HLA-DPA1;HLA-DPB1;HLA-DQA1;HLA-DQB1;HLA-DRA;HLA-DRB1;HLA-DRB5;HLA-G;HSPB1;ICAM1;IFNG;IGF1;IGFBP2;IL10;IDO1;ITGAD;JAG2;JUP;L1CAM;LAG3;LGALS1;LGALS3;LGALS9;PDCD1;PDGFRA;SERPINE2;SASH3;SIRPG;PSEN2;PSMB10;PTGER4;BAX;RAC…
GO:0048002	1.7861e-14	4.14548	16.247	52	190	antigen processing and presentation of peptide antigen	BCAP31;PSMD14;IFI30;DCTN2;CENPE;SEC61B;KIF2C;AP1S1;CLTA;CTSD;CTSL;KIF4A;PYCARD;HLA-A;HLA-B;HLA-C;HLA-DMA;HLA-DMB;HLA-DPA1;HLA-DPB1;HLA-DQA1;HLA-DQB1;HLA-DRA;HLA-DRB1;HLA-DRB5;HLA-G;ARF1;KIF11;NCF4;PSMA4;PSMA6;PSMA7;PSMB2;PSMB3;PSMB6;PSMB9;PSMB10;KIF15;PSMC3;PSMC4;PSMD8;PSMD10;PSMD13;PSME1;PSME2;KLC2;TAP1;UBC;UNC93B1;DYNLL1;KIF23;CD74
GO:0006952	2.04216e-14	1.82753	152.636	243	1785	defense response	ADA;ARPC3;PSMD14;CDKN1A;TUBB4B;IFITM3;IFI30;CXCL13;CXCR6;CNPY3;CFL1;HCP5;CORO1A;PARK7;VSIG4;MGLL;NLRP3;MB21D1;AP1S1;CLU;CCR1;CCR4;CCR5;CCR6;COX8A;APOBEC3D;CSF1;CSK;PIK3R6;CST3;ADRA2A;CTSB;CTSL;DAB2IP;APOBEC3H;DPP4;DUSP4;DUSP6;S1PR3;EGR1;APOBEC3F;TUBB;MECOM;FGF2;FGF7;STAB1;COTL1;FOLR2;FOS;ACKR1;LSM4;RHBDD3;PRDX5;GAPDH;NUPR1;GJA1;LAT;APOBEC3C;CXCR3;PYCARD;GSTP1;GZMM;ANXA5;HLA-A;HLA-B;HLA-C;HLA-DPA1…
GO:0007165	2.58024e-14	1.5379	481.167	612	5627	signal transduction	ADA;CD24;MED16;SH2D3A;ARPC3;TSPAN1;PDIA6;BCAP31;EBI3;CDK2;SORBS3;CNIH1;CDK4;CDK5;CDK6;PSMD14;RCAN2;SPRY1;SPRY2;CDKN1A;CDKN2A;TRAIP;CDKN2B;MYL12B;NDC80;IFITM3;IFI30;ACAA2;HAX1;MAD2L2;TADA3;AGPAT1;AGPAT2;CXCL13;SIVA1;CENPA;RBCK1;CENPE;MYL12A;CENPF;RGS14;CXCR6;CNPY3;CFL1;CTSC;GIPC1;PLK2;NEK6;CGA;CGB;HPSE;USP20;HCST;YIF1A;GADD45G;SEC61B;PDIA5;KIF2C;OGFR;CIT;ZWINT;CORO1A;FSTL1;PARK7;PHB2;GABARAP;MGLL;…
GO:0035556	5.30685e-14	1.68136	224.208	327	2622	intracellular signal transduction	ADA;CD24;SH2D3A;ARPC3;BCAP31;CDK2;SORBS3;CNIH1;PSMD14;RCAN2;SPRY1;SPRY2;CDKN1A;CDKN2A;TRAIP;MYL12B;NDC80;HAX1;MAD2L2;SIVA1;CENPA;RBCK1;CENPE;CENPF;RGS14;CFL1;PLK2;NEK6;HPSE;HCST;GADD45G;KIF2C;CIT;ZWINT;PARK7;PHB2;NLRP3;CISH;ARHGAP33;CLNK;CLU;CCR1;CCR5;PLK3;COL3A1;IQGAP3;CRYAB;CSF1;CSH1;E2F7;CSK;PIK3R6;CTGF;CTNNA1;ADRA2A;SGOL2;GLIPR2;DAB2IP;GADD45A;DDIT3;DUSP4;DUSP6;E2F1;E2F2;ECT2;LPAR1;EEF1D;EIF4…
GO:0050776	5.43861e-14	2.09923	84.3133	154	986	regulation of immune response	ADA;CD24;ARPC3;PSMD14;CDKN1A;CXCL13;RBCK1;CNPY3;CFL1;HCST;VSIG4;NLRP3;MB21D1;CLU;AMICA1;SPNS2;COL3A1;CSK;PIK3R6;CTSB;CTSL;DAB2IP;DUSP4;DUSP6;FGF2;FGF7;FKBP1A;FOS;PRKD2;LAT;RGCC;PHPT1;PYCARD;STOML2;HLA-A;HLA-B;HLA-C;HLA-DMA;HLA-DMB;HLA-DPA1;HLA-DPB1;HLA-DQA1;HLA-DQB1;HLA-DRA;HLA-DRB1;HLA-DRB5;HLA-G;NR4A1;HSPA1A;HSPA1B;ICAM1;ICAM3;IFNG;IL2RB;IL2RG;IL10;IDO1;IRF7;JUN;LAG3;LGALS3;LGALS9;LTA;SH2D1A;MM…
GO:1901990	1.02186e-13	3.40421	22.4892	62	263	regulation of mitotic cell cycle phase transition	CDK2;CDK4;PSMD14;CDKN1A;CDKN2A;CDKN2B;MAD2L2;CENPE;CENPF;NEK6;UBE2C;CDCA5;PHB2;PLK3;E2F7;E2F1;EZH2;KANK2;RGCC;GPR132;BIRC5;ID2;MAD2L1;GTSE1;PIM1;PLK1;ANLN;PID1;PIDD1;PSMA4;PSMA6;PSMA7;PSMB2;PSMB3;PSMB6;PSMB9;PSMB10;PSMC3;PSMC4;PSMD8;PSMD10;PSMD13;PSME1;PSME2;CCND1;BCL2;CLSPN;BUB1;BUB1B;TTK;UBC;CDC45;RAB11A;CCNA2;CCNB1;TICRR;ESPL1;DLGAP5;CDK1;CDC6;CDC20;KIF14
GO:0007346	2.10333e-13	2.63	40.2754	90	471	regulation of mitotic cell cycle	CDK2;CDK4;PSMD14;CDKN1A;CDKN2A;CDKN2B;MAD2L2;CENPE;CENPF;PLK2;NEK6;UBE2C;CHEK1;CIT;ZWINT;CDCA5;PHB2;PLK3;E2F7;E2F1;EIF4EBP1;EZH2;TPX2;KANK2;CHMP2A;FBXO43;RGCC;GPR132;BIRC5;ID2;IGF1;INSR;KIF11;MAD2L1;NEK2;CHMP1A;NUSAP1;GTSE1;PIM1;PIN1;PLK1;ANLN;AURKAIP1;PID1;PIDD1;PSMA4;PSMA6;PSMA7;PSMB2;PSMB3;PSMB6;PSMB9;PSMB10;PSMC3;PSMC4;PSMD8;PSMD10;PSMD13;PSME1;PSME2;CCND1;BCL2;BCL2L1;CLSPN;AURKA;BUB1;BUB1B;T…
GO:0031400	2.12913e-13	2.42597	50.3656	105	589	negative regulation of protein modification process	CDK5;PSMD14;SPRY1;SPRY2;CDKN1A;CDKN2A;CDKN2B;MAD2L2;CENPF;RGS14;GADD45G;UBE2C;PARK7;CISH;CSK;DAB2IP;GADD45A;DUSP4;DUSP6;SPRED2;ENG;DMTN;EPHA1;MECOM;FBLN1;FKBP1A;DKK1;NUP62;PPP1R15A;FBXO43;GPS1;TRIB2;PYCARD;GSTP1;DNAJB2;HSPA1A;HSPA1B;HSPB1;IGF1;JUN;TBC1D10C;LIF;MAD2L1;GADD45B;ATF3;VPS28;PIN1;PLK1;DDIT4;BCOR;TESC;PID1;PPP2R1A;PPP2R4;PPP5C;PRKAR1B;PBK;PSEN2;PSMA4;PSMA6;PSMA7;PSMB2;PSMB3;PMEPA1;PSMB6…
GO:0051128	2.15588e-13	1.7398	174.014	265	2035	regulation of cellular component organization	SAE1;ARPC3;ARPC1B;TSPAN1;SORBS3;CDK5;CDKN1A;CDKN2A;MYL12B;ACAA2;HAX1;MAD2L2;TADA3;VAT1;CXCL13;SIVA1;DNPH1;SPAG5;CENPE;CENPF;CFL1;PLK2;NEK6;RUVBL2;ARID5A;CCDC85B;OGFR;UBE2C;RER1;CHEK1;CIT;CORO1A;WDHD1;LZTS1;CDCA5;PARK7;PHB2;TWF2;PALM2;CISH;CLU;COL1A1;CRYAB;CSK;CST3;CTGF;GLIPR2;DAB2IP;SYNE3;DPP4;TOR1A;E2F1;ECT2;LPAR1;AHR;EIF4EBP1;ENO1;DMTN;EPHA1;EZH2;FBLN1;SKA1;SKA3;ALDOA;DKK1;TPX2;EPB41L3;FLT3LG;M…
GO:0000075	2.2124e-13	3.45884	21.1211	59	247	cell cycle checkpoint	CDK2;PSMD14;CDKN1A;CDKN2B;MAD2L2;CENPF;PLK2;NEK6;UBE2C;CHEK1;ZWINT;PLK3;E2F1;FBXO6;H2AFX;BIRC5;MAD2L1;GTSE1;DTL;ZAK;PLK1;PIDD1;PSMA4;PSMA6;PSMA7;PSMB2;PSMB3;PSMB6;PSMB9;PSMB10;PSMC3;PSMC4;CASC5;PSMD8;PSMD10;PSMD13;PSME1;PSME2;RBBP8;CCND1;BCL2L1;CLSPN;BRCA1;BUB1;BUB1B;TOP2A;TTK;UBC;NABP2;CDT1;CDC45;RHNO1;CCNA2;CCNB1;TICRR;AURKB;CDK1;CDC6;CDC20
GO:0032268	2.39213e-13	1.68762	203.6	300	2381	regulation of cellular protein metabolic process	CD24;BCAP31;CDK2;SORBS3;CDK4;CDK5;EIF1;PSMD14;SPRY1;SPRY2;CDKN1A;CDKN2A;CDKN2B;CDKN3;WFDC2;HAX1;MAD2L2;TADA3;ANP32B;CENPE;CENPF;RGS14;CTSC;GIPC1;PLK2;NEK6;RUVBL2;ARID5A;USP20;GADD45G;PRDX3;ADRM1;UBE2C;CHEK1;PARK7;PHB2;NLRP3;CISH;CKS1B;CKS2;CLU;CCR1;PLK3;IQGAP3;COL6A3;CRYAB;CSF1;CSK;PIK3R6;CST3;CTGF;ADRA2A;COMMD1;GLIPR2;DAB2IP;CDCA2;GADD45A;DIO2;DUSP4;DUSP6;ECT2;LPAR1;EGR1;EIF4EBP1;SPRED2;STRA13;E…
GO:0048285	2.97842e-13	2.45735	47.8858	101	560	organelle fission	CDK2;NDC80;MAD2L2;TADA3;DCTN2;SMC2;SPAG5;CENPE;CENPF;RGS14;NEK6;KIF2C;UBE2C;CHEK1;CIT;ZWINT;CDCA5;PHB2;CKS2;KIF18B;CDCA2;STRA13;SKA1;SKA3;TPX2;NCAPH;KIF4A;ASPM;CHMP2A;UBE2S;CEP57L1;FBXO43;RGCC;HSF1;BIRC5;IGF1;SKA2;INSR;KIF11;KIFC1;RHOA;CENPW;LIF;MAD2L1;MKI67;MYBL2;NEDD9;NEK2;OSM;CHMP1A;NUSAP1;PIN1;PLK1;ANLN;FAM64A;NCAPG2;AURKAIP1;CDCA8;PPP2R1A;PPP5C;PBK;KLHL9;KIF15;CASC5;PSMD13;SPC25;BAX;RAD51;RA…
GO:1901987	3.71595e-13	3.21121	24.285	64	284	regulation of cell cycle phase transition	CDK2;CDK4;PSMD14;CDKN1A;CDKN2A;CDKN2B;MAD2L2;CENPE;CENPF;NEK6;UBE2C;CDCA5;PHB2;PLK3;E2F7;E2F1;EZH2;KANK2;RGCC;GPR132;BIRC5;ID2;MAD2L1;GTSE1;PIM1;PLK1;ANLN;PID1;PIDD1;PSMA4;PSMA6;PSMA7;PSMB2;PSMB3;PSMB6;PSMB9;PSMB10;PSMC3;PSMC4;PSMD8;PSMD10;PSMD13;PSME1;PSME2;CCND1;BCL2;CLSPN;BUB1;BUB1B;TTK;UBC;FAM83D;CDC45;RAB11A;CCNA2;CCNB1;TICRR;H2AFY;ESPL1;DLGAP5;CDK1;CDC6;CDC20;KIF14
GO:0060548	4.95401e-13	2.10579	76.1043	140	890	negative regulation of cell death	ADA;CDK5;PSMD14;SPRY2;CDKN1A;ACAA2;HAX1;RBCK1;CFL1;PLK2;PRDX3;CORO1A;PARK7;PHB2;CLU;PLK3;COMP;CRYAB;CST3;CTGF;CTNNA1;CTSB;DAD1;EGR1;EGR2;EGR3;EPOR;MECOM;DDIAS;FGF2;DDAH2;NUP62;FKBP8;FTH1;PRDX5;KANK2;HIGD1A;PRELID1;CHMP2A;GPI;CXCR3;DCPS;SLC25A5;GSTP1;ANXA5;HMGB2;HSPA1A;HSPA1B;HSPA5;HSPB1;BIRC5;ICAM1;IGF1;CYR61;FASLG;IL2RB;IL10;IDO1;IRF7;JUN;KRT18;LEP;LGALS3;ARHGDIA;LMNA;EPCAM;MAD2L1;MCL1;MDK;MET;M…
GO:0045787	5.06466e-13	3.05503	26.8503	68	314	positive regulation of cell cycle	CDK2;CDK4;PSMD14;CDKN1A;CDKN2A;GIPC1;UBE2C;CIT;CDCA5;PHB2;NUDT16;E2F7;CTGF;DAB2IP;ECT2;EIF4EBP1;RGCC;HCFC1;BIRC5;ID2;IGF1;INSR;RHOA;MAD2L1;ORC1;NUSAP1;GTSE1;PIM1;PLK1;PIDD1;PSMA4;PSMA6;PSMA7;PSMB2;PSMB3;PSMB6;PSMB9;PSMB10;PSMC3;PSMC4;PSMD8;PSMD10;PSMD13;PSME1;PSME2;CCND1;RPS15A;CXCR5;BRCA1;TRIM21;AURKA;UBC;E2F8;NR4A3;FAM83D;CDC45;RHNO1;PSRC1;RAB11A;CDK5R1;CCNB1;AURKB;CD28;KIF23;ESPL1;DLGAP5;CDC6;…
GO:0048870	5.14578e-13	1.92668	105.776	179	1237	cell motility	ADA;CD24;TSPAN1;CDK5;CDK6;CXCL13;CFL1;GIPC1;CGA;CORO1A;AMICA1;CCR1;CCR4;CCR5;CCR6;SPNS2;COL1A1;COL3A1;CSF1;CSK;APCDD1;CTGF;CTNNA1;ADRA2A;GLIPR2;DAB2IP;DPP4;TOR1A;LPAR1;EGR3;TMEM201;EMX2;ENG;DMTN;EPHA1;FBLN1;BRAT1;FGF2;FGF7;PLXNB2;FUT8;PRKD2;ASPM;GCNT1;GJA1;CXCR3;CCDC141;RGCC;PHPT1;CFAP20;PYCARD;HAS2;HEXB;ANXA5;HMGB2;NR4A1;HSPA5;HSPB1;ICAM1;IFNG;APOD;IGF1;IGFBP5;CYR61;IL10;IL16;INSR;ITGA1;ITGA3;JA…
GO:0051674	5.14578e-13	1.92668	105.776	179	1237	localization of cell	ADA;CD24;TSPAN1;CDK5;CDK6;CXCL13;CFL1;GIPC1;CGA;CORO1A;AMICA1;CCR1;CCR4;CCR5;CCR6;SPNS2;COL1A1;COL3A1;CSF1;CSK;APCDD1;CTGF;CTNNA1;ADRA2A;GLIPR2;DAB2IP;DPP4;TOR1A;LPAR1;EGR3;TMEM201;EMX2;ENG;DMTN;EPHA1;FBLN1;BRAT1;FGF2;FGF7;PLXNB2;FUT8;PRKD2;ASPM;GCNT1;GJA1;CXCR3;CCDC141;RGCC;PHPT1;CFAP20;PYCARD;HAS2;HEXB;ANXA5;HMGB2;NR4A1;HSPA5;HSPB1;ICAM1;IFNG;APOD;IGF1;IGFBP5;CYR61;IL10;IL16;INSR;ITGA1;ITGA3;JA…
GO:0007159	5.56056e-13	2.59184	40.2754	89	471	leukocyte cell-cell adhesion	ADA;CD24;EBI3;CDK6;CDKN2A;CORO1A;VSIG4;NLRP3;AMICA1;CSK;PIK3R6;DPP4;EGR1;EGR3;TIGIT;FKBP1A;JMJD6;GCNT1;LAT;PRELID1;SIT1;PYCARD;ICOS;HAS2;STOML2;HLA-A;HLA-DMA;HLA-DMB;HLA-DPA1;HLA-DPB1;HLA-DQA1;HLA-DQB1;HLA-DRA;HLA-DRB1;HLA-DRB5;HLA-G;ICAM1;IFNG;IGF1;IGFBP2;IL10;IDO1;ITGAD;JAG2;L1CAM;LAG3;LEP;LGALS1;LGALS3;LGALS9;PDCD1;SASH3;SIRPG;PSEN2;PSMB10;PTGER4;BAX;RAC2;BCL2;CCL5;CCL21;XCL1;CXCL12;NOD2;SEMA4…
GO:0044710	7.18422e-13	1.50596	454.488	576	5315	single-organism metabolic process	NAT2;ADA;CD24;SH2D3A;NUBP2;BCAP31;CDK2;SORBS3;PSMD14;SPRY1;SPRY2;CDKN2A;BCKDK;CD52;IFI30;ACAA2;HAX1;MAD2L2;TADA3;VAT1;RNASEH2A;AGPAT1;AGPAT2;MRPL28;DNPH1;CENPE;CENPF;ATP5L;RAD51AP1;RGS14;PMVK;FARS2;B3GNT2;POLQ;NEK6;MTHFD2;HPSE;RUVBL2;ARID5A;GADD45G;PRDX3;SEC61B;PDIA5;UBE2C;CHEK1;CIT;PLA2G16;LZTS1;MRPL3;GALNT6;CDCA5;PARK7;VSIG4;PHB2;ACOT7;GABARAP;MGLL;MB21D1;MRPL54;CLU;ACOT4;CCR1;CCR5;SPNS2;CYP4F2…
GO:0002253	7.23778e-13	2.47682	45.1495	96	528	activation of immune response	ADA;ARPC3;PSMD14;RBCK1;CNPY3;CFL1;VSIG4;MB21D1;CLU;CSK;CTSB;CTSL;DAB2IP;DUSP4;DUSP6;FOS;PRKD2;LAT;RGCC;PHPT1;PYCARD;STOML2;HLA-DPA1;HLA-DPB1;HLA-DQA1;HLA-DQB1;HLA-DRA;HLA-DRB1;HLA-DRB5;HSPA1A;HSPA1B;ICAM3;IRF7;JUN;LGALS3;MYO1C;NFKB2;NFKBIA;NFKBIL1;PDE4B;UBASH3A;PLSCR1;LIME1;BRK1;MAPK3;PSEN2;PSMA4;PSMA6;PSMA7;PSMB2;PSMB3;PSMB6;PSMB9;PSMB10;PSMC3;PSMC4;PSMD8;PSMD10;PSMD13;PSME1;PSME2;BAX;BCL2;ACTB;…
GO:0007051	7.61941e-13	4.94397	10.4323	38	122	spindle organization	NDC80;TACC3;DCTN2;TACC2;SPAG5;RGS14;PLK2;NEK6;TUBB;TPX2;KIF4A;ASPM;CHMP2A;WDR62;BIRC5;KIF11;KIFC1;RHOA;STMN1;MAP4;MYBL2;NEK2;CHMP1A;PLK1;PPP2R1A;PPP2R4;SPC25;RAN;AURKA;TTK;TUBG1;PSRC1;RAB11A;CCNB1;PRC1;AURKB;KIF23;ESPL1
GO:0009611	7.83015e-13	2.01695	87.0496	154	1018	response to wounding	ADA;CDK2;CDK5;CENPE;MYL12A;CFL1;HPSE;KIF2C;PARK7;MGLL;NLRP3;CLU;CLIC1;AMICA1;CCR1;COL1A1;COL3A1;CSK;CSRP1;PIK3R6;CST3;CTGF;CTNNA1;ADRA2A;CTSB;DCN;DHFR;TOR1A;ENG;DMTN;EZH2;FBLN1;FGF2;FGF7;ALDOA;KIF4A;RHBDD3;MYOF;GJA1;LAT;SCARA5;C1GALT1C1;GSTP1;ANXA2;H3F3B;ANXA5;HSPA5;HSPB1;ID3;APOD;IGF1;IGFBP1;CYR61;IL1R1;IL10;IDO1;ITGA1;ITGA3;JUN;KIF11;KIFC1;RHOA;RHOB;RHOC;L1CAM;RHOG;LAMB2;LGALS1;LTA;MDK;ATP1B1;A…
GO:0010948	9.20363e-13	3.3615	21.2066	58	248	negative regulation of cell cycle process	CDK2;CDK4;PSMD14;CDKN1A;CDKN2B;MAD2L2;CENPF;UBE2C;CHEK1;PLK3;E2F7;DAB2IP;EZH2;KANK2;CHMP2A;FBXO43;RGCC;GPR132;LIF;MAD2L1;OSM;GTSE1;PLK1;AURKAIP1;PIDD1;PSMA4;PSMA6;PSMA7;PSMB2;PSMB3;PSMB6;PSMB9;PSMB10;PSMC3;PSMC4;PSMD8;PSMD10;PSMD13;PSME1;PSME2;CCND1;BCL2;CLSPN;BRCA1;BUB1;BUB1B;TTK;UBC;E2F8;CCNA2;CCNB1;TICRR;AURKB;PTTG1;H2AFY;ESPL1;CDK1;CDC20
GO:0006461	9.97317e-13	1.91242	105.776	178	1237	protein complex assembly	ARPC3;ARPC1B;TUBA1B;TUBB4B;HAX1;ANP32B;CXCL13;CENPA;CENPE;CENPF;POLQ;NEK6;ADRM1;UBE2C;CORO1A;NACC1;PARK7;TWF2;NLRP3;CLU;COL1A1;COL6A1;CLDN3;CRYAB;CTNNA1;DAB2IP;TOR1A;ECT2;AHR;EIF4EBP1;STRA13;TUBB;DMTN;ALDOA;FKBP1A;DKK1;TPX2;CDC42EP4;KIF4A;NDUFAF3;ASPM;GCHFR;NUPR1;GJA1;CHMP2A;UBE2S;TOR2A;SH3PXD2B;SCARA5;GPX3;DBNL;PYCARD;H1F0;HIST1H1E;H2AFX;HIST1H2BD;HIST1H2BB;ANXA2;H3F3B;HSD17B10;HCFC1;ANXA5;EHD4;…
GO:0070271	9.97317e-13	1.91242	105.776	178	1237	protein complex biogenesis	ARPC3;ARPC1B;TUBA1B;TUBB4B;HAX1;ANP32B;CXCL13;CENPA;CENPE;CENPF;POLQ;NEK6;ADRM1;UBE2C;CORO1A;NACC1;PARK7;TWF2;NLRP3;CLU;COL1A1;COL6A1;CLDN3;CRYAB;CTNNA1;DAB2IP;TOR1A;ECT2;AHR;EIF4EBP1;STRA13;TUBB;DMTN;ALDOA;FKBP1A;DKK1;TPX2;CDC42EP4;KIF4A;NDUFAF3;ASPM;GCHFR;NUPR1;GJA1;CHMP2A;UBE2S;TOR2A;SH3PXD2B;SCARA5;GPX3;DBNL;PYCARD;H1F0;HIST1H1E;H2AFX;HIST1H2BD;HIST1H2BB;ANXA2;H3F3B;HSD17B10;HCFC1;ANXA5;EHD4;…
GO:0043068	1.02869e-12	2.40951	48.1424	100	563	positive regulation of programmed cell death	BCAP31;CDK4;CDK5;CDKN1A;CDKN2A;ANP32B;SIVA1;RBCK1;CTSC;GADD45G;CAPN10;PARK7;NLRP3;CLU;CTGF;CTNNA1;DAB2IP;GADD45A;DDIT3;DUSP6;E2F1;ECT2;LPAR1;EGR1;ALDH1A3;PHLDA1;PHLDA3;MTCH1;NUPR1;PRELID1;CXCR3;RGCC;PYCARD;GZMA;ANXA5;HIP1;APBB1;ID3;IFI27;IFNG;CYR61;FASLG;IL10;IDO1;IRF5;ITGA1;JUN;RHOB;ARHGAP4;LDHA;LGALS9;LTA;MCL1;GADD45B;ATF3;OSM;G0S2;NDUFA13;PDCD1;TNFRSF12A;ZAK;PIN1;CYCS;PPP1CA;PPP2R1A;PPP2R4;PID…
GO:0001932	1.27143e-12	1.87634	113.13	187	1323	regulation of protein phosphorylation	CD24;SORBS3;CDK4;CDK5;PSMD14;SPRY1;SPRY2;CDKN1A;CDKN2A;CDKN2B;CDKN3;HAX1;MAD2L2;TADA3;CENPE;RGS14;GADD45G;UBE2C;PARK7;PHB2;CISH;CKS1B;CKS2;CLU;CCR1;IQGAP3;CSF1;CSK;PIK3R6;CTGF;ADRA2A;GLIPR2;DAB2IP;GADD45A;DUSP4;DUSP6;ECT2;LPAR1;SPRED2;ENG;DMTN;EPHA1;MECOM;EZH2;FBLN1;BRAT1;FGF2;FGF7;DKK1;TPX2;FLT3LG;MMD;NUP62;PPP1R15A;PLXNB2;PRKD2;CNPPD1;LAT;GPS1;TRIB2;RGCC;DBNL;PYCARD;GSTP1;SERTAD1;MDFIC;ANXA2;EH…
GO:0051704	1.33982e-12	1.66445	201.291	294	2354	multi-organism process	ADA;CD24;BCAP31;CDK6;PSMD14;WFDC2;IFITM3;CXCL13;SIVA1;CCT4;CENPA;RBCK1;CXCR6;CFL1;CGB;PRDX3;CIT;PARK7;NLRP3;MB21D1;AP1S1;CLU;CCR5;COMT;COX8A;CLDN4;APOBEC3D;CST3;ADRA2A;CTSB;DAB2IP;ATP6V0E2;DCN;APOBEC3H;DPP4;E2F1;APOBEC3F;ENO1;EPOR;MECOM;FBLN1;DDIAS;FGF7;STAB1;COTL1;FOS;FOSB;NUP62;NPAP1;FKBP8;ATP6V0D2;ALPL;LSM4;ASPM;GAMT;CHMP2A;HTATSF1;APOBEC3C;FUOM;GPX4;GRN;PYCARD;SLC25A5;GSTP1;MDFIC;H2AFX;HCFC1;…
GO:0031399	1.34208e-12	1.77475	144.513	226	1690	regulation of protein modification process	CD24;CDK2;SORBS3;CDK4;CDK5;PSMD14;SPRY1;SPRY2;CDKN1A;CDKN2A;CDKN2B;CDKN3;HAX1;MAD2L2;TADA3;CENPE;CENPF;RGS14;RUVBL2;ARID5A;GADD45G;UBE2C;CHEK1;PARK7;PHB2;CISH;CKS1B;CKS2;CLU;CCR1;IQGAP3;CSF1;CSK;PIK3R6;CTGF;ADRA2A;COMMD1;GLIPR2;DAB2IP;CDCA2;GADD45A;DUSP4;DUSP6;ECT2;LPAR1;EGR1;SPRED2;STRA13;ENG;DMTN;EPHA1;MECOM;EZH2;FBLN1;BRAT1;FGF2;FGF7;FKBP1A;PPP6R1;DKK1;TPX2;FLT3LG;MMD;NUP62;PPP1R15A;PLXNB2;EID…
GO:0000070	1.43783e-12	5.10452	9.66268	36	113	mitotic sister chromatid segregation	NDC80;MAD2L2;SMC2;SPAG5;CENPE;CENPF;KIF2C;UBE2C;CIT;ZWINT;CDCA5;KIF18B;NCAPH;CHMP2A;CEP57L1;KIFC1;MAD2L1;NEK2;CHMP1A;NUSAP1;PLK1;CDCA8;PPP2R1A;NCAPG;BUB1;BUB1B;TTK;DSCC1;PSRC1;RAB11A;CCNB1;PTTG1;ESPL1;DLGAP5;CDC20;KIF14
GO:0043065	1.43998e-12	2.40502	47.7148	99	558	positive regulation of apoptotic process	BCAP31;CDK4;CDK5;CDKN2A;ANP32B;SIVA1;RBCK1;CTSC;GADD45G;CAPN10;PARK7;NLRP3;CLU;CTGF;CTNNA1;DAB2IP;GADD45A;DDIT3;DUSP6;E2F1;ECT2;LPAR1;EGR1;ALDH1A3;PHLDA1;PHLDA3;MTCH1;NUPR1;PRELID1;CXCR3;RGCC;PYCARD;GZMA;ANXA5;HIP1;APBB1;ID3;IFI27;IFNG;CYR61;FASLG;IL10;IDO1;IRF5;ITGA1;JUN;RHOB;ARHGAP4;LDHA;LGALS9;LTA;MCL1;GADD45B;ATF3;OSM;G0S2;NDUFA13;PDCD1;TNFRSF12A;ZAK;PIN1;CYCS;PPP1CA;PPP2R1A;PPP2R4;PIDD1;PSEN…
GO:0051246	1.53313e-12	1.64006	217.795	313	2547	regulation of protein metabolic process	CD24;BCAP31;EBI3;CDK2;SORBS3;CDK4;CDK5;EIF1;PSMD14;SPRY1;SPRY2;CDKN1A;CDKN2A;CDKN2B;CDKN3;WFDC2;HAX1;MAD2L2;TADA3;ANP32B;CENPE;CENPF;RGS14;CTSC;GIPC1;PLK2;NEK6;RUVBL2;ARID5A;USP20;GADD45G;PRDX3;ADRM1;UBE2C;CHEK1;PARK7;PHB2;NLRP3;CISH;CKS1B;CKS2;CLU;CCR1;PLK3;IQGAP3;COL6A3;CRYAB;CSF1;CSK;PIK3R6;CST3;CTGF;ADRA2A;COMMD1;GLIPR2;DAB2IP;CDCA2;GADD45A;DIO2;DUSP4;DUSP6;ECT2;LPAR1;EGR1;EIF4EBP1;SPRED2;STR…
GO:0007010	1.75868e-12	1.98299	89.4439	156	1046	cytoskeleton organization	ARPC3;ARPC1B;KIF20A;CDK2;SORBS3;CDK5;SPRY1;SPRY2;TUBA1B;NDC80;HAX1;MAD2L2;TACC3;DCTN2;TACC2;CENPA;SPAG5;CENPE;RGS14;CFL1;PLK2;NEK6;KIF2C;CHEK1;CAPN10;CORO1A;GABARAP;TWF2;PLK3;CNN2;CRYAB;KIF18B;CTGF;CTNNA1;ADRA2A;SYNE3;GADD45A;TOR1A;ECT2;LPAR1;TUBB;DMTN;EPHA1;SKA1;SKA3;FGF7;ALDOA;TPX2;EPB41L3;MTCL1;CDC42EP4;KIF4A;ASPM;GAPDH;CKAP2;CHMP2A;WDR62;CEP57L1;RGCC;PHPT1;PYCARD;FHOD1;GPSM2;PACSIN1;BIRC5;ICA…
GO:0030155	1.85822e-12	2.32652	52.0758	105	609	regulation of cell adhesion	ADA;CD24;EBI3;CDK6;CDKN2A;MAD2L2;CXCL13;CORO1A;VSIG4;NLRP3;COL1A1;CSF1;CSK;PIK3R6;DPP4;EGR3;TIGIT;ENG;DMTN;EPHA1;FBLN1;PRKD2;LAT;PRELID1;SIT1;RGCC;PYCARD;ICOS;HAS2;HLA-A;HLA-DMA;HLA-DMB;HLA-DPA1;HLA-DPB1;HLA-DQA1;HLA-DQB1;HLA-DRA;HLA-DRB1;HLA-DRB5;HLA-G;ICAM1;IFNG;APOD;IGF1;IGFBP2;CYR61;IL10;IDO1;ITGA3;JAG2;L1CAM;LAG3;LGALS1;LGALS3;ARHGDIA;LGALS9;ARHGDIB;EPCAM;NID1;PDCD1;SERPINE2;SASH3;TESC;PPP2R…
GO:0046649	1.92035e-12	2.34608	50.7077	103	593	lymphocyte activation	ADA;CD24;EBI3;CDK6;CDKN1A;CDKN2A;CORO1A;CMTM7;VSIG4;NLRP3;AMICA1;CSK;PIK3R6;DPP4;EGR1;AHR;EGR3;TIGIT;FKBP1A;JMJD6;FLT3LG;ZNF683;RHBDD3;LAT;PRELID1;SIT1;PYCARD;ICOS;STOML2;HLA-A;HLA-DMA;HLA-DMB;HLA-DPA1;HLA-DPB1;HLA-DQA1;HLA-DQB1;HLA-DRA;HLA-DRB1;HLA-DRB5;HLA-G;HMGB3;HPRT1;ICAM1;ID2;IFNG;IGF1;IGFBP2;RBPJ;IL10;IDO1;ITGAD;JAG2;TBC1D10C;LAG3;LGALS1;LGALS3;LGALS9;MZB1;PDCD1;SASH3;SIRPG;AXL;PSEN2;PSMB1…
GO:0050865	2.46042e-12	2.57138	38.6507	85	452	regulation of cell activation	ADA;CD24;EBI3;CDKN1A;CDKN2A;CORO1A;VSIG4;NLRP3;CSK;PIK3R6;CTGF;DPP4;AHR;EGR3;TIGIT;DMTN;FLT3LG;RHBDD3;LAT;PRELID1;SIT1;PYCARD;ICOS;HLA-A;HLA-DMA;HLA-DMB;HLA-DPA1;HLA-DPB1;HLA-DQA1;HLA-DQB1;HLA-DRA;HLA-DRB1;HLA-DRB5;HLA-G;HMGB3;ID2;IFNG;IGF1;IGFBP2;IL10;IDO1;TBC1D10C;LAG3;LEP;LGALS1;LGALS3;LGALS9;MZB1;PDCD1;PDGFRA;SERPINE2;PLSCR1;SASH3;SIRPG;AXL;PVRL2;RAC2;BCL2;CCL5;CCL21;XCL1;NOD2;SLC7A2;STX4;THY…
GO:0045321	2.56869e-12	2.21965	59.4297	115	695	leukocyte activation	ADA;CD24;EBI3;CDK6;CDKN1A;CDKN2A;CORO1A;CMTM7;VSIG4;NLRP3;CLU;AMICA1;CSF1;CSK;PIK3R6;DPP4;EGR1;AHR;EGR3;TIGIT;FKBP1A;JMJD6;FLT3LG;ZNF683;RHBDD3;LAT;PRELID1;SIT1;PYCARD;ICOS;STOML2;HLA-A;HLA-DMA;HLA-DMB;HLA-DPA1;HLA-DPB1;HLA-DQA1;HLA-DQB1;HLA-DRA;HLA-DRB1;HLA-DRB5;HLA-G;HMGB3;HPRT1;ICAM1;ID2;IFNG;IGF1;IGFBP2;RBPJ;IL10;IDO1;ITGAD;JAG2;JUN;TBC1D10C;LAG3;LGALS1;LGALS3;LGALS9;MZB1;PDCD1;PLSCR1;SASH3;S…
GO:0000819	2.84751e-12	4.81037	10.3468	37	121	sister chromatid segregation	NDC80;MAD2L2;SMC2;SPAG5;CENPE;CENPF;KIF2C;UBE2C;CIT;ZWINT;CDCA5;KIF18B;NCAPH;CHMP2A;CEP57L1;KIFC1;MAD2L1;NEK2;CHMP1A;NUSAP1;PLK1;CDCA8;PPP2R1A;NCAPG;BUB1;BUB1B;TOP2A;TTK;DSCC1;PSRC1;RAB11A;CCNB1;PTTG1;ESPL1;DLGAP5;CDC20;KIF14
GO:0065009	3.29149e-12	1.60894	234.726	331	2745	regulation of molecular function	CD24;MED16;SH2D3A;SAE1;BCAP31;CDK2;CDK4;CDK5;PSMD14;RCAN2;SPRY1;SPRY2;CDKN1A;CDKN2A;CDKN2B;CDKN3;WFDC2;MAD2L2;ANP32B;CXCL13;SIVA1;RBCK1;CENPE;CENPF;RGS14;CTSC;PLK2;RUVBL2;GADD45G;PRDX3;ADRM1;UBE2C;PARK7;PHB2;NLRP3;CISH;ARHGAP33;CKS1B;CKS2;CLU;RINL;IQGAP3;COL6A3;CRYAB;CSF1;CSK;PIK3R6;CST3;CTGF;COMMD7;ADRA2A;COMMD1;CTSB;DAB2IP;GADD45A;DDIT3;DHFR;DUSP4;DUSP6;E2F1;ECT2;LPAR1;SPRED2;ENG;EPHA1;EZH2;FBL…
GO:0007052	3.96094e-12	6.62099	6.32777	28	74	mitotic spindle organization	NDC80;DCTN2;PLK2;TPX2;KIF4A;CHMP2A;WDR62;BIRC5;KIF11;KIFC1;RHOA;STMN1;MAP4;MYBL2;NEK2;CHMP1A;PLK1;PPP2R4;SPC25;RAN;AURKA;TTK;PSRC1;RAB11A;CCNB1;PRC1;AURKB;KIF23
GO:0023052	4.23152e-12	1.47245	521.613	642	6100	signaling	ADA;CD24;MED16;SH2D3A;ARPC3;TSPAN1;PDIA6;BCAP31;EBI3;CDK2;SORBS3;CNIH1;CDK4;CDK5;CDK6;PSMD14;RCAN2;SPRY1;SPRY2;CDKN1A;CDKN2A;TRAIP;CDKN2B;MYL12B;NDC80;IFITM3;IFI30;ACAA2;HAX1;MAD2L2;TADA3;AGPAT1;AGPAT2;CXCL13;SIVA1;CENPA;RBCK1;CENPE;MYL12A;CENPF;RGS14;CXCR6;CNPY3;CFL1;CTSC;GIPC1;PLK2;NEK6;CGA;CGB;HPSE;USP20;HCST;YIF1A;GADD45G;SEC61B;PDIA5;KIF2C;OGFR;CIT;ZWINT;CAPN10;CORO1A;FSTL1;PARK7;PHB2;GABARA…
GO:0070486	4.29196e-12	2.5717	37.7101	83	441	leukocyte aggregation	ADA;CD24;EBI3;CDK6;CDKN2A;CORO1A;VSIG4;NLRP3;AMICA1;CSK;PIK3R6;DPP4;EGR1;EGR3;TIGIT;FKBP1A;JMJD6;LAT;PRELID1;SIT1;PYCARD;ICOS;HAS2;STOML2;HLA-A;HLA-DMA;HLA-DMB;HLA-DPA1;HLA-DPB1;HLA-DQA1;HLA-DQB1;HLA-DRA;HLA-DRB1;HLA-DRB5;HLA-G;ICAM1;IFNG;IGF1;IGFBP2;IL10;IDO1;ITGAD;JAG2;LAG3;LGALS1;LGALS3;LGALS9;PDCD1;SASH3;SIRPG;PSEN2;PSMB10;PTGER4;BAX;RAC2;BCL2;CCL5;CCL21;XCL1;CXCL12;NOD2;SEMA4A;ZFP36L1;THY1;C…
GO:0022610	4.95189e-12	1.81587	122.023	196	1427	biological adhesion	ADA;CD24;TROAP;EBI3;SORBS3;CDK5;CDK6;CDKN2A;MAD2L2;CXCL13;MYL12A;HPSE;CORO1A;VSIG4;NLRP3;CLIC1;AMICA1;CCR1;COL1A1;COL3A1;COL6A1;COL6A3;COL15A1;COMP;CLDN4;CLDN3;CSF1;CSK;HAPLN3;CSRP1;PIK3R6;CTGF;CTNNA1;DPP4;TOR1A;EGR1;EGR3;TIGIT;ENG;DMTN;EPHA1;FBLN1;FKBP1A;STAB1;JMJD6;PRKD2;GCNT1;LAT;PRELID1;SIT1;CXCR3;RGCC;PYCARD;ICOS;HAS2;STOML2;HLA-A;HLA-DMA;HLA-DMB;HLA-DPA1;HLA-DPB1;HLA-DQA1;HLA-DQB1;HLA-DRA;H…
GO:0044700	5.26371e-12	1.46994	521.186	641	6095	single organism signaling	ADA;CD24;MED16;SH2D3A;ARPC3;TSPAN1;PDIA6;BCAP31;EBI3;CDK2;SORBS3;CNIH1;CDK4;CDK5;CDK6;PSMD14;RCAN2;SPRY1;SPRY2;CDKN1A;CDKN2A;TRAIP;CDKN2B;MYL12B;NDC80;IFITM3;IFI30;ACAA2;HAX1;MAD2L2;TADA3;AGPAT1;AGPAT2;CXCL13;SIVA1;CENPA;RBCK1;CENPE;MYL12A;CENPF;RGS14;CXCR6;CNPY3;CFL1;CTSC;GIPC1;PLK2;NEK6;CGA;CGB;HPSE;USP20;HCST;YIF1A;GADD45G;SEC61B;PDIA5;KIF2C;OGFR;CIT;ZWINT;CAPN10;CORO1A;FSTL1;PARK7;PHB2;GABARA…
GO:0006796	6.14666e-12	1.58206	252.512	350	2953	phosphate-containing compound metabolic process	ADA;CD24;SH2D3A;CDK2;SORBS3;CDK4;CDK5;CDK6;PSMD14;SPRY1;SPRY2;CDKN1A;CDKN2A;BCKDK;CDKN2B;CDKN3;HAX1;MAD2L2;TADA3;AGPAT1;AGPAT2;DNPH1;CENPE;ATP5L;RGS14;PMVK;CFL1;PLK2;NEK6;HCST;GADD45G;PRDX3;CHEK1;CIT;PLA2G16;PARK7;PHB2;ACOT7;MGLL;MB21D1;CISH;CKS1B;CKS2;CLU;CCR1;CCR5;PLK3;IQGAP3;NUDT16;COX8A;TRPM6;CRYAB;CSF1;CSK;PIK3R6;CTGF;ADRA2A;GLIPR2;DAB2IP;MBOAT1;CDCA2;GADD45A;ABHD3;DHFR;DUSP4;DUSP6;DUT;TYMP;…
GO:0007155	6.15783e-12	1.81314	121.51	195	1421	cell adhesion	ADA;CD24;TROAP;EBI3;SORBS3;CDK5;CDK6;CDKN2A;MAD2L2;CXCL13;MYL12A;HPSE;CORO1A;VSIG4;NLRP3;CLIC1;AMICA1;CCR1;COL1A1;COL3A1;COL6A1;COL6A3;COL15A1;COMP;CLDN4;CLDN3;CSF1;CSK;HAPLN3;CSRP1;PIK3R6;CTGF;CTNNA1;DPP4;TOR1A;EGR1;EGR3;TIGIT;ENG;DMTN;EPHA1;FBLN1;FKBP1A;STAB1;JMJD6;PRKD2;GCNT1;LAT;PRELID1;SIT1;CXCR3;RGCC;PYCARD;ICOS;HAS2;STOML2;HLA-A;HLA-DMA;HLA-DMB;HLA-DPA1;HLA-DPB1;HLA-DQA1;HLA-DQB1;HLA-DRA;H…
GO:0002694	6.3775e-12	2.59946	35.9999	80	421	regulation of leukocyte activation	ADA;CD24;EBI3;CDKN1A;CDKN2A;CORO1A;VSIG4;NLRP3;CSK;PIK3R6;DPP4;AHR;EGR3;TIGIT;FLT3LG;RHBDD3;LAT;PRELID1;SIT1;PYCARD;ICOS;HLA-A;HLA-DMA;HLA-DMB;HLA-DPA1;HLA-DPB1;HLA-DQA1;HLA-DQB1;HLA-DRA;HLA-DRB1;HLA-DRB5;HLA-G;HMGB3;ID2;IFNG;IGF1;IGFBP2;IL10;IDO1;TBC1D10C;LAG3;LGALS1;LGALS3;LGALS9;MZB1;PDCD1;PLSCR1;SASH3;SIRPG;AXL;PVRL2;RAC2;BCL2;CCL5;CCL21;XCL1;NOD2;SLC7A2;STX4;THY1;CCR2;VCAM1;NR4A3;ZC3H12A;SLA…
GO:0043933	7.02968e-12	1.62536	210.954	302	2467	macromolecular complex subunit organization	ARPC3;ARPC1B;CDK2;SORBS3;CDK4;CDKN2A;TUBA1B;TUBB4B;NDC80;HAX1;MAD2L2;TACC3;TADA3;DCTN2;ANP32B;CXCL13;MRPL28;TACC2;CENPA;SMC2;SPAG5;CENPE;CENPF;RGS14;CFL1;POLQ;PLK2;NEK6;RUVBL2;ARID5A;KIF2C;ADRM1;UBE2C;CHEK1;CORO1A;WDHD1;MRPL3;NACC1;PARK7;TWF2;WBSCR22;NLRP3;MRPL54;CLU;PLK3;COL1A1;COL3A1;COL6A1;CLDN3;CRYAB;KIF18B;CTGF;CTNNA1;DAB2IP;TOR1A;ECT2;LPAR1;AHR;EIF4EBP1;STRA13;TUBB;DMTN;EPHA1;MECOM;EZH2;LRW…
GO:0050790	7.56005e-12	1.64644	194.793	283	2278	regulation of catalytic activity	CD24;SH2D3A;SAE1;BCAP31;CDK2;CDK4;CDK5;PSMD14;RCAN2;SPRY1;SPRY2;CDKN1A;CDKN2A;CDKN2B;CDKN3;WFDC2;MAD2L2;ANP32B;CXCL13;CENPE;CENPF;RGS14;CTSC;GADD45G;PRDX3;ADRM1;UBE2C;PARK7;NLRP3;CISH;ARHGAP33;CKS1B;CKS2;CLU;RINL;IQGAP3;COL6A3;CRYAB;CSF1;CSK;PIK3R6;CST3;CTGF;ADRA2A;CTSB;DAB2IP;GADD45A;DHFR;DUSP4;DUSP6;ECT2;LPAR1;SPRED2;ENG;EPHA1;EZH2;FBLN1;FGF2;FGF7;FKBP1A;PPP6R1;TPX2;RGL1;MTCL1;MMD;PSD4;CDC42EP4…
GO:0016477	8.3936e-12	1.90368	97.3963	164	1139	cell migration	ADA;CD24;TSPAN1;CDK5;CXCL13;CFL1;GIPC1;CGA;CORO1A;AMICA1;CCR1;CCR4;CCR5;CCR6;SPNS2;COL1A1;COL3A1;CSF1;CSK;APCDD1;CTGF;ADRA2A;GLIPR2;DAB2IP;DPP4;TOR1A;LPAR1;EGR3;TMEM201;EMX2;ENG;DMTN;EPHA1;FBLN1;BRAT1;FGF2;FGF7;PLXNB2;FUT8;PRKD2;ASPM;GCNT1;GJA1;CXCR3;CCDC141;RGCC;PYCARD;HAS2;HEXB;HMGB2;NR4A1;HSPA5;HSPB1;ICAM1;IFNG;APOD;IGF1;IGFBP5;CYR61;IL10;IL16;INSR;ITGA1;ITGA3;JAG2;JUP;RHOA;RHOC;L1CAM;RHOG;ARH…
GO:1901991	9.4613e-12	3.88458	14.3657	44	168	negative regulation of mitotic cell cycle phase transition	CDK2;PSMD14;CDKN1A;CDKN2B;MAD2L2;CENPF;UBE2C;PLK3;E2F7;EZH2;KANK2;RGCC;GPR132;MAD2L1;GTSE1;PLK1;PIDD1;PSMA4;PSMA6;PSMA7;PSMB2;PSMB3;PSMB6;PSMB9;PSMB10;PSMC3;PSMC4;PSMD8;PSMD10;PSMD13;PSME1;PSME2;CCND1;BCL2;CLSPN;BUB1;BUB1B;TTK;UBC;CCNA2;CCNB1;TICRR;CDK1;CDC20
GO:0007264	9.90771e-12	2.01	78.413	139	917	small GTPase mediated signal transduction	SH2D3A;ARPC3;CDK2;PSMD14;SPRY1;SPRY2;CDKN1A;CDKN2A;MYL12B;NDC80;CENPA;CENPE;CENPF;CFL1;PLK2;KIF2C;CIT;ZWINT;PARK7;ARHGAP33;COL3A1;IQGAP3;CSF1;CTNNA1;ADRA2A;SGOL2;DAB2IP;DUSP6;ECT2;LPAR1;SKA1;FGF2;FGF7;RGL1;PSD4;CDC42EP4;NUP62;GDI1;RGL4;LAT;NKIRAS2;DBNL;H3F3B;BIRC5;IGF1;SKA2;IL2RB;IL2RG;ITGA3;ARF1;ARF5;RHOA;RHOB;RHOC;RND3;RHOG;ARHGAP4;ARHGDIA;ARHGDIB;MAD2L1;RAB8A;MYL6;NCF4;PEBP1;PDGFRA;PLK1;RIN2;C…
GO:0042110	1.08204e-11	2.54972	37.026	81	433	T cell activation	ADA;CD24;EBI3;CDK6;CDKN2A;CORO1A;VSIG4;NLRP3;AMICA1;CSK;PIK3R6;DPP4;EGR1;EGR3;TIGIT;FKBP1A;JMJD6;LAT;PRELID1;SIT1;PYCARD;ICOS;STOML2;HLA-A;HLA-DMA;HLA-DMB;HLA-DPA1;HLA-DPB1;HLA-DQA1;HLA-DQB1;HLA-DRA;HLA-DRB1;HLA-DRB5;HLA-G;ICAM1;IFNG;IGF1;IGFBP2;IL10;IDO1;ITGAD;JAG2;LAG3;LGALS1;LGALS3;LGALS9;PDCD1;SASH3;SIRPG;PSEN2;PSMB10;PTGER4;BAX;RAC2;BCL2;CCL5;CCL21;XCL1;CXCL12;NOD2;SEMA4A;ZFP36L1;THY1;CCR2;V…
GO:0070489	1.08204e-11	2.54972	37.026	81	433	T cell aggregation	ADA;CD24;EBI3;CDK6;CDKN2A;CORO1A;VSIG4;NLRP3;AMICA1;CSK;PIK3R6;DPP4;EGR1;EGR3;TIGIT;FKBP1A;JMJD6;LAT;PRELID1;SIT1;PYCARD;ICOS;STOML2;HLA-A;HLA-DMA;HLA-DMB;HLA-DPA1;HLA-DPB1;HLA-DQA1;HLA-DQB1;HLA-DRA;HLA-DRB1;HLA-DRB5;HLA-G;ICAM1;IFNG;IGF1;IGFBP2;IL10;IDO1;ITGAD;JAG2;LAG3;LGALS1;LGALS3;LGALS9;PDCD1;SASH3;SIRPG;PSEN2;PSMB10;PTGER4;BAX;RAC2;BCL2;CCL5;CCL21;XCL1;CXCL12;NOD2;SEMA4A;ZFP36L1;THY1;CCR2;V…
GO:0016337	1.10663e-11	2.16755	60.0283	114	702	single organismal cell-cell adhesion	ADA;CD24;EBI3;CDK6;CDKN2A;MAD2L2;CXCL13;MYL12A;CORO1A;VSIG4;NLRP3;CLIC1;AMICA1;CSK;CSRP1;PIK3R6;CTNNA1;DPP4;EGR1;EGR3;TIGIT;DMTN;FKBP1A;JMJD6;GCNT1;LAT;PRELID1;SIT1;RGCC;PYCARD;ICOS;HAS2;STOML2;HLA-A;HLA-DMA;HLA-DMB;HLA-DPA1;HLA-DPB1;HLA-DQA1;HLA-DQB1;HLA-DRA;HLA-DRB1;HLA-DRB5;HLA-G;HSPB1;ICAM1;ICAM3;IFNG;IGF1;IGFBP2;CYR61;IL10;IDO1;ITGAD;JAG2;JUP;L1CAM;LAG3;LEP;LGALS1;LGALS3;LGALS9;EPCAM;PDCD1;P…
GO:0043069	1.13105e-11	2.06212	71.0591	129	831	negative regulation of programmed cell death	ADA;PSMD14;SPRY2;CDKN1A;ACAA2;HAX1;RBCK1;CFL1;PLK2;PRDX3;CORO1A;PARK7;PHB2;CLU;PLK3;COMP;CRYAB;CTNNA1;DAD1;EGR1;EGR2;EGR3;EPOR;MECOM;DDIAS;DDAH2;NUP62;FKBP8;PRDX5;KANK2;HIGD1A;PRELID1;GPI;CXCR3;DCPS;SLC25A5;GSTP1;ANXA5;HMGB2;HSPA1A;HSPA1B;HSPA5;HSPB1;BIRC5;ICAM1;IGF1;CYR61;FASLG;IL2RB;IL10;IDO1;IRF7;JUN;KRT18;LEP;LGALS3;ARHGDIA;LMNA;EPCAM;MAD2L1;MCL1;MDK;MET;MITF;NFKBIA;NR4A2;OGG1;NDUFA13;PDCD1;T…
GO:0010942	1.17034e-11	2.28257	50.7932	101	594	positive regulation of cell death	BCAP31;CDK4;CDK5;CDKN1A;CDKN2A;ANP32B;SIVA1;RBCK1;CTSC;GADD45G;CAPN10;PARK7;NLRP3;CLU;CTGF;CTNNA1;DAB2IP;GADD45A;DDIT3;DUSP6;E2F1;ECT2;LPAR1;EGR1;ALDH1A3;PHLDA1;PHLDA3;MTCH1;NUPR1;PRELID1;CXCR3;RGCC;PYCARD;GZMA;ANXA5;HIP1;APBB1;ID3;IFI27;IFNG;CYR61;FASLG;IL10;IDO1;IRF5;ITGA1;JUN;RHOB;ARHGAP4;LDHA;LGALS9;LTA;MCL1;GADD45B;ATF3;OSM;G0S2;NDUFA13;PDCD1;TNFRSF12A;ZAK;PIN1;CYCS;DDIT4;PPP1CA;PPP2R1A;PPP2…
GO:0042221	1.1948e-11	1.50508	356.493	464	4169	response to chemical	NAT2;ADA;CD24;ARPC3;PDIA6;BCAP31;EBI3;CDK2;CDK4;CDK5;PSMD14;MFSD10;SPRY1;SPRY2;CDKN1A;TRAIP;CDKN2B;TUBA1B;MYL12B;IFITM3;IFI30;ACAA2;HAX1;AGPAT1;AGPAT2;CXCL13;SLC34A2;MYL12A;CENPF;PMVK;CXCR6;B3GNT2;CFL1;CTSC;GIPC1;RUVBL2;YIF1A;PRDX3;SEC61B;PDIA5;CAPN10;CORO1A;FSTL1;CMTM7;PARK7;MGLL;TWF2;NLRP3;MB21D1;CISH;AP3S1;CLU;AMICA1;CLTA;CCR1;CCR4;CCR5;CCR6;PLK3;CYP4F22;COL1A1;COL3A1;COL4A1;IQGAP3;COL4A2;COL6…
GO:0071593	1.22239e-11	2.54233	37.1115	81	434	lymphocyte aggregation	ADA;CD24;EBI3;CDK6;CDKN2A;CORO1A;VSIG4;NLRP3;AMICA1;CSK;PIK3R6;DPP4;EGR1;EGR3;TIGIT;FKBP1A;JMJD6;LAT;PRELID1;SIT1;PYCARD;ICOS;STOML2;HLA-A;HLA-DMA;HLA-DMB;HLA-DPA1;HLA-DPB1;HLA-DQA1;HLA-DQB1;HLA-DRA;HLA-DRB1;HLA-DRB5;HLA-G;ICAM1;IFNG;IGF1;IGFBP2;IL10;IDO1;ITGAD;JAG2;LAG3;LGALS1;LGALS3;LGALS9;PDCD1;SASH3;SIRPG;PSEN2;PSMB10;PTGER4;BAX;RAC2;BCL2;CCL5;CCL21;XCL1;CXCL12;NOD2;SEMA4A;ZFP36L1;THY1;CCR2;V…
GO:0006793	1.26302e-11	1.568	256.531	353	3000	phosphorus metabolic process	ADA;CD24;SH2D3A;CDK2;SORBS3;CDK4;CDK5;CDK6;PSMD14;SPRY1;SPRY2;CDKN1A;CDKN2A;BCKDK;CDKN2B;CDKN3;HAX1;MAD2L2;TADA3;AGPAT1;AGPAT2;DNPH1;CENPE;ATP5L;RGS14;PMVK;CFL1;PLK2;NEK6;HCST;GADD45G;PRDX3;CHEK1;CIT;PLA2G16;PARK7;PHB2;ACOT7;MGLL;MB21D1;CISH;CKS1B;CKS2;CLU;ACOT4;CCR1;CCR5;PLK3;IQGAP3;NUDT16;COX8A;TRPM6;CRYAB;CSF1;CSK;PIK3R6;CTGF;ADRA2A;GLIPR2;DAB2IP;MBOAT1;CDCA2;GADD45A;ABHD3;DHFR;DUSP4;DUSP6;DUT…
GO:0051249	1.58275e-11	2.69657	31.3823	72	367	regulation of lymphocyte activation	ADA;CD24;EBI3;CDKN1A;CDKN2A;CORO1A;VSIG4;NLRP3;CSK;PIK3R6;DPP4;AHR;EGR3;TIGIT;FLT3LG;RHBDD3;LAT;PRELID1;SIT1;PYCARD;ICOS;HLA-A;HLA-DMA;HLA-DMB;HLA-DPA1;HLA-DPB1;HLA-DQA1;HLA-DQB1;HLA-DRA;HLA-DRB1;HLA-DRB5;HLA-G;HMGB3;ID2;IFNG;IGF1;IGFBP2;IL10;IDO1;TBC1D10C;LAG3;LGALS1;LGALS3;LGALS9;MZB1;PDCD1;SASH3;SIRPG;AXL;RAC2;BCL2;CCL5;CCL21;XCL1;NOD2;THY1;CCR2;VCAM1;SLA2;NFKBID;CAV1;TNFSF14;FADD;CD2;CD5;CD83…
GO:0007154	1.70146e-11	1.45377	539.571	657	6310	cell communication	ADA;CD24;MED16;SH2D3A;ARPC3;TSPAN1;PDIA6;BCAP31;EBI3;CDK2;SORBS3;CNIH1;CDK4;CDK5;CDK6;PSMD14;RCAN2;SPRY1;SPRY2;CDKN1A;CDKN2A;TRAIP;CDKN2B;MYL12B;NDC80;IFITM3;IFI30;ACAA2;HAX1;MAD2L2;TADA3;AGPAT1;AGPAT2;CXCL13;SIVA1;CENPA;RBCK1;CENPE;MYL12A;CENPF;RGS14;CXCR6;CNPY3;CFL1;CTSC;GIPC1;PLK2;NEK6;CGA;CGB;HPSE;USP20;HCST;YIF1A;GADD45G;SEC61B;PDIA5;KIF2C;OGFR;CIT;ZWINT;CAPN10;CORO1A;FSTL1;LZTS1;PARK7;PHB2;…
GO:0040012	1.74818e-11	2.16453	59.0022	112	690	regulation of locomotion	ADA;CDK5;CDK6;IFITM3;CXCL13;CGA;CORO1A;CCR1;CCR6;COL1A1;COL3A1;CSF1;CTNNA1;ADRA2A;GLIPR2;DAB2IP;LPAR1;ENG;DMTN;EPHA1;FBLN1;FGF2;FGF7;PLXNB2;PRKD2;CXCR3;RGCC;PHPT1;CFAP20;PYCARD;HAS2;ANXA5;HSPA5;HSPB1;ICAM1;IFNG;APOD;IGF1;IGFBP5;CYR61;IL16;INSR;ITGA3;JAG2;RHOA;ARHGAP4;LGALS1;LGALS3;LGALS9;ARHGDIB;LMNA;EPCAM;MET;MPP1;MYO1C;ABI3;PDGFRA;PFN1;SERPINE2;PIN1;PLXNA3;CORO1B;PTGER4;PVRL2;RAC2;BCL2;RRAS;CCL…
GO:0009056	1.86032e-11	1.63958	189.491	275	2216	catabolic process	ADA;BCAP31;CDK2;CDK5;PSMD14;CDKN2A;BCKDK;HAX1;MAD2L2;RNASEH2A;DNPH1;RBCK1;CENPE;CENPF;CTSC;GIPC1;PLK2;NEK6;HPSE;USP20;PRDX3;SEC61B;UBE2C;CIT;PLA2G16;LSM6;LZTS1;PARK7;ACOT7;GABARAP;MGLL;CLU;ACOT4;PLK3;COL1A1;COL3A1;COL4A1;COL4A2;COL6A1;COL6A3;COL15A1;COMT;NUDT16;COX8A;SLC25A10;CST3;ADRA2A;COMMD1;CTSB;CTSD;CTSL;CTSW;DAB2IP;DCN;APOBEC3H;DDIT3;DUT;TOR1A;TYMP;ECH1;ECHS1;APOBEC3F;ENO1;ENO2;ESD;FABP5;FA…
GO:0051248	1.98089e-11	1.93458	87.5627	150	1024	negative regulation of protein metabolic process	CDK5;PSMD14;SPRY1;SPRY2;CDKN1A;CDKN2A;CDKN2B;WFDC2;MAD2L2;CENPF;RGS14;GIPC1;GADD45G;PRDX3;UBE2C;PARK7;CISH;CLU;COL6A3;CRYAB;CSK;CST3;DAB2IP;GADD45A;DUSP4;DUSP6;EIF4EBP1;SPRED2;ENG;DMTN;EPHA1;MECOM;FBLN1;FKBP1A;DKK1;NUP62;PPP1R15A;PRDX5;BACE2;GAPDH;GPI;FBXO43;GPS1;TRIB2;PYCARD;GSTP1;ANXA2;APBB1;DNAJB2;HSPA1A;HSPA1B;HSPB1;BIRC5;APOD;IGF1;IGFBP5;FASLG;IL10;JUN;TBC1D10C;LAG3;LIF;MAD2L1;CARD17;GADD45B…
GO:1901575	2.04257e-11	1.70707	151.781	230	1775	organic substance catabolic process	ADA;BCAP31;CDK2;CDK5;PSMD14;CDKN2A;BCKDK;MAD2L2;RNASEH2A;DNPH1;RBCK1;CENPE;CENPF;CTSC;GIPC1;PLK2;NEK6;HPSE;USP20;SEC61B;UBE2C;CIT;PLA2G16;LSM6;PARK7;ACOT7;MGLL;CLU;ACOT4;PLK3;COMT;NUDT16;SLC25A10;CST3;ADRA2A;COMMD1;CTSB;CTSD;CTSL;CTSW;DAB2IP;DCN;APOBEC3H;DDIT3;DUT;TOR1A;TYMP;ECH1;ECHS1;APOBEC3F;ENO1;ENO2;ESD;FABP5;FAH;FEN1;FGF2;ALDOA;ETHE1;DDAH2;DDAH1;PLA2G15;SDF2L1;FUT8;PLCXD2;LSM4;RHBDD3;BACE2;…
GO:0032269	3.05559e-11	1.95717	81.919	142	958	negative regulation of cellular protein metabolic process	CDK5;PSMD14;SPRY1;SPRY2;CDKN1A;CDKN2A;CDKN2B;WFDC2;MAD2L2;CENPF;RGS14;GIPC1;GADD45G;PRDX3;UBE2C;PARK7;CISH;COL6A3;CRYAB;CSK;CST3;DAB2IP;GADD45A;DUSP4;DUSP6;EIF4EBP1;SPRED2;ENG;DMTN;EPHA1;MECOM;FBLN1;FKBP1A;DKK1;NUP62;PPP1R15A;PRDX5;GAPDH;GPI;FBXO43;GPS1;TRIB2;PYCARD;GSTP1;ANXA2;DNAJB2;HSPA1A;HSPA1B;HSPB1;BIRC5;IGF1;IGFBP5;FASLG;IL10;JUN;TBC1D10C;LIF;MAD2L1;CARD17;GADD45B;ATF3;PEBP1;VPS28;CRIM1;SE…
GO:1901988	3.06201e-11	3.64914	15.3919	45	180	negative regulation of cell cycle phase transition	CDK2;PSMD14;CDKN1A;CDKN2B;MAD2L2;CENPF;UBE2C;PLK3;E2F7;EZH2;KANK2;RGCC;GPR132;MAD2L1;GTSE1;PLK1;PIDD1;PSMA4;PSMA6;PSMA7;PSMB2;PSMB3;PSMB6;PSMB9;PSMB10;PSMC3;PSMC4;PSMD8;PSMD10;PSMD13;PSME1;PSME2;CCND1;BCL2;CLSPN;BUB1;BUB1B;TTK;UBC;CCNA2;CCNB1;TICRR;H2AFY;CDK1;CDC20
GO:0098602	3.51204e-11	2.09096	64.0473	118	749	single organism cell adhesion	ADA;CD24;EBI3;CDK6;CDKN2A;MAD2L2;CXCL13;MYL12A;CORO1A;VSIG4;NLRP3;CLIC1;AMICA1;CSK;CSRP1;PIK3R6;CTNNA1;DPP4;EGR1;EGR3;TIGIT;DMTN;EPHA1;FBLN1;FKBP1A;JMJD6;GCNT1;LAT;PRELID1;SIT1;RGCC;PYCARD;ICOS;HAS2;STOML2;HLA-A;HLA-DMA;HLA-DMB;HLA-DPA1;HLA-DPB1;HLA-DQA1;HLA-DQB1;HLA-DRA;HLA-DRB1;HLA-DRB5;HLA-G;HSPB1;ICAM1;ICAM3;IFNG;IGF1;IGFBP2;CYR61;IL10;IDO1;ITGAD;JAG2;JUP;L1CAM;LAG3;LEP;LGALS1;LGALS3;LGALS9;E…
GO:0033043	3.58282e-11	1.94251	83.6292	144	978	regulation of organelle organization	SAE1;ARPC3;ARPC1B;SORBS3;CDK5;CDKN2A;ACAA2;HAX1;MAD2L2;TADA3;VAT1;SIVA1;SPAG5;CENPE;CENPF;CFL1;PLK2;NEK6;RUVBL2;ARID5A;UBE2C;CHEK1;CIT;CORO1A;WDHD1;CDCA5;PARK7;PHB2;TWF2;CTGF;E2F1;ECT2;LPAR1;DMTN;EPHA1;SKA1;SKA3;TPX2;CDC42EP4;EID1;PRKD2;PHF19;CKAP2;PRELID1;CHMP2A;FBXO43;RGCC;PHPT1;PYCARD;FHOD1;SLC25A5;ANXA2;STOML2;HMGA1;HSPA1A;BIRC5;ICAM1;IGF1;SKA2;INSR;ARF1;KIF11;RHOA;STMN1;LIF;LMNA;MAD2L1;NEK2;…
GO:1903321	3.61144e-11	4.00972	12.741	40	149	negative regulation of protein modification by small protein conjugation or removal	CDK5;PSMD14;CDKN2A;MAD2L2;CENPF;UBE2C;PARK7;FBXO43;DNAJB2;HSPA1A;HSPA1B;MAD2L1;VPS28;PLK1;PSMA4;PSMA6;PSMA7;PSMB2;PSMB3;PSMB6;PSMB9;PSMB10;PSMC3;PSMC4;PSMD8;PSMD10;PSMD13;PSME1;PSME2;TRIM21;BUB1;BUB1B;TTK;UBC;PDCL3;CAV1;PER2;CCNB1;ISG15;CDC20
GO:0033554	3.6416e-11	1.67712	161.016	240	1883	cellular response to stress	SH2D3A;PDIA6;BCAP31;CDK2;CDK6;DDX39A;PSMD14;CDKN1A;CDKN2A;ACAA2;HAX1;MAD2L2;RNASEH2A;RAD51AP1;RGS14;POLQ;NEK6;RUVBL2;YIF1A;GADD45G;PRDX3;SEC61B;PDIA5;CHEK1;LZTS1;CDCA5;PARK7;GABARAP;CLU;PLK3;COMT;NUDT16;COX8A;CRYAB;E2F7;EME1;CST3;CTGF;CTNNA1;CTSD;DAB2IP;ESCO2;GADD45A;DDIT3;DHFR;DUSP4;DUSP6;TOR1A;E2F1;ECT2;EGR1;SPRED2;STRA13;SLC29A1;EPAS1;MECOM;EZH2;DDIAS;BRAT1;FEN1;FOS;PHLDA3;NUP62;PPP1R15A;SDF2L…
GO:1902533	4.14255e-11	1.94708	82.261	142	962	positive regulation of intracellular signal transduction	ADA;CD24;BCAP31;SORBS3;PSMD14;SPRY2;CDKN2A;HAX1;RBCK1;PLK2;NEK6;HPSE;HCST;GADD45G;PARK7;PHB2;CLU;CCR1;COL3A1;IQGAP3;CSF1;CSK;PIK3R6;CTGF;ADRA2A;GLIPR2;DAB2IP;GADD45A;DDIT3;DUSP6;ECT2;LPAR1;EEF1D;SPRED2;EZH2;FGF2;FGF7;FKBP1A;NUP62;PRKD2;GJA1;LAT;CXCR3;DBNL;PYCARD;MDFIC;HINT1;PRMT1;HSPA1A;HSPA1B;ICAM1;IFNG;SLC35B2;IGF1;IGFBP4;IGFBP5;FASLG;IL2RB;IL2RG;IL10;INSR;ITGA1;KISS1;RHOA;RHOC;L1CAM;LEP;LGALS1…
GO:0051239	4.17162e-11	1.60403	205.481	292	2403	regulation of multicellular organismal process	ADA;CD24;EBI3;CDK5;CDK6;SPRY1;CDKN2A;TRAIP;CDKN2B;HAX1;MAD2L2;AGPAT1;AGPAT2;CXCL13;CENPF;RGS14;CFL1;PLK2;HPSE;CIT;LZTS1;PARK7;VSIG4;PHB2;MGLL;TWF2;NLRP3;MB21D1;OSR2;CLU;CLIC1;CCR1;CCR6;HSPB6;COL1A1;COL3A1;IQGAP3;COL4A2;COMT;CSF1;CSK;PIK3R6;CST3;CTGF;CTNNA1;ADRA2A;GLIPR2;DAB2IP;DDIT3;DUSP6;ECT2;LPAR1;S1PR3;EGR1;EGR2;EGR3;TIGIT;EPAS1;DMTN;EPHA1;EZH2;FBLN1;EFEMP1;FGF2;FGF7;DKK1;STAB1;FLT3LG;NCS1;FOS…
GO:0050867	4.95706e-11	2.94941	23.8574	59	279	positive regulation of cell activation	ADA;CD24;EBI3;CDKN1A;CORO1A;NLRP3;CSK;PIK3R6;CTGF;DPP4;EGR3;DMTN;FLT3LG;PYCARD;ICOS;HLA-A;HLA-DMA;HLA-DMB;HLA-DPA1;HLA-DPB1;HLA-DQA1;HLA-DQB1;HLA-DRA;HLA-DRB1;HLA-DRB5;HLA-G;IFNG;IGF1;IGFBP2;LEP;LGALS1;LGALS9;PDCD1;SASH3;SIRPG;AXL;PVRL2;BCL2;CCL5;CCL21;XCL1;NOD2;STX4;THY1;CCR2;VCAM1;NR4A3;CAV1;VAMP8;TNFSF14;FADD;CD2;CD5;CD83;CD27;CD28;CD38;CD74;CD81
GO:0044092	5.09327e-11	1.89656	90.2135	152	1055	negative regulation of molecular function	PSMD14;SPRY1;SPRY2;CDKN1A;CDKN2A;CDKN2B;WFDC2;MAD2L2;SIVA1;RBCK1;CENPF;RGS14;RUVBL2;GADD45G;PRDX3;UBE2C;PARK7;PHB2;NLRP3;CISH;COL6A3;CRYAB;CSK;CST3;COMMD7;ADRA2A;COMMD1;DAB2IP;GADD45A;DDIT3;DUSP4;DUSP6;E2F1;SPRED2;ENG;EPHA1;EZH2;FKBP1A;NUP62;PPP1R15A;PRDX5;GCHFR;PPP1R14B;GPI;FBXO43;GPS1;TRIB2;PHPT1;PYCARD;GSTP1;GZMA;ANXA2;ANXA5;HSPA5;HSPB1;BIRC5;ANO9;ID2;ID3;FASLG;IL10;JUN;MAD2L1;CARD17;GADD45B;N…
GO:0051302	5.89989e-11	2.84358	25.8241	62	302	regulation of cell division	CDKN1A;MAD2L2;CENPE;CENPF;GIPC1;NEK6;UBE2C;CHEK1;CIT;CDCA5;PHB2;PLK3;E2F7;KIF18B;ECT2;FGF2;FGF7;ASPM;CHMP2A;FBXO43;RGCC;BIRC5;IGF1;INSR;KIF11;RHOA;LIF;MAD2L1;MDK;NEK2;OSM;CHMP1A;NUSAP1;PGF;PIM1;PIN1;PLK1;ANLN;AURKAIP1;PSMD10;CCND1;CXCR5;AURKA;BUB1;BUB1B;TTK;E2F8;CALM2;CALM3;PSRC1;CCNB1;PKMYT1;AURKB;PTTG1;CD28;KIF23;ESPL1;DLGAP5;CDC6;CDC20;KIF14;CDC25C
GO:0031397	6.18697e-11	4.10717	11.8859	38	139	negative regulation of protein ubiquitination	CDK5;PSMD14;CDKN2A;MAD2L2;CENPF;UBE2C;PARK7;FBXO43;HSPA1A;HSPA1B;MAD2L1;VPS28;PLK1;PSMA4;PSMA6;PSMA7;PSMB2;PSMB3;PSMB6;PSMB9;PSMB10;PSMC3;PSMC4;PSMD8;PSMD10;PSMD13;PSME1;PSME2;BUB1;BUB1B;TTK;UBC;PDCL3;CAV1;PER2;CCNB1;ISG15;CDC20
GO:0042127	6.19434e-11	1.75533	124.674	195	1458	regulation of cell proliferation	ADA;CD24;EBI3;CDK2;CDK4;CDK6;SPRY1;SPRY2;CDKN1A;CDKN2A;CDKN2B;CDKN3;IFI30;CXCL13;CGA;HPSE;PRDX3;CHEK1;CORO1A;NACC1;VSIG4;PHB2;OSR2;AMICA1;IQGAP3;COMT;NUDT16;CSF1;E2F7;CSK;CST3;CTGF;CTNNA1;ADRA2A;DAB2IP;DPP4;E2F1;E2F4;S1PR3;EGR1;AHR;EGR3;ENG;EPHA1;MECOM;EZH2;FBLN1;FGF2;FGF7;FLT3LG;TNS2;FOLR2;NUP62;FTH1;PRKD2;ASPM;KANK2;FBXO2;NUPR1;GJA1;CXCR3;GRN;RGCC;PYCARD;SLC25A5;GSTP1;SERTAD1;ANXA2;HAS2;HLA-A;H…
GO:0022407	6.32234e-11	2.62088	31.6388	71	370	regulation of cell-cell adhesion	ADA;CD24;EBI3;CDKN2A;MAD2L2;CXCL13;CORO1A;VSIG4;NLRP3;CSK;PIK3R6;DPP4;EGR3;TIGIT;DMTN;LAT;PRELID1;SIT1;RGCC;PYCARD;ICOS;HAS2;HLA-A;HLA-DMA;HLA-DMB;HLA-DPA1;HLA-DPB1;HLA-DQA1;HLA-DQB1;HLA-DRA;HLA-DRB1;HLA-DRB5;HLA-G;IFNG;IGF1;IGFBP2;IL10;IDO1;L1CAM;LAG3;LGALS1;LGALS3;LGALS9;EPCAM;PDCD1;SERPINE2;SASH3;SIRPG;RAC2;CCL5;CCL21;XCL1;CXCL12;NOD2;THY1;TNF;CCR2;VCAM1;NR4A3;FERMT3;NFKBID;CAV1;PPAP2B;TNFSF14…
GO:2000145	6.4291e-11	2.18443	53.7005	103	628	regulation of cell motility	ADA;CDK5;CDK6;CXCL13;CGA;CORO1A;CCR1;CCR6;COL1A1;COL3A1;CSF1;CTNNA1;ADRA2A;GLIPR2;DAB2IP;LPAR1;ENG;DMTN;EPHA1;FBLN1;FGF2;FGF7;PLXNB2;PRKD2;CXCR3;RGCC;PHPT1;CFAP20;PYCARD;HAS2;ANXA5;HSPA5;HSPB1;ICAM1;IFNG;APOD;IGF1;IGFBP5;CYR61;INSR;ITGA3;JAG2;RHOA;ARHGAP4;LGALS3;LGALS9;ARHGDIB;LMNA;EPCAM;MET;MPP1;MYO1C;ABI3;PDGFRA;PFN1;SERPINE2;PIN1;CORO1B;PTGER4;RAC2;BCL2;RRAS;CCL3;CCL4;CCL5;CCL21;XCL1;SDC4;CXCL…
GO:0042325	6.7479e-11	1.7657	120.741	190	1412	regulation of phosphorylation	CD24;SORBS3;CDK4;CDK5;PSMD14;SPRY1;SPRY2;CDKN1A;CDKN2A;CDKN2B;CDKN3;HAX1;MAD2L2;TADA3;CENPE;RGS14;GADD45G;PRDX3;UBE2C;PARK7;PHB2;CISH;CKS1B;CKS2;CLU;CCR1;IQGAP3;CSF1;CSK;PIK3R6;CTGF;ADRA2A;GLIPR2;DAB2IP;GADD45A;DUSP4;DUSP6;ECT2;LPAR1;SPRED2;ENG;DMTN;EPHA1;MECOM;EZH2;FBLN1;BRAT1;FGF2;FGF7;DKK1;TPX2;FLT3LG;MMD;NUP62;PPP1R15A;PLXNB2;PRKD2;PPP1R14B;CNPPD1;LAT;GPS1;TRIB2;RGCC;DBNL;PYCARD;GSTP1;SERTAD1…
GO:1903037	7.48592e-11	2.8819	24.7125	60	289	regulation of leukocyte cell-cell adhesion	ADA;CD24;EBI3;CDKN2A;CORO1A;VSIG4;NLRP3;CSK;PIK3R6;DPP4;EGR3;TIGIT;LAT;PRELID1;SIT1;PYCARD;ICOS;HAS2;HLA-A;HLA-DMA;HLA-DMB;HLA-DPA1;HLA-DPB1;HLA-DQA1;HLA-DQB1;HLA-DRA;HLA-DRB1;HLA-DRB5;HLA-G;IFNG;IGF1;IGFBP2;IL10;IDO1;LAG3;LGALS1;LGALS3;LGALS9;PDCD1;SASH3;SIRPG;RAC2;CCL5;CCL21;XCL1;CXCL12;NOD2;THY1;CCR2;VCAM1;NR4A3;NFKBID;CAV1;TNFSF14;FADD;CD2;CD5;CD83;CD28;CD74
GO:0034112	7.74032e-11	3.40881	16.9311	47	198	positive regulation of homotypic cell-cell adhesion	ADA;CD24;EBI3;CORO1A;NLRP3;CSK;PIK3R6;DPP4;EGR3;DMTN;PYCARD;ICOS;HAS2;HLA-A;HLA-DMA;HLA-DMB;HLA-DPA1;HLA-DPB1;HLA-DQA1;HLA-DQB1;HLA-DRA;HLA-DRB1;HLA-DRB5;HLA-G;IFNG;IGF1;IGFBP2;LGALS1;LGALS9;PDCD1;SASH3;SIRPG;CCL5;CCL21;XCL1;NOD2;THY1;CCR2;VCAM1;NR4A3;CAV1;TNFSF14;FADD;CD5;CD83;CD28;CD74
GO:0034110	9.55917e-11	2.8316	25.4821	61	298	regulation of homotypic cell-cell adhesion	ADA;CD24;EBI3;CDKN2A;CORO1A;VSIG4;NLRP3;CSK;PIK3R6;DPP4;EGR3;TIGIT;DMTN;LAT;PRELID1;SIT1;PYCARD;ICOS;HAS2;HLA-A;HLA-DMA;HLA-DMB;HLA-DPA1;HLA-DPB1;HLA-DQA1;HLA-DQB1;HLA-DRA;HLA-DRB1;HLA-DRB5;HLA-G;IFNG;IGF1;IGFBP2;IL10;IDO1;LAG3;LGALS1;LGALS3;LGALS9;PDCD1;SERPINE2;SASH3;SIRPG;RAC2;CCL5;CCL21;XCL1;NOD2;THY1;CCR2;VCAM1;NR4A3;NFKBID;CAV1;TNFSF14;FADD;CD2;CD5;CD83;CD28;CD74
GO:1902531	1.04339e-10	1.71728	134.422	206	1572	regulation of intracellular signal transduction	ADA;CD24;BCAP31;SORBS3;CDK5;PSMD14;RCAN2;SPRY1;SPRY2;CDKN2A;HAX1;RBCK1;RGS14;PLK2;NEK6;HPSE;HCST;GADD45G;PARK7;PHB2;NLRP3;CISH;ARHGAP33;CLU;CCR1;COL3A1;IQGAP3;CSF1;CSK;PIK3R6;CTGF;ADRA2A;GLIPR2;DAB2IP;GADD45A;DDIT3;DUSP4;DUSP6;ECT2;LPAR1;EEF1D;SPRED2;MECOM;EZH2;FBLN1;FGF2;FGF7;FKBP1A;PSD4;PHLDA3;NUP62;PRKD2;GDI1;GJA1;LAT;CXCR3;GPS1;TRIB2;DBNL;PYCARD;GSTP1;MDFIC;HINT1;PRMT1;HSPA1A;HSPA1B;HSPB1;ICA…
GO:0006996	1.07093e-10	1.50633	298.431	395	3490	organelle organization	SAE1;ARPC3;ARPC1B;KIF20A;CDK2;SORBS3;CDK4;CDK5;SPRY1;SPRY2;CDKN2A;TUBA1B;TUBB4B;NDC80;ACAA2;HAX1;MAD2L2;TACC3;TADA3;VAT1;DCTN2;ANP32B;SIVA1;MRPL28;TACC2;CENPA;SMC2;SPAG5;CENPE;CENPF;RGS14;MTX2;CFL1;PLK2;NEK6;RUVBL2;ARID5A;PRDX3;KIF2C;UBE2C;CHEK1;CIT;ZWINT;CAPN10;CORO1A;WDHD1;MRPL3;CDCA5;PARK7;PHB2;GABARAP;TWF2;WBSCR22;CKS2;MRPL54;CLU;PLK3;CNN2;COX8A;CRYAB;KIF18B;CTGF;CTNNA1;ADRA2A;CTSD;ATP6V0E2;C…
GO:0002757	1.11931e-10	2.36706	40.7885	84	477	immune response-activating signal transduction	ADA;ARPC3;PSMD14;RBCK1;CNPY3;CFL1;CSK;CTSB;CTSL;DAB2IP;DUSP4;DUSP6;FOS;PRKD2;LAT;PHPT1;PYCARD;STOML2;HLA-DPA1;HLA-DPB1;HLA-DQA1;HLA-DQB1;HLA-DRA;HLA-DRB1;HLA-DRB5;HSPA1A;HSPA1B;ICAM3;IRF7;JUN;LGALS3;MYO1C;NFKB2;NFKBIA;NFKBIL1;PDE4B;UBASH3A;PLSCR1;LIME1;BRK1;MAPK3;PSEN2;PSMA4;PSMA6;PSMA7;PSMB2;PSMB3;PSMB6;PSMB9;PSMB10;PSMC3;PSMC4;PSMD8;PSMD10;PSMD13;PSME1;PSME2;BAX;BCL2;ACTB;NOD2;WIPF3;THY1;ACTG1;…
GO:0002429	1.3045e-10	2.70139	28.2184	65	330	immune response-activating cell surface receptor signaling pathway	ADA;ARPC3;PSMD14;RBCK1;CFL1;CSK;PRKD2;LAT;PHPT1;PYCARD;STOML2;HLA-DPA1;HLA-DPB1;HLA-DQA1;HLA-DQB1;HLA-DRA;HLA-DRB1;HLA-DRB5;ICAM3;LGALS3;MYO1C;NFKB2;NFKBIA;PDE4B;UBASH3A;PLSCR1;LIME1;BRK1;MAPK3;PSEN2;PSMA4;PSMA6;PSMA7;PSMB2;PSMB3;PSMB6;PSMB9;PSMB10;PSMC3;PSMC4;PSMD8;PSMD10;PSMD13;PSME1;PSME2;BAX;BCL2;ACTB;WIPF3;THY1;ACTG1;C3AR1;UBC;VASP;WAS;LAT2;NR4A3;CALM2;CALM3;SLA2;KLHL6;CD28;LPXN;CD38;CD79B
GO:0023056	1.34502e-10	1.71981	131.515	202	1538	positive regulation of signaling	ADA;CD24;SH2D3A;BCAP31;SORBS3;PSMD14;SPRY2;CDKN2A;CDKN2B;HAX1;AGPAT1;AGPAT2;SIVA1;RBCK1;RGS14;CTSC;GIPC1;PLK2;NEK6;HPSE;HCST;GADD45G;CAPN10;PARK7;PHB2;CLNK;CLU;CCR1;COL1A1;COL3A1;IQGAP3;CSF1;CSK;PIK3R6;CTGF;CTNNA1;ADRA2A;GLIPR2;DAB2IP;GADD45A;DDIT3;DUSP6;TOR1A;E2F1;ECT2;LPAR1;EEF1D;EGR1;SPRED2;ENG;DMTN;EZH2;FGF2;FGF7;FKBP1A;DKK1;NUP62;FKBP8;PRKD2;ASPM;TSPAN17;GJA1;LAT;CXCR3;DBNL;PHPT1;PYCARD;MDFI…
GO:0009966	1.4446e-10	1.57172	215.572	301	2521	regulation of signal transduction	ADA;CD24;MED16;SH2D3A;BCAP31;SORBS3;CDK5;PSMD14;RCAN2;SPRY1;SPRY2;CDKN2A;TRAIP;CDKN2B;ACAA2;HAX1;MAD2L2;AGPAT1;AGPAT2;SIVA1;RBCK1;RGS14;CTSC;GIPC1;PLK2;NEK6;HPSE;USP20;HCST;GADD45G;PARK7;PHB2;MGLL;NLRP3;CISH;ARHGAP33;CLNK;CLU;CLTA;CCR1;COL1A1;COL3A1;IQGAP3;CSF1;CSK;PIK3R6;APCDD1;CTGF;CTNNA1;ADRA2A;GLIPR2;DAB2IP;GADD45A;DDIT3;DUSP4;DUSP6;E2F1;ECT2;LPAR1;EEF1D;EGR1;SPRED2;ENG;DMTN;MECOM;EZH2;FBLN1;…
GO:0045930	1.45796e-10	3.09957	20.1805	52	236	negative regulation of mitotic cell cycle	CDK2;PSMD14;CDKN1A;CDKN2B;MAD2L2;CENPF;PLK2;UBE2C;CHEK1;ZWINT;PLK3;E2F7;EZH2;KANK2;RGCC;GPR132;MAD2L1;GTSE1;PLK1;AURKAIP1;PIDD1;PSMA4;PSMA6;PSMA7;PSMB2;PSMB3;PSMB6;PSMB9;PSMB10;PSMC3;PSMC4;PSMD8;PSMD10;PSMD13;PSME1;PSME2;CCND1;BCL2;BCL2L1;CLSPN;BUB1;BUB1B;TOP2A;TTK;UBC;NABP2;CCNA2;CCNB1;TICRR;PTTG1;CDK1;CDC20
GO:0007093	1.52485e-10	3.56171	14.9643	43	175	mitotic cell cycle checkpoint	CDK2;PSMD14;CDKN1A;CDKN2B;MAD2L2;CENPF;PLK2;UBE2C;ZWINT;PLK3;MAD2L1;GTSE1;PLK1;PIDD1;PSMA4;PSMA6;PSMA7;PSMB2;PSMB3;PSMB6;PSMB9;PSMB10;PSMC3;PSMC4;PSMD8;PSMD10;PSMD13;PSME1;PSME2;CCND1;BCL2L1;CLSPN;BUB1;BUB1B;TOP2A;TTK;UBC;NABP2;CCNA2;CCNB1;TICRR;CDK1;CDC20
GO:0009967	1.61922e-10	1.7507	119.544	187	1398	positive regulation of signal transduction	ADA;CD24;SH2D3A;BCAP31;SORBS3;PSMD14;SPRY2;CDKN2A;CDKN2B;HAX1;AGPAT1;AGPAT2;SIVA1;RBCK1;CTSC;GIPC1;PLK2;NEK6;HPSE;HCST;GADD45G;PARK7;PHB2;CLNK;CLU;CCR1;COL1A1;COL3A1;IQGAP3;CSF1;CSK;PIK3R6;CTGF;CTNNA1;ADRA2A;GLIPR2;DAB2IP;GADD45A;DDIT3;DUSP6;E2F1;ECT2;LPAR1;EEF1D;SPRED2;ENG;DMTN;EZH2;FGF2;FGF7;FKBP1A;NUP62;FKBP8;PRKD2;ASPM;TSPAN17;GJA1;LAT;CXCR3;DBNL;PYCARD;MDFIC;HINT1;PRMT1;HSPA1A;HSPA1B;ICAM1;I…
GO:0043066	1.95508e-10	1.98638	70.2896	124	822	negative regulation of apoptotic process	ADA;PSMD14;SPRY2;CDKN1A;ACAA2;HAX1;CFL1;PLK2;PRDX3;CORO1A;PARK7;PHB2;CLU;PLK3;COMP;CRYAB;CTNNA1;DAD1;EGR1;EGR2;EGR3;EPOR;DDIAS;DDAH2;NUP62;FKBP8;PRDX5;HIGD1A;PRELID1;GPI;CXCR3;SLC25A5;GSTP1;ANXA5;HMGB2;HSPA1A;HSPA1B;HSPA5;HSPB1;BIRC5;ICAM1;IGF1;CYR61;FASLG;IL2RB;IL10;IDO1;IRF7;JUN;KRT18;LEP;LGALS3;ARHGDIA;LMNA;EPCAM;MAD2L1;MCL1;MDK;MITF;NFKBIA;NR4A2;OGG1;NDUFA13;PDCD1;TMBIM4;PIM1;PIN1;PLK1;POR;PI…
GO:0010605	2.10682e-10	1.58909	196.332	278	2296	negative regulation of macromolecule metabolic process	CDK2;SORBS3;CDK5;PSMD14;SPRY1;SPRY2;CDKN1A;CDKN2A;CDKN2B;WFDC2;IFITM3;MAD2L2;SIVA1;DRAP1;RBCK1;CENPF;RGS14;POLQ;GIPC1;ARID5A;GADD45G;PRDX3;CCDC85B;UBE2C;NACC1;PARK7;PHB2;NLRP3;CISH;OSR2;CLU;CCR1;PLK3;IQGAP3;COL6A3;NUDT16;APOBEC3D;CRYAB;CRYM;E2F7;CSK;CST3;CTGF;COMMD7;COMMD1;DAB2IP;APOBEC3H;GADD45A;DDIT3;DUSP4;DUSP6;E2F1;EGR1;AHR;EIF4EBP1;APOBEC3F;SPRED2;ENG;ENO1;DMTN;EPHA1;MECOM;EZH2;FBLN1;FKBP1A;…
GO:0006468	2.16508e-10	1.66699	149.643	223	1750	protein phosphorylation	CD24;SH2D3A;CDK2;SORBS3;CDK4;CDK5;CDK6;PSMD14;SPRY1;SPRY2;CDKN1A;CDKN2A;BCKDK;CDKN2B;CDKN3;HAX1;MAD2L2;TADA3;CENPE;RGS14;CFL1;PLK2;NEK6;HCST;GADD45G;CHEK1;CIT;PARK7;PHB2;CISH;CKS1B;CKS2;CLU;CCR1;CCR5;PLK3;IQGAP3;TRPM6;CRYAB;CSF1;CSK;PIK3R6;CTGF;ADRA2A;GLIPR2;DAB2IP;GADD45A;DUSP4;DUSP6;ECT2;LPAR1;SPRED2;ENG;DMTN;EPHA1;EPHB6;MECOM;EZH2;FBLN1;EFEMP1;BRAT1;FGF2;FGF7;DKK1;TPX2;FLT3LG;FOS;MMD;NUP62;PPP…
GO:0043085	2.3065e-10	1.71536	129.035	198	1509	positive regulation of catalytic activity	CD24;SH2D3A;SAE1;BCAP31;CDK5;PSMD14;SPRY2;CDKN1A;CDKN2A;ANP32B;CXCL13;CENPE;RGS14;CTSC;GADD45G;ADRM1;UBE2C;PARK7;NLRP3;ARHGAP33;CLU;RINL;IQGAP3;CSF1;CSK;PIK3R6;CTGF;ADRA2A;DAB2IP;GADD45A;DHFR;DUSP6;ECT2;LPAR1;EPHA1;EZH2;FBLN1;FGF2;FGF7;TPX2;RGL1;MTCL1;MMD;PSD4;CDC42EP4;SH3BP1;PPP1R15A;MTCH1;PARM1;PRKD2;GDI1;RGL4;LAT;PRELID1;UBE2S;GM2A;RGCC;DBNL;PYCARD;UHRF1;MDFIC;HIP1;HMGB2;HSPA1A;HSPA5;ICAM1;IFI…
GO:0051444	2.37939e-10	4.8707	8.29451	30	97	negative regulation of ubiquitin-protein transferase activity	PSMD14;CDKN2A;MAD2L2;CENPF;UBE2C;PARK7;FBXO43;MAD2L1;PLK1;PSMA4;PSMA6;PSMA7;PSMB2;PSMB3;PSMB6;PSMB9;PSMB10;PSMC3;PSMC4;PSMD8;PSMD10;PSMD13;PSME1;PSME2;BUB1;BUB1B;TTK;UBC;CCNB1;CDC20
GO:0022409	2.39101e-10	3.0887	19.8384	51	232	positive regulation of cell-cell adhesion	ADA;CD24;EBI3;CXCL13;CORO1A;NLRP3;CSK;PIK3R6;DPP4;EGR3;DMTN;PYCARD;ICOS;HAS2;HLA-A;HLA-DMA;HLA-DMB;HLA-DPA1;HLA-DPB1;HLA-DQA1;HLA-DQB1;HLA-DRA;HLA-DRB1;HLA-DRB5;HLA-G;IFNG;IGF1;IGFBP2;L1CAM;LGALS1;LGALS9;PDCD1;SASH3;SIRPG;CCL5;CCL21;XCL1;NOD2;THY1;TNF;CCR2;VCAM1;NR4A3;CAV1;PPAP2B;TNFSF14;FADD;CD5;CD83;CD28;CD74
GO:0080134	2.53574e-10	1.74148	119.373	186	1396	regulation of response to stress	ADA;BCAP31;CDK6;PSMD14;CDKN2A;HAX1;RAD51AP1;CNPY3;POLQ;NEK6;HPSE;GADD45G;CHEK1;LZTS1;PARK7;MGLL;NLRP3;MB21D1;AP1S1;CLU;NUDT16;COX8A;PIK3R6;CTGF;ADRA2A;CTSB;CTSL;DAB2IP;GADD45A;DDIT3;DHFR;DUSP4;DUSP6;APOBEC3F;SPRED2;DMTN;MECOM;FGF2;FGF7;FOS;NUP62;PPP1R15A;SDF2L1;LSM4;RHBDD3;GJA1;SCARA5;DBNL;PYCARD;GSTP1;MDFIC;H2AFX;ANXA2;ANXA5;HLA-A;HLA-B;HMGA1;PRMT1;HSF1;HSPA1A;HSPA1B;HSPA5;HSPA8;HSPB1;ICAM3;IFNG…
GO:0051270	2.78611e-10	2.06317	60.1993	110	704	regulation of cellular component movement	ADA;CDK5;CDK6;CXCL13;CGA;CORO1A;CCR1;CCR6;COL1A1;COL3A1;CSF1;CTNNA1;ADRA2A;GLIPR2;DAB2IP;LPAR1;ENG;DMTN;EPHA1;FBLN1;FGF2;FGF7;PLXNB2;PRKD2;GJA1;CXCR3;RGCC;PHPT1;CFAP20;PYCARD;HAS2;ANXA5;HSPA5;HSPB1;ICAM1;IFNG;APOD;IGF1;IGFBP5;CYR61;INSR;ITGA3;JAG2;JUP;RHOA;STMN1;ARHGAP4;LGALS3;LGALS9;ARHGDIB;LMNA;EPCAM;MET;MPP1;MYO1C;ABI3;PDE4B;PDGFRA;PFN1;SERPINE2;PIN1;PLXNA3;CORO1B;PTGER4;RAC2;BCL2;RPS19;RRAS;C…
GO:0051352	3.15186e-10	4.79875	8.38002	30	98	negative regulation of ligase activity	PSMD14;CDKN2A;MAD2L2;CENPF;UBE2C;PARK7;FBXO43;MAD2L1;PLK1;PSMA4;PSMA6;PSMA7;PSMB2;PSMB3;PSMB6;PSMB9;PSMB10;PSMC3;PSMC4;PSMD8;PSMD10;PSMD13;PSME1;PSME2;BUB1;BUB1B;TTK;UBC;CCNB1;CDC20
GO:0006935	3.16422e-10	1.96264	71.5722	125	837	chemotaxis	CD24;ARPC3;CDK5;PSMD14;MYL12B;CXCL13;MYL12A;CXCR6;B3GNT2;CFL1;CORO1A;CMTM7;AMICA1;CLTA;CCR1;CCR4;CCR5;CCR6;COL3A1;COL4A1;COL4A2;COL6A1;COL6A3;CSF1;DAB2IP;DUSP6;TYMP;LPAR1;EGR2;EGR3;ENG;EPHA1;EPHB6;FGF2;FGF7;KIF4A;ZNF683;PRKD2;LAT;CXCR3;HMGB2;NR4A1;HSPA8;HSPB1;IFNG;CYR61;IL2RB;IL2RG;IL10;IL16;ITGA1;RHOA;RHOB;RHOC;L1CAM;RHOG;LAMB2;LGALS3;LGALS9;LSP1;MET;MMP2;MPP1;MYL6;PEBP1;PDE4B;PDGFRA;PLP2;PPP5C;…
GO:0042330	3.16422e-10	1.96264	71.5722	125	837	taxis	CD24;ARPC3;CDK5;PSMD14;MYL12B;CXCL13;MYL12A;CXCR6;B3GNT2;CFL1;CORO1A;CMTM7;AMICA1;CLTA;CCR1;CCR4;CCR5;CCR6;COL3A1;COL4A1;COL4A2;COL6A1;COL6A3;CSF1;DAB2IP;DUSP6;TYMP;LPAR1;EGR2;EGR3;ENG;EPHA1;EPHB6;FGF2;FGF7;KIF4A;ZNF683;PRKD2;LAT;CXCR3;HMGB2;NR4A1;HSPA8;HSPB1;IFNG;CYR61;IL2RB;IL2RG;IL10;IL16;ITGA1;RHOA;RHOB;RHOC;L1CAM;RHOG;LAMB2;LGALS3;LGALS9;LSP1;MET;MMP2;MPP1;MYL6;PEBP1;PDE4B;PDGFRA;PLP2;PPP5C;…
GO:1903039	3.16551e-10	3.28983	17.0166	46	199	positive regulation of leukocyte cell-cell adhesion	ADA;CD24;EBI3;CORO1A;NLRP3;CSK;PIK3R6;DPP4;EGR3;PYCARD;ICOS;HAS2;HLA-A;HLA-DMA;HLA-DMB;HLA-DPA1;HLA-DPB1;HLA-DQA1;HLA-DQB1;HLA-DRA;HLA-DRB1;HLA-DRB5;HLA-G;IFNG;IGF1;IGFBP2;LGALS1;LGALS9;PDCD1;SASH3;SIRPG;CCL5;CCL21;XCL1;NOD2;THY1;CCR2;VCAM1;NR4A3;CAV1;TNFSF14;FADD;CD5;CD83;CD28;CD74
GO:0009893	3.2323e-10	1.4913	297.234	391	3476	positive regulation of metabolic process	CD24;MED16;SH2D3A;SAE1;BCAP31;EBI3;CDK2;SORBS3;CDK4;CDK5;CDK6;PSMD14;SPRY2;CDKN1A;CDKN2A;CDKN2B;HAX1;MAD2L2;TADA3;ANP32B;AGPAT1;CXCL13;RBCK1;CENPE;RGS14;CTSC;PLK2;CGA;RUVBL2;ARID5A;GADD45G;PRDX3;ADRM1;UBE2C;CHEK1;PARK7;PHB2;NLRP3;ARHGAP33;OSR2;CLU;CCR1;PLK3;RINL;COL1A1;IQGAP3;COMT;NUDT16;CSF1;E2F7;CSK;PIK3R6;CST3;CTGF;ADRA2A;COMMD1;GLIPR2;DAB2IP;CDCA2;DCN;GADD45A;DDIT3;DHFR;DUSP6;E2F1;E2F4;EBF1;E…
GO:1902589	3.29411e-10	1.56341	211.04	294	2468	single-organism organelle organization	ARPC3;ARPC1B;KIF20A;CDK2;SORBS3;CDK5;SPRY1;SPRY2;CDKN2A;TUBA1B;NDC80;ACAA2;HAX1;MAD2L2;TACC3;TADA3;VAT1;DCTN2;SIVA1;MRPL28;TACC2;CENPA;SMC2;SPAG5;CENPE;CENPF;RGS14;CFL1;PLK2;NEK6;RUVBL2;ARID5A;KIF2C;UBE2C;CHEK1;CIT;ZWINT;CAPN10;CORO1A;WDHD1;MRPL3;CDCA5;PARK7;PHB2;GABARAP;TWF2;CKS2;MRPL54;PLK3;CNN2;COX8A;CRYAB;KIF18B;CTGF;CTNNA1;ADRA2A;CDCA2;SYNE3;GADD45A;TOR1A;E2F1;E2F4;ECT2;LPAR1;STRA13;TUBB;DMT…
GO:0002696	3.34455e-10	2.87272	23.0878	56	270	positive regulation of leukocyte activation	ADA;CD24;EBI3;CDKN1A;CORO1A;NLRP3;CSK;PIK3R6;DPP4;EGR3;FLT3LG;PYCARD;ICOS;HLA-A;HLA-DMA;HLA-DMB;HLA-DPA1;HLA-DPB1;HLA-DQA1;HLA-DQB1;HLA-DRA;HLA-DRB1;HLA-DRB5;HLA-G;IFNG;IGF1;IGFBP2;LGALS1;LGALS9;PDCD1;SASH3;SIRPG;AXL;PVRL2;BCL2;CCL5;CCL21;XCL1;NOD2;STX4;THY1;CCR2;VCAM1;NR4A3;CAV1;VAMP8;TNFSF14;FADD;CD2;CD5;CD83;CD27;CD28;CD38;CD74;CD81
GO:0031570	3.42796e-10	3.58268	14.1947	41	166	DNA integrity checkpoint	CDK2;PSMD14;CDKN1A;NEK6;CHEK1;E2F1;FBXO6;H2AFX;GTSE1;DTL;ZAK;PLK1;PIDD1;PSMA4;PSMA6;PSMA7;PSMB2;PSMB3;PSMB6;PSMB9;PSMB10;PSMC3;PSMC4;PSMD8;PSMD10;PSMD13;PSME1;PSME2;RBBP8;CCND1;CLSPN;BRCA1;TOP2A;UBC;CDT1;CDC45;RHNO1;CCNA2;TICRR;CDK1;CDC6
GO:0045785	3.70955e-10	2.55687	30.8693	68	361	positive regulation of cell adhesion	ADA;CD24;EBI3;CDK6;CXCL13;CORO1A;NLRP3;CSF1;CSK;PIK3R6;DPP4;EGR3;DMTN;EPHA1;FBLN1;PRKD2;PYCARD;ICOS;HAS2;HLA-A;HLA-DMA;HLA-DMB;HLA-DPA1;HLA-DPB1;HLA-DQA1;HLA-DQB1;HLA-DRA;HLA-DRB1;HLA-DRB5;HLA-G;IFNG;IGF1;IGFBP2;CYR61;ITGA3;L1CAM;LGALS1;LGALS9;NID1;PDCD1;SASH3;SIRPG;CCL5;CCL21;XCL1;SDC4;CXCL12;SMOC2;NOD2;SPP1;STX3;STX4;TGM2;THY1;TNF;TPM1;CCR2;VCAM1;NR4A3;CAV1;PPAP2B;TNFSF14;FADD;TNFRSF18;CD5;CD83…
GO:0044093	3.71263e-10	1.65296	151.353	224	1770	positive regulation of molecular function	CD24;MED16;SH2D3A;SAE1;BCAP31;CDK5;PSMD14;SPRY2;CDKN1A;CDKN2A;ANP32B;CXCL13;RBCK1;CENPE;RGS14;CTSC;PLK2;GADD45G;PRDX3;ADRM1;UBE2C;PARK7;PHB2;NLRP3;ARHGAP33;CLU;RINL;IQGAP3;CSF1;CSK;PIK3R6;CTGF;ADRA2A;DAB2IP;GADD45A;DHFR;DUSP6;ECT2;LPAR1;EPHA1;EZH2;FBLN1;FGF2;FGF7;FKBP1A;TPX2;RGL1;MTCL1;MMD;PSD4;CDC42EP4;SH3BP1;PPP1R15A;MTCH1;PARM1;PRKD2;GDI1;RGL4;LAT;PRELID1;UBE2S;GM2A;RGCC;DBNL;PYCARD;UHRF1;MDFI…
GO:0010647	3.72953e-10	1.69473	133.054	202	1556	positive regulation of cell communication	ADA;CD24;SH2D3A;BCAP31;SORBS3;PSMD14;SPRY2;CDKN2A;CDKN2B;HAX1;AGPAT1;AGPAT2;SIVA1;RBCK1;RGS14;CTSC;GIPC1;PLK2;NEK6;HPSE;HCST;GADD45G;CAPN10;PARK7;PHB2;CLNK;CLU;CCR1;COL1A1;COL3A1;IQGAP3;CSF1;CSK;PIK3R6;CTGF;CTNNA1;ADRA2A;GLIPR2;DAB2IP;GADD45A;DDIT3;DUSP6;TOR1A;E2F1;ECT2;LPAR1;EEF1D;EGR1;SPRED2;ENG;DMTN;EZH2;FGF2;FGF7;FKBP1A;DKK1;NUP62;FKBP8;PRKD2;ASPM;TSPAN17;GJA1;LAT;CXCR3;DBNL;PHPT1;PYCARD;MDFI…
GO:0045859	3.95285e-10	1.95987	71.0591	124	831	regulation of protein kinase activity	CD24;CDK4;CDK5;PSMD14;SPRY1;SPRY2;CDKN1A;CDKN2A;CDKN2B;CDKN3;CENPE;RGS14;GADD45G;UBE2C;PARK7;CISH;CKS1B;CKS2;CLU;IQGAP3;CSF1;CSK;PIK3R6;ADRA2A;DAB2IP;GADD45A;DUSP4;DUSP6;ECT2;LPAR1;SPRED2;EPHA1;EZH2;FGF2;FGF7;TPX2;MMD;NUP62;CNPPD1;LAT;GPS1;TRIB2;RGCC;DBNL;PYCARD;GSTP1;SERTAD1;MDFIC;HSPA5;HSPB1;CYR61;IL2RB;IL2RG;INSR;ITGA1;MET;GADD45B;PEBP1;PDGFRA;GPRC5B;ZAK;PIM1;PLK1;TESC;PPP2R1A;PPP5C;PRKAG1;PRK…
GO:0051129	3.9854e-10	2.20333	47.4583	92	555	negative regulation of cellular component organization	CDK5;ACAA2;MAD2L2;VAT1;CENPF;PLK2;UBE2C;CHEK1;CIT;CORO1A;PARK7;TWF2;CLU;CSK;CST3;DAB2IP;DPP4;LPAR1;EIF4EBP1;DMTN;FBLN1;DKK1;CKAP2;GDI1;PRELID1;CHMP2A;FBXO43;RGCC;SLC25A5;PACSIN1;ANXA2;HMGA1;DNAJB2;HSPA1A;HSPA1B;HSPA8;APOD;IGF1;ITGA3;RHOA;STMN1;LGALS1;LGALS3;ARHGDIA;LIF;LMNA;MAD2L1;NEK2;OSM;TBC1D7;PFN1;PLK1;BCOR;AURKAIP1;PID1;PLXNA3;PSEN2;PMEPA1;PSMD10;CORO1B;PTGER4;BCL2L1;CCL21;SKI;SPP1;BRCA1;AUR…
GO:0051439	4.15663e-10	4.72889	8.46553	30	99	regulation of ubiquitin-protein ligase activity involved in mitotic cell cycle	CDK2;PSMD14;MAD2L2;CENPF;UBE2C;FBXO43;MAD2L1;PLK1;PSMA4;PSMA6;PSMA7;PSMB2;PSMB3;PSMB6;PSMB9;PSMB10;PSMC3;PSMC4;PSMD8;PSMD10;PSMD13;PSME1;PSME2;BUB1;BUB1B;TTK;UBC;CCNB1;CDK1;CDC20
GO:0002252	4.48997e-10	2.00262	65.1589	116	762	immune effector process	ADA;ARPC3;TUBB4B;IFITM3;CFL1;CTSC;CORO1A;VSIG4;NLRP3;MB21D1;AP1S1;CLU;COX8A;APOBEC3D;PIK3R6;APOBEC3H;APOBEC3F;TUBB;FGF7;LSM4;LAT;APOBEC3C;RGCC;PYCARD;ANXA5;HLA-A;HLA-B;HLA-DMA;HLA-DMB;HLA-DQB1;HLA-DRB1;HLA-DRB5;ICAM1;IFNG;IL10;IL10RB;IRF5;IRF7;ARF1;LAG3;LGALS1;LGALS3;LGALS9;LTA;SH2D1A;MYO1C;ATP1B1;OAS3;PRDX1;MZB1;ATP6V1H;ASB2;GPRC5B;POLR3K;PEX13;PLSCR1;SASH3;EXOSC4;DDIT4;SLC35C1;BRK1;MAPK3;CRTAM;…
GO:0098813	4.50764e-10	3.47635	14.8788	42	174	nuclear chromosome segregation	NDC80;MAD2L2;SMC2;SPAG5;CENPE;CENPF;KIF2C;UBE2C;CIT;ZWINT;CDCA5;KIF18B;ECT2;STRA13;NCAPH;CHMP2A;CEP57L1;KIFC1;MAD2L1;NEK2;CHMP1A;NUSAP1;PLK1;CDCA8;PPP2R1A;CASC5;NCAPG;BUB1;BUB1B;TOP2A;TTK;DSCC1;PSRC1;RAB11A;CCNB1;AURKB;PTTG1;TRIP13;ESPL1;DLGAP5;CDC20;KIF14
GO:0044712	4.70944e-10	1.78324	103.297	165	1208	single-organism catabolic process	ADA;BCAP31;CDKN2A;BCKDK;HAX1;MAD2L2;DNPH1;CENPE;CENPF;NEK6;HPSE;PRDX3;SEC61B;UBE2C;CIT;PLA2G16;LZTS1;PARK7;ACOT7;GABARAP;MGLL;ACOT4;COL1A1;COL3A1;COL4A1;COL4A2;COL6A1;COL6A3;COL15A1;NUDT16;COX8A;SLC25A10;CST3;ADRA2A;CTSB;CTSD;CTSL;DCN;APOBEC3H;DUT;TOR1A;TYMP;ECH1;ECHS1;APOBEC3F;ENO1;ENO2;ESD;FABP5;FAH;FGF2;ALDOA;ETHE1;DDAH2;DDAH1;PLA2G15;SDF2L1;FUT8;PLCXD2;LSM4;PRDX5;GALK1;PRKD2;IL4I1;GAPDH;FBXO2…
GO:0007088	4.91724e-10	3.84292	12.1425	37	142	regulation of mitotic nuclear division	MAD2L2;CENPE;CENPF;NEK6;UBE2C;CHEK1;CIT;CDCA5;PHB2;CHMP2A;FBXO43;RGCC;BIRC5;IGF1;INSR;KIF11;MAD2L1;NEK2;CHMP1A;NUSAP1;PIN1;PLK1;ANLN;AURKAIP1;AURKA;BUB1;BUB1B;TTK;CCNB1;PKMYT1;PTTG1;CD28;ESPL1;DLGAP5;CDC6;CDC20;CDC25C
GO:0045786	4.92072e-10	2.28346	41.9856	84	491	negative regulation of cell cycle	CDK2;CDK4;CDK5;CDK6;PSMD14;CDKN1A;CDKN2A;CDKN2B;CDKN3;MAD2L2;CENPF;PLK2;UBE2C;CHEK1;ZWINT;PLA2G16;PLK3;E2F7;DAB2IP;GADD45A;DDIT3;EZH2;DDIAS;PPP1R15A;KANK2;NUPR1;CHMP2A;FBXO43;RGCC;GPR132;NR4A1;APBB1;ID2;IFNG;RHOB;LIF;MAD2L1;OSM;GTSE1;ZAK;PLK1;AURKAIP1;PIDD1;PRKAG1;PSMA4;PSMA6;PSMA7;PSMB2;PSMB3;PSMB6;PSMB9;PSMB10;PSMC3;PSMC4;PSMD8;PSMD10;PSMD13;PSME1;PSME2;CCND1;BCL2;BCL2L1;RHEB;CLSPN;BRCA1;BUB1;B…
GO:0051348	5.22936e-10	2.61763	28.475	64	333	negative regulation of transferase activity	PSMD14;SPRY1;SPRY2;CDKN1A;CDKN2A;CDKN2B;MAD2L2;CENPF;RGS14;GADD45G;PRDX3;UBE2C;PARK7;CISH;CSK;DAB2IP;GADD45A;DUSP4;DUSP6;SPRED2;EPHA1;NUP62;FBXO43;GPS1;TRIB2;PHPT1;PYCARD;GSTP1;HSPB1;MAD2L1;GADD45B;PLK1;TESC;PPP2R1A;PRKAR1B;PSMA4;PSMA6;PSMA7;PSMB2;PSMB3;PSMB6;PSMB9;PSMB10;PSMC3;PSMC4;PSMD8;PSMD10;PSMD13;PSME1;PSME2;TRIB3;BUB1;BUB1B;NR2F2;THY1;TTK;UBC;CAV1;CCNB1;SOCS3;GPRC5A;H2AFY;CDC20;MVP
GO:0050863	5.67131e-10	2.79367	24.0284	57	281	regulation of T cell activation	ADA;CD24;EBI3;CDKN2A;CORO1A;VSIG4;NLRP3;CSK;PIK3R6;DPP4;EGR3;TIGIT;LAT;PRELID1;SIT1;PYCARD;ICOS;HLA-A;HLA-DMA;HLA-DMB;HLA-DPA1;HLA-DPB1;HLA-DQA1;HLA-DQB1;HLA-DRA;HLA-DRB1;HLA-DRB5;HLA-G;IFNG;IGF1;IGFBP2;IL10;IDO1;LAG3;LGALS1;LGALS3;LGALS9;PDCD1;SASH3;SIRPG;RAC2;CCL5;CCL21;XCL1;NOD2;THY1;CCR2;VCAM1;NFKBID;CAV1;TNFSF14;FADD;CD2;CD5;CD83;CD28;CD74
GO:0001817	5.84541e-10	2.18386	47.8003	92	559	regulation of cytokine production	CD24;EBI3;TRAIP;AGPAT1;AGPAT2;HPSE;PARK7;VSIG4;NLRP3;MB21D1;CLU;CSK;ADRA2A;DDIT3;S1PR3;TIGIT;FBLN1;ACKR1;PRKD2;TRIB2;RGCC;PYCARD;GSTP1;HLA-A;HLA-B;HLA-DPA1;HLA-DPB1;HLA-DRB1;HLA-DRB5;HLA-G;HSF1;HSPA1A;HSPA1B;HSPB1;IRF8;IFNG;APOD;IL10;TNFRSF9;IDO1;IRF5;IRF7;LAG3;LEP;LGALS9;LTA;LTB;LUM;NFKB2;NFKBIA;NFKBIL1;PAEP;PDE4B;GPRC5B;POLR3K;PIN1;UBASH3A;ACP5;SASH3;SRGN;PRG2;AXL;CRTAM;PTGER4;CCL3;CCL4;XCL1;NO…
GO:0006259	5.93806e-10	1.90834	76.8739	131	899	DNA metabolic process	CDK2;PSMD14;CDKN1A;CDKN2A;MAD2L2;RNASEH2A;CENPF;RAD51AP1;POLQ;RUVBL2;CHEK1;CDCA5;NUDT16;APOBEC3D;E2F7;EME1;CST3;CTGF;ADRA2A;ESCO2;APOBEC3H;GADD45A;DUT;TYMP;APOBEC3F;STRA13;EZH2;LRWD1;FEN1;FOS;ORC6;PARM1;PRKD2;FBXO6;GJA1;APOBEC3C;RGCC;UBE2T;UHRF1;GZMA;H1F0;H2AFX;H3F3B;STOML2;HMGB2;HMGB3;HMGA1;ID3;IFNG;IGF1;IGFBP4;RBPJ;IL10;INSR;JUN;KPNA2;LIG1;MCM2;MCM4;MCM5;MKI67;NUDT1;TONSL;OGG1;ORC1;PCNA;DTL;PDG…
GO:0006260	6.20037e-10	2.70201	25.9952	60	304	DNA replication	CDK2;RNASEH2A;POLQ;CHEK1;E2F7;CST3;ADRA2A;ESCO2;DUT;TYMP;STRA13;LRWD1;FEN1;ORC6;PARM1;STOML2;HMGA1;ID3;IGF1;INSR;JUN;LIG1;MCM2;MCM4;MCM5;TONSL;ORC1;PCNA;DTL;PDGFRA;GINS2;POLD1;POLD2;PID1;PPP2R1A;MCM10;NHP2;PTMS;POLD4;RAD51;RPA1;RRM1;RRM2;S100A11;CLSPN;BRCA1;SSRP1;TOP2A;DSCC1;E2F8;OBFC1;CDT1;CDC45;TICRR;RECQL4;KIAA0101;CDK1;GINS1;CDC6;CDC25C
GO:0006974	6.89156e-10	2.00461	63.3632	113	741	cellular response to DNA damage stimulus	CDK2;DDX39A;PSMD14;CDKN1A;CDKN2A;MAD2L2;RNASEH2A;RAD51AP1;POLQ;NEK6;RUVBL2;CHEK1;CDCA5;CLU;PLK3;NUDT16;E2F7;EME1;ESCO2;GADD45A;DDIT3;E2F1;SPRED2;STRA13;DDIAS;BRAT1;FEN1;PHLDA3;PPP1R15A;FBXO6;NUPR1;UBE2T;PYCARD;UHRF1;H2AFX;HMGB2;HMGA1;APBB1;IRF7;LIG1;MCL1;NUDT1;TONSL;OGG1;PCNA;GTSE1;DTL;GINS2;ZAK;PLK1;POLD1;POLD2;POLR2J;DDIT4;PRMT6;NEIL3;PPP4C;PPP5C;PIDD1;MCM10;MAPK3;PSMA4;PSMA6;PSMA7;PSMB2;PSMB3;…
GO:0007565	6.92837e-10	3.35639	15.6484	43	183	female pregnancy	PRDX3;COMT;CLDN4;CST3;ADRA2A;CTSB;EPOR;FBLN1;FOS;FOSB;GRN;HSF1;IGFBP2;IGFBP5;IDO1;ITGA3;JUNB;LEP;LGALS9;ARHGDIB;LIF;MMP2;PGF;SERPINE2;CLIC5;PSG1;PSG3;PSG4;PSG5;PSG6;PSG9;PSG11;PTGIS;BCL2;RXRA;SPP1;BSG;NR2F2;VDR;DDR1;VMP1;ACVR1B;CD38
GO:0065003	7.1947e-10	1.69775	126.641	193	1481	macromolecular complex assembly	ARPC3;ARPC1B;CDKN2A;TUBA1B;TUBB4B;HAX1;ANP32B;CXCL13;CENPA;CENPE;CENPF;POLQ;NEK6;ADRM1;UBE2C;CORO1A;NACC1;PARK7;TWF2;NLRP3;CLU;COL1A1;COL6A1;CLDN3;CRYAB;CTNNA1;DAB2IP;TOR1A;ECT2;AHR;EIF4EBP1;STRA13;TUBB;DMTN;ALDOA;FKBP1A;DKK1;TPX2;CDC42EP4;KIF4A;LSM4;NDUFAF3;ASPM;GCHFR;NUPR1;GJA1;CHMP2A;UBE2S;RRP7A;TOR2A;SH3PXD2B;SCARA5;GPX3;DBNL;PYCARD;H1F0;HIST1H1E;H2AFX;HIST1H2BD;HIST1H2BB;ANXA2;H3F3B;HSD17B10…
GO:1901564	7.97259e-10	1.58768	180.683	257	2113	organonitrogen compound metabolic process	ADA;CDK4;EIF1;PSMD14;BCKDK;MRPL28;DNPH1;ATP5L;FARS2;B3GNT2;MTHFD2;CGA;CGB;HPSE;SEC61B;PLA2G16;MRPL3;PARK7;ACOT7;MRPL54;CLU;SPNS2;COMT;NUDT16;COX8A;CRYM;SLC25A10;ADRA2A;MBOAT1;DCN;APOBEC3H;ABHD3;DHFR;DIO2;SARDH;DUT;TYMP;EEF1D;EIF4EBP1;APOBEC3F;ENO1;ENO2;EPAS1;FABP5;FAH;FASN;ALDH9A1;FGF2;FGF7;ALDOA;ETHE1;FPGS;DDAH2;DDAH1;PPP1R15A;PLA2G15;ST6GALNAC3;PRDX5;BACE2;GAMT;IL4I1;GAPDH;ST6GALNAC4;AMPD3;SULT…
GO:0016310	8.01685e-10	1.5927	177.263	253	2073	phosphorylation	CD24;SH2D3A;CDK2;SORBS3;CDK4;CDK5;CDK6;PSMD14;SPRY1;SPRY2;CDKN1A;CDKN2A;BCKDK;CDKN2B;CDKN3;HAX1;MAD2L2;TADA3;CENPE;RGS14;PMVK;CFL1;PLK2;NEK6;HCST;GADD45G;PRDX3;CHEK1;CIT;PARK7;PHB2;CISH;CKS1B;CKS2;CLU;CCR1;CCR5;PLK3;IQGAP3;COX8A;TRPM6;CRYAB;CSF1;CSK;PIK3R6;CTGF;ADRA2A;GLIPR2;DAB2IP;GADD45A;DUSP4;DUSP6;ECT2;LPAR1;SPRED2;ENG;ENO1;ENO2;DMTN;EPHA1;EPHB6;MECOM;EZH2;FBLN1;EFEMP1;BRAT1;FGF2;FGF7;ALDOA;D…
GO:0051436	8.0827e-10	4.90714	7.69594	28	90	negative regulation of ubiquitin-protein ligase activity involved in mitotic cell cycle	PSMD14;MAD2L2;CENPF;UBE2C;FBXO43;MAD2L1;PLK1;PSMA4;PSMA6;PSMA7;PSMB2;PSMB3;PSMB6;PSMB9;PSMB10;PSMC3;PSMC4;PSMD8;PSMD10;PSMD13;PSME1;PSME2;BUB1;BUB1B;TTK;UBC;CCNB1;CDC20
GO:0051338	8.10956e-10	1.85669	84.2277	140	985	regulation of transferase activity	CD24;CDK2;CDK4;CDK5;PSMD14;SPRY1;SPRY2;CDKN1A;CDKN2A;CDKN2B;CDKN3;MAD2L2;CENPE;CENPF;RGS14;GADD45G;PRDX3;UBE2C;PARK7;CISH;CKS1B;CKS2;CLU;IQGAP3;CSF1;CSK;PIK3R6;ADRA2A;DAB2IP;GADD45A;DUSP4;DUSP6;ECT2;LPAR1;SPRED2;EPHA1;EZH2;FGF2;FGF7;TPX2;MMD;NUP62;PARM1;CNPPD1;LAT;UBE2S;FBXO43;GPS1;TRIB2;RGCC;DBNL;PHPT1;PYCARD;GSTP1;SERTAD1;MDFIC;HSPA5;HSPB1;SERINC2;CYR61;IL2RB;IL2RG;INSR;ITGA1;MAD2L1;MET;GADD45B…
GO:0048731	8.51455e-10	1.44578	362.735	460	4242	system development	ADA;CD24;ARPC3;CDK2;CDK4;CDK5;CDK6;PSMD14;SPRY1;SPRY2;CDKN1A;CDKN2A;CDKN2B;MYL12B;HAX1;MAD2L2;TACC3;ANP32B;CXCL13;TACC2;MYL12A;CENPF;RGS14;B3GNT2;CFL1;POLQ;PLK2;HPSE;ARID5A;PRDX3;CIT;LZTS1;CMTM7;PHB2;TWF2;NLRP3;TBCB;OSR2;CLU;CLTA;CCR1;CCR4;SPNS2;COL1A1;COL3A1;COL4A1;IQGAP3;COL4A2;COL6A1;COL6A3;COL15A1;COMP;CLDN4;CRYAB;CSF1;E2F7;CSK;HAPLN3;PIK3R6;CST3;APCDD1;CTGF;CTNNA1;CTSB;GLIPR2;DAB2IP;ESCO2;CY…
GO:0032270	8.62803e-10	1.70919	121.168	186	1417	positive regulation of cellular protein metabolic process	CD24;BCAP31;SORBS3;CDK4;CDK5;PSMD14;SPRY2;CDKN1A;CDKN2A;HAX1;MAD2L2;ANP32B;CENPE;CTSC;PLK2;RUVBL2;ARID5A;GADD45G;ADRM1;UBE2C;PARK7;PHB2;NLRP3;CLU;CCR1;PLK3;IQGAP3;CSF1;CSK;PIK3R6;CTGF;ADRA2A;COMMD1;GLIPR2;DAB2IP;CDCA2;GADD45A;DUSP6;ECT2;LPAR1;STRA13;ENG;EZH2;FBLN1;BRAT1;FGF2;FGF7;FKBP1A;TPX2;FLT3LG;MMD;PPP1R15A;MTCH1;PRKD2;PHF19;NUPR1;LAT;PRELID1;UBE2S;TRIB2;RGCC;DBNL;PYCARD;UHRF1;MDFIC;ANXA2;EHD…
GO:0071356	8.84699e-10	3.031	19.3254	49	226	cellular response to tumor necrosis factor	PSMD14;TRAIP;COL1A1;COMMD7;DAB2IP;PYCARD;GSTP1;HAS2;HSPA1A;HSPA1B;ICAM1;KRT8;KRT18;LTA;LTB;NFKB2;TNFRSF12A;PID1;PSMA4;PSMA6;PSMA7;PSMB2;PSMB3;PSMB6;PSMB9;PSMB10;PSMC3;PSMC4;PSMD8;PSMD10;PSMD13;PSME1;PSME2;CCL3;CCL4;CCL5;CCL21;XCL1;BRCA1;XCL2;TNF;UBC;HYAL3;TXNDC17;TNFSF14;FADD;TNFRSF18;CD27;CD70
GO:0044248	9.84455e-10	1.61797	159.733	232	1868	cellular catabolic process	ADA;BCAP31;CDK2;CDK5;PSMD14;CDKN2A;BCKDK;HAX1;MAD2L2;RNASEH2A;DNPH1;RBCK1;CENPE;CENPF;CTSC;GIPC1;PLK2;NEK6;HPSE;USP20;PRDX3;SEC61B;UBE2C;CIT;LSM6;LZTS1;PARK7;ACOT7;GABARAP;MGLL;CLU;ACOT4;PLK3;COMT;NUDT16;COX8A;SLC25A10;CST3;ADRA2A;COMMD1;CTSB;CTSD;CTSL;CTSW;DAB2IP;DCN;APOBEC3H;DDIT3;DUT;TOR1A;TYMP;ECH1;ECHS1;APOBEC3F;ESD;FABP5;FAH;FEN1;MTCL1;ETHE1;DDAH2;DDAH1;PLA2G15;SDF2L1;LSM4;PRDX5;PRKD2;IL4I1…
GO:0033209	1.00771e-09	3.8094	11.8859	36	139	tumor necrosis factor-mediated signaling pathway	PSMD14;TRAIP;COMMD7;PYCARD;GSTP1;HSPA1A;HSPA1B;KRT8;KRT18;LTA;LTB;NFKB2;TNFRSF12A;PSMA4;PSMA6;PSMA7;PSMB2;PSMB3;PSMB6;PSMB9;PSMB10;PSMC3;PSMC4;PSMD8;PSMD10;PSMD13;PSME1;PSME2;TNF;UBC;TXNDC17;TNFSF14;FADD;TNFRSF18;CD27;CD70
GO:0007275	1.08196e-09	1.42679	410.022	510	4795	multicellular organismal development	ADA;CD24;ARPC3;CDK2;CDK4;CDK5;CDK6;PSMD14;SPRY1;SPRY2;CDKN1A;CDKN2A;CDKN2B;MYL12B;HAX1;MAD2L2;TACC3;ANP32B;CXCL13;SLC34A2;TACC2;CENPE;MYL12A;CENPF;RGS14;B3GNT2;CFL1;POLQ;PLK2;HPSE;ARID5A;GADD45G;PRDX3;CIT;LZTS1;CMTM7;PHB2;TWF2;NLRP3;TBCB;OSR2;CLU;CLTA;CCR1;CCR4;SPNS2;COL1A1;COL3A1;COL4A1;IQGAP3;COL4A2;COL6A1;COL6A3;COL15A1;COMP;CLDN4;CRYAB;CSF1;E2F7;CSK;HAPLN3;PIK3R6;CST3;APCDD1;CTGF;CTNNA1;CTSB;…
GO:0040017	1.10003e-09	2.47916	31.6388	68	370	positive regulation of locomotion	CXCL13;CGA;CORO1A;CCR1;CCR6;COL1A1;CSF1;ADRA2A;GLIPR2;DAB2IP;LPAR1;DMTN;EPHA1;FBLN1;FGF2;FGF7;PRKD2;CXCR3;PHPT1;CFAP20;PYCARD;HAS2;HSPA5;HSPB1;ICAM1;IFNG;IGF1;CYR61;IL16;INSR;ITGA3;LGALS1;LGALS3;LGALS9;EPCAM;MET;MYO1C;PDGFRA;PFN1;RAC2;BCL2;CCL3;CCL4;CCL5;CCL21;XCL1;CXCL12;TRIM21;STX3;STX4;XCL2;TNF;C3AR1;TRIP6;CCR2;COL18A1;ARHGEF39;PPAP2B;TNFSF14;RAB11A;FADD;TNFRSF18;NRP1;SEMA5A;ACVR1B;SCARB1;CXCL…
GO:1902806	1.27268e-09	3.6038	13.0831	38	153	regulation of cell cycle G1/S phase transition	CDK2;PSMD14;CDKN1A;CDKN2B;PHB2;PLK3;E2F7;E2F1;EZH2;KANK2;RGCC;ID2;GTSE1;PIM1;PID1;PIDD1;PSMA4;PSMA6;PSMA7;PSMB2;PSMB3;PSMB6;PSMB9;PSMB10;PSMC3;PSMC4;PSMD8;PSMD10;PSMD13;PSME1;PSME2;CCND1;BCL2;UBC;FAM83D;CDC45;CDC6;KIF14
GO:0051240	1.28523e-09	1.71565	116.038	179	1357	positive regulation of multicellular organismal process	ADA;CD24;EBI3;SPRY1;HAX1;AGPAT1;AGPAT2;RGS14;HPSE;PARK7;TWF2;NLRP3;MB21D1;OSR2;CLU;CLIC1;CCR1;CCR6;COL1A1;IQGAP3;CSF1;PIK3R6;CTGF;ADRA2A;GLIPR2;DAB2IP;DDIT3;ECT2;LPAR1;EGR1;EGR3;TIGIT;DMTN;EPHA1;EZH2;FGF2;FGF7;DKK1;FLT3LG;FOS;MMD;DDAH1;PLXNB2;PRDX5;PRKD2;ASPM;GJA1;CXCR3;GRN;RGCC;PYCARD;PACSIN1;HAS2;HLA-A;HLA-DMA;HLA-DPA1;HLA-DPB1;HLA-G;HMGB2;PRMT1;HSF1;HSPA1A;HSPA1B;HSPB1;ICAM1;IRF8;ID2;ID4;IFNG;…
GO:0001816	1.29766e-09	2.09744	52.1613	97	610	cytokine production	CD24;EBI3;TRAIP;AGPAT1;AGPAT2;HPSE;PARK7;VSIG4;NLRP3;MB21D1;CLU;CSK;ADRA2A;DDIT3;S1PR3;TIGIT;FBLN1;ACKR1;PRKD2;CXCR3;TRIB2;RGCC;PYCARD;GSTP1;STOML2;HLA-A;HLA-B;HLA-DPA1;HLA-DPB1;HLA-DRB1;HLA-DRB5;HLA-G;HSF1;HSPA1A;HSPA1B;HSPB1;IRF8;IFNG;APOD;RBPJ;IL10;TNFRSF9;IDO1;IRF5;IRF7;LAG3;LEP;LGALS9;LTA;LTB;LUM;MAF;NFKB2;NFKBIA;NFKBIL1;PAEP;PDE4B;GPRC5B;POLR3K;PIN1;UBASH3A;ACP5;SASH3;SRGN;PRG2;AXL;CRTAM;PT…
GO:0050870	1.45037e-09	3.20568	16.589	44	194	positive regulation of T cell activation	ADA;CD24;EBI3;CORO1A;NLRP3;CSK;PIK3R6;DPP4;EGR3;PYCARD;ICOS;HLA-A;HLA-DMA;HLA-DMB;HLA-DPA1;HLA-DPB1;HLA-DQA1;HLA-DQB1;HLA-DRA;HLA-DRB1;HLA-DRB5;HLA-G;IFNG;IGF1;IGFBP2;LGALS1;LGALS9;PDCD1;SASH3;SIRPG;CCL5;CCL21;XCL1;NOD2;THY1;CCR2;VCAM1;CAV1;TNFSF14;FADD;CD5;CD83;CD28;CD74
GO:0051438	1.66581e-09	3.81269	11.5439	35	135	regulation of ubiquitin-protein transferase activity	CDK2;PSMD14;CDKN2A;MAD2L2;CENPF;UBE2C;PARK7;UBE2S;FBXO43;MAD2L1;PIN1;PLK1;PSMA4;PSMA6;PSMA7;PSMB2;PSMB3;PSMB6;PSMB9;PSMB10;PSMC3;PSMC4;PSMD8;PSMD10;PSMD13;PSME1;PSME2;TRIB3;BUB1;BUB1B;TTK;UBC;CCNB1;CDK1;CDC20
GO:0031347	1.67519e-09	1.9619	65.0734	114	761	regulation of defense response	ADA;PSMD14;CNPY3;PARK7;MGLL;NLRP3;MB21D1;AP1S1;COX8A;PIK3R6;CTSB;CTSL;DAB2IP;DUSP4;DUSP6;APOBEC3F;FGF7;FOS;LSM4;RHBDD3;GJA1;PYCARD;GSTP1;ANXA5;HLA-A;HLA-B;HSPA1A;HSPA1B;ICAM3;IFNG;APOD;IL1R1;IL10;IDO1;IRF7;JUN;ARF1;LAG3;LGALS9;LTA;SH2D1A;MMP2;NFKB2;NFKBIA;NFKBIL1;ATP1B1;OSM;ATP6V1H;ASB2;GPRC5B;PEX13;PLA2G2A;PLSCR1;ACP5;SLC35C1;PBK;MAPK3;CRTAM;HTRA1;MMP26;PSMA4;PSMA6;PSMA7;PSMB2;PSMB3;PSMB6;PSMB9;…
GO:0051251	1.80111e-09	2.87922	20.95	51	245	positive regulation of lymphocyte activation	ADA;CD24;EBI3;CDKN1A;CORO1A;NLRP3;CSK;PIK3R6;DPP4;EGR3;FLT3LG;PYCARD;ICOS;HLA-A;HLA-DMA;HLA-DMB;HLA-DPA1;HLA-DPB1;HLA-DQA1;HLA-DQB1;HLA-DRA;HLA-DRB1;HLA-DRB5;HLA-G;IFNG;IGF1;IGFBP2;LGALS1;LGALS9;PDCD1;SASH3;SIRPG;AXL;BCL2;CCL5;CCL21;XCL1;NOD2;THY1;CCR2;VCAM1;CAV1;TNFSF14;FADD;CD5;CD83;CD27;CD28;CD38;CD74;CD81
GO:0009057	2.06761e-09	1.77081	97.3108	155	1138	macromolecule catabolic process	BCAP31;CDK2;CDK5;PSMD14;CDKN2A;MAD2L2;RNASEH2A;RBCK1;CENPE;CENPF;CTSC;GIPC1;PLK2;NEK6;HPSE;USP20;SEC61B;UBE2C;CIT;LSM6;PARK7;CLU;PLK3;NUDT16;CST3;ADRA2A;COMMD1;CTSB;CTSD;CTSL;CTSW;DAB2IP;DCN;DDIT3;TOR1A;FEN1;FGF2;SDF2L1;LSM4;RHBDD3;BACE2;FBXO2;FBXO6;GJA1;LSM1;UBE2S;FBXO43;TRIB2;DCPS;UHRF1;GUSB;GYG1;GZMA;H1F0;ANXA2;HEXB;HMGB2;HMMR;DNAJB2;HSPA5;IFNG;IL10;LIG1;LUM;MAD2L1;NEK2;NDUFA13;VPS28;DTL;ASB2;…
GO:0009892	2.07549e-09	1.52311	219.933	300	2572	negative regulation of metabolic process	CDK2;SORBS3;CDK5;PSMD14;SPRY1;SPRY2;CDKN1A;CDKN2A;CDKN2B;WFDC2;IFITM3;MAD2L2;SIVA1;DRAP1;RBCK1;CENPF;RGS14;POLQ;GIPC1;ARID5A;GADD45G;PRDX3;CCDC85B;UBE2C;LZTS1;NACC1;PARK7;PHB2;NLRP3;CISH;OSR2;CLU;CCR1;PLK3;IQGAP3;COL6A3;COMT;NUDT16;APOBEC3D;CRYAB;CRYM;E2F7;CSK;CST3;CTGF;COMMD7;ADRA2A;COMMD1;DAB2IP;APOBEC3H;GADD45A;DDIT3;DUSP4;DUSP6;E2F1;EGR1;AHR;EIF4EBP1;APOBEC3F;SPRED2;ENG;ENO1;DMTN;EPHA1;MECOM;…
GO:0031396	2.18918e-09	2.79221	22.3182	53	261	regulation of protein ubiquitination	CDK2;CDK5;PSMD14;CDKN2A;MAD2L2;CENPF;UBE2C;PARK7;CLU;COMMD1;STRA13;FKBP1A;FBXO2;UBE2S;FBXO43;DNAJB2;HSPA1A;HSPA1B;HSPA5;MAD2L1;VPS28;TBC1D7;PIN1;PLK1;NDFIP2;PSMA4;PSMA6;PSMA7;PSMB2;PSMB3;PSMB6;PSMB9;PSMB10;PSMC3;PSMC4;PSMD8;PSMD10;PSMD13;PSME1;PSME2;TRIB3;BRCA1;BUB1;BUB1B;TTK;UBC;PDCL3;CAV1;PER2;CCNB1;ISG15;CDK1;CDC20
GO:0051247	2.20217e-09	1.66683	129.206	194	1511	positive regulation of protein metabolic process	CD24;BCAP31;EBI3;SORBS3;CDK4;CDK5;PSMD14;SPRY2;CDKN1A;CDKN2A;HAX1;MAD2L2;ANP32B;CENPE;CTSC;PLK2;RUVBL2;ARID5A;GADD45G;ADRM1;UBE2C;PARK7;PHB2;NLRP3;CLU;CCR1;PLK3;IQGAP3;CSF1;CSK;PIK3R6;CTGF;ADRA2A;COMMD1;GLIPR2;DAB2IP;CDCA2;GADD45A;DUSP6;ECT2;LPAR1;STRA13;ENG;EZH2;FBLN1;BRAT1;FGF2;FGF7;FKBP1A;TPX2;FLT3LG;MMD;PPP1R15A;MTCH1;RHBDD3;PRKD2;PHF19;NUPR1;GJA1;LAT;PRELID1;UBE2S;TRIB2;RGCC;DBNL;PYCARD;UHRF…
GO:0071158	2.27901e-09	4.8063	7.52492	27	88	positive regulation of cell cycle arrest	CDK2;PSMD14;CDKN1A;CDKN2A;DAB2IP;RGCC;ID2;GTSE1;PIDD1;PSMA4;PSMA6;PSMA7;PSMB2;PSMB3;PSMB6;PSMB9;PSMB10;PSMC3;PSMC4;PSMD8;PSMD10;PSMD13;PSME1;PSME2;BRCA1;UBC;CDK5R1
GO:0031324	2.73432e-09	1.54395	196.845	273	2302	negative regulation of cellular metabolic process	SORBS3;CDK5;PSMD14;SPRY1;SPRY2;CDKN1A;CDKN2A;CDKN2B;WFDC2;IFITM3;MAD2L2;SIVA1;DRAP1;RBCK1;CENPF;RGS14;POLQ;GIPC1;ARID5A;GADD45G;PRDX3;CCDC85B;UBE2C;LZTS1;NACC1;PARK7;PHB2;NLRP3;CISH;OSR2;CLU;PLK3;COL6A3;COMT;NUDT16;APOBEC3D;CRYAB;CRYM;E2F7;CSK;CST3;COMMD7;ADRA2A;COMMD1;DAB2IP;APOBEC3H;GADD45A;DDIT3;DUSP4;DUSP6;E2F1;EGR1;AHR;EIF4EBP1;APOBEC3F;SPRED2;ENG;ENO1;DMTN;EPHA1;MECOM;EZH2;FBLN1;FKBP1A;DKK1…
GO:2000045	2.84986e-09	3.63183	12.3135	36	144	regulation of G1/S transition of mitotic cell cycle	CDK2;PSMD14;CDKN1A;CDKN2B;PLK3;E2F7;E2F1;EZH2;KANK2;RGCC;ID2;GTSE1;PIM1;PID1;PIDD1;PSMA4;PSMA6;PSMA7;PSMB2;PSMB3;PSMB6;PSMB9;PSMB10;PSMC3;PSMC4;PSMD8;PSMD10;PSMD13;PSME1;PSME2;CCND1;BCL2;UBC;CDC45;CDC6;KIF14
GO:0002449	3.1434e-09	2.93343	19.4109	48	227	lymphocyte mediated immunity	TUBB4B;CTSC;CORO1A;NLRP3;CLU;PIK3R6;TUBB;HLA-A;HLA-B;HLA-DMA;HLA-DQB1;HLA-DRB1;HLA-DRB5;ICAM1;IFNG;IL10;IRF7;LAG3;LGALS9;LTA;SH2D1A;PRDX1;SASH3;CRTAM;PVRL2;XCL1;NOD2;TAP1;SERPING1;C1QA;TNF;C1QB;C1QC;C1R;C1S;C3;C4BPA;WAS;ULBP2;SLA2;STX11;FADD;RSAD2;CD8A;CD27;CD28;IL27RA;CD74
GO:0000226	3.44693e-09	2.33257	35.2303	72	412	microtubule cytoskeleton organization	KIF20A;CDK2;SPRY1;SPRY2;TUBA1B;NDC80;TACC3;DCTN2;TACC2;CENPA;SPAG5;CENPE;RGS14;PLK2;NEK6;KIF2C;CHEK1;GABARAP;PLK3;CRYAB;KIF18B;GADD45A;ECT2;TUBB;SKA1;SKA3;TPX2;MTCL1;KIF4A;ASPM;GAPDH;CKAP2;CHMP2A;WDR62;CEP57L1;GPSM2;BIRC5;SKA2;KIF11;KIFC1;RHOA;STMN1;LMNA;MAP4;MYBL2;NEK2;CHMP1A;NUSAP1;PLK1;PPP2R1A;PPP2R4;CASC5;SPC25;RAN;BRCA1;AURKA;TBCD;TTK;TUBG1;WEE1;SPAG16;PSRC1;CAV1;RAB11A;CDK5R1;CCNB1;PRC1;AUR…
GO:1901701	3.50579e-09	1.80346	86.8786	141	1016	cellular response to oxygen-containing compound	CDK2;PSMD14;RUVBL2;PRDX3;CAPN10;PARK7;TWF2;NLRP3;CISH;AP3S1;CCR5;COL1A1;COL3A1;COL4A1;COL6A1;CSH1;CSK;CST3;CTNNA1;ADRA2A;DAB2IP;ATP6V0E2;DHFR;DUSP6;E2F1;ECT2;EGR1;EGR2;EGR3;EIF4EBP1;SLC29A1;DMTN;EZH2;DDIAS;FGF2;FGF7;FOLR2;FOS;ATP6V0D2;PRDX5;KANK2;LAT;DCPS;PHPT1;PYCARD;GSTP1;H2AFZ;HLA-DRB1;HLA-DRB5;HMGB2;NR4A1;ICAM1;IRF8;IFNG;IGFBP1;IGFBP5;APRT;IL1R1;IL2RB;IL2RG;IL10;INSR;JUP;RHOB;LEP;LGALS1;RAB8A…
GO:0051783	3.5701e-09	3.37572	14.1092	39	165	regulation of nuclear division	MAD2L2;CENPE;CENPF;NEK6;UBE2C;CHEK1;CIT;CDCA5;PHB2;CHMP2A;FBXO43;RGCC;BIRC5;IGF1;INSR;KIF11;LIF;MAD2L1;NEK2;OSM;CHMP1A;NUSAP1;PIN1;PLK1;ANLN;AURKAIP1;AURKA;BUB1;BUB1B;TTK;CCNB1;PKMYT1;PTTG1;CD28;ESPL1;DLGAP5;CDC6;CDC20;CDC25C
GO:0002443	3.77404e-09	2.62686	25.2256	57	295	leukocyte mediated immunity	TUBB4B;CTSC;CORO1A;NLRP3;CLU;PIK3R6;TUBB;LAT;HLA-A;HLA-B;HLA-DMA;HLA-DQB1;HLA-DRB1;HLA-DRB5;ICAM1;IFNG;IL10;IRF7;LAG3;LGALS9;LTA;SH2D1A;PRDX1;SASH3;CRTAM;PVRL2;RAC2;CCL3;XCL1;NOD2;STX4;BST2;TAP1;SERPING1;C1QA;TNF;C1QB;C1QC;C1R;C1S;C3;C4BPA;CCR2;WAS;LAT2;NR4A3;ULBP2;SLA2;VAMP8;STX11;FADD;RSAD2;CD8A;CD27;CD28;IL27RA;CD74
GO:1903320	3.84106e-09	2.67954	23.9429	55	280	regulation of protein modification by small protein conjugation or removal	CDK2;CDK5;PSMD14;CDKN2A;MAD2L2;CENPF;UBE2C;PARK7;CLU;COMMD1;EGR1;STRA13;FKBP1A;FBXO2;UBE2S;FBXO43;DNAJB2;HSPA1A;HSPA1B;HSPA5;MAD2L1;VPS28;TBC1D7;PIN1;PLK1;NDFIP2;PSMA4;PSMA6;PSMA7;PSMB2;PSMB3;PSMB6;PSMB9;PSMB10;PSMC3;PSMC4;PSMD8;PSMD10;PSMD13;PSME1;PSME2;TRIB3;BRCA1;TRIM21;BUB1;BUB1B;TTK;UBC;PDCL3;CAV1;PER2;CCNB1;ISG15;CDK1;CDC20
GO:0050793	4.11838e-09	1.56429	175.98	248	2058	regulation of developmental process	ADA;CD24;CDK5;CDK6;SPRY1;SPRY2;CDKN2A;CDKN2B;MYL12B;HAX1;MAD2L2;VAT1;ANP32B;CXCL13;CENPF;RGS14;CFL1;PLK2;NEK6;HPSE;CCDC85B;CIT;CORO1A;LZTS1;PHB2;TWF2;PALM2;NLRP3;OSR2;CLIC1;CCR1;SPNS2;COL1A1;COL3A1;IQGAP3;COL4A2;CSF1;PIK3R6;CST3;CTGF;CTNNA1;GLIPR2;DAB2IP;SYNE3;DDIT3;DUSP6;E2F1;ECT2;LPAR1;S1PR3;EGR1;EGR3;DMTN;EPHA1;MECOM;EZH2;FBLN1;EFEMP1;FGF2;FGF7;ALDOA;DKK1;EPB41L3;STAB1;FLT3LG;NCS1;FOS;MMD;TSPA…
GO:0042590	4.36537e-09	5.02226	6.75532	25	79	antigen processing and presentation of exogenous peptide antigen via MHC class I	PSMD14;IFI30;SEC61B;HLA-A;HLA-B;HLA-C;HLA-G;NCF4;PSMA4;PSMA6;PSMA7;PSMB2;PSMB3;PSMB6;PSMB9;PSMB10;PSMC3;PSMC4;PSMD8;PSMD10;PSMD13;PSME1;PSME2;TAP1;UBC
GO:0045862	4.77213e-09	2.43017	30.6982	65	359	positive regulation of proteolysis	BCAP31;PSMD14;CDKN2A;ANP32B;CTSC;PLK2;ADRM1;UBE2C;NLRP3;CLU;PLK3;CTGF;ADRA2A;DAB2IP;FBLN1;MTCH1;PRELID1;TRIB2;PYCARD;HIP1;DNAJB2;IFI27;IFNG;CYR61;FASLG;LGALS9;NDUFA13;PLK1;CYCS;CLN6;AURKAIP1;PIDD1;PLGRKT;PSMA4;PSMA6;PSMA7;PSMB2;PSMB3;PSMB6;PSMB9;PSMB10;PSMC3;PSMC4;PSMD8;PSMD10;PSMD13;PSME1;PSME2;TRIB3;BAX;PERP;SUMO2;AURKA;TNF;C3;UBC;CAV1;TNFSF10;FADD;TNFRSF10A;CCNB1;ESPL1;DLGAP5;CDK1;CDC20
GO:0009607	5.7936e-09	1.84009	77.3014	128	904	response to biotic stimulus	CD24;CDK6;IFITM3;CXCL13;CFL1;PRDX3;NLRP3;MB21D1;AP1S1;CLU;CCR5;COMT;COX8A;APOBEC3D;EME1;DAB2IP;DCN;APOBEC3H;DDIT3;APOBEC3F;ENO1;MECOM;FGF7;STAB1;COTL1;FOS;ALPL;LSM4;APOBEC3C;TUSC5;PYCARD;GSTP1;ANXA5;HLA-A;HLA-B;HLA-DRB1;HLA-DRB5;HMGB2;HMGA1;HSF1;HSPA5;HSPB1;ICAM1;IRF8;IFNG;RBPJ;FASLG;IL10;IL10RB;IDO1;IRF5;IRF7;JUN;JUNB;JUND;ARF1;KRT8;STMN1;LGALS9;LTA;MAOB;MGST1;NFKB2;NFKBIA;NFKBIL1;ATP1B1;OAS3;PD…
GO:0023051	5.83883e-09	1.48394	244.303	325	2857	regulation of signaling	ADA;CD24;MED16;SH2D3A;BCAP31;SORBS3;CDK5;PSMD14;RCAN2;SPRY1;SPRY2;CDKN2A;TRAIP;CDKN2B;ACAA2;HAX1;MAD2L2;AGPAT1;AGPAT2;SIVA1;RBCK1;RGS14;CTSC;GIPC1;PLK2;NEK6;HPSE;USP20;HCST;GADD45G;CAPN10;PARK7;PHB2;MGLL;NLRP3;CISH;ARHGAP33;CLNK;CLU;CLTA;CCR1;COL1A1;COL3A1;IQGAP3;CSF1;CSK;PIK3R6;APCDD1;CTGF;CTNNA1;ADRA2A;GLIPR2;DAB2IP;GADD45A;DDIT3;DUSP4;DUSP6;TOR1A;E2F1;ECT2;LPAR1;EEF1D;EGR1;EGR2;SPRED2;ENG;DMTN…
GO:0030334	5.85342e-09	2.05881	50.7077	93	593	regulation of cell migration	ADA;CDK5;CXCL13;CGA;CORO1A;CCR1;CCR6;COL1A1;COL3A1;CSF1;ADRA2A;GLIPR2;DAB2IP;LPAR1;ENG;DMTN;EPHA1;FBLN1;FGF2;FGF7;PLXNB2;PRKD2;CXCR3;RGCC;PYCARD;HAS2;HSPA5;HSPB1;ICAM1;IFNG;APOD;IGF1;IGFBP5;CYR61;INSR;ITGA3;JAG2;RHOA;ARHGAP4;LGALS3;LGALS9;ARHGDIB;LMNA;MET;MPP1;MYO1C;ABI3;PDGFRA;PFN1;SERPINE2;CORO1B;PTGER4;RAC2;BCL2;RRAS;CCL3;CCL4;CCL5;CCL21;XCL1;SDC4;CXCL12;NOD2;SEMA4A;SGK1;STX4;BST2;XCL2;NR2F2;T…
GO:0043549	5.93806e-09	1.85309	74.9926	125	877	regulation of kinase activity	CD24;CDK4;CDK5;PSMD14;SPRY1;SPRY2;CDKN1A;CDKN2A;CDKN2B;CDKN3;CENPE;RGS14;GADD45G;PRDX3;UBE2C;PARK7;CISH;CKS1B;CKS2;CLU;IQGAP3;CSF1;CSK;PIK3R6;ADRA2A;DAB2IP;GADD45A;DUSP4;DUSP6;ECT2;LPAR1;SPRED2;EPHA1;EZH2;FGF2;FGF7;TPX2;MMD;NUP62;CNPPD1;LAT;GPS1;TRIB2;RGCC;DBNL;PYCARD;GSTP1;SERTAD1;MDFIC;HSPA5;HSPB1;CYR61;IL2RB;IL2RG;INSR;ITGA1;MET;GADD45B;PEBP1;PDGFRA;GPRC5B;ZAK;PIM1;PLK1;TESC;PPP2R1A;PPP5C;PRKA…
GO:0051272	5.99454e-09	2.41342	30.8693	65	361	positive regulation of cellular component movement	CXCL13;CGA;CORO1A;CCR1;CCR6;COL1A1;CSF1;ADRA2A;GLIPR2;DAB2IP;LPAR1;DMTN;EPHA1;FBLN1;FGF2;FGF7;PRKD2;PHPT1;CFAP20;PYCARD;HAS2;HSPA5;HSPB1;ICAM1;IFNG;IGF1;CYR61;INSR;ITGA3;STMN1;LGALS3;LGALS9;EPCAM;MET;MYO1C;PDGFRA;PFN1;RAC2;BCL2;RPS19;CCL3;CCL4;CCL5;CCL21;XCL1;CXCL12;STX4;XCL2;TNF;C3AR1;TRIP6;CCR2;COL18A1;ARHGEF39;PPAP2B;TNFSF14;RAB11A;FADD;TNFRSF18;NRP1;SEMA5A;ACVR1B;SCARB1;CXCL14;CD74
GO:0034612	6.02132e-09	2.79153	21.0356	50	246	response to tumor necrosis factor	PSMD14;TRAIP;COL1A1;COMMD7;DAB2IP;PYCARD;GSS;GSTP1;HAS2;HSPA1A;HSPA1B;ICAM1;KRT8;KRT18;LTA;LTB;NFKB2;TNFRSF12A;PID1;PSMA4;PSMA6;PSMA7;PSMB2;PSMB3;PSMB6;PSMB9;PSMB10;PSMC3;PSMC4;PSMD8;PSMD10;PSMD13;PSME1;PSME2;CCL3;CCL4;CCL5;CCL21;XCL1;BRCA1;XCL2;TNF;UBC;HYAL3;TXNDC17;TNFSF14;FADD;TNFRSF18;CD27;CD70
GO:0000910	6.1521e-09	3.29656	14.3657	39	168	cytokinesis	KIF20A;CDKN1A;CFL1;GIPC1;NEK6;CIT;PLK3;E2F7;ECT2;KIF4A;CKAP2;RGCC;BIRC5;RHOA;RHOB;RHOC;NUSAP1;PIM1;PIN1;PLK1;ANLN;CEP55;KLHL9;PSMD10;CCND1;BCL2L1;CXCR5;AURKA;E2F8;CALM2;CALM3;PSRC1;RAB11A;PRC1;AURKB;KIF23;ESPL1;CDC6;KIF14
GO:0051340	6.36694e-09	3.66418	11.5439	34	135	regulation of ligase activity	PSMD14;CDKN2A;MAD2L2;CENPF;UBE2C;PARK7;UBE2S;FBXO43;MAD2L1;PIN1;PLK1;PSMA4;PSMA6;PSMA7;PSMB2;PSMB3;PSMB6;PSMB9;PSMB10;PSMC3;PSMC4;PSMD8;PSMD10;PSMD13;PSME1;PSME2;TRIB3;BUB1;BUB1B;TTK;UBC;CCNB1;CDK1;CDC20
GO:0002479	6.92068e-09	5.10233	6.41328	24	75	antigen processing and presentation of exogenous peptide antigen via MHC class I, TAP-dependent	PSMD14;SEC61B;HLA-A;HLA-B;HLA-C;HLA-G;NCF4;PSMA4;PSMA6;PSMA7;PSMB2;PSMB3;PSMB6;PSMB9;PSMB10;PSMC3;PSMC4;PSMD8;PSMD10;PSMD13;PSME1;PSME2;TAP1;UBC
GO:0010646	7.40184e-09	1.47681	248.408	329	2905	regulation of cell communication	ADA;CD24;MED16;SH2D3A;BCAP31;SORBS3;CDK5;PSMD14;RCAN2;SPRY1;SPRY2;CDKN2A;TRAIP;CDKN2B;ACAA2;HAX1;MAD2L2;AGPAT1;AGPAT2;SIVA1;RBCK1;RGS14;CTSC;GIPC1;PLK2;NEK6;HPSE;USP20;HCST;GADD45G;CAPN10;LZTS1;PARK7;PHB2;MGLL;NLRP3;CISH;ARHGAP33;CLNK;CLU;CLTA;CCR1;COL1A1;COL3A1;IQGAP3;CSF1;CSK;PIK3R6;APCDD1;CTGF;CTNNA1;ADRA2A;GLIPR2;DAB2IP;GADD45A;DDIT3;DUSP4;DUSP6;TOR1A;E2F1;ECT2;LPAR1;EEF1D;EGR1;EGR2;SPRED2;EN…
GO:0048856	7.6883e-09	1.39529	429.433	525	5022	anatomical structure development	ADA;CD24;ARPC3;CDK2;CDK4;CDK5;CDK6;PSMD14;SPRY1;SPRY2;CDKN1A;CDKN2A;CDKN2B;MYL12B;HAX1;MAD2L2;TACC3;VAT1;ANP32B;AGPAT2;CXCL13;SLC34A2;TACC2;DNPH1;MYL12A;CENPF;RGS14;B3GNT2;CFL1;POLQ;PLK2;HPSE;ARID5A;PRDX3;CIT;CORO1A;LZTS1;CMTM7;PHB2;TWF2;PALM2;NLRP3;TBCB;OSR2;CLU;CLTA;CCR1;CCR4;SPNS2;COL1A1;COL3A1;COL4A1;IQGAP3;COL4A2;COL6A1;COL6A3;COL15A1;COMP;CLDN4;CLDN3;CRYAB;CSF1;E2F7;CSK;HAPLN3;PIK3R6;CST3;A…
GO:0071156	8.4326e-09	4.0251	9.49165	30	111	regulation of cell cycle arrest	CDK2;CDK4;CDK5;PSMD14;CDKN1A;CDKN2A;DAB2IP;RGCC;ID2;GTSE1;PIDD1;PSMA4;PSMA6;PSMA7;PSMB2;PSMB3;PSMB6;PSMB9;PSMB10;PSMC3;PSMC4;PSMD8;PSMD10;PSMD13;PSME1;PSME2;CCND1;BRCA1;UBC;CDK5R1
GO:0006261	9.32075e-09	3.7828	10.6033	32	124	DNA-dependent DNA replication	CDK2;RNASEH2A;POLQ;E2F7;STRA13;LRWD1;FEN1;ORC6;STOML2;HMGA1;LIG1;MCM2;MCM4;MCM5;TONSL;ORC1;PCNA;GINS2;POLD1;POLD2;PID1;MCM10;POLD4;RAD51;RPA1;TOP2A;E2F8;CDT1;CDC45;TICRR;GINS1;CDC6
GO:0001933	1.04e-08	2.41041	29.9286	63	350	negative regulation of protein phosphorylation	SPRY1;SPRY2;CDKN1A;CDKN2A;CDKN2B;RGS14;GADD45G;UBE2C;PARK7;CISH;CSK;DAB2IP;GADD45A;DUSP4;DUSP6;SPRED2;ENG;DMTN;EPHA1;MECOM;FBLN1;DKK1;NUP62;PPP1R15A;GPS1;TRIB2;PYCARD;GSTP1;HSPB1;IGF1;JUN;TBC1D10C;LIF;GADD45B;ATF3;PIN1;PLK1;DDIT4;TESC;PID1;PPP2R1A;PPP5C;PRKAR1B;PBK;PSEN2;PMEPA1;PSMD10;TRIB3;BAX;BDKRB2;NR2F2;THY1;LDLRAD4;CALM2;CALM3;KIRREL2;CAV1;PPAP2B;CCNB1;SOCS3;GPRC5A;H2AFY;MVP
GO:0008284	1.16935e-08	1.87732	68.0663	115	796	positive regulation of cell proliferation	ADA;CD24;EBI3;CDK2;CDK4;CDK6;CDKN1A;CGA;HPSE;PRDX3;CORO1A;NACC1;OSR2;AMICA1;IQGAP3;NUDT16;CSF1;CST3;CTGF;ADRA2A;DPP4;E2F1;S1PR3;EGR1;EGR3;EPHA1;FBLN1;FGF2;FGF7;FLT3LG;FOLR2;PRKD2;ASPM;CXCR3;GRN;PYCARD;SLC25A5;SERTAD1;ANXA2;HAS2;HLA-A;HLA-DMB;HLA-DPA1;HLA-DPB1;HMGB2;NR4A1;BIRC5;ID2;ID4;IFNG;IGF1;IGFBP2;CYR61;RBPJ;FASLG;INSR;JUN;RHOG;LEP;LIF;LTA;EPCAM;MATK;ORC1;OSM;MZB1;PDGFRA;PGF;SASH3;PID1;SIRPG;…
GO:0010604	1.21247e-08	1.47703	237.89	316	2782	positive regulation of macromolecule metabolic process	CD24;MED16;BCAP31;EBI3;CDK2;SORBS3;CDK4;CDK5;CDK6;PSMD14;SPRY2;CDKN1A;CDKN2A;CDKN2B;HAX1;MAD2L2;TADA3;ANP32B;RBCK1;CENPE;CTSC;PLK2;CGA;RUVBL2;ARID5A;GADD45G;PRDX3;ADRM1;UBE2C;CHEK1;PARK7;PHB2;NLRP3;OSR2;CLU;CCR1;PLK3;COL1A1;IQGAP3;NUDT16;CSF1;E2F7;CSK;PIK3R6;CST3;CTGF;ADRA2A;COMMD1;GLIPR2;DAB2IP;CDCA2;GADD45A;DDIT3;DUSP6;E2F1;E2F4;EBF1;ECT2;LPAR1;EGR1;EGR2;AHR;STRA13;ENG;EPAS1;MECOM;EZH2;FBLN1;BR…
GO:0019220	1.21888e-08	1.60246	141.263	205	1652	regulation of phosphate metabolic process	CD24;SORBS3;CDK4;CDK5;PSMD14;SPRY1;SPRY2;CDKN1A;CDKN2A;CDKN2B;CDKN3;HAX1;MAD2L2;TADA3;CENPE;RGS14;GADD45G;PRDX3;UBE2C;PARK7;PHB2;CISH;CKS1B;CKS2;CLU;CCR1;IQGAP3;CSF1;CSK;PIK3R6;CTGF;ADRA2A;GLIPR2;DAB2IP;CDCA2;GADD45A;DUSP4;DUSP6;ECT2;LPAR1;SPRED2;ENG;DMTN;EPHA1;MECOM;EZH2;FBLN1;BRAT1;FGF2;FGF7;FKBP1A;PPP6R1;DKK1;TPX2;FLT3LG;MMD;NUP62;PPP1R15A;PLXNB2;PRKD2;PPP1R14B;CNPPD1;LAT;CXCR3;GPS1;TRIB2;RGCC…
GO:2000147	1.45709e-08	2.38499	30.1852	63	353	positive regulation of cell motility	CXCL13;CGA;CORO1A;CCR1;CCR6;COL1A1;CSF1;ADRA2A;GLIPR2;DAB2IP;LPAR1;DMTN;EPHA1;FBLN1;FGF2;FGF7;PRKD2;PHPT1;CFAP20;PYCARD;HAS2;HSPA5;HSPB1;ICAM1;IFNG;IGF1;CYR61;INSR;ITGA3;LGALS3;LGALS9;EPCAM;MET;MYO1C;PDGFRA;PFN1;RAC2;BCL2;CCL3;CCL4;CCL5;CCL21;XCL1;CXCL12;STX4;XCL2;TNF;C3AR1;TRIP6;CCR2;COL18A1;ARHGEF39;PPAP2B;TNFSF14;RAB11A;FADD;TNFRSF18;NRP1;SEMA5A;ACVR1B;SCARB1;CXCL14;CD74
GO:0045087	1.56449e-08	1.73275	93.7194	147	1096	innate immune response	ARPC3;PSMD14;CDKN1A;TUBB4B;IFITM3;IFI30;CNPY3;CFL1;CORO1A;VSIG4;NLRP3;MB21D1;CLU;CCR6;APOBEC3D;CSF1;CSK;PIK3R6;CTSB;CTSL;DAB2IP;APOBEC3H;DUSP4;DUSP6;EGR1;APOBEC3F;TUBB;FGF2;FGF7;FOS;GAPDH;LAT;APOBEC3C;PYCARD;GZMM;HLA-A;HLA-B;HLA-C;HLA-DPA1;HLA-DPB1;HLA-DQA1;HLA-DQB1;HLA-DRA;HLA-DRB1;HLA-DRB5;HLA-G;NR4A1;ICAM1;ICAM3;IRF8;IFI27;IFI35;IFNG;IL2RB;IL2RG;IRF5;IRF7;JUN;LAG3;LGALS3;LGALS9;SH2D1A;MATK;MMP…
GO:2000134	1.81349e-08	4.10811	8.72206	28	102	negative regulation of G1/S transition of mitotic cell cycle	CDK2;PSMD14;CDKN1A;CDKN2B;PLK3;E2F7;EZH2;KANK2;GTSE1;PIDD1;PSMA4;PSMA6;PSMA7;PSMB2;PSMB3;PSMB6;PSMB9;PSMB10;PSMC3;PSMC4;PSMD8;PSMD10;PSMD13;PSME1;PSME2;CCND1;BCL2;UBC
GO:0043207	2.22353e-08	1.81712	74.3085	122	869	response to external biotic stimulus	CD24;CDK6;IFITM3;CXCL13;CFL1;PRDX3;NLRP3;MB21D1;AP1S1;CLU;CCR5;COMT;COX8A;APOBEC3D;DAB2IP;DCN;APOBEC3H;APOBEC3F;ENO1;MECOM;FGF7;STAB1;COTL1;FOS;ALPL;LSM4;APOBEC3C;PYCARD;GSTP1;ANXA5;HLA-A;HLA-B;HLA-DRB1;HLA-DRB5;HMGB2;HMGA1;HSF1;HSPB1;ICAM1;IRF8;IFNG;RBPJ;FASLG;IL10;IL10RB;IDO1;IRF5;IRF7;JUN;JUNB;JUND;ARF1;KRT8;STMN1;LGALS9;LTA;MAOB;MGST1;NFKB2;NFKBIA;NFKBIL1;ATP1B1;OAS3;PDE4B;ATP6V1H;ASB2;POLR3K…
GO:0051707	2.22353e-08	1.81712	74.3085	122	869	response to other organism	CD24;CDK6;IFITM3;CXCL13;CFL1;PRDX3;NLRP3;MB21D1;AP1S1;CLU;CCR5;COMT;COX8A;APOBEC3D;DAB2IP;DCN;APOBEC3H;APOBEC3F;ENO1;MECOM;FGF7;STAB1;COTL1;FOS;ALPL;LSM4;APOBEC3C;PYCARD;GSTP1;ANXA5;HLA-A;HLA-B;HLA-DRB1;HLA-DRB5;HMGB2;HMGA1;HSF1;HSPB1;ICAM1;IRF8;IFNG;RBPJ;FASLG;IL10;IL10RB;IDO1;IRF5;IRF7;JUN;JUNB;JUND;ARF1;KRT8;STMN1;LGALS9;LTA;MAOB;MGST1;NFKB2;NFKBIA;NFKBIL1;ATP1B1;OAS3;PDE4B;ATP6V1H;ASB2;POLR3K…
GO:0098609	2.22353e-08	1.81712	74.3085	122	869	cell-cell adhesion	ADA;CD24;EBI3;CDK6;CDKN2A;MAD2L2;CXCL13;MYL12A;CORO1A;VSIG4;NLRP3;CLIC1;AMICA1;CLDN4;CLDN3;CSK;CSRP1;PIK3R6;CTNNA1;DPP4;EGR1;EGR3;TIGIT;DMTN;FKBP1A;JMJD6;GCNT1;LAT;PRELID1;SIT1;RGCC;PYCARD;ICOS;HAS2;STOML2;HLA-A;HLA-DMA;HLA-DMB;HLA-DPA1;HLA-DPB1;HLA-DQA1;HLA-DQB1;HLA-DRA;HLA-DRB1;HLA-DRB5;HLA-G;HSPB1;ICAM1;ICAM3;IFNG;IGF1;IGFBP2;CYR61;IL10;IDO1;ITGAD;JAG2;JUP;L1CAM;LAG3;LEP;LGALS1;LGALS3;LGALS9;E…
GO:0051174	2.28514e-08	1.58668	142.375	205	1665	regulation of phosphorus metabolic process	CD24;SORBS3;CDK4;CDK5;PSMD14;SPRY1;SPRY2;CDKN1A;CDKN2A;CDKN2B;CDKN3;HAX1;MAD2L2;TADA3;CENPE;RGS14;GADD45G;PRDX3;UBE2C;PARK7;PHB2;CISH;CKS1B;CKS2;CLU;CCR1;IQGAP3;CSF1;CSK;PIK3R6;CTGF;ADRA2A;GLIPR2;DAB2IP;CDCA2;GADD45A;DUSP4;DUSP6;ECT2;LPAR1;SPRED2;ENG;DMTN;EPHA1;MECOM;EZH2;FBLN1;BRAT1;FGF2;FGF7;FKBP1A;PPP6R1;DKK1;TPX2;FLT3LG;MMD;NUP62;PPP1R15A;PLXNB2;PRKD2;PPP1R14B;CNPPD1;LAT;CXCR3;GPS1;TRIB2;RGCC…
GO:0044706	2.31736e-08	2.79131	19.3254	46	226	multi-multicellular organism process	PRDX3;COMT;CLDN4;CST3;ADRA2A;CTSB;EPOR;FBLN1;FOS;FOSB;FUOM;GRN;HEXB;HSF1;IGFBP2;IGFBP5;IDO1;ITGA3;JUNB;LEP;LGALS9;ARHGDIB;LIF;MMP2;PGF;SERPINE2;CLIC5;PSG1;PSG3;PSG4;PSG5;PSG6;PSG9;PSG11;PTGIS;BCL2;RXRA;SPP1;BSG;NR2F2;TK1;VDR;DDR1;VMP1;ACVR1B;CD38
GO:0060326	2.31736e-08	2.79131	19.3254	46	226	cell chemotaxis	CXCL13;CORO1A;AMICA1;CCR1;CCR5;CCR6;CSF1;LPAR1;EGR3;ENG;FGF2;PRKD2;CXCR3;HMGB2;NR4A1;HSPB1;IFNG;IL10;IL16;ITGA1;RHOG;LGALS3;LGALS9;MET;MPP1;PDE4B;PDGFRA;CORO1B;RAC2;RPS19;CCL3;CCL4;CCL5;CCL21;XCL1;CXCL12;NOD2;SPP1;XCL2;C3AR1;CCR2;TNFSF14;NRP1;SEMA5A;CXCL14;CD74
GO:0002495	2.35102e-08	4.18585	8.29451	27	97	antigen processing and presentation of peptide antigen via MHC class II	IFI30;DCTN2;CENPE;KIF2C;AP1S1;CLTA;CTSD;CTSL;KIF4A;PYCARD;HLA-DMA;HLA-DMB;HLA-DPA1;HLA-DPB1;HLA-DQA1;HLA-DQB1;HLA-DRA;HLA-DRB1;HLA-DRB5;ARF1;KIF11;KIF15;KLC2;UNC93B1;DYNLL1;KIF23;CD74
GO:0002768	2.61866e-08	2.08345	44.1234	82	516	immune response-regulating cell surface receptor signaling pathway	ADA;CD24;ARPC3;PSMD14;CDKN1A;RBCK1;CFL1;CSK;DAB2IP;DUSP6;FGF2;FGF7;FOS;PRKD2;LAT;PHPT1;PYCARD;STOML2;HLA-DPA1;HLA-DPB1;HLA-DQA1;HLA-DQB1;HLA-DRA;HLA-DRB1;HLA-DRB5;HLA-G;NR4A1;ICAM3;IL2RB;IL2RG;JUN;LGALS3;MYO1C;NFKB2;NFKBIA;PEBP1;PDE4B;PDGFRA;PIGR;UBASH3A;PLSCR1;LIME1;PPP5C;BRK1;MAPK3;PSEN2;PSMA4;PSMA6;PSMA7;PSMB2;PSMB3;PSMB6;PSMB9;PSMB10;PSMC3;PSMC4;PSMD8;PSMD10;PSMD13;PSME1;PSME2;TRIB3;BAX;BCL2;…
GO:0000077	2.75667e-08	3.26604	13.3396	36	156	DNA damage checkpoint	CDK2;PSMD14;CDKN1A;NEK6;CHEK1;E2F1;FBXO6;H2AFX;GTSE1;DTL;ZAK;PLK1;PIDD1;PSMA4;PSMA6;PSMA7;PSMB2;PSMB3;PSMB6;PSMB9;PSMB10;PSMC3;PSMC4;PSMD8;PSMD10;PSMD13;PSME1;PSME2;RBBP8;CCND1;CLSPN;BRCA1;UBC;RHNO1;CCNA2;CDK1
GO:0097190	2.82506e-08	1.98086	52.3324	93	612	apoptotic signaling pathway	CD24;BCAP31;CDKN1A;ACAA2;SIVA1;RBCK1;CTSC;PARK7;GABARAP;CLU;CTNNA1;DAB2IP;DDIT3;E2F1;E2F2;ECT2;PHLDA3;PPP1R15A;NUPR1;PRELID1;PYCARD;SLC25A5;GSTP1;HIP1;HINT1;HMGB2;HSPA1A;HSPA1B;HSPB1;ICAM1;IFI27;IFNG;IGF1;FASLG;JUN;KRT8;KRT18;ARHGAP4;LGALS3;LGALS9;LMNA;MCL1;ATF3;OSM;G0S2;NDUFA13;TNFRSF12A;CYCS;DDIT4;PPP1CA;PPP2R1A;PIDD1;SRGN;PSENEN;PSEN2;PSMD10;PTGIS;TRIB3;BAX;BCL2;BCL2L1;BDKRB2;CXCL12;PERP;SMPD2…
GO:0002504	2.98369e-08	4.12662	8.38002	27	98	antigen processing and presentation of peptide or polysaccharide antigen via MHC class II	IFI30;DCTN2;CENPE;KIF2C;AP1S1;CLTA;CTSD;CTSL;KIF4A;PYCARD;HLA-DMA;HLA-DMB;HLA-DPA1;HLA-DPB1;HLA-DQA1;HLA-DQB1;HLA-DRA;HLA-DRB1;HLA-DRB5;ARF1;KIF11;KIF15;KLC2;UNC93B1;DYNLL1;KIF23;CD74
GO:1902807	3.61164e-08	3.94726	8.97859	28	105	negative regulation of cell cycle G1/S phase transition	CDK2;PSMD14;CDKN1A;CDKN2B;PLK3;E2F7;EZH2;KANK2;GTSE1;PIDD1;PSMA4;PSMA6;PSMA7;PSMB2;PSMB3;PSMB6;PSMB9;PSMB10;PSMC3;PSMC4;PSMD8;PSMD10;PSMD13;PSME1;PSME2;CCND1;BCL2;UBC
GO:0002764	3.79755e-08	1.93676	55.6673	97	651	immune response-regulating signaling pathway	ADA;CD24;ARPC3;PSMD14;CDKN1A;RBCK1;CNPY3;CFL1;CSK;CTSB;CTSL;DAB2IP;DUSP4;DUSP6;FGF2;FGF7;FOS;PRKD2;LAT;PHPT1;PYCARD;STOML2;HLA-DPA1;HLA-DPB1;HLA-DQA1;HLA-DQB1;HLA-DRA;HLA-DRB1;HLA-DRB5;HLA-G;NR4A1;HSPA1A;HSPA1B;ICAM3;IL2RB;IL2RG;IRF7;JUN;LGALS3;MYO1C;NFKB2;NFKBIA;NFKBIL1;PEBP1;PDE4B;PDGFRA;PIGR;UBASH3A;PLSCR1;LIME1;PPP5C;BRK1;MAPK3;PSEN2;PSMA4;PSMA6;PSMA7;PSMB2;PSMB3;PSMB6;PSMB9;PSMB10;PSMC3;PSMC…
GO:0019886	3.86079e-08	4.20911	7.95247	26	93	antigen processing and presentation of exogenous peptide antigen via MHC class II	IFI30;DCTN2;CENPE;KIF2C;AP1S1;CLTA;CTSD;CTSL;KIF4A;HLA-DMA;HLA-DMB;HLA-DPA1;HLA-DPB1;HLA-DQA1;HLA-DQB1;HLA-DRA;HLA-DRB1;HLA-DRB5;ARF1;KIF11;KIF15;KLC2;UNC93B1;DYNLL1;KIF23;CD74
GO:0051493	4.04747e-08	2.24346	33.7766	67	395	regulation of cytoskeleton organization	ARPC3;ARPC1B;SORBS3;CDK5;HAX1;SPAG5;CFL1;PLK2;CHEK1;CORO1A;TWF2;CTGF;ECT2;LPAR1;DMTN;EPHA1;SKA1;SKA3;TPX2;CDC42EP4;CKAP2;CHMP2A;RGCC;PHPT1;PYCARD;FHOD1;ICAM1;SKA2;ARF1;KIF11;RHOA;STMN1;NEK2;CHMP1A;PDGFRA;PFN1;PLK1;PLXNA3;BRK1;MAPK3;CORO1B;PTGER4;AFAP1;CCL21;SDC4;CXCL12;WIPF3;SLC9A1;BRCA1;AURKA;BST2;TBCD;TMSB4X;TPM1;VASP;ARPC5L;CAPG;CAPZB;SH3BGRL3;PSRC1;CAV1;CDK5R1;CCNB1;SEMA5A;AURKB;ARHGAP18;WDR1
GO:0001934	4.15386e-08	1.75593	82.261	131	962	positive regulation of protein phosphorylation	CD24;SORBS3;CDK5;PSMD14;SPRY2;CDKN1A;HAX1;MAD2L2;CENPE;GADD45G;PARK7;PHB2;CLU;CCR1;IQGAP3;CSF1;CSK;PIK3R6;CTGF;ADRA2A;GLIPR2;DAB2IP;GADD45A;DUSP6;ECT2;LPAR1;ENG;EZH2;BRAT1;FGF2;FGF7;TPX2;FLT3LG;MMD;PPP1R15A;PRKD2;LAT;RGCC;DBNL;PYCARD;MDFIC;ANXA2;EHD4;PRMT1;HSPA5;ICAM1;IFNG;IGF1;IGFBP4;CYR61;IL2RB;IL2RG;INSR;ITGA1;KISS1;LEP;LGALS9;LIF;MET;GADD45B;OSM;PEBP1;PDGFRA;GPRC5B;ZAK;PIM1;PIN1;PLA2G2A;PLK1;…
GO:0007017	4.20839e-08	1.99316	49.7671	89	582	microtubule-based process	KIF20A;CDK2;SPRY1;SPRY2;TUBA1B;TUBB4B;NDC80;TACC3;DCTN2;TACC2;CENPA;SPAG5;CENPE;RGS14;PLK2;NEK6;KIF2C;CHEK1;KIF12;GABARAP;AP3S1;PLK3;CRYAB;KIF18B;GADD45A;E2F4;ECT2;TUBB;SKA1;SKA3;TPX2;MTCL1;KIF4A;ASPM;GAPDH;CKAP2;CHMP2A;WDR62;CEP57L1;CFAP20;GPSM2;BIRC5;SKA2;KIF11;KIFC1;RHOA;STMN1;LMNA;MAP4;MYBL2;NEK2;CHMP1A;NUSAP1;GTSE1;PEX13;PLK1;PPP2R1A;PPP2R4;KIF15;CASC5;SPC25;RAN;KLC2;BRCA1;AURKA;TBCD;TTK;TUB…
GO:2000403	4.46153e-08	10.7844	2.22327	13	26	positive regulation of lymphocyte migration	CXCL13;PYCARD;CCL3;CCL4;CCL5;CCL21;XCL1;CXCL12;XCL2;CCR2;TNFSF14;FADD;CXCL14
GO:0072331	4.69771e-08	3.12296	14.1947	37	166	signal transduction by p53 class mediator	CDK2;PSMD14;CDKN1A;CDKN2A;E2F7;E2F1;E2F2;SPRED2;PHLDA3;NUPR1;PYCARD;HINT1;GTSE1;DDIT4;PIDD1;PSMA4;PSMA6;PSMA7;PSMB2;PSMB3;PSMB6;PSMB9;PSMB10;PSMC3;PSMC4;PSMD8;PSMD10;PSMD13;PSME1;PSME2;BAX;BDKRB2;PERP;BRCA1;UBC;TMEM109;CD74
GO:0002460	4.95e-08	2.74406	19.1543	45	224	adaptive immune response based on somatic recombination of immune receptors built from immunoglobulin superfamily domains	ADA;EBI3;CXCL13;CTSC;NLRP3;CLU;HLA-A;HLA-B;HLA-DMA;HLA-DQB1;HLA-DRB1;HLA-DRB5;ICAM1;IFNG;IL10;IRF7;LTA;NFKB2;SASH3;PVRL2;XCL1;NOD2;SEMA4A;SERPING1;C1QA;TNF;C1QB;C1QC;C1R;C1S;C3;C3AR1;C4BPA;CCR2;WAS;SLA2;STX11;FADD;KLHL6;RSAD2;CD8A;CD27;CD28;IL27RA;CD74
GO:0044819	6.07221e-08	4.61384	6.5843	23	77	mitotic G1/S transition checkpoint	CDK2;PSMD14;CDKN1A;PLK3;GTSE1;PIDD1;PSMA4;PSMA6;PSMA7;PSMB2;PSMB3;PSMB6;PSMB9;PSMB10;PSMC3;PSMC4;PSMD8;PSMD10;PSMD13;PSME1;PSME2;CCND1;UBC
GO:0006977	6.72665e-08	5.05092	5.64369	21	66	DNA damage response, signal transduction by p53 class mediator resulting in cell cycle arrest	CDK2;PSMD14;CDKN1A;GTSE1;PIDD1;PSMA4;PSMA6;PSMA7;PSMB2;PSMB3;PSMB6;PSMB9;PSMB10;PSMC3;PSMC4;PSMD8;PSMD10;PSMD13;PSME1;PSME2;UBC
GO:0032502	7.10437e-08	1.35387	485.614	577	5679	developmental process	ADA;CD24;ARPC3;CDK2;CDK4;CDK5;CDK6;PSMD14;SPRY1;SPRY2;CDKN1A;CDKN2A;CDKN2B;MYL12B;HAX1;MAD2L2;TACC3;VAT1;ANP32B;AGPAT2;CXCL13;SLC34A2;TACC2;DNPH1;CENPE;MYL12A;CENPF;RGS14;B3GNT2;CFL1;POLQ;CTSC;PLK2;NEK6;HPSE;ARID5A;GADD45G;PRDX3;CCDC85B;CHEK1;CIT;CORO1A;LZTS1;CMTM7;PHB2;TWF2;PALM2;NLRP3;TBCB;OSR2;CLU;CLIC1;CLTA;CCR1;CCR4;SPNS2;COL1A1;COL3A1;COL4A1;IQGAP3;COL4A2;COL6A1;COL6A3;COL15A1;COMP;COMT;CLD…
GO:0043161	7.37443e-08	2.16029	36.4274	70	426	proteasome-mediated ubiquitin-dependent protein catabolic process	BCAP31;CDK2;PSMD14;MAD2L2;RBCK1;CENPE;CENPF;GIPC1;PLK2;NEK6;USP20;SEC61B;UBE2C;CIT;PARK7;CLU;PLK3;COMMD1;DAB2IP;DDIT3;TOR1A;SDF2L1;FBXO2;FBXO6;UBE2S;TRIB2;DNAJB2;HSPA5;MAD2L1;NEK2;PLK1;PBK;PSMA4;PSMA6;PSMA7;PSMB2;PSMB3;PSMB6;PSMB9;PSMB10;PSMC3;PSMC4;PSMD8;PSMD10;PSMD13;PSME1;PSME2;USP35;TRIB3;RAD23A;SUMO2;AURKA;BUB1;BUB1B;TTK;UBC;UFD1L;KCTD17;ZNRF1;CAV1;CCNB1;DERL3;AURKB;PTTG1;ESPL1;DLGAP5;CDK1;C…
GO:0065008	7.46026e-08	1.41137	292.018	371	3415	regulation of biological quality	ADA;CD24;ARPC3;ARPC1B;TSPAN1;PDIA6;BCAP31;CDK2;CDK4;CDK5;CDK6;CDKN2A;MYL12B;CD52;IFI30;ACAA2;HAX1;TACC3;TADA3;CXCL13;SLC34A2;SIVA1;CENPE;MYL12A;RGS14;CFL1;GIPC1;PLK2;CGA;CGB;HPSE;PRDX3;KDELR1;PDIA5;KIF2C;CAPN10;CORO1A;PARK7;PHB2;MGLL;TWF2;PALM2;CLU;CLIC1;SFXN4;AMICA1;CCR1;CCR4;CCR5;CCR6;SPNS2;COL1A1;COL3A1;IQGAP3;COMT;CP;CLDN4;CRYM;CSF1;CSK;CSRP1;PIK3R6;CTGF;ADRA2A;COMMD1;DAB2IP;ATP6V0E2;CYP19A1;…
GO:0051437	7.46334e-08	4.76414	6.15675	22	72	positive regulation of ubiquitin-protein ligase activity involved in regulation of mitotic cell cycle transition	PSMD14;UBE2C;PLK1;PSMA4;PSMA6;PSMA7;PSMB2;PSMB3;PSMB6;PSMB9;PSMB10;PSMC3;PSMC4;PSMD8;PSMD10;PSMD13;PSME1;PSME2;UBC;CCNB1;CDK1;CDC20
GO:0007167	7.49613e-08	1.65358	104.237	157	1219	enzyme linked receptor protein signaling pathway	ARPC3;PSMD14;SPRY1;SPRY2;CDKN1A;CDKN2B;MYL12B;MYL12A;RGS14;CFL1;GIPC1;FSTL1;CISH;CLNK;AP3S1;CLTA;COL3A1;CSF1;CSH1;CSK;CTGF;CTNNA1;ADRA2A;DAB2IP;ATP6V0E2;DUSP4;DUSP6;E2F4;ECT2;EGR1;EIF4EBP1;ENG;EPHA1;EPHB6;EFEMP1;FGF2;FGF7;FKBP1A;DKK1;FOS;NUP62;PPP1R15A;FKBP8;ATP6V0D2;FUT8;PRKD2;MYOF;LAT;NR4A1;HSPA5;HSPB1;APOD;IGF1;IGFBP1;IGFBP2;IGFBP4;IGFBP5;IGFBP6;CYR61;RBPJ;FASLG;IL2RB;IL2RG;INSR;ITGA1;ITGA3;JU…
GO:0030335	7.5254e-08	2.31521	29.4156	60	344	positive regulation of cell migration	CXCL13;CGA;CORO1A;CCR1;CCR6;COL1A1;CSF1;ADRA2A;GLIPR2;DAB2IP;LPAR1;DMTN;EPHA1;FBLN1;FGF2;FGF7;PRKD2;PYCARD;HAS2;HSPA5;HSPB1;ICAM1;IFNG;IGF1;CYR61;INSR;ITGA3;LGALS3;LGALS9;MET;MYO1C;PDGFRA;PFN1;RAC2;BCL2;CCL3;CCL4;CCL5;CCL21;XCL1;CXCL12;STX4;XCL2;TNF;C3AR1;TRIP6;CCR2;COL18A1;ARHGEF39;PPAP2B;TNFSF14;RAB11A;FADD;TNFRSF18;NRP1;SEMA5A;ACVR1B;SCARB1;CXCL14;CD74
GO:0048520	8.27621e-08	3.37634	11.5439	32	135	positive regulation of behavior	CXCL13;CCR1;CCR6;CSF1;LPAR1;FGF2;PRKD2;GJA1;CXCR3;CFAP20;HSPB1;IL16;LGALS9;MET;RAC2;CCL3;CCL4;CCL5;CCL21;XCL1;CXCL12;STX3;STX4;XCL2;C3AR1;CCR2;NR4A3;TNFSF14;NRP1;SEMA5A;CXCL14;CD74
GO:2000026	8.45696e-08	1.58037	131.173	189	1534	regulation of multicellular organismal development	ADA;CD24;CDK5;CDK6;SPRY1;CDKN2A;CDKN2B;HAX1;MAD2L2;CXCL13;CENPF;RGS14;CFL1;PLK2;HPSE;CIT;LZTS1;PHB2;TWF2;NLRP3;OSR2;CCR1;COL1A1;COL3A1;IQGAP3;COL4A2;CSF1;PIK3R6;CTGF;CTNNA1;GLIPR2;DAB2IP;DDIT3;DUSP6;ECT2;LPAR1;S1PR3;EGR1;EGR3;EPHA1;EZH2;EFEMP1;FGF2;FGF7;DKK1;STAB1;FLT3LG;NCS1;FOS;MMD;TSPAN12;DDAH1;PLXNB2;PRKD2;ASPM;NUPR1;GDI1;GJA1;PRELID1;LSM1;FUOM;CXCR3;GRN;RGCC;PACSIN1;HLA-B;HLA-DMA;HLA-G;HMGB2…
GO:0065007	8.66331e-08	1.38301	957.032	1044	11192	biological regulation	ADA;CD24;MED16;SH2D3A;SAE1;ARPC3;ARPC1B;TSPAN1;PDIA6;BCAP31;EBI3;CDK2;SORBS3;CNIH1;CDK4;CDK5;EIF1;CDK6;DDX39A;PSMD14;RCAN2;SPRY1;SPRY2;CDKN1A;CDKN2A;TRAIP;CDKN2B;CDKN3;MYL12B;NDC80;WFDC2;IFITM3;CD52;IFI30;ACAA2;HAX1;MAD2L2;TACC3;TADA3;VAT1;ANP32B;AGPAT1;AGPAT2;CXCL13;SLC34A2;SIVA1;TACC2;CENPA;DRAP1;DNPH1;SPAG5;RBCK1;CENPE;MYL12A;CENPF;RAD51AP1;RGS14;CXCR6;CNPY3;CFL1;POLQ;CTSC;GIPC1;PLK2;NEK6;CGA;…
GO:0007169	8.70766e-08	1.75227	78.4985	125	918	transmembrane receptor protein tyrosine kinase signaling pathway	ARPC3;PSMD14;SPRY1;SPRY2;CDKN1A;MYL12B;MYL12A;RGS14;CFL1;CISH;CLNK;AP3S1;CLTA;CSF1;CSH1;CSK;CTGF;CTNNA1;ADRA2A;DAB2IP;ATP6V0E2;DUSP4;DUSP6;ECT2;EIF4EBP1;EPHA1;EPHB6;EFEMP1;FGF2;FGF7;NUP62;ATP6V0D2;PRKD2;MYOF;LAT;NR4A1;HSPB1;APOD;IGF1;IGFBP1;IGFBP2;IGFBP4;IGFBP5;IGFBP6;RBPJ;FASLG;IL2RB;IL2RG;INSR;ITGA1;JUP;RHOA;ARHGAP4;LEP;ARHGDIA;MATK;MET;MMP2;MYL6;MYO1C;MYO1E;NCF4;NFKBIA;PEBP1;CRIM1;PDGFRA;ATP6V…
GO:0072431	9.01425e-08	4.94079	5.7292	21	67	signal transduction involved in mitotic G1 DNA damage checkpoint	CDK2;PSMD14;CDKN1A;GTSE1;PIDD1;PSMA4;PSMA6;PSMA7;PSMB2;PSMB3;PSMB6;PSMB9;PSMB10;PSMC3;PSMC4;PSMD8;PSMD10;PSMD13;PSME1;PSME2;UBC
GO:1902400	9.01425e-08	4.94079	5.7292	21	67	intracellular signal transduction involved in G1 DNA damage checkpoint	CDK2;PSMD14;CDKN1A;GTSE1;PIDD1;PSMA4;PSMA6;PSMA7;PSMB2;PSMB3;PSMB6;PSMB9;PSMB10;PSMC3;PSMC4;PSMD8;PSMD10;PSMD13;PSME1;PSME2;UBC
GO:0050921	9.68989e-08	3.61853	9.91921	29	116	positive regulation of chemotaxis	CXCL13;CCR1;CCR6;CSF1;LPAR1;FGF2;PRKD2;CXCR3;HSPB1;IL16;LGALS9;MET;RAC2;CCL3;CCL4;CCL5;CCL21;XCL1;CXCL12;STX3;STX4;XCL2;C3AR1;CCR2;TNFSF14;NRP1;SEMA5A;CXCL14;CD74
GO:0071900	9.77055e-08	2.1418	36.684	70	429	regulation of protein serine/threonine kinase activity	CD24;SPRY1;SPRY2;CDKN1A;CDKN2A;CDKN2B;CDKN3;RGS14;GADD45G;UBE2C;CKS1B;CKS2;IQGAP3;CSK;PIK3R6;ADRA2A;DAB2IP;GADD45A;DUSP4;DUSP6;LPAR1;SPRED2;EZH2;FGF2;NUP62;CNPPD1;GPS1;TRIB2;RGCC;DBNL;PYCARD;GSTP1;SERTAD1;MDFIC;HSPB1;INSR;ITGA1;MET;GADD45B;ZAK;PIM1;PLK1;PPP2R1A;PRKAR1B;MAPK3;PSMD10;TRIB3;CCND1;NOD2;NR2F2;TNF;UBC;MAPKAPK3;CALM2;CALM3;PSRC1;CAMK1;CAV1;TNFRSF10A;CDK5R1;CCNA2;MAP3K6;PKMYT1;S1PR2;H2AF…
GO:0030162	9.77904e-08	1.82649	65.2444	108	763	regulation of proteolysis	BCAP31;CDK5;PSMD14;CDKN2A;WFDC2;MAD2L2;ANP32B;CENPE;CENPF;CTSC;GIPC1;PLK2;NEK6;USP20;PRDX3;ADRM1;UBE2C;PARK7;NLRP3;CLU;PLK3;COL6A3;CRYAB;CST3;CTGF;ADRA2A;COMMD1;DAB2IP;FBLN1;MTCH1;PRDX5;PRELID1;GPI;TRIB2;PYCARD;HIP1;DNAJB2;BIRC5;IFI27;IFNG;CYR61;FASLG;IL10;LGALS9;MAD2L1;CARD17;PEBP1;NDUFA13;CRIM1;SERPINE2;PLK1;CYCS;POR;CLN6;AURKAIP1;PIDD1;PLGRKT;PBK;PSMA4;PSMA6;PSMA7;PSMB2;PSMB3;PSMB6;PSMB9;PSMB1…
GO:0031401	9.98883e-08	1.6634	98.9355	150	1157	positive regulation of protein modification process	CD24;SORBS3;CDK5;PSMD14;SPRY2;CDKN1A;CDKN2A;HAX1;MAD2L2;CENPE;RUVBL2;ARID5A;GADD45G;UBE2C;PARK7;PHB2;CLU;CCR1;IQGAP3;CSF1;CSK;PIK3R6;CTGF;ADRA2A;COMMD1;GLIPR2;DAB2IP;CDCA2;GADD45A;DUSP6;ECT2;LPAR1;STRA13;ENG;EZH2;BRAT1;FGF2;FGF7;FKBP1A;TPX2;FLT3LG;MMD;PPP1R15A;PRKD2;PHF19;NUPR1;LAT;UBE2S;RGCC;DBNL;PYCARD;MDFIC;ANXA2;EHD4;PRMT1;DNAJB2;HSPA5;ICAM1;IFNG;IGF1;IGFBP4;CYR61;IL2RB;IL2RG;INSR;ITGA1;KISS1…
GO:0042060	1.00528e-07	1.85326	61.3965	103	718	wound healing	CDK2;CDK5;CENPE;MYL12A;CFL1;HPSE;KIF2C;MGLL;CLU;CLIC1;AMICA1;COL1A1;COL3A1;CSK;CSRP1;PIK3R6;ADRA2A;DCN;TOR1A;ENG;DMTN;EZH2;FBLN1;FGF2;FGF7;ALDOA;KIF4A;MYOF;GJA1;LAT;SCARA5;C1GALT1C1;ANXA2;H3F3B;ANXA5;HSPA5;HSPB1;APOD;IGF1;IGFBP1;CYR61;ITGA1;ITGA3;KIF11;KIFC1;RHOA;RHOB;RHOC;L1CAM;RHOG;ATP1B1;ATP2A3;TNFRSF12A;PDGFRA;PECAM1;PFN1;SERPINE2;PKM;PLSCR1;SIRPG;SRGN;PRKAR1B;AXL;MAPK3;KIF15;CORO1B;RAC2;ACTB…
GO:0042326	1.03904e-07	2.20766	33.178	65	388	negative regulation of phosphorylation	SPRY1;SPRY2;CDKN1A;CDKN2A;CDKN2B;RGS14;GADD45G;PRDX3;UBE2C;PARK7;CISH;CSK;DAB2IP;GADD45A;DUSP4;DUSP6;SPRED2;ENG;DMTN;EPHA1;MECOM;FBLN1;DKK1;NUP62;PPP1R15A;GPS1;TRIB2;PYCARD;GSTP1;HSPB1;IGF1;JUN;TBC1D10C;LIF;GADD45B;ATF3;PIN1;PLK1;DDIT4;TESC;PID1;PPP2R1A;PPP5C;PRKAR1B;PBK;PSEN2;PMEPA1;PSMD10;TRIB3;BAX;BDKRB2;NR2F2;THY1;LDLRAD4;CALM2;CALM3;KIRREL2;CAV1;PPAP2B;DYNLL1;CCNB1;SOCS3;GPRC5A;H2AFY;MVP
GO:0031325	1.06415e-07	1.43579	242.935	316	2841	positive regulation of cellular metabolic process	CD24;MED16;BCAP31;EBI3;CDK2;SORBS3;CDK4;CDK5;PSMD14;SPRY2;CDKN1A;CDKN2A;CDKN2B;HAX1;MAD2L2;TADA3;ANP32B;AGPAT1;RBCK1;CENPE;CTSC;PLK2;CGA;RUVBL2;ARID5A;GADD45G;PRDX3;ADRM1;UBE2C;CHEK1;PARK7;PHB2;NLRP3;OSR2;CLU;CCR1;PLK3;COL1A1;IQGAP3;COMT;NUDT16;CSF1;E2F7;CSK;PIK3R6;CST3;CTGF;ADRA2A;COMMD1;GLIPR2;DAB2IP;CDCA2;DCN;GADD45A;DDIT3;DUSP6;E2F1;E2F4;EBF1;ECT2;LPAR1;EGR1;EGR2;AHR;STRA13;ENG;EPAS1;MECOM;EZ…
GO:0048585	1.15359e-07	1.62301	110.736	164	1295	negative regulation of response to stimulus	ADA;CDK6;PSMD14;SPRY1;SPRY2;TRAIP;ACAA2;MAD2L2;CXCL13;RGS14;POLQ;LZTS1;PARK7;PHB2;NLRP3;CISH;CLU;CLTA;COL3A1;CSK;APCDD1;CTNNA1;ADRA2A;DAB2IP;DDIT3;DUSP4;DUSP6;EGR1;SPRED2;ENG;MECOM;EZH2;FBLN1;FGF2;DKK1;PHLDA3;NUP62;PPP1R15A;KANK2;TSKU;GJA1;DKK3;PRELID1;GPS1;PHPT1;PYCARD;SLC25A5;GSTP1;ANXA2;ANXA5;HLA-A;HLA-B;HLA-G;HMGB2;HSPA1A;HSPA1B;HSPA5;HSPB1;ICAM1;APOD;IGF1;IGFBP5;IL10;ITGA1;ITGA3;TBC1D10C;LEP…
GO:0009719	1.26152e-07	1.55262	140.408	199	1642	response to endogenous stimulus	ADA;CD24;CDK2;CDK4;CDK5;PSMD14;SPRY1;SPRY2;CDKN1A;CDKN2B;CXCL13;SLC34A2;CFL1;GIPC1;RUVBL2;CAPN10;CORO1A;FSTL1;CISH;AP3S1;COL1A1;COL3A1;COL4A1;COL4A2;COL6A1;CLDN4;CRYAB;CSH1;CSK;EME1;CST3;CTGF;CTNNA1;ADRA2A;CTSB;CTSL;DAB2IP;CYC1;ATP6V0E2;DHFR;DUSP6;E2F1;E2F4;EGR1;EGR2;EGR3;EIF4EBP1;ENG;DMTN;EZH2;FGF2;FGF7;FKBP1A;DKK1;FOLR2;FOS;FOSB;NUP62;PPP1R15A;FKBP8;ATP6V0D2;ALPL;FUT8;PRKD2;GCNT1;GJA1;LAT;GRN;G…
GO:0050794	1.27759e-07	1.35371	866.135	956	10129	regulation of cellular process	ADA;CD24;MED16;SH2D3A;SAE1;ARPC3;ARPC1B;TSPAN1;PDIA6;BCAP31;EBI3;CDK2;SORBS3;CNIH1;CDK4;CDK5;EIF1;CDK6;PSMD14;RCAN2;SPRY1;SPRY2;CDKN1A;CDKN2A;TRAIP;CDKN2B;CDKN3;MYL12B;NDC80;WFDC2;IFITM3;IFI30;ACAA2;HAX1;MAD2L2;TACC3;TADA3;VAT1;ANP32B;AGPAT1;AGPAT2;CXCL13;SIVA1;TACC2;CENPA;DRAP1;DNPH1;SPAG5;RBCK1;CENPE;MYL12A;CENPF;RAD51AP1;RGS14;CXCR6;CNPY3;CFL1;POLQ;CTSC;GIPC1;PLK2;NEK6;CGA;CGB;HPSE;RUVBL2;ARID…
GO:0050789	1.35418e-07	1.36267	911.113	999	10655	regulation of biological process	ADA;CD24;MED16;SH2D3A;SAE1;ARPC3;ARPC1B;TSPAN1;PDIA6;BCAP31;EBI3;CDK2;SORBS3;CNIH1;CDK4;CDK5;EIF1;CDK6;DDX39A;PSMD14;RCAN2;SPRY1;SPRY2;CDKN1A;CDKN2A;TRAIP;CDKN2B;CDKN3;MYL12B;NDC80;WFDC2;IFITM3;IFI30;ACAA2;HAX1;MAD2L2;TACC3;TADA3;VAT1;ANP32B;AGPAT1;AGPAT2;CXCL13;SIVA1;TACC2;CENPA;DRAP1;DNPH1;SPAG5;RBCK1;CENPE;MYL12A;CENPF;RAD51AP1;RGS14;CXCR6;CNPY3;CFL1;POLQ;CTSC;GIPC1;PLK2;NEK6;CGA;CGB;HPSE;RUVB…
GO:0002250	1.41094e-07	2.26639	29.9286	60	350	adaptive immune response	ADA;EBI3;CXCL13;CTSC;NLRP3;CLU;CSK;CTSL;PRKD2;LAT;LAMP3;SIT1;DBNL;PYCARD;HLA-A;HLA-B;HLA-DMA;HLA-DQB1;HLA-DRB1;HLA-DRB5;ICAM1;IFNG;IL10;IRF7;LTA;NFKB2;SASH3;LIME1;PVRL2;XCL1;NOD2;SEMA4A;TAP1;SERPING1;C1QA;TNF;C1QB;C1QC;C1R;C1S;C3;C3AR1;C4BPA;CCR2;WAS;LAT2;UNC93B1;SLA2;STX11;FADD;KLHL6;CD1A;RSAD2;CD8A;CD8B;CD27;CD28;IL27RA;CD74;CD79B
GO:0042176	1.48491e-07	2.10199	37.7956	71	442	regulation of protein catabolic process	BCAP31;PSMD14;CDKN2A;MAD2L2;CENPE;CENPF;CTSC;GIPC1;PLK2;NEK6;USP20;UBE2C;PARK7;CLU;PLK3;CST3;ADRA2A;COMMD1;DAB2IP;RHBDD3;GJA1;FBXO43;TRIB2;ANXA2;DNAJB2;IFNG;IL10;MAD2L1;NDUFA13;VPS28;PLK1;PBK;PSMA4;PSMA6;PSMA7;PSMB2;PSMB3;PSMB6;PSMB9;PSMB10;PSMC3;PSMC4;PSMD8;PSMD10;PSMD13;PSME1;PSME2;USP35;TRIB3;RAD23A;SUMO2;AURKA;BUB1;BUB1B;TIMP3;TNF;C4BPA;TTK;UBC;PDCL3;FAM83D;CAV1;SNX3;CCNB1;DERL3;ESPL1;CD81;DL…
GO:0044767	1.55149e-07	1.3439	478.431	567	5595	single-organism developmental process	ADA;CD24;ARPC3;CDK2;CDK4;CDK5;CDK6;PSMD14;SPRY1;SPRY2;CDKN1A;CDKN2A;CDKN2B;MYL12B;HAX1;MAD2L2;TACC3;ANP32B;CXCL13;SLC34A2;TACC2;DNPH1;CENPE;MYL12A;CENPF;RGS14;B3GNT2;CFL1;POLQ;CTSC;PLK2;NEK6;HPSE;ARID5A;GADD45G;PRDX3;CCDC85B;CHEK1;CIT;CORO1A;LZTS1;CMTM7;PHB2;TWF2;PALM2;NLRP3;TBCB;OSR2;CLU;CLIC1;CLTA;CCR1;CCR4;SPNS2;COL1A1;COL3A1;COL4A1;IQGAP3;COL4A2;COL6A1;COL6A3;COL15A1;COMP;CLDN4;CLDN3;CRYAB;CS…
GO:0044265	1.57568e-07	1.73774	77.729	123	909	cellular macromolecule catabolic process	BCAP31;CDK2;PSMD14;CDKN2A;MAD2L2;RNASEH2A;RBCK1;CENPE;CENPF;CTSC;GIPC1;PLK2;NEK6;HPSE;USP20;SEC61B;UBE2C;CIT;LSM6;PARK7;CLU;PLK3;NUDT16;CST3;COMMD1;CTSB;CTSL;CTSW;DAB2IP;DDIT3;TOR1A;FEN1;SDF2L1;LSM4;FBXO2;FBXO6;LSM1;UBE2S;TRIB2;DCPS;UHRF1;GZMA;H1F0;ANXA2;HMGB2;DNAJB2;HSPA5;LIG1;MAD2L1;NEK2;VPS28;DTL;ASB2;PLK1;PELO;CYCS;EXOSC4;CLN6;PPP2R1A;PPT1;PBK;PSMA4;PSMA6;PSMA7;PSMB2;PSMB3;PSMB6;PSMB9;PSMB10;…
GO:0072413	1.58708e-07	4.7343	5.90022	21	69	signal transduction involved in mitotic cell cycle checkpoint	CDK2;PSMD14;CDKN1A;GTSE1;PIDD1;PSMA4;PSMA6;PSMA7;PSMB2;PSMB3;PSMB6;PSMB9;PSMB10;PSMC3;PSMC4;PSMD8;PSMD10;PSMD13;PSME1;PSME2;UBC
GO:1902402	1.58708e-07	4.7343	5.90022	21	69	signal transduction involved in mitotic DNA damage checkpoint	CDK2;PSMD14;CDKN1A;GTSE1;PIDD1;PSMA4;PSMA6;PSMA7;PSMB2;PSMB3;PSMB6;PSMB9;PSMB10;PSMC3;PSMC4;PSMD8;PSMD10;PSMD13;PSME1;PSME2;UBC
GO:1902403	1.58708e-07	4.7343	5.90022	21	69	signal transduction involved in mitotic DNA integrity checkpoint	CDK2;PSMD14;CDKN1A;GTSE1;PIDD1;PSMA4;PSMA6;PSMA7;PSMB2;PSMB3;PSMB6;PSMB9;PSMB10;PSMC3;PSMC4;PSMD8;PSMD10;PSMD13;PSME1;PSME2;UBC
GO:0022411	1.60902e-07	1.82103	63.5342	105	743	cellular component disassembly	BCAP31;CDKN2A;HAX1;MRPL28;CFL1;NEK6;KIF2C;CAPN10;MRPL3;PARK7;GABARAP;TWF2;MRPL54;PLK3;COL1A1;COL3A1;COL4A1;COL4A2;COL6A1;COL6A3;COL15A1;COX8A;KIF18B;CST3;CTSB;CTSD;CTSL;DCN;DPP4;ENG;DMTN;NUP62;LSM4;PRKD2;CKAP2;SH3PXD2B;DBNL;MRPL13;H1F0;ANXA5;HMGB2;HMGA1;HSPA8;LAMB3;STMN1;LMNA;MMP2;ATP1B1;NID1;MRPL4;MRPS7;MRPL51;ASB2;PEX13;PLEC;PLK1;CYCS;DDIT4;AURKAIP1;SLC35C1;BAX;RPL8;RPL26;RPL28;RPLP0;RPLP1;RPS7…
GO:0032387	1.96941e-07	3.30072	11.3729	31	133	negative regulation of intracellular transport	CDK5;ACAA2;TACC3;PARK7;NLRP3;CRYAB;CSK;DAB2IP;DMTN;GDI1;SLC25A5;MDFIC;HSPA1A;APOD;IL10;TBC1D10C;LGALS9;NFKBIA;NFKBIE;NFKBIL1;TONSL;PSMD10;BCL2;BST2;TRIP6;TXN;SNX3;TNFSF14;DERL3;PKDCC;CD27
GO:0009615	1.97385e-07	2.14806	34.4607	66	403	response to virus	CDK6;IFITM3;CFL1;NLRP3;MB21D1;AP1S1;CLU;COX8A;APOBEC3D;APOBEC3H;APOBEC3F;ENO1;FGF7;LSM4;APOBEC3C;PYCARD;ANXA5;HLA-A;HMGA1;HSPB1;IFNG;IL10RB;IRF5;IRF7;ARF1;STMN1;LGALS9;ATP1B1;OAS3;ATP6V1H;ASB2;POLR3K;PEX13;PLSCR1;EXOSC4;DDIT4;SLC35C1;HTRA1;BCL2;BCL2L1;APOBEC3G;RPS15A;CCL4;CCL5;XCL1;CXCL12;SNRPB2;SNRPD1;BST2;TNF;TPT1;DPF3;UNC93B1;HIST1H3A;HIST1H3D;HYAL3;OASL;FADD;BANF1;RSAD2;CD8A;CD8B;CD28;CD37;IS…
GO:1903050	2.03754e-07	2.35245	26.0807	54	305	regulation of proteolysis involved in cellular protein catabolic process	BCAP31;PSMD14;CDKN2A;MAD2L2;CENPE;CENPF;CTSC;GIPC1;PLK2;NEK6;USP20;UBE2C;PARK7;CLU;PLK3;COMMD1;DAB2IP;TRIB2;DNAJB2;MAD2L1;PLK1;PBK;PSMA4;PSMA6;PSMA7;PSMB2;PSMB3;PSMB6;PSMB9;PSMB10;PSMC3;PSMC4;PSMD8;PSMD10;PSMD13;PSME1;PSME2;USP35;TRIB3;RAD23A;SUMO2;AURKA;BUB1;BUB1B;TTK;UBC;PDCL3;CAV1;CCNB1;ESPL1;DLGAP5;CDK1;CDC6;CDC20
GO:0050920	2.07468e-07	3.08012	13.1686	34	154	regulation of chemotaxis	CXCL13;CCR1;CCR6;CSF1;LPAR1;FGF2;PRKD2;CXCR3;HSPB1;IL16;LGALS9;MET;MPP1;PDGFRA;PLXNA3;CORO1B;RAC2;CCL3;CCL4;CCL5;CCL21;XCL1;CXCL12;NOD2;STX3;STX4;XCL2;C3AR1;CCR2;TNFSF14;NRP1;SEMA5A;CXCL14;CD74
GO:0031571	2.16873e-07	4.41007	6.49879	22	76	mitotic G1 DNA damage checkpoint	CDK2;PSMD14;CDKN1A;GTSE1;PIDD1;PSMA4;PSMA6;PSMA7;PSMB2;PSMB3;PSMB6;PSMB9;PSMB10;PSMC3;PSMC4;PSMD8;PSMD10;PSMD13;PSME1;PSME2;CCND1;UBC
GO:0009987	2.22037e-07	1.70346	1270.6	1323	14859	cellular process	NAT2;ADA;CD24;MED16;SH2D3A;SAE1;ARPC3;ARPC1B;NUBP2;TSPAN1;KIF20A;PDIA6;BCAP31;EBI3;CDK2;SORBS3;CNIH1;CDK4;CDK5;EIF1;CDK6;DDX39A;PSMD14;MFSD10;RCAN2;SPRY1;SPRY2;CDKN1A;CDKN2A;TRAIP;BCKDK;CDKN2B;CDKN3;TUBA1B;TUBB4B;MYL12B;NDC80;WFDC2;IFITM3;CD52;EMG1;IFI30;ACAA2;HAX1;MAD2L2;TACC3;TADA3;VAT1;RNASEH2A;DCTN2;ANP32B;AGPAT1;AGPAT2;CXCL13;SLC34A2;SIVA1;MRPL28;CCT4;TACC2;CENPA;DRAP1;DNPH1;SMC2;TRAPPC2B;SP…
GO:0071103	2.31494e-07	2.51426	21.4631	47	251	DNA conformation change	CDKN2A;ANP32B;CENPA;SMC2;RUVBL2;CDCA5;STRA13;NCAPH;H1F0;HIST1H1E;H2AFX;HIST1H2BD;HIST1H2BB;H3F3B;HMGB2;HMGB3;HMGA1;CENPW;MCM2;MCM4;MCM5;DDX12P;CHMP1A;NUSAP1;GINS2;NCAPG2;HJURP;ASF1B;CENPN;CASC5;RAD51;NCAPG;TOP2A;CENPM;CENPU;CDC45;HIST1H2BG;HIST1H2BC;HIST1H3A;HIST1H3D;HIST1H4A;HIST1H4C;HIST1H4E;CCNB1;CENPL;RECQL4;H2AFY
GO:0009725	2.33599e-07	1.67985	87.9902	135	1029	response to hormone	CD24;CDK2;CDK4;PSMD14;CDKN1A;SLC34A2;RUVBL2;CAPN10;CISH;AP3S1;COL1A1;CLDN4;CRYAB;CSH1;CSK;CST3;CTGF;CTNNA1;ADRA2A;CTSB;CTSL;DAB2IP;CYC1;ATP6V0E2;DUSP6;EGR1;EGR2;EGR3;EIF4EBP1;EZH2;FGF2;FGF7;FOS;FOSB;NUP62;ATP6V0D2;ALPL;GCNT1;GJA1;LAT;GRN;H2AFZ;H3F3B;HADH;HMGB2;NR4A1;ICAM1;IGFBP1;IGFBP2;IGFBP5;APRT;IL2RB;IL2RG;IL10;INSR;ITGA3;JUN;JUNB;JUND;KRT19;LDHA;LEP;MAOB;MDK;RAB8A;NR4A2;OGG1;PEBP1;MZB1;PDGFRA…
GO:1903052	2.36499e-07	2.94425	14.4513	36	169	positive regulation of proteolysis involved in cellular protein catabolic process	BCAP31;PSMD14;CTSC;PLK2;UBE2C;CLU;PLK3;DAB2IP;TRIB2;DNAJB2;PLK1;PSMA4;PSMA6;PSMA7;PSMB2;PSMB3;PSMB6;PSMB9;PSMB10;PSMC3;PSMC4;PSMD8;PSMD10;PSMD13;PSME1;PSME2;TRIB3;SUMO2;AURKA;UBC;CAV1;CCNB1;ESPL1;DLGAP5;CDK1;CDC20
GO:0044839	2.44523e-07	2.79344	16.3325	39	191	cell cycle G2/M phase transition	CDK2;CDK4;CDKN1A;CDKN2A;CDKN2B;TUBB4B;DCTN2;CENPF;CHEK1;PLK3;GADD45A;TUBB;GPR132;BIRC5;RAB8A;MYBL2;NEK2;PLK1;PPP2R1A;CCND1;CLSPN;AURKA;TUBA4A;TUBG1;UBC;WEE1;SSNA1;DYNLL1;RAB11A;CCNA2;CCNB1;TICRR;PKMYT1;CCNB2;H2AFY;CDK1;MELK;KIF14;CDC25C
GO:2000058	2.5417e-07	3.8702	8.12349	25	95	regulation of protein ubiquitination involved in ubiquitin-dependent protein catabolic process	PSMD14;CDKN2A;UBE2C;CLU;PLK1;PSMA4;PSMA6;PSMA7;PSMB2;PSMB3;PSMB6;PSMB9;PSMB10;PSMC3;PSMC4;PSMD8;PSMD10;PSMD13;PSME1;PSME2;UBC;PDCL3;CCNB1;CDK1;CDC20
GO:0044774	2.65757e-07	3.61476	9.23512	27	108	mitotic DNA integrity checkpoint	CDK2;PSMD14;CDKN1A;GTSE1;PIDD1;PSMA4;PSMA6;PSMA7;PSMB2;PSMB3;PSMB6;PSMB9;PSMB10;PSMC3;PSMC4;PSMD8;PSMD10;PSMD13;PSME1;PSME2;CCND1;CLSPN;TOP2A;UBC;CCNA2;TICRR;CDK1
GO:0030163	2.67768e-07	1.78821	65.7575	107	769	protein catabolic process	BCAP31;CDK2;PSMD14;CDKN2A;MAD2L2;RBCK1;CENPE;CENPF;CTSC;GIPC1;PLK2;NEK6;HPSE;USP20;SEC61B;UBE2C;CIT;PARK7;CLU;PLK3;CST3;ADRA2A;COMMD1;CTSB;CTSD;CTSL;CTSW;DAB2IP;DDIT3;TOR1A;SDF2L1;RHBDD3;BACE2;FBXO2;FBXO6;GJA1;UBE2S;FBXO43;TRIB2;UHRF1;GZMA;ANXA2;DNAJB2;HSPA5;IFNG;IL10;MAD2L1;NEK2;NDUFA13;VPS28;DTL;ASB2;PLK1;CLN6;PPT1;USE1;PBK;PSMA4;PSMA6;PSMA7;PSMB2;PSMB3;PSMB6;PSMB9;PSMB10;ADAMTS9;PSMC3;PSMC4;PS…
GO:0043903	2.68772e-07	2.66077	18.2992	42	214	regulation of symbiosis, encompassing mutualism through parasitism	IFITM3;APOBEC3D;APOBEC3H;APOBEC3F;FBLN1;CHMP2A;APOBEC3C;MDFIC;IRF8;IFNG;IL10;JUN;LGALS1;LGALS9;LTA;OAS3;NELFCD;PLSCR1;POLR2J;PPIB;PVRL2;RAD23A;BCL2;APOBEC3G;CCL3;CCL4;CCL5;NOD2;SLPI;TRIM21;SSRP1;BST2;TAP1;TNF;TOP2A;ELL;CAV1;OASL;SNX3;RSAD2;CD28;ISG15
GO:0072401	2.72565e-07	4.54432	6.07124	21	71	signal transduction involved in DNA integrity checkpoint	CDK2;PSMD14;CDKN1A;GTSE1;PIDD1;PSMA4;PSMA6;PSMA7;PSMB2;PSMB3;PSMB6;PSMB9;PSMB10;PSMC3;PSMC4;PSMD8;PSMD10;PSMD13;PSME1;PSME2;UBC
GO:0072422	2.72565e-07	4.54432	6.07124	21	71	signal transduction involved in DNA damage checkpoint	CDK2;PSMD14;CDKN1A;GTSE1;PIDD1;PSMA4;PSMA6;PSMA7;PSMB2;PSMB3;PSMB6;PSMB9;PSMB10;PSMC3;PSMC4;PSMD8;PSMD10;PSMD13;PSME1;PSME2;UBC
GO:0097305	2.77763e-07	2.28558	27.7054	56	324	response to alcohol	CDK2;CDK4;PSMD14;CDKN1A;SLC34A2;PMVK;RUVBL2;CCR5;COL1A1;CRYAB;CST3;CTGF;CTNNA1;CTSB;EGR1;EIF4EBP1;EZH2;FOS;FOSB;ALPL;KANK2;GRN;H2AFZ;ICAM1;IGFBP2;IL10;JUP;MAOB;OGG1;ATP5G3;PIM1;BAX;RBBP8;CCND1;BCL2L1;RXRA;CCL3;CCL5;SPP1;BRCA1;AURKA;NR2F2;TSPO;TK1;C3;VDR;LRP8;CALM2;CALM3;GGH;ALDH1A2;CCNA2;SOCS3;CD27;CD38;CDH1
GO:1903362	2.77763e-07	2.28558	27.7054	56	324	regulation of cellular protein catabolic process	BCAP31;PSMD14;CDKN2A;MAD2L2;CENPE;CENPF;CTSC;GIPC1;PLK2;NEK6;USP20;UBE2C;PARK7;CLU;PLK3;COMMD1;DAB2IP;TRIB2;ANXA2;DNAJB2;MAD2L1;PLK1;PBK;PSMA4;PSMA6;PSMA7;PSMB2;PSMB3;PSMB6;PSMB9;PSMB10;PSMC3;PSMC4;PSMD8;PSMD10;PSMD13;PSME1;PSME2;USP35;TRIB3;RAD23A;SUMO2;AURKA;BUB1;BUB1B;TTK;UBC;PDCL3;CAV1;CCNB1;ESPL1;CD81;DLGAP5;CDK1;CDC6;CDC20
GO:0044783	2.79334e-07	4.3296	6.5843	22	77	G1 DNA damage checkpoint	CDK2;PSMD14;CDKN1A;GTSE1;PIDD1;PSMA4;PSMA6;PSMA7;PSMB2;PSMB3;PSMB6;PSMB9;PSMB10;PSMC3;PSMC4;PSMD8;PSMD10;PSMD13;PSME1;PSME2;CCND1;UBC
GO:0002474	2.91888e-07	3.70844	8.72206	26	102	antigen processing and presentation of peptide antigen via MHC class I	BCAP31;PSMD14;IFI30;SEC61B;HLA-A;HLA-B;HLA-C;HLA-G;NCF4;PSMA4;PSMA6;PSMA7;PSMB2;PSMB3;PSMB6;PSMB9;PSMB10;PSMC3;PSMC4;PSMD8;PSMD10;PSMD13;PSME1;PSME2;TAP1;UBC
GO:0051443	3.16076e-07	3.81544	8.209	25	96	positive regulation of ubiquitin-protein transferase activity	PSMD14;UBE2C;UBE2S;PIN1;PLK1;PSMA4;PSMA6;PSMA7;PSMB2;PSMB3;PSMB6;PSMB9;PSMB10;PSMC3;PSMC4;PSMD8;PSMD10;PSMD13;PSME1;PSME2;TRIB3;UBC;CCNB1;CDK1;CDC20
GO:0051241	3.359e-07	1.69747	81.2349	126	950	negative regulation of multicellular organismal process	ADA;CD24;CDK5;CDK6;CDKN2A;TRAIP;MAD2L2;CXCL13;PLK2;CIT;VSIG4;PHB2;NLRP3;CCR1;COL3A1;COL4A2;COMT;CSK;CST3;CTNNA1;ADRA2A;DAB2IP;DDIT3;LPAR1;TIGIT;EZH2;FBLN1;EFEMP1;FGF2;DKK1;STAB1;ASPM;GDI1;GJA1;LSM1;FUOM;CXCR3;TRIB2;RGCC;PYCARD;GSTP1;ANXA2;ANXA5;HLA-DRB1;HLA-DRB5;HLA-G;HMGB3;PRMT1;HSF1;ID2;ID3;ID4;IFNG;APOD;IGF1;IGFBP5;RBPJ;FASLG;IL10;TNFRSF9;IDO1;RHOA;LAG3;LEP;LGALS1;ARHGDIA;LGALS9;ARHGDIB;LIF;ME…
GO:0042327	3.47201e-07	1.67878	85.3394	131	998	positive regulation of phosphorylation	CD24;SORBS3;CDK5;PSMD14;SPRY2;CDKN1A;HAX1;MAD2L2;CENPE;GADD45G;PARK7;PHB2;CLU;CCR1;IQGAP3;CSF1;CSK;PIK3R6;CTGF;ADRA2A;GLIPR2;DAB2IP;GADD45A;DUSP6;ECT2;LPAR1;ENG;EZH2;BRAT1;FGF2;FGF7;TPX2;FLT3LG;MMD;PPP1R15A;PRKD2;LAT;RGCC;DBNL;PYCARD;MDFIC;ANXA2;EHD4;PRMT1;HSPA5;ICAM1;IFNG;IGF1;IGFBP4;CYR61;IL2RB;IL2RG;INSR;ITGA1;KISS1;LEP;LGALS9;LIF;MET;GADD45B;OSM;PEBP1;PDGFRA;GPRC5B;ZAK;PIM1;PIN1;PLA2G2A;PLK1;…
GO:0051983	3.51324e-07	4.08249	7.18287	23	84	regulation of chromosome segregation	MAD2L2;SPAG5;CENPE;CENPF;NEK6;KIF2C;UBE2C;CIT;CDCA5;ECT2;MAD2L1;NEK2;PLK1;BUB1;BUB1B;TTK;CCNB1;AURKB;PTTG1;ESPL1;DLGAP5;CDC6;CDC20
GO:0072395	3.54066e-07	4.45492	6.15675	21	72	signal transduction involved in cell cycle checkpoint	CDK2;PSMD14;CDKN1A;GTSE1;PIDD1;PSMA4;PSMA6;PSMA7;PSMB2;PSMB3;PSMB6;PSMB9;PSMB10;PSMC3;PSMC4;PSMD8;PSMD10;PSMD13;PSME1;PSME2;UBC
GO:0000086	3.94888e-07	2.77516	15.9904	38	187	G2/M transition of mitotic cell cycle	CDK2;CDK4;CDKN1A;CDKN2A;CDKN2B;TUBB4B;DCTN2;CENPF;CHEK1;PLK3;GADD45A;TUBB;GPR132;BIRC5;RAB8A;MYBL2;NEK2;PLK1;PPP2R1A;CCND1;CLSPN;AURKA;TUBA4A;TUBG1;UBC;WEE1;SSNA1;DYNLL1;RAB11A;CCNA2;CCNB1;TICRR;PKMYT1;CCNB2;CDK1;MELK;KIF14;CDC25C
GO:0006271	4.35961e-07	7.19095	2.99286	14	35	DNA strand elongation involved in DNA replication	RNASEH2A;FEN1;LIG1;MCM2;MCM4;MCM5;PCNA;GINS2;POLD1;POLD2;POLD4;RPA1;CDC45;GINS1
GO:0050851	4.69784e-07	3.01267	12.9976	33	152	antigen receptor-mediated signaling pathway	ADA;RBCK1;CSK;PRKD2;LAT;PHPT1;STOML2;HLA-DPA1;HLA-DPB1;HLA-DQA1;HLA-DQB1;HLA-DRA;HLA-DRB1;HLA-DRB5;LGALS3;NFKBIA;PDE4B;UBASH3A;LIME1;PSEN2;BAX;BCL2;THY1;UBC;VASP;WAS;LAT2;SLA2;KLHL6;CD28;LPXN;CD38;CD79B
GO:0045595	5.14602e-07	1.55724	121.767	174	1424	regulation of cell differentiation	ADA;CD24;CDK5;CDK6;SPRY2;CDKN2A;CDKN2B;HAX1;MAD2L2;ANP32B;RGS14;CFL1;PLK2;CCDC85B;CIT;LZTS1;TWF2;NLRP3;CLIC1;CCR1;COL1A1;COL3A1;CSF1;PIK3R6;CTGF;CTNNA1;GLIPR2;DAB2IP;DDIT3;DUSP6;E2F1;ECT2;LPAR1;S1PR3;EGR3;DMTN;MECOM;EZH2;FBLN1;EFEMP1;FGF2;DKK1;FLT3LG;NCS1;FOS;MMD;PLXNB2;ASPM;GDI1;GJA1;PRELID1;LSM1;FUOM;SH3PXD2B;TRIB2;GRN;RGCC;PACSIN1;HAS2;HLA-B;HLA-DMA;HLA-G;HMGB2;HMGB3;PRMT1;ID2;ID3;ID4;IFNG;IGF…
GO:0007599	5.4277e-07	1.90631	48.0568	83	562	hemostasis	CDK2;CDK5;CENPE;MYL12A;CFL1;HPSE;KIF2C;MGLL;CLU;CLIC1;AMICA1;COL1A1;COL3A1;CSK;CSRP1;PIK3R6;ADRA2A;DMTN;FBLN1;ALDOA;KIF4A;LAT;GPI;SCARA5;C1GALT1C1;ANXA2;H3F3B;ANXA5;HSPA5;HSPB1;IGF1;ITGA1;ITGA3;KIF11;KIFC1;RHOA;RHOB;L1CAM;RHOG;ATP1B1;ATP2A3;PDGFRA;PECAM1;PFN1;SERPINE2;PLSCR1;SIRPG;SRGN;PRKAR1B;AXL;MAPK3;KIF15;RAC2;ACTB;CEACAM1;KLC2;STX4;BSG;ACTG1;SERPING1;TMSB4X;C3;TUBA4A;WAS;WEE1;LRP8;VKORC1;CAL…
GO:0050817	5.4277e-07	1.90631	48.0568	83	562	coagulation	CDK2;CDK5;CENPE;MYL12A;CFL1;HPSE;KIF2C;MGLL;CLU;CLIC1;AMICA1;COL1A1;COL3A1;CSK;CSRP1;PIK3R6;ADRA2A;DMTN;FBLN1;ALDOA;KIF4A;LAT;SCARA5;C1GALT1C1;ANXA2;H3F3B;ANXA5;HSPA5;HSPB1;IGF1;ITGA1;ITGA3;KIF11;KIFC1;RHOA;RHOB;L1CAM;RHOG;ATP1B1;ATP2A3;PDGFRA;PECAM1;PFN1;SERPINE2;PLSCR1;SIRPG;SRGN;PRKAR1B;AXL;MAPK3;PSEN2;KIF15;RAC2;ACTB;CEACAM1;KLC2;STX4;BSG;ACTG1;SERPING1;TMSB4X;C3;TUBA4A;WAS;WEE1;LRP8;VKORC1;C…
GO:1903364	5.52984e-07	2.77539	15.5629	37	182	positive regulation of cellular protein catabolic process	BCAP31;PSMD14;CTSC;PLK2;UBE2C;CLU;PLK3;DAB2IP;TRIB2;DNAJB2;PLK1;PSMA4;PSMA6;PSMA7;PSMB2;PSMB3;PSMB6;PSMB9;PSMB10;PSMC3;PSMC4;PSMD8;PSMD10;PSMD13;PSME1;PSME2;TRIB3;SUMO2;AURKA;UBC;CAV1;CCNB1;ESPL1;CD81;DLGAP5;CDK1;CDC20
GO:0033238	5.56421e-07	3.95236	7.35389	23	86	regulation of cellular amine metabolic process	PSMD14;PARK7;COMT;HPRT1;MAOB;NR4A2;PSMA4;PSMA6;PSMA7;PSMB2;PSMB3;PSMB6;PSMB9;PSMB10;PSMC3;PSMC4;PSMD8;PSMD10;PSMD13;PSME1;PSME2;PAX8;SCARB1
GO:2000060	5.56421e-07	3.95236	7.35389	23	86	positive regulation of protein ubiquitination involved in ubiquitin-dependent protein catabolic process	PSMD14;UBE2C;CLU;PLK1;PSMA4;PSMA6;PSMA7;PSMB2;PSMB3;PSMB6;PSMB9;PSMB10;PSMC3;PSMC4;PSMD8;PSMD10;PSMD13;PSME1;PSME2;UBC;CCNB1;CDK1;CDC20
GO:0001819	5.78298e-07	2.12801	32.5795	62	381	positive regulation of cytokine production	EBI3;AGPAT1;AGPAT2;HPSE;PARK7;NLRP3;MB21D1;CLU;ADRA2A;DDIT3;TIGIT;PRKD2;RGCC;PYCARD;HLA-A;HLA-DPA1;HLA-DPB1;HLA-G;HSPA1A;HSPA1B;HSPB1;IRF8;IFNG;IL10;IDO1;IRF5;IRF7;LEP;LGALS9;LTA;LTB;LUM;NFKB2;NFKBIA;PAEP;PDE4B;GPRC5B;POLR3K;SASH3;PRG2;CRTAM;PTGER4;CCL3;CCL4;XCL1;NOD2;BRCA1;TRIM21;TNF;C3;C3AR1;CCR2;UBC;NR4A3;AFAP1L2;FADD;CD2;RSAD2;CD83;CD28;IL27RA;CD74
GO:0071887	5.95025e-07	3.66003	8.46553	25	99	leukocyte apoptotic process	ADA;CDKN2A;SIVA1;CTSL;PRELID1;IFNG;FASLG;IL10;IDO1;IRF7;LGALS3;LGALS9;PDCD1;AXL;BAX;CCL5;CCL21;CXCL12;NOD2;NR4A3;NFKBID;FADD;AURKB;CD27;CD74
GO:0006323	6.0113e-07	2.71984	16.247	38	190	DNA packaging	CDKN2A;ANP32B;CENPA;SMC2;CDCA5;STRA13;NCAPH;H1F0;HIST1H1E;H2AFX;HIST1H2BD;HIST1H2BB;H3F3B;HMGB2;HMGA1;CENPW;MCM2;CHMP1A;NUSAP1;NCAPG2;HJURP;ASF1B;CENPN;CASC5;NCAPG;TOP2A;CENPM;CENPU;HIST1H2BG;HIST1H2BC;HIST1H3A;HIST1H3D;HIST1H4A;HIST1H4C;HIST1H4E;CCNB1;CENPL;H2AFY
GO:0043086	6.04386e-07	1.73432	70.033	111	819	negative regulation of catalytic activity	PSMD14;SPRY1;SPRY2;CDKN1A;CDKN2A;CDKN2B;WFDC2;MAD2L2;CENPF;RGS14;GADD45G;PRDX3;UBE2C;PARK7;CISH;COL6A3;CRYAB;CSK;CST3;ADRA2A;DAB2IP;GADD45A;DUSP4;DUSP6;SPRED2;ENG;EPHA1;FKBP1A;NUP62;PPP1R15A;PRDX5;GCHFR;PPP1R14B;GPI;FBXO43;GPS1;TRIB2;PHPT1;PYCARD;GSTP1;GZMA;ANXA2;ANXA5;HSPB1;BIRC5;FASLG;MAD2L1;CARD17;GADD45B;NPR3;PEBP1;CRIM1;SERPINE2;PLK1;POR;TESC;PPP2R1A;PPP2R4;PRKAR1B;PSMA4;PSMA6;PSMA7;PSMB2;PS…
GO:0010498	6.26703e-07	2.02056	38.4797	70	450	proteasomal protein catabolic process	BCAP31;CDK2;PSMD14;MAD2L2;RBCK1;CENPE;CENPF;GIPC1;PLK2;NEK6;USP20;SEC61B;UBE2C;CIT;PARK7;CLU;PLK3;COMMD1;DAB2IP;DDIT3;TOR1A;SDF2L1;FBXO2;FBXO6;UBE2S;TRIB2;DNAJB2;HSPA5;MAD2L1;NEK2;PLK1;PBK;PSMA4;PSMA6;PSMA7;PSMB2;PSMB3;PSMB6;PSMB9;PSMB10;PSMC3;PSMC4;PSMD8;PSMD10;PSMD13;PSME1;PSME2;USP35;TRIB3;RAD23A;SUMO2;AURKA;BUB1;BUB1B;TTK;UBC;UFD1L;KCTD17;ZNRF1;CAV1;CCNB1;DERL3;AURKB;PTTG1;ESPL1;DLGAP5;CDK1;C…
GO:0031349	6.4203e-07	2.06645	35.5723	66	416	positive regulation of defense response	PSMD14;CNPY3;MB21D1;CTSB;CTSL;DAB2IP;DUSP4;DUSP6;FOS;GJA1;PYCARD;HSPA1A;HSPA1B;ICAM3;IDO1;IRF7;JUN;LAG3;LTA;SH2D1A;MMP2;NFKB2;NFKBIA;NFKBIL1;OSM;GPRC5B;PLA2G2A;PLSCR1;MAPK3;CRTAM;PSMA4;PSMA6;PSMA7;PSMB2;PSMB3;PSMB6;PSMB9;PSMB10;PSMC3;PSMC4;PSMD8;PSMD10;PSMD13;PSME1;PSME2;PTGER4;PVRL2;RPS19;CCL3;CCL4;CCL5;NOD2;TNF;C3;CCR2;UBC;MAPKAPK3;TNIP3;CALM2;CALM3;UNC93B1;CAV1;VAMP8;FADD;RSAD2;CD28
GO:0070661	6.77095e-07	2.38019	22.9168	48	268	leukocyte proliferation	ADA;CD24;EBI3;CDKN1A;CDKN2A;CORO1A;VSIG4;CLU;CSF1;AHR;PYCARD;GSTP1;HLA-A;HLA-DMB;HLA-DPA1;HLA-DPB1;HLA-DRB1;HLA-DRB5;HLA-G;HPRT1;IFNG;IGF1;IGFBP2;IL10;IDO1;ITGAD;LGALS3;LGALS9;NPR3;MZB1;SASH3;PSMB10;BAX;RAC2;BCL2;CCL5;XCL1;CXCL12;CCR2;VCAM1;TNFSF14;FADD;MS4A1;CD28;CD38;CD74;CD81;CD151
GO:0051179	7.12758e-07	1.32307	468.939	552	5484	localization	ADA;CD24;SAE1;ARPC3;TSPAN1;KIF20A;BCAP31;CDK2;CNIH1;CDK5;CDK6;DDX39A;PLIN3;MFSD10;SPRY1;SPRY2;CDKN1A;CDKN2A;TUBA1B;NDC80;ACAA2;HAX1;TACC3;DCTN2;ANP32B;CXCL13;SLC34A2;SIVA1;CCT4;TACC2;CENPA;TRAPPC2B;SPAG5;RBCK1;CENPE;CENPF;ATP5L;RGS14;MTX2;CFL1;GIPC1;CGA;RUVBL2;USP20;YIF1A;KDELR1;SEC61B;KIF2C;RER1;ZWINT;CAPN10;CORO1A;PRAF2;CDCA5;PARK7;PHB2;GABARAP;SFT2D1;TWF2;NLRP3;ARHGAP33;AP1S1;AP3S1;CLU;CLIC1;S…
GO:0007596	7.25334e-07	1.8983	47.6293	82	557	blood coagulation	CDK2;CDK5;CENPE;MYL12A;CFL1;HPSE;KIF2C;MGLL;CLU;CLIC1;AMICA1;COL1A1;COL3A1;CSK;CSRP1;PIK3R6;ADRA2A;DMTN;FBLN1;ALDOA;KIF4A;LAT;SCARA5;C1GALT1C1;ANXA2;H3F3B;ANXA5;HSPA5;HSPB1;IGF1;ITGA1;ITGA3;KIF11;KIFC1;RHOA;RHOB;L1CAM;RHOG;ATP1B1;ATP2A3;PDGFRA;PECAM1;PFN1;SERPINE2;PLSCR1;SIRPG;SRGN;PRKAR1B;AXL;MAPK3;KIF15;RAC2;ACTB;CEACAM1;KLC2;STX4;BSG;ACTG1;SERPING1;TMSB4X;C3;TUBA4A;WAS;WEE1;LRP8;VKORC1;CALM2;C…
GO:0050900	7.47078e-07	2.18674	29.2446	57	342	leukocyte migration	ADA;CXCL13;CORO1A;AMICA1;CCR1;CCR5;CCR6;SPNS2;COL1A1;CSF1;GCNT1;CXCR3;PYCARD;ICAM1;IFNG;APOD;IL10;IL16;ITGA1;ITGA3;L1CAM;LEP;LGALS3;LGALS9;MPP1;ATP1B1;PDE4B;PECAM1;SIRPG;PTGER4;RAC2;RPS19;CEACAM1;CCL3;CCL4;CCL5;CCL21;XCL1;CXCL12;NOD2;SPP1;BSG;XCL2;TNF;C3AR1;CCR2;VCAM1;SLC7A5;CAV1;TNFSF14;FADD;TNFRSF18;SLC16A3;CD2;CXCL14;CD48;CD74
GO:0000083	7.52182e-07	8.62026	2.30878	12	27	regulation of transcription involved in G1/S transition of mitotic cell cycle	E2F7;DHFR;E2F1;E2F4;ID2;ORC1;PCNA;RRM2;CDT1;CDC45;CDK1;CDC6
GO:0032101	7.69802e-07	1.7241	70.3751	111	823	regulation of response to external stimulus	ADA;HAX1;CXCL13;HPSE;LZTS1;PARK7;MGLL;NLRP3;MB21D1;AP1S1;CCR1;CCR6;COX8A;CSF1;LPAR1;APOBEC3F;DMTN;FGF2;FGF7;LSM4;RHBDD3;PRKD2;KANK2;GJA1;CXCR3;SCARA5;GSTP1;ANXA2;ANXA5;HLA-A;HSPB1;APOD;IL1R1;IL10;IL16;IDO1;ARF1;LEP;LGALS9;LTA;MET;MPP1;NFKBIL1;ATP1B1;OSM;PDGFRA;ATP6V1H;ASB2;GPRC5B;PEX13;SERPINE2;PLA2G2A;ACP5;SLC35C1;PLXNA3;PBK;HTRA1;MMP26;PSMA6;CORO1B;PTGER4;PTGIS;QSOX1;PTPRF;RAC2;APOBEC3G;RPL28;R…
GO:0022008	7.69805e-07	1.51347	138.783	193	1623	neurogenesis	CD24;ARPC3;CDK5;CDK6;PSMD14;MYL12B;TACC3;TACC2;MYL12A;RGS14;B3GNT2;CFL1;PLK2;CIT;LZTS1;TWF2;CLU;CLTA;CCR4;COL3A1;COL4A1;COL4A2;COL6A1;COL6A3;CSF1;CSK;APCDD1;CTNNA1;DAB2IP;PRICKLE2;DHFR;DUSP6;TOR1A;ECT2;LPAR1;EGR1;EGR2;EMX2;EPHA1;EPHB6;EZH2;FGF2;FGF7;PHLDA1;EPB41L3;NCS1;MMD;PSD4;PLXNB2;MTCH1;KIF4A;ZNF683;ASPM;TSKU;GDI1;GJA1;LAT;LSM1;FUOM;WDR62;GRN;DBNL;PACSIN1;HEXB;HMGB2;APBB1;HPRT1;PRMT1;HSPA8;ID…
GO:0032879	8.12693e-07	1.44078	192.313	254	2249	regulation of localization	ADA;SAE1;TSPAN1;BCAP31;CDK5;CDK6;CDKN1A;CDKN2A;ACAA2;HAX1;TACC3;ANP32B;CXCL13;SIVA1;SPAG5;RBCK1;CGA;RER1;CAPN10;CORO1A;CDCA5;PARK7;NLRP3;CLIC1;CCR1;CCR5;CCR6;PLK3;COL1A1;COL3A1;COMT;CRYAB;CSF1;CSK;CTNNA1;ADRA2A;COMMD1;GLIPR2;DAB2IP;DDIT3;TOR1A;E2F1;ECT2;LPAR1;ENG;DMTN;EPHA1;FBLN1;FGF2;FGF7;FKBP1A;DKK1;MTCL1;NCS1;MMD;NUP62;PLXNB2;RHBDD3;PRKD2;GDI1;GJA1;PRELID1;CHMP2A;CRACR2B;CXCR3;SPCS1;RGCC;PHPT1…
GO:0010243	8.30727e-07	1.6772	79.3537	122	928	response to organonitrogen compound	ADA;CDK2;CDK5;PSMD14;CDKN1A;CFL1;CAPN10;CISH;AP3S1;COL1A1;COL3A1;COL4A1;COL6A1;CSH1;CSK;CTGF;CTNNA1;CTSB;DAB2IP;CYC1;ATP6V0E2;DHFR;DUSP6;EGR1;EGR2;EGR3;EIF4EBP1;DMTN;FGF2;FGF7;FOLR2;FOS;FOSB;ATP6V0D2;GCNT1;GJA1;LAT;GSS;HADH;NR4A1;HPRT1;ICAM1;IGFBP1;IGFBP5;APRT;IL2RB;IL2RG;IL10;INSR;IRF5;JUN;JUNB;JUND;JUP;LDHA;LEP;RAB8A;MGST1;MMP2;NFKBIA;NNMT;NR4A2;OGG1;PEBP1;MZB1;PDE4B;PDGFRA;ATP6V1H;PKM;POR;PID1…
GO:0033993	8.34768e-07	1.73871	67.2967	107	787	response to lipid	CD24;CDK2;CDK4;CDKN1A;CXCL13;SLC34A2;PMVK;RUVBL2;PRDX3;TWF2;NLRP3;CCR5;COL1A1;COMT;CLDN4;CRYAB;CST3;CTGF;CTNNA1;DAB2IP;DCN;E2F1;EGR1;EZH2;DKK1;FOS;FOSB;ALPL;KANK2;GRN;PYCARD;GSTP1;H2AFZ;HMGB2;NR4A1;HSF1;ICAM1;IRF8;IFNG;IGFBP2;FASLG;IL10;IDO1;JUN;JUNB;JUND;KRT19;LDHA;LEP;LGALS9;LTA;MAOB;MDK;MGST1;NFKB2;NFKBIA;NFKBIL1;NR4A2;OGG1;NDUFA13;PCNA;PDE4B;PIM1;ACP5;TESC;PID1;AXL;MAPK3;GNG12;PTGDR;PTGER4;BA…
GO:0051351	8.91956e-07	3.56324	8.63655	25	101	positive regulation of ligase activity	PSMD14;UBE2C;UBE2S;PIN1;PLK1;PSMA4;PSMA6;PSMA7;PSMB2;PSMB3;PSMB6;PSMB9;PSMB10;PSMC3;PSMC4;PSMD8;PSMD10;PSMD13;PSME1;PSME2;TRIB3;UBC;CCNB1;CDK1;CDC20
GO:0006521	9.40007e-07	4.56333	5.47267	19	64	regulation of cellular amino acid metabolic process	PSMD14;PARK7;COMT;PSMA4;PSMA6;PSMA7;PSMB2;PSMB3;PSMB6;PSMB9;PSMB10;PSMC3;PSMC4;PSMD8;PSMD10;PSMD13;PSME1;PSME2;PAX8
GO:0045069	9.64038e-07	4.32482	5.98573	20	70	regulation of viral genome replication	IFITM3;APOBEC3D;APOBEC3H;APOBEC3F;APOBEC3C;OAS3;PLSCR1;PPIB;RAD23A;BCL2;APOBEC3G;CCL5;SLPI;BST2;TNF;TOP2A;OASL;RSAD2;CD28;ISG15
GO:2000401	9.74606e-07	6.56478	3.16388	14	37	regulation of lymphocyte migration	CXCL13;PYCARD;APOD;CCL3;CCL4;CCL5;CCL21;XCL1;CXCL12;XCL2;CCR2;TNFSF14;FADD;CXCL14
GO:2001236	1.02098e-06	2.89023	13.4251	33	157	regulation of extrinsic apoptotic signaling pathway	RBCK1;PARK7;CTNNA1;PYCARD;GSTP1;HMGB2;HSPA1A;HSPA1B;ICAM1;IGF1;FASLG;LGALS3;LMNA;MCL1;ATF3;G0S2;TNFRSF12A;PPP1CA;PPP2R1A;PIDD1;PSEN2;BAX;BCL2;BCL2L1;BRCA1;STX4;TNF;TRAF1;CAV1;TNFSF10;FADD;TNFRSF10A;NRP1
GO:0070663	1.03373e-06	2.64939	16.589	38	194	regulation of leukocyte proliferation	ADA;CD24;EBI3;CDKN1A;CDKN2A;CORO1A;VSIG4;CSF1;AHR;PYCARD;GSTP1;HLA-A;HLA-DMB;HLA-DPA1;HLA-DPB1;HLA-DRB1;HLA-DRB5;HLA-G;IFNG;IGF1;IGFBP2;IL10;IDO1;LGALS3;LGALS9;MZB1;SASH3;RAC2;BCL2;CCL5;XCL1;CCR2;VCAM1;FADD;CD28;CD38;CD74;CD81
GO:0031175	1.0417e-06	1.62925	89.5294	134	1047	neuron projection development	CD24;ARPC3;CDK5;PSMD14;MYL12B;MYL12A;B3GNT2;CFL1;PLK2;CIT;LZTS1;TWF2;CLTA;COL3A1;COL4A1;COL4A2;COL6A1;COL6A3;CTNNA1;DAB2IP;PRICKLE2;DHFR;DUSP6;TOR1A;LPAR1;EGR2;EPHA1;EPHB6;EZH2;FGF2;FGF7;EPB41L3;NCS1;PLXNB2;KIF4A;ZNF683;TSKU;GDI1;GJA1;LAT;GRN;DBNL;PACSIN1;APBB1;HPRT1;PRMT1;HSPA8;APOD;IL2RB;IL2RG;ITGA1;ITGA3;JUN;ARF1;RHOA;RHOB;RHOC;L1CAM;RHOG;LAMB2;STMN1;LGALS1;ARHGDIA;LIF;MAP4;RAB8A;MET;MMP2;MYL6…
GO:1903827	1.0547e-06	1.93696	42.7552	75	500	regulation of cellular protein localization	SAE1;BCAP31;CDK5;CDKN1A;CDKN2A;HAX1;TACC3;ANP32B;SPAG5;RBCK1;RER1;CDCA5;PARK7;NLRP3;PLK3;CSK;COMMD1;DAB2IP;TOR1A;E2F1;ECT2;DMTN;MTCL1;GDI1;MDFIC;IFI27;APOD;IGF1;IL10;ITGA3;JUP;TBC1D10C;RHOA;RHOG;LEP;LGALS9;LIF;LMNA;MYO1C;NEK2;NFKBIA;NFKBIE;NFKBIL1;TONSL;OGG1;PRDX1;PID1;PSMD8;PSMD10;RAC2;BCL2;BCL2L1;RPL28;SLC9A1;SREBF1;STX3;STX4;TNF;TRIP6;TXN;YWHAH;CAMK1;DYNLL1;VAMP8;SNX3;TNFSF14;CDK5R1;CCNB1;CDKL…
GO:0032944	1.10699e-06	2.68198	15.9904	37	187	regulation of mononuclear cell proliferation	ADA;CD24;EBI3;CDKN1A;CDKN2A;CORO1A;VSIG4;CSF1;AHR;PYCARD;HLA-A;HLA-DMB;HLA-DPA1;HLA-DPB1;HLA-DRB1;HLA-DRB5;HLA-G;IFNG;IGF1;IGFBP2;IL10;IDO1;LGALS3;LGALS9;MZB1;SASH3;RAC2;BCL2;CCL5;XCL1;CCR2;VCAM1;FADD;CD28;CD38;CD74;CD81
GO:0045860	1.13118e-06	1.84418	51.2207	86	599	positive regulation of protein kinase activity	CD24;CDK5;PSMD14;SPRY2;CDKN1A;CENPE;GADD45G;PARK7;CLU;IQGAP3;CSF1;CSK;PIK3R6;ADRA2A;DAB2IP;GADD45A;DUSP6;ECT2;LPAR1;EZH2;FGF2;FGF7;TPX2;MMD;LAT;RGCC;DBNL;MDFIC;HSPA5;CYR61;IL2RB;IL2RG;INSR;ITGA1;MET;GADD45B;PEBP1;PDGFRA;GPRC5B;ZAK;PIM1;PPP5C;PRKAG1;PRKAR1B;MAPK3;PSMA4;PSMA6;PSMA7;PSMB2;PSMB3;PSMB6;PSMB9;PSMB10;PSMC3;PSMC4;PSMD8;PSMD10;PSMD13;PSME1;PSME2;BAX;CCND1;CCL5;CCL21;SDC4;CLSPN;NOD2;TNF;TX…
GO:0051094	1.15214e-06	1.60858	94.66	140	1107	positive regulation of developmental process	ADA;CD24;SPRY1;CDKN2A;CDKN2B;HAX1;RGS14;HPSE;TWF2;NLRP3;OSR2;CLIC1;CCR1;COL1A1;IQGAP3;CSF1;PIK3R6;CTGF;CTNNA1;GLIPR2;DAB2IP;ECT2;LPAR1;EGR1;EGR3;DMTN;EPHA1;MECOM;EZH2;FGF2;FGF7;DKK1;FLT3LG;FOS;MMD;DDAH1;PLXNB2;PRKD2;ASPM;GJA1;CXCR3;SH3PXD2B;GRN;RGCC;PACSIN1;HAS2;HLA-DMA;HLA-G;HMGB2;HMGA1;PRMT1;HSF1;HSPB1;ID2;ID4;IFNG;IGF1;CYR61;RBPJ;IDO1;INSR;ITGA3;JUN;JUNB;JUND;ARF1;RHOA;RHOB;L1CAM;LEP;ARHGDIA;L…
GO:1902850	1.21117e-06	5.397	4.1045	16	48	microtubule cytoskeleton organization involved in mitosis	NDC80;CENPE;TPX2;KIF4A;CHMP2A;BIRC5;KIF11;KIFC1;RHOA;MYBL2;NEK2;CHMP1A;PLK1;RAB11A;AURKB;KIF23
GO:0006979	1.23337e-06	2.11531	31.1258	59	364	response to oxidative stress	ADA;CDK2;RCAN2;RGS14;PRDX3;PARK7;PLK3;COL1A1;CRYAB;CST3;DHFR;TOR1A;ECT2;EPAS1;EZH2;DDIAS;FOS;PRDX5;GJA3;GPX3;GPX4;GPX7;GSS;GSTP1;HSPA1A;HSPA1B;HSPB1;APOD;IL1R1;JUN;RHOB;LDHA;LIG1;MCL1;MET;MGST1;NUDT1;NDUFS2;NDUFS8;NR4A2;OGG1;PRDX1;PDGFRA;CYCS;PPP5C;PYCR1;BCL2;CCL5;STX4;TPM1;TRPM2;TXN;NR4A3;STK24;PDLIM1;NAPRT;CD38;PRDX6;MELK
GO:0071346	1.27267e-06	3.04177	11.7149	30	137	cellular response to interferon-gamma	IFI30;GAPDH;HLA-A;HLA-B;HLA-C;HLA-DPA1;HLA-DPB1;HLA-DQA1;HLA-DQB1;HLA-DRA;HLA-DRB1;HLA-DRB5;HLA-G;ICAM1;IRF8;IFNG;IRF5;IRF7;LGALS9;OAS3;CCL3;CCL4;CCL5;CCL21;XCL1;TRIM21;XCL2;VCAM1;OASL;SOCS3
GO:0000079	1.32871e-06	3.71541	7.69594	23	90	regulation of cyclin-dependent protein serine/threonine kinase activity	CDKN1A;CDKN2A;CDKN2B;CDKN3;UBE2C;CKS1B;CKS2;DAB2IP;GADD45A;CNPPD1;RGCC;SERTAD1;PIM1;PLK1;PSMD10;CCND1;NR2F2;PSRC1;CDK5R1;CCNA2;PKMYT1;CDC6;CDC25C
GO:0043900	1.34289e-06	1.96086	40.0189	71	468	regulation of multi-organism process	ADA;IFITM3;MB21D1;AP1S1;COX8A;APOBEC3D;APOBEC3H;APOBEC3F;FBLN1;FGF7;LSM4;CHMP2A;APOBEC3C;MDFIC;ANXA5;HLA-A;IRF8;IFNG;IGF1;IL10;JUN;ARF1;LGALS1;LGALS9;ARHGDIB;LTA;NFKBIL1;ATP1B1;OAS3;NELFCD;ATP6V1H;ASB2;PEX13;PLSCR1;POLR2J;PPIB;PPP2R1A;SLC35C1;HTRA1;PVRL2;RAD23A;BCL2;APOBEC3G;CCL3;CCL4;CCL5;NOD2;SLPI;SNRPB2;SNRPD1;TRIM21;SSRP1;AURKA;BST2;TAP1;TNF;TOP2A;DPF3;ELL;HIST1H3A;HIST1H3D;CAV1;OASL;SNX3;ACV…
GO:0002683	1.35162e-06	2.10825	31.2113	59	365	negative regulation of immune system process	ADA;CDK6;CDKN2A;VSIG4;COL3A1;DAB2IP;TIGIT;RHBDD3;PHPT1;HLA-A;HLA-B;HLA-DRB1;HLA-DRB5;HLA-G;HMGB3;PRMT1;ID2;APOD;IL10;IDO1;TBC1D10C;LAG3;LGALS3;LGALS9;MEIS1;NFKBIA;NFKBIL1;PDCD1;UBASH3A;AXL;HTRA1;PTGER4;RPS19;CCL3;CCL21;XCL1;CXCL12;NOD2;BST2;TAP1;THY1;SERPING1;TNF;C1QC;C4BPA;CCR2;ZC3H12A;GPR68;HIST1H4A;HIST1H4C;HIST1H4E;SLA2;NFKBID;FADD;INPP4B;LPXN;IL27RA;CD37;CD74
GO:0019058	1.35911e-06	2.05209	34.1187	63	399	viral life cycle	IFITM3;SIVA1;CXCR6;APOBEC3D;CTSB;APOBEC3H;DPP4;APOBEC3F;NUP62;CHMP2A;HTATSF1;APOBEC3C;MDFIC;HSPA1A;HSPA1B;ICAM1;JUN;LGALS1;LGALS9;OAS3;VPS28;NELFCD;PLSCR1;POLR2J;PPIB;SLC52A1;AXL;PVRL2;RAD23A;RAN;BCL2;APOBEC3G;RPL8;RPL26;RPL28;RPLP0;RPLP1;RPS7;RPS15A;RPS19;RPS26;CCL3;CCL4;CCL5;SLC1A5;SLPI;TRIM21;SSRP1;BST2;TAP1;TNF;TOP2A;UBC;SLC52A2;ELL;CAV1;OASL;VAMP8;SNX3;RSAD2;CD28;ISG15;CD81
GO:0022616	1.42213e-06	6.29083	3.2494	14	38	DNA strand elongation	RNASEH2A;FEN1;LIG1;MCM2;MCM4;MCM5;PCNA;GINS2;POLD1;POLD2;POLD4;RPA1;CDC45;GINS1
GO:0031398	1.43809e-06	2.73582	14.8788	35	174	positive regulation of protein ubiquitination	PSMD14;UBE2C;CLU;COMMD1;STRA13;FKBP1A;UBE2S;DNAJB2;HSPA5;TBC1D7;PIN1;PLK1;NDFIP2;PSMA4;PSMA6;PSMA7;PSMB2;PSMB3;PSMB6;PSMB9;PSMB10;PSMC3;PSMC4;PSMD8;PSMD10;PSMD13;PSME1;PSME2;TRIB3;BRCA1;UBC;CAV1;CCNB1;CDK1;CDC20
GO:0051347	1.47742e-06	1.77399	58.5746	95	685	positive regulation of transferase activity	CD24;CDK5;PSMD14;SPRY2;CDKN1A;CENPE;GADD45G;UBE2C;PARK7;CLU;IQGAP3;CSF1;CSK;PIK3R6;ADRA2A;DAB2IP;GADD45A;DUSP6;ECT2;LPAR1;EZH2;FGF2;FGF7;TPX2;MMD;PARM1;LAT;UBE2S;RGCC;DBNL;MDFIC;HSPA5;SERINC2;CYR61;IL2RB;IL2RG;INSR;ITGA1;MET;GADD45B;PEBP1;PDGFRA;GPRC5B;ZAK;PIM1;PIN1;PLK1;PPP5C;PRKAG1;PRKAR1B;MAPK3;PSMA4;PSMA6;PSMA7;PSMB2;PSMB3;PSMB6;PSMB9;PSMB10;PSMC3;PSMC4;PSMD8;PSMD10;PSMD13;PSME1;PSME2;TRIB3;B…
GO:0031329	1.49832e-06	1.83618	50.7932	85	594	regulation of cellular catabolic process	BCAP31;PSMD14;CDKN2A;HAX1;MAD2L2;CENPE;CENPF;CTSC;GIPC1;PLK2;NEK6;USP20;UBE2C;LZTS1;PARK7;CLU;PLK3;CST3;ADRA2A;COMMD1;DAB2IP;DCN;MTCL1;TRIB2;ANXA2;DNAJB2;IFNG;IGF1;IL10;INSR;MAD2L1;PLK1;DDIT4;PPP1CA;PRKAG1;PBK;PSMA4;PSMA6;PSMA7;PSMB2;PSMB3;PSMB6;PSMB9;PSMB10;PSMC3;PSMC4;PSMD8;PSMD10;PSMD13;PSME1;PSME2;USP35;QSOX1;TRIB3;BAX;RAD23A;BCL2;BCL2L1;RPL28;SUMO2;SREBF1;AURKA;BUB1;BUB1B;TIMP3;TNF;TTK;UBC;V…
GO:2000404	1.50714e-06	9.11229	2.05225	11	24	regulation of T cell migration	CXCL13;PYCARD;APOD;CCL5;CCL21;XCL1;CXCL12;XCL2;CCR2;TNFSF14;FADD
GO:2000106	1.52154e-06	3.9844	6.66981	21	78	regulation of leukocyte apoptotic process	ADA;CDKN2A;PRELID1;IL10;IDO1;IRF7;LGALS3;LGALS9;PDCD1;AXL;BAX;CCL5;CCL21;CXCL12;NOD2;NR4A3;NFKBID;FADD;AURKB;CD27;CD74
GO:0097285	1.64056e-06	2.00199	36.5129	66	427	cell-type specific apoptotic process	ADA;CDK5;CDKN2A;SIVA1;CAPN10;CORO1A;PARK7;CTSL;DAB2IP;DDIT3;E2F1;E2F2;EGR1;EPOR;DDIAS;GAPDH;PRELID1;GPI;RGCC;ICAM1;IFNG;IGF1;FASLG;IL10;IDO1;IRF7;ITGA1;JAG2;JUN;KRT8;KRT18;RHOB;LGALS3;LGALS9;MCL1;MDK;NR4A2;PDCD1;PIN1;PPT1;AXL;BAX;BCL2;BCL2L1;CCL3;CCL5;CCL21;CXCL12;NOD2;SFRP4;TNF;BTG2;PAX8;NR4A3;COL18A1;NFKBID;CAV1;FADD;NRP1;CDK5R1;SEMA5A;AURKB;CD27;HAND2;CD74;KIF14
GO:0001818	1.66852e-06	2.51559	18.2137	40	213	negative regulation of cytokine production	CD24;TRAIP;VSIG4;NLRP3;CSK;TIGIT;FBLN1;TRIB2;RGCC;PYCARD;GSTP1;HLA-DRB1;HLA-DRB5;HSF1;IFNG;APOD;IL10;TNFRSF9;IDO1;LAG3;LGALS9;NFKBIL1;PIN1;ACP5;SRGN;PRG2;AXL;PTGER4;XCL1;NOD2;CHID1;BST2;TSPO;TNF;UBC;ZC3H12A;RPS6KA4;UBE2L6;CD83;ISG15
GO:0000165	1.69615e-06	1.69476	70.7171	110	827	MAPK cascade	CD24;SH2D3A;SORBS3;PSMD14;SPRY1;SPRY2;RGS14;GADD45G;PHB2;CCR1;CCR5;IQGAP3;CRYAB;CSK;PIK3R6;CTGF;ADRA2A;GLIPR2;DAB2IP;GADD45A;DUSP4;DUSP6;LPAR1;SPRED2;MECOM;EZH2;FBLN1;FGF2;FGF7;FOS;NUP62;RHBDD3;PRKD2;LAT;GPS1;TRIB2;DBNL;PYCARD;GSTP1;MDFIC;PRMT1;ICAM1;IGF1;IGFBP4;CYR61;IL2RB;IL2RG;INSR;ITGA1;JUN;TBC1D10C;KISS1;LEP;LGALS9;LIF;MET;GADD45B;ATF3;OSM;PEBP1;PRDX1;PDGFRA;ZAK;PIN1;PLA2G2A;PPP2R1A;PPP5C;PB…
GO:0051345	1.69615e-06	1.69476	70.7171	110	827	positive regulation of hydrolase activity	SH2D3A;BCAP31;PSMD14;CDKN2A;ANP32B;CXCL13;RGS14;CTSC;ADRM1;NLRP3;ARHGAP33;RINL;IQGAP3;CTGF;DAB2IP;ECT2;LPAR1;EPHA1;EZH2;FBLN1;FGF2;RGL1;MTCL1;PSD4;CDC42EP4;SH3BP1;PPP1R15A;MTCH1;PRKD2;GDI1;RGL4;PRELID1;GM2A;PYCARD;UHRF1;HIP1;HMGB2;HSPA1A;HSPA5;ICAM1;IFI27;IFNG;CYR61;FASLG;ITGA1;JUN;TBC1D10C;RHOA;RHOC;RHOG;ARHGAP4;ARHGDIA;LGALS9;ARHGDIB;DENND6B;ATP1B1;NDUFA13;PCNA;TBC1D7;PDGFRA;DNAJB11;PFN1;PIN1;P…
GO:0097191	1.76085e-06	2.44489	19.5819	42	229	extrinsic apoptotic signaling pathway	SIVA1;RBCK1;PARK7;GABARAP;CTNNA1;DAB2IP;PYCARD;GSTP1;HMGB2;HSPA1A;HSPA1B;ICAM1;IFNG;IGF1;FASLG;KRT8;KRT18;LGALS3;LMNA;MCL1;ATF3;G0S2;TNFRSF12A;PPP1CA;PPP2R1A;PIDD1;PSEN2;BAX;BCL2;BCL2L1;BRCA1;STX4;TNF;TRAF1;CAV1;TNFSF10;FADD;TNFRSF10A;NRP1;ACVR1B;CD27;CD70
GO:1904029	1.7712e-06	3.12923	10.6888	28	125	regulation of cyclin-dependent protein kinase activity	CDKN1A;CDKN2A;CDKN2B;CDKN3;UBE2C;CISH;CKS1B;CKS2;DAB2IP;GADD45A;CNPPD1;TRIB2;RGCC;SERTAD1;PIM1;PLK1;TESC;PSMD10;TRIB3;CCND1;NR2F2;PSRC1;CDK5R1;CCNA2;SOCS3;PKMYT1;CDC6;CDC25C
GO:0030198	1.77514e-06	2.05916	32.9215	61	385	extracellular matrix organization	PARK7;COL1A1;COL3A1;COL4A1;COL4A2;COL6A1;COL6A3;COL15A1;COMP;CST3;CTGF;CTSB;CTSD;CTSL;DCN;DPP4;ENG;FBLN1;EFEMP1;FGF2;FKBP1A;SH3PXD2B;RGCC;ANXA2;HAS2;HSPA8;ICAM1;ICAM3;CYR61;ITGA1;ITGA3;ITGAD;ITGAE;LAMB2;LAMB3;LGALS3;LUM;MMP2;MYO1E;NFKB2;NID1;PECAM1;PLEC;PPIB;SDC4;SMOC2;SPINT1;SPP1;BSG;TGFBI;TNF;TPSAB1;VCAM1;DDR1;COL18A1;CRISPLD2;SERPINH1;ADAMTS3;SDC3;CD151;CDH1
GO:0045732	1.82142e-06	2.35689	21.6341	45	253	positive regulation of protein catabolic process	BCAP31;PSMD14;CTSC;PLK2;UBE2C;CLU;PLK3;ADRA2A;DAB2IP;RHBDD3;GJA1;TRIB2;DNAJB2;IFNG;NDUFA13;VPS28;PLK1;PSMA4;PSMA6;PSMA7;PSMB2;PSMB3;PSMB6;PSMB9;PSMB10;PSMC3;PSMC4;PSMD8;PSMD10;PSMD13;PSME1;PSME2;TRIB3;SUMO2;AURKA;TNF;C4BPA;UBC;CAV1;CCNB1;ESPL1;CD81;DLGAP5;CDK1;CDC20
GO:0043062	1.93697e-06	2.05269	33.007	61	386	extracellular structure organization	PARK7;COL1A1;COL3A1;COL4A1;COL4A2;COL6A1;COL6A3;COL15A1;COMP;CST3;CTGF;CTSB;CTSD;CTSL;DCN;DPP4;ENG;FBLN1;EFEMP1;FGF2;FKBP1A;SH3PXD2B;RGCC;ANXA2;HAS2;HSPA8;ICAM1;ICAM3;CYR61;ITGA1;ITGA3;ITGAD;ITGAE;LAMB2;LAMB3;LGALS3;LUM;MMP2;MYO1E;NFKB2;NID1;PECAM1;PLEC;PPIB;SDC4;SMOC2;SPINT1;SPP1;BSG;TGFBI;TNF;TPSAB1;VCAM1;DDR1;COL18A1;CRISPLD2;SERPINH1;ADAMTS3;SDC3;CD151;CDH1
GO:0006954	1.95084e-06	1.80858	52.6744	87	616	inflammatory response	ADA;CXCL13;CXCR6;PARK7;MGLL;NLRP3;CCR1;CCR4;CCR5;CSF1;ADRA2A;DAB2IP;S1PR3;MECOM;STAB1;FOLR2;FOS;ACKR1;RHBDD3;PRDX5;NUPR1;GJA1;LAT;CXCR3;PYCARD;GSTP1;HLA-DRB1;HLA-DRB5;HMGB2;AOX1;ICAM1;APOD;IGFBP4;RBPJ;IL1R1;IL10;IL10RB;IDO1;LGALS9;LTA;NFKB2;OGG1;OSM;GPRC5B;PLA2G2A;PLSCR1;ACP5;AXL;PLGRKT;PBK;MMP26;PSMA6;PTGDR;PTGER4;PTGIS;RPS19;BDKRB2;RXRA;CCL3;CCL4;CCL5;CCL21;XCL1;NOD2;SLC7A2;CHID1;SPP1;XCL2;SERP…
GO:0050878	1.96977e-06	1.74921	60.5414	97	708	regulation of body fluid levels	ADA;CDK2;CDK5;CENPE;MYL12A;CFL1;HPSE;KIF2C;MGLL;CLU;CLIC1;AMICA1;COL1A1;COL3A1;CLDN4;CSK;CSRP1;PIK3R6;ADRA2A;SLC29A1;DMTN;FBLN1;ALDOA;KIF4A;GJA1;LAT;GPI;SCARA5;C1GALT1C1;ANXA2;H3F3B;HAS2;ANXA5;HSPA5;HSPB1;IGF1;APRT;ITGA1;ITGA3;KIF11;KIFC1;RHOA;RHOB;L1CAM;RHOG;MYO5B;ATP1B1;NPR1;NPR3;ATP2A3;PDGFRA;PECAM1;PFN1;SERPINE2;PLSCR1;SIRPG;SRGN;PRKAR1B;AXL;MAPK3;KIF15;RAC2;CCND1;ACTB;CEACAM1;KLC2;STX4;BSG;A…
GO:0030154	1.98531e-06	1.34619	315.02	386	3684	cell differentiation	ADA;CD24;ARPC3;CDK5;CDK6;PSMD14;SPRY1;SPRY2;CDKN1A;CDKN2A;CDKN2B;MYL12B;HAX1;MAD2L2;TACC3;ANP32B;TACC2;DNPH1;MYL12A;CENPF;RGS14;B3GNT2;CFL1;PLK2;ARID5A;GADD45G;PRDX3;CCDC85B;CIT;LZTS1;CMTM7;TWF2;NLRP3;TBCB;OSR2;CLU;CLIC1;CLTA;CCR1;CCR4;COL1A1;COL3A1;COL4A1;COL4A2;COL6A1;COL6A3;COL15A1;CLDN3;CRYAB;CSF1;E2F7;CSK;PIK3R6;CST3;APCDD1;CTGF;CTNNA1;CTSB;GLIPR2;DAB2IP;ESCO2;APOBEC3H;DDIT3;PRICKLE2;DHFR;DU…
GO:0043408	1.98924e-06	1.71882	65.3299	103	764	regulation of MAPK cascade	CD24;SORBS3;PSMD14;SPRY1;SPRY2;RGS14;GADD45G;PHB2;CCR1;IQGAP3;CSK;PIK3R6;CTGF;ADRA2A;GLIPR2;DAB2IP;GADD45A;DUSP4;DUSP6;LPAR1;SPRED2;MECOM;EZH2;FBLN1;FGF2;FGF7;NUP62;PRKD2;LAT;GPS1;TRIB2;DBNL;PYCARD;GSTP1;MDFIC;PRMT1;ICAM1;IGF1;IGFBP4;CYR61;IL2RB;IL2RG;INSR;ITGA1;TBC1D10C;KISS1;LEP;LGALS9;LIF;MET;GADD45B;ATF3;OSM;PEBP1;PRDX1;PDGFRA;ZAK;PIN1;PLA2G2A;PPP2R1A;PPP5C;PBK;MAPK3;MYDGF;PSMA4;PSMA6;PSMA7;P…
GO:0050795	2.06168e-06	2.5247	17.7007	39	207	regulation of behavior	ADA;CXCL13;CCR1;CCR6;CSF1;LPAR1;FGF2;PRKD2;GJA1;CXCR3;CFAP20;HSPB1;IL16;LGALS9;MDK;MET;MPP1;PDGFRA;PLXNA3;CORO1B;RAC2;CCL3;CCL4;CCL5;CCL21;XCL1;CXCL12;NOD2;STX3;STX4;XCL2;C3AR1;CCR2;NR4A3;TNFSF14;NRP1;SEMA5A;CXCL14;CD74
GO:0051276	2.14582e-06	1.61157	88.2467	131	1032	chromosome organization	CDK2;CDK4;CDKN2A;NDC80;MAD2L2;TADA3;ANP32B;CENPA;SMC2;SPAG5;CENPE;CENPF;RUVBL2;ARID5A;KIF2C;UBE2C;CHEK1;CIT;ZWINT;WDHD1;CDCA5;PHB2;WBSCR22;KIF18B;STRA13;MECOM;EZH2;LRWD1;FEN1;JMJD6;NCAPH;EID1;PRKD2;PHF19;CHMP2A;CEP57L1;GPX4;UHRF1;H1F0;HIST1H1E;H2AFX;H2AFZ;HIST1H2BD;HIST1H2BB;H3F3B;HCFC1;HMGB2;HMGB3;HMGA1;APBB1;PRMT1;KIFC1;CENPW;LIF;LIG1;MAD2L1;MCM2;MCM4;MCM5;DDX12P;NEK2;PCNA;CHMP1A;NUSAP1;GINS2;P…
GO:0030330	2.41299e-06	3.23719	9.66268	26	113	DNA damage response, signal transduction by p53 class mediator	CDK2;PSMD14;CDKN1A;CDKN2A;E2F7;SPRED2;GTSE1;PIDD1;PSMA4;PSMA6;PSMA7;PSMB2;PSMB3;PSMB6;PSMB9;PSMB10;PSMC3;PSMC4;PSMD8;PSMD10;PSMD13;PSME1;PSME2;BRCA1;UBC;CD74
GO:0001568	2.46256e-06	1.84521	47.5438	80	556	blood vessel development	CXCL13;HPSE;COL1A1;COL3A1;COL4A1;COL4A2;COL15A1;E2F7;PIK3R6;CTGF;DAB2IP;DDIT3;TYMP;EGR1;AHR;EGR3;ENG;EPAS1;EPHA1;FGF2;STAB1;JMJD6;TSPAN12;DDAH1;PRKD2;GJA1;GPI;CXCR3;RGCC;ANXA2;HAS2;NR4A1;HSPB1;APOD;CYR61;RBPJ;FASLG;JUN;JUNB;RHOB;LIF;MEIS1;MMP2;MYO1E;NPR1;TNFRSF12A;PDGFRA;PECAM1;PGF;MYDGF;PLXDC1;ZMIZ1;PTGIS;BAX;RNH1;RRAS;CEACAM1;CCL5;CXCL12;SEMA4A;SPINT1;BRCA1;ZFP36L1;NR2F2;TGFBI;THY1;C3;C3AR1;CCR…
GO:0044281	2.478e-06	1.39875	213.862	275	2501	small molecule metabolic process	NAT2;ADA;NUBP2;PSMD14;BCKDK;ACAA2;AGPAT1;AGPAT2;DNPH1;ATP5L;PMVK;FARS2;B3GNT2;MTHFD2;HPSE;PLA2G16;PARK7;ACOT7;MGLL;MB21D1;ACOT4;CYP4F22;FAM213B;COMT;NUDT16;COX7C;COX8A;SLC25A10;PIK3R6;CTGF;ADRA2A;CYC1;MBOAT1;CYP19A1;DCN;APOBEC3H;ABHD3;DHFR;CYB5R3;DIO2;SARDH;DUT;TYMP;ECH1;ECHS1;APOBEC3F;ENO1;ENO2;ESD;ETFB;FABP5;FAH;FASN;ALDH1A3;BRAT1;ALDH9A1;FDXR;FGF2;FGF7;ALDOA;RGL1;ETHE1;FPGS;DDAH2;DDAH1;NUP62;P…
GO:1901136	2.48573e-06	2.65859	15.2209	35	178	carbohydrate derivative catabolic process	ADA;HPSE;NUDT16;CST3;DCN;APOBEC3H;DUT;TYMP;APOBEC3F;FGF2;FBXO2;FBXO6;AMPD3;APOBEC3C;GM2A;GUSB;HEXB;NT5C;HINT1;HMMR;HPRT1;LUM;NUDT1;NAGA;NEU1;OGG1;PDE4B;PGM2;ADAMTS9;APOBEC3G;SDC4;SLC9A1;CHID1;HYAL3;SDC3
GO:0032943	2.53065e-06	2.32292	21.8907	45	256	mononuclear cell proliferation	ADA;CD24;EBI3;CDKN1A;CDKN2A;CORO1A;VSIG4;CSF1;AHR;PYCARD;HLA-A;HLA-DMB;HLA-DPA1;HLA-DPB1;HLA-DRB1;HLA-DRB5;HLA-G;HPRT1;IFNG;IGF1;IGFBP2;IL10;IDO1;ITGAD;LGALS3;LGALS9;MZB1;SASH3;PSMB10;BAX;RAC2;BCL2;CCL5;XCL1;CXCL12;CCR2;VCAM1;TNFSF14;FADD;MS4A1;CD28;CD38;CD74;CD81;CD151
GO:0034341	2.58149e-06	2.80062	13.3396	32	156	response to interferon-gamma	IFITM3;IFI30;GAPDH;HLA-A;HLA-B;HLA-C;HLA-DPA1;HLA-DPB1;HLA-DQA1;HLA-DQB1;HLA-DRA;HLA-DRB1;HLA-DRB5;HLA-G;ICAM1;IRF8;IFNG;IRF5;IRF7;LGALS9;OAS3;CCL3;CCL4;CCL5;CCL21;XCL1;TRIM21;BST2;XCL2;VCAM1;OASL;SOCS3
GO:0050670	2.63783e-06	2.60761	15.9049	36	186	regulation of lymphocyte proliferation	ADA;CD24;EBI3;CDKN1A;CDKN2A;CORO1A;VSIG4;AHR;PYCARD;HLA-A;HLA-DMB;HLA-DPA1;HLA-DPB1;HLA-DRB1;HLA-DRB5;HLA-G;IFNG;IGF1;IGFBP2;IL10;IDO1;LGALS3;LGALS9;MZB1;SASH3;RAC2;BCL2;CCL5;XCL1;CCR2;VCAM1;FADD;CD28;CD38;CD74;CD81
GO:0060333	2.71444e-06	3.66107	7.4394	22	87	interferon-gamma-mediated signaling pathway	IFI30;HLA-A;HLA-B;HLA-C;HLA-DPA1;HLA-DPB1;HLA-DQA1;HLA-DQB1;HLA-DRA;HLA-DRB1;HLA-DRB5;HLA-G;ICAM1;IRF8;IFNG;IRF5;IRF7;OAS3;TRIM21;VCAM1;OASL;SOCS3
GO:0009116	2.75954e-06	2.08238	30.4417	57	356	nucleoside metabolic process	ADA;DNPH1;ATP5L;PARK7;ACOT7;COX8A;APOBEC3H;DUT;TYMP;APOBEC3F;ENO1;ENO2;ALDOA;GAMT;GAPDH;AMPD3;SULT1C4;APOBEC3C;GPI;GUK1;NT5C;STOML2;HPRT1;HSPA1A;HSPA1B;HSPA8;SLC35B2;IGF1;APRT;INSR;NDUFS7;HDDC3;ENO4;LDHA;MPP1;NDUFB5;NDUFS2;NDUFS5;NDUFS8;ATP1B1;ATP5C1;ATP5G3;ATP5J;PGK1;PKM;ATP5O;CYCS;DDIT4;UCKL1;PID1;PRKAG1;PTGDR;APOBEC3G;TK1;TPI1;PAPSS1;COX5A
GO:0051603	2.76864e-06	1.80317	51.5628	85	603	proteolysis involved in cellular protein catabolic process	BCAP31;CDK2;PSMD14;CDKN2A;MAD2L2;RBCK1;CENPE;CENPF;CTSC;GIPC1;PLK2;NEK6;USP20;SEC61B;UBE2C;CIT;PARK7;CLU;PLK3;COMMD1;CTSB;CTSL;CTSW;DAB2IP;DDIT3;TOR1A;SDF2L1;FBXO2;FBXO6;UBE2S;TRIB2;UHRF1;GZMA;DNAJB2;HSPA5;MAD2L1;NEK2;VPS28;DTL;ASB2;PLK1;PBK;PSMA4;PSMA6;PSMA7;PSMB2;PSMB3;PSMB6;PSMB9;PSMB10;PSMC3;PSMC4;PSMD8;PSMD10;PSMD13;PSME1;PSME2;USP35;TRIB3;RAD23A;KLHL25;SUMO2;AURKA;BUB1;BUB1B;TTK;UBC;UFD1L;P…
GO:0002685	2.79358e-06	2.90501	12.1425	30	142	regulation of leukocyte migration	ADA;CXCL13;CCR1;CCR6;CSF1;CXCR3;PYCARD;ICAM1;APOD;LGALS3;LGALS9;MPP1;PTGER4;RAC2;CCL3;CCL4;CCL5;CCL21;XCL1;CXCL12;NOD2;XCL2;TNF;C3AR1;CCR2;TNFSF14;FADD;TNFRSF18;CXCL14;CD74
GO:0019941	2.83567e-06	1.84478	46.9452	79	549	modification-dependent protein catabolic process	BCAP31;CDK2;PSMD14;CDKN2A;MAD2L2;RBCK1;CENPE;CENPF;GIPC1;PLK2;NEK6;USP20;SEC61B;UBE2C;CIT;PARK7;CLU;PLK3;COMMD1;DAB2IP;DDIT3;TOR1A;SDF2L1;FBXO2;FBXO6;UBE2S;TRIB2;UHRF1;DNAJB2;HSPA5;MAD2L1;NEK2;VPS28;DTL;ASB2;PLK1;PBK;PSMA4;PSMA6;PSMA7;PSMB2;PSMB3;PSMB6;PSMB9;PSMB10;PSMC3;PSMC4;PSMD8;PSMD10;PSMD13;PSME1;PSME2;USP35;TRIB3;RAD23A;KLHL25;SUMO2;AURKA;BUB1;BUB1B;TTK;UBC;UFD1L;PDCL3;KCTD17;ZNRF1;CAV1;CC…
GO:0023014	2.83853e-06	1.66474	73.1114	112	855	signal transduction by protein phosphorylation	CD24;SH2D3A;SORBS3;PSMD14;SPRY1;SPRY2;RGS14;GADD45G;PHB2;CCR1;CCR5;IQGAP3;CRYAB;CSK;PIK3R6;CTGF;ADRA2A;GLIPR2;DAB2IP;GADD45A;DUSP4;DUSP6;LPAR1;SPRED2;MECOM;EZH2;FBLN1;FGF2;FGF7;FOS;NUP62;RHBDD3;PRKD2;LAT;GPS1;TRIB2;DBNL;PYCARD;GSTP1;MDFIC;PRMT1;ICAM1;IGF1;IGFBP4;CYR61;IL2RB;IL2RG;INSR;ITGA1;JUN;TBC1D10C;KISS1;LEP;LGALS9;LIF;MET;GADD45B;ATF3;OSM;PEBP1;PRDX1;PDGFRA;ZAK;PIN1;PLA2G2A;PPP2R1A;PPP5C;PB…
GO:2000406	2.9668e-06	9.78438	1.79572	10	21	positive regulation of T cell migration	CXCL13;PYCARD;CCL5;CCL21;XCL1;CXCL12;XCL2;CCR2;TNFSF14;FADD
GO:1903322	3.0028e-06	2.59016	15.9904	36	187	positive regulation of protein modification by small protein conjugation or removal	PSMD14;CDKN2A;UBE2C;CLU;COMMD1;STRA13;FKBP1A;UBE2S;DNAJB2;HSPA5;TBC1D7;PIN1;PLK1;NDFIP2;PSMA4;PSMA6;PSMA7;PSMB2;PSMB3;PSMB6;PSMB9;PSMB10;PSMC3;PSMC4;PSMD8;PSMD10;PSMD13;PSME1;PSME2;TRIB3;BRCA1;UBC;CAV1;CCNB1;CDK1;CDC20
GO:0032386	3.02878e-06	1.82608	48.5699	81	568	regulation of intracellular transport	SAE1;BCAP31;CDK5;CDKN1A;CDKN2A;ACAA2;HAX1;TACC3;ANP32B;SIVA1;RBCK1;CAPN10;CORO1A;PARK7;NLRP3;PLK3;CRYAB;CSK;DAB2IP;E2F1;ECT2;DMTN;MTCL1;GDI1;CXCR3;SLC25A5;MDFIC;HSPA1A;IFI27;APOD;IGF1;IL10;JUP;TBC1D10C;ARF1;RHOA;LEP;LGALS9;MYO1C;NFKBIA;NFKBIE;NFKBIL1;TONSL;OGG1;PRDX1;USE1;MAPK3;PSMD8;PSMD10;BAX;RAC2;BCL2;RPL28;XCL1;SLC9A1;SREBF1;BST2;THY1;TNF;TRIP6;TXN;YWHAH;CALM2;CALM3;YIPF5;CAMK1;CAV1;DYNLL1;VA…
GO:0042098	3.04373e-06	2.67515	14.7078	34	172	T cell proliferation	CD24;EBI3;CDKN2A;CORO1A;VSIG4;PYCARD;HLA-A;HLA-DMB;HLA-DPA1;HLA-DPB1;HLA-DRB1;HLA-DRB5;HLA-G;IFNG;IGF1;IGFBP2;IL10;IDO1;ITGAD;LGALS3;LGALS9;SASH3;PSMB10;BAX;RAC2;CCL5;XCL1;CXCL12;CCR2;VCAM1;TNFSF14;FADD;CD28;CD151
GO:0051336	3.06757e-06	1.54593	106.46	152	1245	regulation of hydrolase activity	SH2D3A;BCAP31;PSMD14;SPRY1;SPRY2;CDKN2A;WFDC2;ANP32B;CXCL13;RGS14;CTSC;PRDX3;ADRM1;PARK7;NLRP3;ARHGAP33;RINL;IQGAP3;COL6A3;CRYAB;CST3;CTGF;DAB2IP;ECT2;LPAR1;EPHA1;EZH2;FBLN1;FGF2;FKBP1A;PPP6R1;RGL1;MTCL1;PSD4;CDC42EP4;SH3BP1;PPP1R15A;PLXNB2;MTCH1;PRDX5;PRKD2;GCHFR;GDI1;RGL4;PRELID1;GM2A;GPI;GPS1;PYCARD;UHRF1;GZMA;HIP1;HMGB2;HSPA1A;HSPA5;BIRC5;ICAM1;IFI27;IFNG;CYR61;FASLG;ITGA1;JUN;TBC1D10C;RHOA;R…
GO:0051641	3.0885e-06	1.37131	247.125	311	2890	cellular localization	CD24;SAE1;BCAP31;CDK5;DDX39A;SPRY1;SPRY2;CDKN1A;CDKN2A;TUBA1B;NDC80;ACAA2;HAX1;TACC3;DCTN2;ANP32B;SIVA1;TACC2;CENPA;TRAPPC2B;SPAG5;RBCK1;CENPE;CENPF;ATP5L;RGS14;MTX2;CFL1;GIPC1;RUVBL2;KDELR1;SEC61B;KIF2C;RER1;ZWINT;CAPN10;CORO1A;CDCA5;PARK7;PHB2;GABARAP;TWF2;NLRP3;AP1S1;AP3S1;CLU;CLTA;CCR1;CCR5;PLK3;COL1A1;CRYAB;CSK;SLC25A10;CTGF;CTNNA1;ADRA2A;COMMD1;DAB2IP;ESCO2;SYNE3;DDIT3;TOR1A;E2F1;ECT2;EGR2;…
GO:0043901	3.1255e-06	2.82599	12.8266	31	150	negative regulation of multi-organism process	ADA;IFITM3;APOBEC3D;APOBEC3H;APOBEC3F;FBLN1;APOBEC3C;IRF8;IFNG;IGF1;IL10;JUN;ARHGDIB;LTA;NFKBIL1;OAS3;PLSCR1;HTRA1;APOBEC3G;CCL3;CCL4;CCL5;NOD2;SLPI;TRIM21;BST2;TNF;OASL;SNX3;RSAD2;ISG15
GO:0070371	3.13341e-06	2.38042	20.0094	42	234	ERK1 and ERK2 cascade	SPRY1;SPRY2;RGS14;PHB2;CCR1;IQGAP3;CSK;CTGF;GLIPR2;DAB2IP;DUSP6;FBLN1;FGF2;PRKD2;PYCARD;GSTP1;ICAM1;IGF1;CYR61;TBC1D10C;LGALS9;LIF;ATF3;PDGFRA;PIN1;PLA2G2A;MAPK3;PTGER4;RRAS;CCL3;CCL4;CCL5;CCL21;XCL1;NOD2;XCL2;TNF;C3;FAM83D;CAV1;NRP1;CD74
GO:0044085	3.13797e-06	1.39632	210.869	271	2466	cellular component biogenesis	ARPC3;ARPC1B;NUBP2;SORBS3;CDK5;CDKN2A;TUBA1B;TUBB4B;EMG1;HAX1;ANP32B;CXCL13;CENPA;CENPE;CENPF;POLQ;PLK2;POP4;NEK6;ADRM1;UBE2C;CORO1A;LSM6;NACC1;PARK7;GABARAP;TWF2;WBSCR22;NLRP3;CLU;COL1A1;COL6A1;NUDT16;CLDN3;CRYAB;CTGF;CTNNA1;CTSD;DAB2IP;TOR1A;E2F4;ECT2;LPAR1;AHR;EIF4EBP1;EMP1;STRA13;TUBB;DMTN;EPHA1;ALDOA;FKBP1A;DKK1;TPX2;EPB41L3;PES1;CDC42EP4;SDF2L1;KIF4A;LSM4;NDUFAF3;ASPM;GCHFR;NUPR1;GJA1;CHMP2…
GO:0051051	3.20481e-06	1.94541	37.9666	67	444	negative regulation of transport	ADA;CDK5;ACAA2;TACC3;CORO1A;PARK7;NLRP3;COMT;CRYAB;CSK;ADRA2A;COMMD1;DAB2IP;DMTN;FBLN1;GDI1;RGCC;SLC25A5;MDFIC;PACSIN1;ANXA2;HADH;HSPA1A;ICAM1;ANO9;APOD;IL10;TNFRSF9;TBC1D10C;LEP;LGALS3;LGALS9;LIF;MAOB;NFKBIA;NFKBIE;NFKBIL1;TONSL;OSM;MZB1;SERPINE2;NDFIP2;PID1;SRGN;CTTNBP2NL;PSMD10;PTGER4;BCL2;SFRP4;SREBF1;BST2;TNF;TRIP6;CCR2;TXN;CALM2;CALM3;CAV1;VAMP8;SNX3;TNFSF14;DERL3;PKDCC;RSAD2;CD27;GSTO1;CD74
GO:0001944	3.22941e-06	1.81532	49.425	82	578	vasculature development	ANP32B;CXCL13;HPSE;COL1A1;COL3A1;COL4A1;COL4A2;COL15A1;E2F7;PIK3R6;CTGF;DAB2IP;DDIT3;TYMP;EGR1;AHR;EGR3;ENG;EPAS1;EPHA1;FGF2;STAB1;JMJD6;TSPAN12;DDAH1;PRKD2;GJA1;GPI;CXCR3;RGCC;ANXA2;HAS2;NR4A1;HSPB1;APOD;IGF1;CYR61;RBPJ;FASLG;JUN;JUNB;RHOB;LIF;MEIS1;MMP2;MYO1E;NPR1;TNFRSF12A;PDGFRA;PECAM1;PGF;MYDGF;PLXDC1;ZMIZ1;PTGIS;BAX;RNH1;RRAS;CEACAM1;CCL5;CXCL12;SEMA4A;SPINT1;BRCA1;ZFP36L1;NR2F2;TGFBI;THY1;…
GO:0044257	3.27708e-06	1.77505	54.1281	88	633	cellular protein catabolic process	BCAP31;CDK2;PSMD14;CDKN2A;MAD2L2;RBCK1;CENPE;CENPF;CTSC;GIPC1;PLK2;NEK6;USP20;SEC61B;UBE2C;CIT;PARK7;CLU;PLK3;COMMD1;CTSB;CTSL;CTSW;DAB2IP;DDIT3;TOR1A;SDF2L1;FBXO2;FBXO6;UBE2S;TRIB2;UHRF1;GZMA;ANXA2;DNAJB2;HSPA5;MAD2L1;NEK2;VPS28;DTL;ASB2;PLK1;PPT1;PBK;PSMA4;PSMA6;PSMA7;PSMB2;PSMB3;PSMB6;PSMB9;PSMB10;PSMC3;PSMC4;PSMD8;PSMD10;PSMD13;PSME1;PSME2;USP35;TRIB3;RAD23A;KLHL25;SUMO2;AURKA;BUB1;BUB1B;TTK;…
GO:0042770	3.41582e-06	3.0045	11.0308	28	129	signal transduction in response to DNA damage	CDK2;PSMD14;CDKN1A;CDKN2A;MAD2L2;E2F7;GADD45A;SPRED2;GTSE1;PIDD1;PSMA4;PSMA6;PSMA7;PSMB2;PSMB3;PSMB6;PSMB9;PSMB10;PSMC3;PSMC4;PSMD8;PSMD10;PSMD13;PSME1;PSME2;BRCA1;UBC;CD74
GO:0032434	3.43676e-06	2.75579	13.5106	32	158	regulation of proteasomal ubiquitin-dependent protein catabolic process	BCAP31;MAD2L2;CENPE;CENPF;GIPC1;PLK2;NEK6;UBE2C;PARK7;CLU;PLK3;COMMD1;DAB2IP;TRIB2;DNAJB2;MAD2L1;PLK1;PBK;PSMD10;TRIB3;RAD23A;SUMO2;AURKA;BUB1;BUB1B;TTK;CAV1;CCNB1;ESPL1;DLGAP5;CDC6;CDC20
GO:0045071	3.56109e-06	5.21951	3.93348	15	46	negative regulation of viral genome replication	IFITM3;APOBEC3D;APOBEC3H;APOBEC3F;APOBEC3C;OAS3;PLSCR1;APOBEC3G;CCL5;SLPI;BST2;TNF;OASL;RSAD2;ISG15
GO:1901657	3.57676e-06	2.03358	32.1519	59	376	glycosyl compound metabolic process	ADA;DNPH1;ATP5L;PARK7;ACOT7;COX8A;APOBEC3H;DUT;TYMP;APOBEC3F;ENO1;ENO2;ALDOA;GAMT;GAPDH;AMPD3;SULT1C4;APOBEC3C;GPI;GUK1;GUSB;NT5C;STOML2;HPRT1;HSPA1A;HSPA1B;HSPA8;SLC35B2;IGF1;APRT;INSR;NDUFS7;HDDC3;ENO4;LDHA;MPP1;NAGA;NDUFB5;NDUFS2;NDUFS5;NDUFS8;ATP1B1;ATP5C1;ATP5G3;ATP5J;PGK1;PKM;ATP5O;CYCS;DDIT4;UCKL1;PID1;PRKAG1;PTGDR;APOBEC3G;TK1;TPI1;PAPSS1;COX5A
GO:0048145	3.65784e-06	3.72214	7.01185	21	82	regulation of fibroblast proliferation	CDK4;CDK6;CDKN1A;IFI30;DAB2IP;E2F1;FBLN1;FTH1;NUPR1;GSTP1;ANXA2;IGF1;JUN;LTA;PDGFRA;ZMIZ1;BAX;SKI;CCNA2;CCNB1;CD74
GO:0001525	3.72806e-06	1.97972	35.1448	63	411	angiogenesis	CXCL13;HPSE;COL4A1;COL4A2;COL15A1;E2F7;PIK3R6;CTGF;DAB2IP;TYMP;EGR3;ENG;EPAS1;EPHA1;FGF2;STAB1;JMJD6;TSPAN12;DDAH1;PRKD2;GPI;CXCR3;RGCC;ANXA2;NR4A1;HSPB1;APOD;CYR61;RBPJ;FASLG;JUN;RHOB;LIF;MEIS1;MMP2;NPR1;TNFRSF12A;PDGFRA;PGF;MYDGF;PLXDC1;PTGIS;BAX;RNH1;RRAS;CEACAM1;CCL5;CXCL12;SEMA4A;BRCA1;TGFBI;THY1;C3;C3AR1;CCR2;PDCL3;E2F8;ZC3H12A;COL18A1;CAV1;NRP1;SEMA5A;HAND2
GO:0044773	3.8444e-06	3.33016	8.72206	24	102	mitotic DNA damage checkpoint	CDK2;PSMD14;CDKN1A;GTSE1;PIDD1;PSMA4;PSMA6;PSMA7;PSMB2;PSMB3;PSMB6;PSMB9;PSMB10;PSMC3;PSMC4;PSMD8;PSMD10;PSMD13;PSME1;PSME2;CCND1;UBC;CCNA2;CDK1
GO:0050792	3.87659e-06	2.55596	16.1615	36	189	regulation of viral process	IFITM3;APOBEC3D;APOBEC3H;APOBEC3F;FBLN1;CHMP2A;APOBEC3C;MDFIC;JUN;LGALS1;LGALS9;OAS3;NELFCD;PLSCR1;POLR2J;PPIB;PVRL2;RAD23A;BCL2;APOBEC3G;CCL3;CCL4;CCL5;SLPI;TRIM21;SSRP1;BST2;TAP1;TNF;TOP2A;ELL;OASL;SNX3;RSAD2;CD28;ISG15
GO:0032649	4.07089e-06	3.55132	7.61043	22	89	regulation of interferon-gamma production	EBI3;PYCARD;HLA-A;HLA-DPA1;HLA-DPB1;HLA-DRB1;HLA-DRB5;IRF8;IL10;LGALS9;LTA;PDE4B;SASH3;AXL;XCL1;NOD2;TNF;CCR2;FADD;CD2;IL27RA;ISG15
GO:0008152	4.08474e-06	1.32805	995.427	1068	11641	metabolic process	NAT2;ADA;CD24;MED16;SH2D3A;SAE1;DPP3;NUBP2;KIF20A;PDIA6;BCAP31;EBI3;CDK2;SORBS3;CDK4;CDK5;EIF1;CDK6;DDX39A;PSMD14;RCAN2;SPRY1;SPRY2;CDKN1A;CDKN2A;TRAIP;BCKDK;CDKN2B;CDKN3;TUBA1B;TUBB4B;WFDC2;IFITM3;CD52;EMG1;IFI30;ACAA2;HAX1;MAD2L2;TADA3;VAT1;RNASEH2A;DCTN2;ANP32B;AGPAT1;AGPAT2;CXCL13;SIVA1;MRPL28;CCT4;DRAP1;DNPH1;TRAPPC2B;RBCK1;CENPE;CENPF;ATP5L;RAD51AP1;RGS14;MTX2;PMVK;FARS2;B3GNT2;CFL1;POLQ;CT…
GO:0002520	4.1784e-06	1.67216	68.8359	106	805	immune system development	ADA;CDK6;CDKN2A;CDKN2B;HAX1;TACC3;CXCL13;POLQ;PRDX3;CMTM7;NLRP3;CCR1;CCR4;SPNS2;CSF1;PIK3R6;ESCO2;APOBEC3H;EGR1;EGR3;EPAS1;DMTN;MECOM;DDIAS;JMJD6;FLT3LG;FOS;ZNF683;PRELID1;ICOS;ANXA2;HBZ;HLA-B;HLA-DMA;HLA-G;HMGB2;HMGB3;PRMT1;IRF8;ID2;IFNG;RBPJ;IL10;IDO1;IRF7;JAG2;JUN;JUNB;LEP;LGALS1;LGALS9;LIF;LTA;LTB;MEIS1;MEOX1;MITF;MYO1E;NFKB2;NFKBIA;PDCD1;SASH3;ANLN;TESC;SMPD3;AXL;PSEN2;PTGER4;BAX;BCL2;RPA1;R…
GO:0070372	4.31829e-06	2.40311	18.8978	40	221	regulation of ERK1 and ERK2 cascade	SPRY1;SPRY2;RGS14;PHB2;CCR1;CSK;CTGF;GLIPR2;DAB2IP;DUSP6;FBLN1;FGF2;PRKD2;PYCARD;GSTP1;ICAM1;IGF1;CYR61;TBC1D10C;LGALS9;LIF;ATF3;PDGFRA;PIN1;PLA2G2A;MAPK3;RRAS;CCL3;CCL4;CCL5;CCL21;XCL1;NOD2;XCL2;TNF;C3;FAM83D;CAV1;NRP1;CD74
GO:0002703	4.37747e-06	2.82866	12.399	30	145	regulation of leukocyte mediated immunity	NLRP3;PIK3R6;HLA-A;HLA-B;ICAM1;IFNG;IL10;LAG3;LGALS9;LTA;SH2D1A;SASH3;CRTAM;PVRL2;RAC2;XCL1;NOD2;STX4;BST2;TAP1;TNF;C3;C4BPA;CCR2;WAS;VAMP8;FADD;RSAD2;CD28;IL27RA
GO:0044267	4.38841e-06	1.30582	408.056	482	4772	cellular protein metabolic process	CD24;SH2D3A;SAE1;PDIA6;BCAP31;CDK2;SORBS3;CDK4;CDK5;EIF1;CDK6;PSMD14;SPRY1;SPRY2;CDKN1A;CDKN2A;TRAIP;BCKDK;CDKN2B;CDKN3;TUBA1B;TUBB4B;WFDC2;HAX1;MAD2L2;TADA3;ANP32B;MRPL28;CCT4;RBCK1;CENPE;CENPF;RGS14;MTX2;FARS2;B3GNT2;CFL1;CTSC;GIPC1;PLK2;NEK6;CGA;CGB;RUVBL2;ARID5A;USP20;HCST;YIF1A;GADD45G;PRDX3;SEC61B;PDIA5;ADRM1;UBE2C;CHEK1;CIT;MRPL3;GALNT6;PARK7;PHB2;NLRP3;CISH;TBCB;CKS1B;CKS2;MRPL54;CLU;CCR1…
GO:0051782	4.50666e-06	3.66186	7.09736	21	83	negative regulation of cell division	MAD2L2;CENPF;UBE2C;CHEK1;E2F7;ASPM;FBXO43;RGCC;LIF;MAD2L1;OSM;PLK1;AURKAIP1;BUB1;BUB1B;TTK;E2F8;CCNB1;AURKB;PTTG1;CDC20
GO:0051052	4.51377e-06	2.19752	24.456	48	286	regulation of DNA metabolic process	CDK2;CDKN1A;CDKN2A;RAD51AP1;POLQ;CHEK1;NUDT16;APOBEC3D;E2F7;CST3;ESCO2;APOBEC3H;APOBEC3F;PARM1;PRKD2;GJA1;RGCC;GZMA;H2AFX;STOML2;ID3;IFNG;IGF1;IL10;INSR;JUN;KPNA2;OGG1;PCNA;PDGFRA;PID1;PPP2R1A;PPP4C;BAX;RAD51;APOBEC3G;S100A11;BRCA1;TOP2A;C3AR1;DSCC1;E2F8;OBFC1;CDT1;TICRR;CD28;IL27RA;CDC6
GO:0048513	4.66092e-06	1.35796	256.531	320	3000	organ development	ADA;CD24;CDK2;CDK4;CDK5;CDK6;SPRY1;SPRY2;CDKN1A;CDKN2A;CDKN2B;HAX1;MAD2L2;TACC3;ANP32B;CXCL13;TACC2;CENPF;CFL1;HPSE;ARID5A;PRDX3;CMTM7;PHB2;NLRP3;OSR2;CCR1;SPNS2;COL1A1;COL3A1;COL4A1;IQGAP3;COL6A3;COMP;CLDN4;CRYAB;CSF1;E2F7;CSK;PIK3R6;CST3;APCDD1;CTGF;CTNNA1;CTSB;GLIPR2;DAB2IP;ESCO2;CYP19A1;DCN;APOBEC3H;DUSP6;E2F1;E2F4;EGR1;EGR2;AHR;EGR3;EIF4EBP1;EMX2;ENG;SLC29A1;EPAS1;DMTN;EPOR;MECOM;EZH2;FASN;A…
GO:0022607	4.79436e-06	1.40103	194.878	252	2279	cellular component assembly	ARPC3;ARPC1B;NUBP2;SORBS3;CDK5;CDKN2A;TUBA1B;TUBB4B;HAX1;ANP32B;CXCL13;CENPA;CENPE;CENPF;POLQ;PLK2;NEK6;ADRM1;UBE2C;CORO1A;NACC1;PARK7;GABARAP;TWF2;NLRP3;CLU;COL1A1;COL6A1;CLDN3;CRYAB;CTGF;CTNNA1;CTSD;DAB2IP;TOR1A;E2F4;ECT2;LPAR1;AHR;EIF4EBP1;EMP1;STRA13;TUBB;DMTN;EPHA1;ALDOA;FKBP1A;DKK1;TPX2;EPB41L3;CDC42EP4;KIF4A;LSM4;NDUFAF3;ASPM;GCHFR;NUPR1;GJA1;CHMP2A;UBE2S;RRP7A;TOR2A;SH3PXD2B;SCARA5;GPX3;R…
GO:0007091	4.81943e-06	5.05607	4.01899	15	47	metaphase/anaphase transition of mitotic cell cycle	MAD2L2;CENPE;CENPF;NEK6;UBE2C;CIT;MAD2L1;PLK1;BUB1;BUB1B;TTK;ESPL1;DLGAP5;CDC6;CDC20
GO:0046651	4.83487e-06	2.2806	21.7196	44	254	lymphocyte proliferation	ADA;CD24;EBI3;CDKN1A;CDKN2A;CORO1A;VSIG4;AHR;PYCARD;HLA-A;HLA-DMB;HLA-DPA1;HLA-DPB1;HLA-DRB1;HLA-DRB5;HLA-G;HPRT1;IFNG;IGF1;IGFBP2;IL10;IDO1;ITGAD;LGALS3;LGALS9;MZB1;SASH3;PSMB10;BAX;RAC2;BCL2;CCL5;XCL1;CXCL12;CCR2;VCAM1;TNFSF14;FADD;MS4A1;CD28;CD38;CD74;CD81;CD151
GO:0009628	4.88292e-06	1.56238	95.5151	138	1117	response to abiotic stimulus	ADA;CD24;CDK2;CDK4;CDK5;CDKN1A;ACAA2;TACC3;RAD51AP1;RGS14;RUVBL2;CHEK1;PLK3;CNN2;COL1A1;COL3A1;CLDN3;CRYAB;CST3;CTGF;CTSB;DCN;GADD45A;DPP4;E2F1;ECT2;LPAR1;EEF1D;EGR1;ENG;SLC29A1;EPAS1;DDIAS;BRAT1;FEN1;FOS;FOSB;NUP62;MYOF;GJA1;GJA3;GNGT2;SCARA5;RGCC;H2AFX;HSF1;HSPA1A;HSPA1B;HSPA8;ICAM1;ID2;IGF1;IGFBP2;RBPJ;IL1R1;JUN;JUNB;JUND;JUP;KRT8;RHOB;LDHA;LEP;LMNA;LTA;MKI67;MMP2;NFKBIA;ATP1B1;NR4A2;OGG1;OSM;…
GO:0043632	4.93179e-06	1.81292	47.6293	79	557	modification-dependent macromolecule catabolic process	BCAP31;CDK2;PSMD14;CDKN2A;MAD2L2;RBCK1;CENPE;CENPF;GIPC1;PLK2;NEK6;USP20;SEC61B;UBE2C;CIT;PARK7;CLU;PLK3;COMMD1;DAB2IP;DDIT3;TOR1A;SDF2L1;FBXO2;FBXO6;UBE2S;TRIB2;UHRF1;DNAJB2;HSPA5;MAD2L1;NEK2;VPS28;DTL;ASB2;PLK1;PBK;PSMA4;PSMA6;PSMA7;PSMB2;PSMB3;PSMB6;PSMB9;PSMB10;PSMC3;PSMC4;PSMD8;PSMD10;PSMD13;PSME1;PSME2;USP35;TRIB3;RAD23A;KLHL25;SUMO2;AURKA;BUB1;BUB1B;TTK;UBC;UFD1L;PDCL3;KCTD17;ZNRF1;CAV1;CC…
GO:0019079	4.95806e-06	3.49886	7.69594	22	90	viral genome replication	IFITM3;CXCR6;APOBEC3D;APOBEC3H;APOBEC3F;HTATSF1;APOBEC3C;OAS3;PLSCR1;PPIB;RAD23A;BCL2;APOBEC3G;CCL5;SLPI;BST2;TNF;TOP2A;OASL;RSAD2;CD28;ISG15
GO:0010563	4.9779e-06	1.85139	43.7813	74	512	negative regulation of phosphorus metabolic process	SPRY1;SPRY2;CDKN1A;CDKN2A;CDKN2B;RGS14;GADD45G;PRDX3;UBE2C;PARK7;CISH;CSK;ADRA2A;DAB2IP;GADD45A;DUSP4;DUSP6;SPRED2;ENG;DMTN;EPHA1;MECOM;FBLN1;FKBP1A;DKK1;NUP62;PPP1R15A;GPS1;TRIB2;PYCARD;GSTP1;HSPB1;IGF1;JUN;TBC1D10C;LIF;GADD45B;ATF3;NPR3;PIN1;PLK1;DDIT4;TESC;PID1;PPP2R1A;PPP2R4;PPP5C;PRKAR1B;PBK;PSEN2;PMEPA1;CASC5;PSMD10;TRIB3;BAX;BDKRB2;NR2F2;THY1;TNF;CCR2;LDLRAD4;CALM2;CALM3;ELL;KIRREL2;CAV1;P…
GO:0045936	4.9779e-06	1.85139	43.7813	74	512	negative regulation of phosphate metabolic process	SPRY1;SPRY2;CDKN1A;CDKN2A;CDKN2B;RGS14;GADD45G;PRDX3;UBE2C;PARK7;CISH;CSK;ADRA2A;DAB2IP;GADD45A;DUSP4;DUSP6;SPRED2;ENG;DMTN;EPHA1;MECOM;FBLN1;FKBP1A;DKK1;NUP62;PPP1R15A;GPS1;TRIB2;PYCARD;GSTP1;HSPB1;IGF1;JUN;TBC1D10C;LIF;GADD45B;ATF3;NPR3;PIN1;PLK1;DDIT4;TESC;PID1;PPP2R1A;PPP2R4;PPP5C;PRKAR1B;PBK;PSEN2;PMEPA1;CASC5;PSMD10;TRIB3;BAX;BDKRB2;NR2F2;THY1;TNF;CCR2;LDLRAD4;CALM2;CALM3;ELL;KIRREL2;CAV1;P…
GO:0035767	5.02222e-06	8.96842	1.88123	10	22	endothelial cell chemotaxis	CXCL13;EGR3;FGF2;PRKD2;NR4A1;HSPB1;MET;CORO1B;NRP1;SEMA5A
GO:0006959	5.14406e-06	2.48133	17.0166	37	199	humoral immune response	EBI3;CXCL13;VSIG4;CLU;CCR6;SPNS2;GPI;RGCC;HLA-A;HLA-DQB1;HLA-DRB1;HLA-DRB5;IFNG;RBPJ;LTA;SH2D1A;PDCD1;PSMB10;BCL2;NOD2;SLPI;BST2;SERPING1;C1QA;TNF;C1QB;C1QC;C1R;C1S;C3;C4BPA;HIST1H2BG;HIST1H2BC;CD83;MS4A1;CD28;CD37
GO:0043410	5.16324e-06	1.7892	50.0236	82	585	positive regulation of MAPK cascade	CD24;SORBS3;PSMD14;SPRY2;GADD45G;PHB2;CCR1;IQGAP3;CSK;PIK3R6;CTGF;ADRA2A;GLIPR2;DAB2IP;GADD45A;DUSP6;LPAR1;EZH2;FGF2;FGF7;PRKD2;LAT;DBNL;PYCARD;MDFIC;PRMT1;ICAM1;IGF1;IGFBP4;IL2RB;IL2RG;INSR;ITGA1;KISS1;LEP;LGALS9;LIF;MET;GADD45B;OSM;PEBP1;PDGFRA;ZAK;PLA2G2A;PPP5C;MAPK3;MYDGF;PSMA4;PSMA6;PSMA7;PSMB2;PSMB3;PSMB6;PSMB9;PSMB10;PSMC3;PSMC4;PSMD8;PSMD10;PSMD13;PSME1;PSME2;CCL3;CCL4;CCL5;CCL21;XCL1;NOD…
GO:1903708	5.21704e-06	2.69117	13.7672	32	161	positive regulation of hemopoiesis	ADA;HAX1;NLRP3;CCR1;CSF1;PIK3R6;EGR3;FLT3LG;FOS;HLA-DMA;HLA-G;HMGB2;PRMT1;ID2;IFNG;JUN;LEP;LGALS9;LIF;SASH3;TESC;AXL;CCL5;TNF;GPR68;FADD;ACVR1B;CD83;CD27;CD101;ISG15;CD74
GO:0043122	5.44966e-06	2.34681	19.7529	41	231	regulation of I-kappaB kinase/NF-kappaB signaling	RBCK1;PLK2;NEK6;NLRP3;DAB2IP;ECT2;LPAR1;EEF1D;FKBP1A;NUP62;GJA1;PYCARD;GSTP1;HSPB1;SLC35B2;FASLG;IL10;RHOA;RHOC;LGALS1;LGALS9;NFKBIA;PRDX1;GPRC5B;NDFIP2;PPP5C;TMEM9B;PSMD10;CCL21;NOD2;BST2;TNF;TRIP6;UBC;TNIP3;TMEM101;NFKBID;TNFSF14;TNFSF10;FADD;CD27
GO:0002687	5.51515e-06	3.24647	8.89308	24	104	positive regulation of leukocyte migration	CXCL13;CCR1;CCR6;CSF1;PYCARD;ICAM1;LGALS3;LGALS9;RAC2;CCL3;CCL4;CCL5;CCL21;XCL1;CXCL12;XCL2;TNF;C3AR1;CCR2;TNFSF14;FADD;TNFRSF18;CXCL14;CD74
GO:0048144	5.53027e-06	3.60349	7.18287	21	84	fibroblast proliferation	CDK4;CDK6;CDKN1A;IFI30;DAB2IP;E2F1;FBLN1;FTH1;NUPR1;GSTP1;ANXA2;IGF1;JUN;LTA;PDGFRA;ZMIZ1;BAX;SKI;CCNA2;CCNB1;CD74
GO:0009894	5.54084e-06	1.71464	59.6007	94	697	regulation of catabolic process	BCAP31;PSMD14;CDKN2A;HAX1;MAD2L2;CENPE;CENPF;CTSC;GIPC1;PLK2;NEK6;USP20;UBE2C;LZTS1;PARK7;CLU;PLK3;CST3;ADRA2A;COMMD1;DAB2IP;DCN;MTCL1;RHBDD3;GJA1;FBXO43;TRIB2;ANXA2;DNAJB2;IFNG;IGF1;IL10;INSR;MAD2L1;NDUFA13;VPS28;PLK1;DDIT4;PPP1CA;PRKAG1;PBK;PSMA4;PSMA6;PSMA7;PSMB2;PSMB3;PSMB6;PSMB9;PSMB10;PSMC3;PSMC4;PSMD8;PSMD10;PSMD13;PSME1;PSME2;USP35;QSOX1;TRIB3;BAX;RAD23A;BCL2;BCL2L1;RPL28;SUMO2;SREBF1;AUR…
GO:0033674	5.61648e-06	1.75887	53.273	86	623	positive regulation of kinase activity	CD24;CDK5;PSMD14;SPRY2;CDKN1A;CENPE;GADD45G;PARK7;CLU;IQGAP3;CSF1;CSK;PIK3R6;ADRA2A;DAB2IP;GADD45A;DUSP6;ECT2;LPAR1;EZH2;FGF2;FGF7;TPX2;MMD;LAT;RGCC;DBNL;MDFIC;HSPA5;CYR61;IL2RB;IL2RG;INSR;ITGA1;MET;GADD45B;PEBP1;PDGFRA;GPRC5B;ZAK;PIM1;PPP5C;PRKAG1;PRKAR1B;MAPK3;PSMA4;PSMA6;PSMA7;PSMB2;PSMB3;PSMB6;PSMB9;PSMB10;PSMC3;PSMC4;PSMD8;PSMD10;PSMD13;PSME1;PSME2;BAX;CCND1;CCL5;CCL21;SDC4;CLSPN;NOD2;TNF;TX…
GO:0010639	5.87641e-06	2.15298	25.3966	49	297	negative regulation of organelle organization	ACAA2;MAD2L2;VAT1;CENPF;UBE2C;CHEK1;CORO1A;TWF2;DMTN;CKAP2;PRELID1;CHMP2A;FBXO43;RGCC;SLC25A5;HMGA1;HSPA1A;IGF1;STMN1;LIF;LMNA;MAD2L1;NEK2;OSM;TBC1D7;PFN1;PLK1;BCOR;AURKAIP1;PID1;PSMD10;CORO1B;BCL2L1;SKI;BRCA1;AURKA;TBCD;BUB1;BUB1B;TMSB4X;TTK;CAPG;CAPZB;CCNB1;AURKB;PTTG1;H2AFY;ESPL1;CDC20
GO:1903900	5.88665e-06	2.58075	15.1353	34	177	regulation of viral life cycle	IFITM3;APOBEC3D;APOBEC3H;APOBEC3F;CHMP2A;APOBEC3C;MDFIC;JUN;LGALS1;LGALS9;OAS3;NELFCD;PLSCR1;POLR2J;PPIB;PVRL2;RAD23A;BCL2;APOBEC3G;CCL3;CCL4;CCL5;SLPI;TRIM21;SSRP1;BST2;TNF;TOP2A;ELL;OASL;SNX3;RSAD2;CD28;ISG15
GO:0043434	5.94512e-06	1.78811	49.425	81	578	response to peptide hormone	CDK2;PSMD14;CAPN10;CISH;AP3S1;COL1A1;CSH1;CSK;CTGF;CTSB;DAB2IP;CYC1;ATP6V0E2;DUSP6;EGR1;EGR2;EIF4EBP1;FGF2;FGF7;ATP6V0D2;GCNT1;GJA1;LAT;HADH;NR4A1;IGFBP1;IGFBP5;APRT;IL2RB;IL2RG;IL10;INSR;JUND;LEP;RAB8A;NR4A2;PEBP1;MZB1;PDGFRA;ATP6V1H;PKM;POR;PID1;PPP5C;PRKAG1;PRKAR1B;MAPK3;GNG12;PSMA4;PSMA6;PSMA7;PSMB2;PSMB3;PSMB6;PSMB9;PSMB10;PSMC3;PSMC4;PSMD8;PSMD10;PSMD13;PSME1;PSME2;TRIB3;RHEB;RXRA;CCL5;CXCL…
GO:0072678	6.24489e-06	5.83732	3.16388	13	37	T cell migration	CXCL13;CXCR3;PYCARD;APOD;CCL3;CCL5;CCL21;XCL1;CXCL12;XCL2;CCR2;TNFSF14;FADD
GO:0006508	6.3371e-06	1.47117	132.798	181	1553	proteolysis	DPP3;BCAP31;CDK2;CDK5;PSMD14;CDKN2A;WFDC2;MAD2L2;ANP32B;RBCK1;CENPE;CENPF;CTSC;GIPC1;PLK2;NEK6;CGA;CGB;USP20;PRDX3;SEC61B;ADRM1;UBE2C;CIT;CAPN10;PARK7;NLRP3;CLU;JOSD2;PLK3;COL6A3;NUDT16;CRYAB;CST3;CTGF;ADRA2A;COMMD1;CTSB;CTSD;CTSL;CTSW;DAB2IP;AMZ1;DDIT3;ADAMTS17;DPP4;TOR1A;FBLN1;SDF2L1;MTCH1;RHBDD3;PRDX5;BACE2;FBXO2;FBXO6;PRELID1;UBE2S;GPI;GPS1;TRIB2;SPCS1;PYCARD;UHRF1;DPP7;GZMA;GZMK;GZMM;HIP1;ST…
GO:0031099	6.36008e-06	2.6137	14.5368	33	170	regeneration	CDK2;CDK4;CDKN1A;CTNNA1;DHFR;EZH2;FPGS;GJA1;APOD;IGF1;IGFBP1;JUN;LAMB2;LIF;MKI67;NNMT;PGF;PKM;PTPRF;CCND1;BCL2;RXRA;CXCL12;SPP1;TSPO;TIMP3;DDR1;NR4A3;STK24;CAV1;CCNA2;CCNB1;SOCS3
GO:0044784	6.45955e-06	4.90253	4.1045	15	48	metaphase/anaphase transition of cell cycle	MAD2L2;CENPE;CENPF;NEK6;UBE2C;CIT;MAD2L1;PLK1;BUB1;BUB1B;TTK;ESPL1;DLGAP5;CDC6;CDC20
GO:0006511	6.53796e-06	1.81129	46.4321	77	543	ubiquitin-dependent protein catabolic process	BCAP31;CDK2;PSMD14;CDKN2A;MAD2L2;RBCK1;CENPE;CENPF;GIPC1;PLK2;NEK6;USP20;SEC61B;UBE2C;CIT;PARK7;CLU;PLK3;COMMD1;DAB2IP;DDIT3;TOR1A;SDF2L1;FBXO2;FBXO6;UBE2S;TRIB2;UHRF1;DNAJB2;HSPA5;MAD2L1;NEK2;VPS28;DTL;ASB2;PLK1;PBK;PSMA4;PSMA6;PSMA7;PSMB2;PSMB3;PSMB6;PSMB9;PSMB10;PSMC3;PSMC4;PSMD8;PSMD10;PSMD13;PSME1;PSME2;USP35;TRIB3;RAD23A;KLHL25;SUMO2;AURKA;BUB1;BUB1B;TTK;UBC;UFD1L;PDCL3;KCTD17;ZNRF1;CAV1;CC…
GO:0048514	6.57681e-06	1.85969	41.8146	71	489	blood vessel morphogenesis	CXCL13;HPSE;COL3A1;COL4A1;COL4A2;COL15A1;E2F7;PIK3R6;CTGF;DAB2IP;TYMP;EGR3;ENG;EPAS1;EPHA1;FGF2;STAB1;JMJD6;TSPAN12;DDAH1;PRKD2;GJA1;GPI;CXCR3;RGCC;ANXA2;HAS2;NR4A1;HSPB1;APOD;CYR61;RBPJ;FASLG;JUN;JUNB;RHOB;LIF;MEIS1;MMP2;MYO1E;NPR1;TNFRSF12A;PDGFRA;PGF;MYDGF;PLXDC1;ZMIZ1;PTGIS;BAX;RNH1;RRAS;CEACAM1;CCL5;CXCL12;SEMA4A;BRCA1;ZFP36L1;NR2F2;TGFBI;THY1;C3;C3AR1;CCR2;PDCL3;E2F8;ZC3H12A;COL18A1;CAV1;NR…
GO:0030168	6.69506e-06	2.27099	21.2921	43	249	platelet activation	MYL12A;CFL1;MGLL;CLU;CLIC1;COL1A1;COL3A1;CSK;CSRP1;PIK3R6;ADRA2A;DMTN;ALDOA;LAT;C1GALT1C1;HSPA5;HSPB1;IGF1;RHOA;RHOB;RHOG;PDGFRA;PECAM1;PFN1;SERPINE2;PLSCR1;SRGN;AXL;MAPK3;RAC2;ACTB;STX4;ACTG1;SERPING1;TMSB4X;TUBA4A;CALM2;CALM3;FERMT3;FIBP;CD9;CD63;WDR1
GO:0051130	6.87364e-06	1.57335	88.5888	129	1036	positive regulation of cellular component organization	SAE1;ARPC3;ARPC1B;TSPAN1;SORBS3;CDK5;HAX1;CXCL13;SIVA1;CFL1;RUVBL2;ARID5A;UBE2C;RER1;CORO1A;CDCA5;PARK7;PHB2;TWF2;CLU;COL1A1;CTGF;GLIPR2;DAB2IP;TOR1A;E2F1;LPAR1;AHR;DMTN;EPHA1;EZH2;FLT3LG;MTCL1;CDC42EP4;PLXNB2;PRKD2;PHF19;GRN;RGCC;PYCARD;FHOD1;PACSIN1;ANXA2;HAS2;HIP1;STOML2;BIRC5;ICAM1;IRF8;IGF1;INSR;ITGA3;JUN;ARF1;RHOA;L1CAM;RHOG;ARHGDIA;LIF;MITF;MYO1C;NEU1;VPS28;NUSAP1;TNFRSF12A;GPRC5B;PFN1;SER…
GO:0010965	7.04372e-06	4.26733	5.13062	17	60	regulation of mitotic sister chromatid separation	MAD2L2;CENPE;CENPF;NEK6;UBE2C;CIT;MAD2L1;PLK1;BUB1;BUB1B;TTK;CCNB1;PTTG1;ESPL1;DLGAP5;CDC6;CDC20
GO:0007249	7.32101e-06	2.23737	22.0617	44	258	I-kappaB kinase/NF-kappaB signaling	RBCK1;PLK2;NEK6;NLRP3;DAB2IP;ECT2;LPAR1;EEF1D;FKBP1A;NUP62;GJA1;NKIRAS2;PYCARD;GSTP1;HSPB1;SLC35B2;FASLG;IL10;RHOA;RHOC;LGALS1;LGALS9;NFKB2;NFKBIA;NFKBIL1;PRDX1;GPRC5B;NDFIP2;PPP5C;TMEM9B;PSMD10;CCL21;NOD2;BST2;TNF;TRIP6;UBC;TNIP3;TMEM101;NFKBID;TNFSF14;TNFSF10;FADD;CD27
GO:0007050	7.43115e-06	2.25987	21.3776	43	250	cell cycle arrest	CDK2;CDK4;CDK5;CDK6;PSMD14;CDKN1A;CDKN2A;CDKN2B;CDKN3;DAB2IP;GADD45A;DDIT3;DDIAS;PPP1R15A;RGCC;APBB1;ID2;IFNG;GTSE1;ZAK;PIDD1;PRKAG1;PSMA4;PSMA6;PSMA7;PSMB2;PSMB3;PSMB6;PSMB9;PSMB10;PSMC3;PSMC4;PSMD8;PSMD10;PSMD13;PSME1;PSME2;CCND1;RHEB;BRCA1;UBC;CDK5R1;GADD45GIP1
GO:0090317	7.62845e-06	3.27347	8.46553	23	99	negative regulation of intracellular protein transport	CDK5;TACC3;PARK7;NLRP3;CSK;DAB2IP;DMTN;GDI1;MDFIC;APOD;IL10;TBC1D10C;NFKBIA;NFKBIE;NFKBIL1;TONSL;PSMD10;TRIP6;TXN;TNFSF14;DERL3;PKDCC;CD27
GO:0019538	7.65804e-06	1.28755	459.875	534	5378	protein metabolic process	CD24;SH2D3A;SAE1;DPP3;PDIA6;BCAP31;EBI3;CDK2;SORBS3;CDK4;CDK5;EIF1;CDK6;PSMD14;SPRY1;SPRY2;CDKN1A;CDKN2A;TRAIP;BCKDK;CDKN2B;CDKN3;TUBA1B;TUBB4B;WFDC2;HAX1;MAD2L2;TADA3;ANP32B;MRPL28;CCT4;RBCK1;CENPE;CENPF;RGS14;MTX2;FARS2;B3GNT2;CFL1;CTSC;GIPC1;PLK2;NEK6;CGA;CGB;HPSE;RUVBL2;ARID5A;USP20;HCST;YIF1A;GADD45G;PRDX3;SEC61B;PDIA5;ADRM1;UBE2C;CHEK1;CIT;CAPN10;MRPL3;GALNT6;PARK7;VSIG4;PHB2;NLRP3;CISH;TBC…
GO:0090307	7.66759e-06	5.20448	3.67695	14	43	mitotic spindle assembly	TPX2;KIF4A;CHMP2A;BIRC5;KIF11;KIFC1;RHOA;MYBL2;NEK2;CHMP1A;PLK1;RAB11A;AURKB;KIF23
GO:0045597	8.13038e-06	1.65047	68.2373	104	798	positive regulation of cell differentiation	ADA;CD24;CDKN2B;HAX1;RGS14;TWF2;NLRP3;CLIC1;CCR1;COL1A1;CSF1;PIK3R6;CTGF;CTNNA1;GLIPR2;DAB2IP;ECT2;LPAR1;EGR3;DMTN;MECOM;EZH2;FGF2;DKK1;FLT3LG;FOS;MMD;PLXNB2;ASPM;GJA1;SH3PXD2B;GRN;RGCC;PACSIN1;HAS2;HLA-DMA;HLA-G;HMGB2;PRMT1;ID2;ID4;IFNG;IGF1;CYR61;RBPJ;ITGA3;JUN;JUNB;JUND;ARF1;RHOA;L1CAM;LEP;ARHGDIA;LGALS9;LIF;LTA;NEU1;TNFRSF12A;SRRT;GPRC5B;SERPINE2;PIN1;PLA2G2A;SASH3;POR;TESC;AXL;ADAMTS9;BAX;BC…
GO:0048525	8.23194e-06	3.49215	7.35389	21	86	negative regulation of viral process	IFITM3;APOBEC3D;APOBEC3H;APOBEC3F;FBLN1;APOBEC3C;JUN;OAS3;PLSCR1;APOBEC3G;CCL3;CCL4;CCL5;SLPI;TRIM21;BST2;TNF;OASL;SNX3;RSAD2;ISG15
GO:0010638	8.72844e-06	1.82501	43.6958	73	511	positive regulation of organelle organization	SAE1;ARPC3;ARPC1B;SORBS3;CDK5;HAX1;SIVA1;CFL1;RUVBL2;ARID5A;UBE2C;CORO1A;CDCA5;PARK7;PHB2;CTGF;E2F1;LPAR1;EPHA1;CDC42EP4;PRKD2;PHF19;RGCC;PYCARD;FHOD1;ANXA2;STOML2;BIRC5;ICAM1;IGF1;INSR;ARF1;RHOA;LIF;NUSAP1;PFN1;PLK1;PLXNA3;BRK1;MAPK3;PSMD8;CORO1B;BAX;RAC2;BCL2;RPL28;CCL21;SDC4;WIPF3;BRCA1;SREBF1;AURKA;SURF4;TNF;TPM1;VASP;YWHAH;KCTD17;ARPC5L;PSRC1;MPV17L2;CAV1;DYNLL1;TNFSF10;CCNB1;RPS6KA4;CDKL2;S…
GO:1901698	8.87955e-06	1.57184	86.5365	126	1012	response to nitrogen compound	ADA;CDK2;CDK5;PSMD14;CDKN1A;CFL1;CAPN10;MB21D1;CISH;AP3S1;COL1A1;COL3A1;COL4A1;COL6A1;CSH1;CSK;CTGF;CTNNA1;CTSB;DAB2IP;CYC1;ATP6V0E2;DHFR;DUSP6;EGR1;EGR2;EGR3;EIF4EBP1;DMTN;FGF2;FGF7;FOLR2;FOS;FOSB;ATP6V0D2;GCNT1;GJA1;LAT;GSS;HADH;NR4A1;HPRT1;ICAM1;IGFBP1;IGFBP5;APRT;IL1R1;IL2RB;IL2RG;IL10;INSR;IRF5;JUN;JUNB;JUND;JUP;LDHA;LEP;RAB8A;MGST1;MMP2;NFKBIA;NNMT;NR4A2;OGG1;PEBP1;MZB1;PDE4B;PDGFRA;SRRT;AT…
GO:0007568	8.96599e-06	2.21636	22.2327	44	260	aging	ADA;CDK6;CDKN1A;CDKN2A;CDKN2B;SLC34A2;CTSC;NEK6;CHEK1;COL3A1;CRYAB;CTGF;CTNNA1;DCN;ENG;FOS;NUP62;GSS;H2AFX;HSD17B10;HMGA1;ICAM1;ID2;APOD;IGFBP2;IL10;JUN;JUND;LMNA;NFKB2;OGG1;ATP5G3;PRMT6;ZMIZ1;BCL2;RXRA;CCL5;SREBF1;TSPO;TIMP3;SERPING1;RAD54L;CAV1;SOCS3
GO:0009123	8.96599e-06	2.21636	22.2327	44	260	nucleoside monophosphate metabolic process	ADA;DNPH1;ATP5L;PARK7;COX8A;DUT;ENO1;ENO2;ALDOA;GAPDH;AMPD3;GPI;GUK1;STOML2;HPRT1;HSPA1A;HSPA1B;HSPA8;IGF1;APRT;INSR;NDUFS7;ENO4;LDHA;MPP1;NDUFB5;NDUFS2;NDUFS5;NDUFS8;ATP1B1;ATP5C1;ATP5G3;ATP5J;PGK1;PKM;ATP5O;CYCS;DDIT4;UCKL1;PID1;PRKAG1;TK1;TPI1;COX5A
GO:1901652	8.9925e-06	1.74569	52.3324	84	612	response to peptide	CDK2;PSMD14;CAPN10;CISH;AP3S1;COL1A1;CSH1;CSK;CTGF;CTSB;DAB2IP;CYC1;ATP6V0E2;DUSP6;EGR1;EGR2;EIF4EBP1;FGF2;FGF7;ATP6V0D2;GCNT1;GJA1;LAT;HADH;NR4A1;IGFBP1;IGFBP5;APRT;IL2RB;IL2RG;IL10;INSR;IRF5;JUND;LEP;RAB8A;NFKBIA;NR4A2;PEBP1;MZB1;PDGFRA;ATP6V1H;PKM;POR;PID1;PPP5C;PRKAG1;PRKAR1B;MAPK3;GNG12;PSMA4;PSMA6;PSMA7;PSMB2;PSMB3;PSMB6;PSMB9;PSMB10;PSMC3;PSMC4;PSMD8;PSMD10;PSMD13;PSME1;PSME2;TRIB3;RHEB;RX…
GO:2001057	9.18961e-06	3.60163	6.84083	20	80	reactive nitrogen species metabolic process	CLU;DHFR;DDAH2;DDAH1;PRDX5;GCHFR;ICAM1;IFNG;IL10;INSR;ACP5;POR;PTGIS;SLC7A2;TSPO;TNF;ZC3H12A;CALM2;CALM3;CAV1
GO:0002706	9.27851e-06	3.12851	9.14961	24	107	regulation of lymphocyte mediated immunity	NLRP3;PIK3R6;HLA-A;HLA-B;IFNG;IL10;LAG3;LGALS9;LTA;SH2D1A;SASH3;CRTAM;PVRL2;XCL1;NOD2;TAP1;TNF;C3;C4BPA;WAS;FADD;RSAD2;CD28;IL27RA
GO:0032946	9.28245e-06	3.04014	9.74819	25	114	positive regulation of mononuclear cell proliferation	ADA;CD24;EBI3;CDKN1A;CORO1A;CSF1;PYCARD;HLA-A;HLA-DMB;HLA-DPA1;HLA-DPB1;IFNG;IGF1;IGFBP2;SASH3;BCL2;CCL5;XCL1;CCR2;VCAM1;FADD;CD28;CD38;CD74;CD81
GO:0046822	9.28484e-06	2.40623	17.4441	37	204	regulation of nucleocytoplasmic transport	CDK5;CDKN1A;CDKN2A;TACC3;ANP32B;RBCK1;PARK7;NLRP3;DAB2IP;ECT2;MDFIC;IFI27;APOD;IGF1;IL10;JUP;TBC1D10C;RHOA;LEP;LGALS9;NFKBIA;NFKBIE;NFKBIL1;TONSL;OGG1;PRDX1;PSMD10;SLC9A1;TNF;TRIP6;TXN;CAMK1;TNFSF14;INPP4B;SEMA5A;CD27;CDH1
GO:0010562	9.28564e-06	1.54143	95.8572	137	1121	positive regulation of phosphorus metabolic process	CD24;SORBS3;CDK5;PSMD14;SPRY2;CDKN1A;HAX1;MAD2L2;CENPE;GADD45G;PARK7;PHB2;CLU;CCR1;IQGAP3;CSF1;CSK;PIK3R6;CTGF;ADRA2A;GLIPR2;DAB2IP;CDCA2;GADD45A;DUSP6;ECT2;LPAR1;ENG;EZH2;BRAT1;FGF2;FGF7;TPX2;FLT3LG;MMD;PPP1R15A;PRKD2;LAT;CXCR3;RGCC;DBNL;PYCARD;MDFIC;ANXA2;EHD4;STOML2;PRMT1;HSPA5;ICAM1;IFNG;IGF1;IGFBP4;CYR61;IL2RB;IL2RG;INSR;ITGA1;KISS1;LEP;LGALS9;LIF;MET;GADD45B;NPR1;OSM;PEBP1;PDGFRA;GPRC5B;ZAK…
GO:0045937	9.28564e-06	1.54143	95.8572	137	1121	positive regulation of phosphate metabolic process	CD24;SORBS3;CDK5;PSMD14;SPRY2;CDKN1A;HAX1;MAD2L2;CENPE;GADD45G;PARK7;PHB2;CLU;CCR1;IQGAP3;CSF1;CSK;PIK3R6;CTGF;ADRA2A;GLIPR2;DAB2IP;CDCA2;GADD45A;DUSP6;ECT2;LPAR1;ENG;EZH2;BRAT1;FGF2;FGF7;TPX2;FLT3LG;MMD;PPP1R15A;PRKD2;LAT;CXCR3;RGCC;DBNL;PYCARD;MDFIC;ANXA2;EHD4;STOML2;PRMT1;HSPA5;ICAM1;IFNG;IGF1;IGFBP4;CYR61;IL2RB;IL2RG;INSR;ITGA1;KISS1;LEP;LGALS9;LIF;MET;GADD45B;NPR1;OSM;PEBP1;PDGFRA;GPRC5B;ZAK…
GO:0072593	9.36424e-06	2.28587	20.1805	41	236	reactive oxygen species metabolic process	CDKN1A;PRDX3;PARK7;CLU;CRYAB;CTGF;GADD45A;DHFR;DDAH2;DDAH1;PRDX5;GCHFR;SH3PXD2B;GPX3;GSTP1;AOX1;ICAM1;IFNG;CYR61;IL10;INSR;LEP;MAOB;PRDX1;NDUFA13;ACP5;POR;DDIT4;PID1;PTGIS;RAC2;BCL2;SLC7A2;BRCA1;TSPO;TNF;ZC3H12A;CALM2;CALM3;CAV1;PRDX6
GO:0009141	1.02791e-05	2.24977	20.95	42	245	nucleoside triphosphate metabolic process	ADA;ATP5L;PARK7;NUDT16;COX8A;DUT;ENO1;ENO2;ALDOA;GAPDH;AMPD3;GPI;GUK1;STOML2;HSPA1A;HSPA1B;HSPA8;IGF1;INSR;NDUFS7;ENO4;LDHA;NUDT1;NDUFB5;NDUFS2;NDUFS5;NDUFS8;ATP1B1;ATP5C1;ATP5G3;ATP5J;PGK1;PKM;ATP5O;CYCS;DDIT4;UCKL1;PID1;PRKAG1;TPI1;DCTPP1;COX5A
GO:0051781	1.03698e-05	2.86653	11.0308	27	129	positive regulation of cell division	GIPC1;UBE2C;CIT;CDCA5;PHB2;ECT2;FGF2;FGF7;RGCC;BIRC5;IGF1;INSR;RHOA;MDK;OSM;NUSAP1;PGF;PLK1;CXCR5;AURKA;AURKB;CD28;KIF23;ESPL1;DLGAP5;CDC6;KIF14
GO:0045088	1.0678e-05	1.93824	34.0331	60	398	regulation of innate immune response	PSMD14;CNPY3;MB21D1;PIK3R6;CTSB;CTSL;DAB2IP;DUSP4;DUSP6;FOS;PYCARD;HLA-A;HLA-B;HSPA1A;HSPA1B;ICAM3;IFNG;IRF7;JUN;LAG3;LGALS9;SH2D1A;MMP2;NFKB2;NFKBIA;NFKBIL1;PLSCR1;MAPK3;CRTAM;PSMA4;PSMA6;PSMA7;PSMB2;PSMB3;PSMB6;PSMB9;PSMB10;PSMC3;PSMC4;PSMD8;PSMD10;PSMD13;PSME1;PSME2;PVRL2;RPS19;CCL5;NOD2;TAP1;SERPING1;UBC;MAPKAPK3;TNIP3;CALM2;CALM3;UNC93B1;CAV1;FADD;SOCS3;RSAD2
GO:0002697	1.08668e-05	1.92536	34.8027	61	407	regulation of immune effector process	NLRP3;MB21D1;AP1S1;COX8A;PIK3R6;APOBEC3F;FGF7;LSM4;ANXA5;HLA-A;HLA-B;HLA-DMB;ICAM1;IFNG;IL10;ARF1;LAG3;LGALS3;LGALS9;LTA;SH2D1A;ATP1B1;MZB1;ATP6V1H;ASB2;GPRC5B;PEX13;SASH3;SLC35C1;CRTAM;HTRA1;PVRL2;RAC2;APOBEC3G;RPS19;XCL1;NOD2;SNRPB2;SNRPD1;STX4;BST2;TAP1;SERPING1;TNF;C3;C4BPA;CCR2;WAS;NR4A3;DPF3;HIST1H3A;HIST1H3D;VAMP8;FADD;RSAD2;CD8B;CD28;IL27RA;CD37;FAM131B;CD74
GO:0065004	1.13141e-05	2.45079	16.247	35	190	protein-DNA complex assembly	ANP32B;CENPA;CENPE;CENPF;AHR;STRA13;H1F0;HIST1H1E;H2AFX;HIST1H2BD;HIST1H2BB;H3F3B;HMGB2;CENPW;MCM2;HJURP;ASF1B;CENPN;PSMC3;PSMC4;CASC5;RAD51;RPA1;CENPM;CENPU;CDC45;HIST1H2BG;HIST1H2BC;HIST1H3A;HIST1H3D;HIST1H4A;HIST1H4C;HIST1H4E;CENPL;H2AFY
GO:1901565	1.16794e-05	2.00955	29.6721	54	347	organonitrogen compound catabolic process	ADA;BCKDK;HPSE;COMT;NUDT16;SLC25A10;DCN;APOBEC3H;DUT;TYMP;APOBEC3F;FAH;FGF2;ETHE1;DDAH2;DDAH1;PLA2G15;IL4I1;AMPD3;APOBEC3C;GM2A;GUSB;HSD17B10;HEXB;NT5C;HINT1;HMMR;HPRT1;IDO1;LUM;MAOA;MAOB;MPST;NUDT1;NAGA;NEU1;OGG1;PCBD1;PDE4B;PPT1;SMPD3;SQRDL;APOBEC3G;SDC4;BLVRA;BLVRB;SLC9A1;CHID1;ASRGL1;HYAL3;SLC25A21;SCARB1;GDA;SDC3
GO:1902107	1.20386e-05	2.83851	11.1164	27	130	positive regulation of leukocyte differentiation	ADA;HAX1;NLRP3;CCR1;CSF1;PIK3R6;EGR3;FLT3LG;FOS;HLA-DMA;HLA-G;ID2;IFNG;JUN;LGALS9;LIF;SASH3;TESC;AXL;CCL5;TNF;GPR68;FADD;CD83;CD27;CD101;CD74
GO:0031331	1.23468e-05	2.08458	26.0807	49	305	positive regulation of cellular catabolic process	BCAP31;PSMD14;CTSC;PLK2;UBE2C;PARK7;CLU;PLK3;ADRA2A;DAB2IP;DCN;TRIB2;DNAJB2;IFNG;IGF1;INSR;PLK1;PSMA4;PSMA6;PSMA7;PSMB2;PSMB3;PSMB6;PSMB9;PSMB10;PSMC3;PSMC4;PSMD8;PSMD10;PSMD13;PSME1;PSME2;TRIB3;BAX;SUMO2;AURKA;TNF;UBC;ZFP36;BTG2;PLEKHF1;ZC3H12A;CAV1;CCNB1;ESPL1;CD81;DLGAP5;CDK1;CDC20
GO:0019724	1.24808e-05	2.90153	10.5178	26	123	B cell mediated immunity	CLU;HLA-DMA;HLA-DQB1;HLA-DRB1;HLA-DRB5;IFNG;IL10;IRF7;LTA;PVRL2;XCL1;NOD2;SERPING1;C1QA;TNF;C1QB;C1QC;C1R;C1S;C3;C4BPA;SLA2;CD27;CD28;IL27RA;CD74
GO:0002237	1.28432e-05	2.09889	25.3966	48	297	response to molecule of bacterial origin	CD24;CXCL13;PRDX3;NLRP3;CCR5;COMT;DAB2IP;DCN;FOS;ALPL;PYCARD;GSTP1;HMGB2;HSF1;ICAM1;IRF8;IFNG;FASLG;IL10;IDO1;IRF5;JUN;JUNB;JUND;LGALS9;LTA;MAOB;MGST1;NFKB2;NFKBIA;NFKBIL1;PDE4B;ACP5;AXL;MAPK3;GNG12;PTGER4;CCL3;CCL5;NOD2;SLPI;TSPO;TNF;MAPKAPK3;TNIP3;ZC3H12A;SOCS3;SCARB1
GO:0009144	1.30719e-05	2.3027	19.0688	39	223	purine nucleoside triphosphate metabolic process	ADA;ATP5L;PARK7;NUDT16;COX8A;ENO1;ENO2;ALDOA;GAPDH;AMPD3;GPI;GUK1;STOML2;HSPA1A;HSPA1B;HSPA8;IGF1;INSR;NDUFS7;ENO4;LDHA;NUDT1;NDUFB5;NDUFS2;NDUFS5;NDUFS8;ATP1B1;ATP5C1;ATP5G3;ATP5J;PGK1;PKM;ATP5O;CYCS;DDIT4;PID1;PRKAG1;TPI1;COX5A
GO:0006270	1.34779e-05	5.87472	2.90735	12	34	DNA replication initiation	CDK2;LRWD1;MCM2;MCM4;MCM5;ORC1;GINS2;MCM10;CDT1;CDC45;TICRR;CDC6
GO:0002821	1.35439e-05	3.8103	5.90022	18	69	positive regulation of adaptive immune response	ADA;NLRP3;PYCARD;HLA-A;HLA-B;IFNG;LTA;SASH3;PVRL2;XCL1;NOD2;TNF;C3;CCR2;FADD;RSAD2;CD28;IL27RA
GO:0045089	1.4046e-05	2.02377	28.3895	52	332	positive regulation of innate immune response	PSMD14;CNPY3;MB21D1;CTSB;CTSL;DAB2IP;DUSP4;DUSP6;FOS;PYCARD;HSPA1A;HSPA1B;ICAM3;IRF7;JUN;LAG3;SH2D1A;MMP2;NFKB2;NFKBIA;NFKBIL1;PLSCR1;MAPK3;CRTAM;PSMA4;PSMA6;PSMA7;PSMB2;PSMB3;PSMB6;PSMB9;PSMB10;PSMC3;PSMC4;PSMD8;PSMD10;PSMD13;PSME1;PSME2;PVRL2;RPS19;CCL5;NOD2;UBC;MAPKAPK3;TNIP3;CALM2;CALM3;UNC93B1;CAV1;FADD;RSAD2
GO:0033045	1.43988e-05	3.98824	5.38716	17	63	regulation of sister chromatid segregation	MAD2L2;CENPE;CENPF;NEK6;UBE2C;CIT;MAD2L1;PLK1;BUB1;BUB1B;TTK;CCNB1;PTTG1;ESPL1;DLGAP5;CDC6;CDC20
GO:0033047	1.43988e-05	3.98824	5.38716	17	63	regulation of mitotic sister chromatid segregation	MAD2L2;CENPE;CENPF;NEK6;UBE2C;CIT;MAD2L1;PLK1;BUB1;BUB1B;TTK;CCNB1;PTTG1;ESPL1;DLGAP5;CDC6;CDC20
GO:0006458	1.47441e-05	4.49309	4.36103	15	51	'de novo' protein folding	TUBA1B;TUBB4B;CCT4;TBCB;TOR1A;FKBP1A;TOR2A;HLA-DMA;HSPA8;PFDN4;ACTB;TBCD;TUBA4A;TUBA1C;CD74
GO:0061564	1.49175e-05	1.64741	64.3038	98	752	axon development	CD24;ARPC3;CDK5;PSMD14;MYL12B;MYL12A;B3GNT2;CFL1;TWF2;CLTA;COL3A1;COL4A1;COL4A2;COL6A1;COL6A3;CTNNA1;DAB2IP;DHFR;DUSP6;EGR2;EPHA1;EPHB6;FGF2;FGF7;PLXNB2;KIF4A;ZNF683;TSKU;GDI1;LAT;APBB1;HSPA8;APOD;IL2RB;IL2RG;ITGA1;JUN;RHOA;RHOB;RHOC;L1CAM;RHOG;LAMB2;STMN1;ARHGDIA;RAB8A;MET;MMP2;MYL6;NR4A2;PEBP1;TNFRSF12A;PDGFRA;PPP5C;PLXNA3;PSENEN;MAPK3;PSEN2;PSMA4;PSMA6;PSMA7;PSMB2;PSMB3;PSMB6;PSMB9;PSMB10;PSMC…
GO:0071417	1.50421e-05	1.7061	54.6411	86	639	cellular response to organonitrogen compound	CDK2;PSMD14;CAPN10;CISH;AP3S1;COL1A1;COL3A1;COL4A1;COL6A1;CSH1;CSK;CTNNA1;DAB2IP;ATP6V0E2;DUSP6;EGR1;EGR2;EGR3;EIF4EBP1;DMTN;FGF2;FGF7;FOLR2;ATP6V0D2;LAT;NR4A1;ICAM1;IGFBP1;IGFBP5;APRT;IL2RB;IL2RG;INSR;JUP;LEP;RAB8A;MMP2;NR4A2;PEBP1;MZB1;PDE4B;PDGFRA;ATP6V1H;POR;PID1;PPP5C;PRKAG1;PRKAR1B;MAPK3;GNG12;PSMA4;PSMA6;PSMA7;PSMB2;PSMB3;PSMB6;PSMB9;PSMB10;PSMC3;PSMC4;PSMD8;PSMD10;PSMD13;PSME1;PSME2;TRIB3…
GO:0032465	1.50718e-05	3.21389	8.209	22	96	regulation of cytokinesis	CDKN1A;GIPC1;CIT;PLK3;E2F7;ECT2;RGCC;RHOA;PIM1;PIN1;PSMD10;CCND1;CXCR5;AURKA;E2F8;CALM2;CALM3;PSRC1;AURKB;KIF23;CDC6;KIF14
GO:0046209	1.52823e-05	3.59976	6.49879	19	76	nitric oxide metabolic process	CLU;DHFR;DDAH2;DDAH1;GCHFR;ICAM1;IFNG;IL10;INSR;ACP5;POR;PTGIS;SLC7A2;TSPO;TNF;ZC3H12A;CALM2;CALM3;CAV1
GO:0009119	1.52951e-05	2.01643	28.475	52	333	ribonucleoside metabolic process	ADA;ATP5L;PARK7;ACOT7;COX8A;APOBEC3H;APOBEC3F;ENO1;ENO2;ALDOA;GAMT;GAPDH;AMPD3;SULT1C4;APOBEC3C;GPI;GUK1;STOML2;HPRT1;HSPA1A;HSPA1B;HSPA8;SLC35B2;IGF1;APRT;INSR;NDUFS7;HDDC3;ENO4;LDHA;MPP1;NDUFB5;NDUFS2;NDUFS5;NDUFS8;ATP1B1;ATP5C1;ATP5G3;ATP5J;PGK1;PKM;ATP5O;CYCS;DDIT4;UCKL1;PID1;PRKAG1;PTGDR;APOBEC3G;TPI1;PAPSS1;COX5A
GO:0046034	1.62489e-05	2.36818	17.1876	36	201	ATP metabolic process	ATP5L;PARK7;COX8A;ENO1;ENO2;ALDOA;GAPDH;AMPD3;GPI;GUK1;STOML2;HSPA1A;HSPA1B;HSPA8;IGF1;INSR;NDUFS7;ENO4;LDHA;NDUFB5;NDUFS2;NDUFS5;NDUFS8;ATP1B1;ATP5C1;ATP5G3;ATP5J;PGK1;PKM;ATP5O;CYCS;DDIT4;PID1;PRKAG1;TPI1;COX5A
GO:0001890	1.64739e-05	2.6624	12.57	29	147	placenta development	ADA;PRDX3;E2F7;CTSB;DCN;EPAS1;EPOR;HSF1;CYR61;RBPJ;IL10;JUNB;KRT8;KRT19;LEP;LIF;MET;HTRA1;PTGIS;RXRA;SPINT1;SPP1;ZFP36L1;BSG;NR2F2;VDR;E2F8;GCM1;SOCS3
GO:0030260	1.6588e-05	3.42944	7.09736	20	83	entry into host cell	IFITM3;SIVA1;CCR5;CTSB;DPP4;HSPA1A;HSPA1B;ICAM1;LGALS1;LGALS9;SLC52A1;AXL;PVRL2;SLC1A5;TRIM21;SLC52A2;CAV1;VAMP8;SNX3;CD81
GO:0044409	1.6588e-05	3.42944	7.09736	20	83	entry into host	IFITM3;SIVA1;CCR5;CTSB;DPP4;HSPA1A;HSPA1B;ICAM1;LGALS1;LGALS9;SLC52A1;AXL;PVRL2;SLC1A5;TRIM21;SLC52A2;CAV1;VAMP8;SNX3;CD81
GO:0051806	1.6588e-05	3.42944	7.09736	20	83	entry into cell of other organism involved in symbiotic interaction	IFITM3;SIVA1;CCR5;CTSB;DPP4;HSPA1A;HSPA1B;ICAM1;LGALS1;LGALS9;SLC52A1;AXL;PVRL2;SLC1A5;TRIM21;SLC52A2;CAV1;VAMP8;SNX3;CD81
GO:0051828	1.6588e-05	3.42944	7.09736	20	83	entry into other organism involved in symbiotic interaction	IFITM3;SIVA1;CCR5;CTSB;DPP4;HSPA1A;HSPA1B;ICAM1;LGALS1;LGALS9;SLC52A1;AXL;PVRL2;SLC1A5;TRIM21;SLC52A2;CAV1;VAMP8;SNX3;CD81
GO:0052126	1.6588e-05	3.42944	7.09736	20	83	movement in host environment	IFITM3;SIVA1;CCR5;CTSB;DPP4;HSPA1A;HSPA1B;ICAM1;LGALS1;LGALS9;SLC52A1;AXL;PVRL2;SLC1A5;TRIM21;SLC52A2;CAV1;VAMP8;SNX3;CD81
GO:0052192	1.6588e-05	3.42944	7.09736	20	83	movement in environment of other organism involved in symbiotic interaction	IFITM3;SIVA1;CCR5;CTSB;DPP4;HSPA1A;HSPA1B;ICAM1;LGALS1;LGALS9;SLC52A1;AXL;PVRL2;SLC1A5;TRIM21;SLC52A2;CAV1;VAMP8;SNX3;CD81
GO:1903901	1.6588e-05	3.42944	7.09736	20	83	negative regulation of viral life cycle	IFITM3;APOBEC3D;APOBEC3H;APOBEC3F;APOBEC3C;JUN;OAS3;PLSCR1;APOBEC3G;CCL3;CCL4;CCL5;SLPI;TRIM21;BST2;TNF;OASL;SNX3;RSAD2;ISG15
GO:0051649	1.73236e-05	1.35622	216.427	272	2531	establishment of localization in cell	CD24;SAE1;BCAP31;CDK5;DDX39A;SPRY1;SPRY2;CDKN1A;CDKN2A;TUBA1B;NDC80;ACAA2;HAX1;TACC3;DCTN2;ANP32B;SIVA1;CENPA;TRAPPC2B;SPAG5;RBCK1;CENPE;CENPF;ATP5L;RGS14;MTX2;CFL1;GIPC1;KDELR1;SEC61B;KIF2C;RER1;ZWINT;CAPN10;CORO1A;CDCA5;PARK7;PHB2;GABARAP;NLRP3;AP1S1;AP3S1;CLU;CLTA;CCR1;CCR5;PLK3;CRYAB;CSK;SLC25A10;CTGF;ADRA2A;COMMD1;DAB2IP;DDIT3;TOR1A;E2F1;ECT2;EGR2;TMEM201;TUBB;DMTN;FBLN1;FGF2;FGF7;ALDOA;MTCL…
GO:0070665	1.74773e-05	2.90861	10.0902	25	118	positive regulation of leukocyte proliferation	ADA;CD24;EBI3;CDKN1A;CORO1A;CSF1;PYCARD;HLA-A;HLA-DMB;HLA-DPA1;HLA-DPB1;IFNG;IGF1;IGFBP2;SASH3;BCL2;CCL5;XCL1;CCR2;VCAM1;FADD;CD28;CD38;CD74;CD81
GO:0043254	1.74972e-05	2.02013	27.8764	51	326	regulation of protein complex assembly	ARPC3;ARPC1B;HAX1;CXCL13;CORO1A;PARK7;TWF2;CLU;DAB2IP;AHR;EIF4EBP1;DMTN;DKK1;CDC42EP4;CHMP2A;PYCARD;HCFC1;ICAM1;IRF8;JUN;ARF1;STMN1;MITF;CHMP1A;PFN1;PLK1;FBLIM1;HJURP;BRK1;PSEN2;PMEPA1;PSMC3;PSMC4;CORO1B;PTGER4;BAX;CCL21;WIPF3;TBCD;TMSB4X;TNF;VASP;LDLRAD4;ARPC5L;CAPG;CAPZB;PSRC1;CAV1;BMF;ARHGAP18;KIF14
GO:0051701	1.75013e-05	2.60064	13.2541	30	155	interaction with host	IFITM3;SIVA1;CCR5;CTSB;ATP6V0E2;DPP4;FBLN1;ATP6V0D2;HSPA1A;HSPA1B;ICAM1;INSR;LGALS1;LGALS9;NCF4;ATP6V1H;SLC52A1;AXL;PVRL2;BCL2L1;RXRA;SLC1A5;TRIM21;TAP1;SLC52A2;CAV1;VAMP8;SNX3;ATP6V0E1;CD81
GO:0042129	1.75741e-05	2.70743	11.9715	28	140	regulation of T cell proliferation	CD24;EBI3;CDKN2A;CORO1A;VSIG4;PYCARD;HLA-A;HLA-DMB;HLA-DPA1;HLA-DPB1;HLA-DRB1;HLA-DRB5;HLA-G;IFNG;IGF1;IGFBP2;IL10;IDO1;LGALS3;LGALS9;SASH3;RAC2;CCL5;XCL1;CCR2;VCAM1;FADD;CD28
GO:1900180	1.77746e-05	2.42649	15.9049	34	186	regulation of protein localization to nucleus	CDKN1A;CDKN2A;TACC3;RBCK1;PARK7;NLRP3;DAB2IP;ECT2;MDFIC;APOD;IGF1;IL10;JUP;TBC1D10C;RHOA;LEP;LGALS9;LIF;LMNA;NFKBIA;NFKBIE;NFKBIL1;TONSL;OGG1;PRDX1;PSMD10;SLC9A1;TNF;TRIP6;TXN;TNFSF14;SEMA5A;CD27;CDH1
GO:0046718	1.86811e-05	3.53746	6.5843	19	77	viral entry into host cell	IFITM3;SIVA1;CTSB;DPP4;HSPA1A;HSPA1B;ICAM1;LGALS1;LGALS9;SLC52A1;AXL;PVRL2;SLC1A5;TRIM21;SLC52A2;CAV1;VAMP8;SNX3;CD81
GO:0032496	1.99898e-05	2.09394	24.3705	46	285	response to lipopolysaccharide	CXCL13;PRDX3;NLRP3;CCR5;COMT;DAB2IP;DCN;FOS;ALPL;PYCARD;GSTP1;HMGB2;HSF1;ICAM1;IRF8;IFNG;FASLG;IL10;IDO1;JUN;JUNB;JUND;LGALS9;LTA;MAOB;MGST1;NFKB2;NFKBIA;NFKBIL1;PDE4B;ACP5;AXL;MAPK3;GNG12;PTGER4;CCL3;CCL5;NOD2;SLPI;TSPO;TNF;MAPKAPK3;TNIP3;ZC3H12A;SOCS3;SCARB1
GO:0042994	1.99927e-05	7.17331	2.13776	10	25	cytoplasmic sequestering of transcription factor	TACC3;IL10;NFKBIA;NFKBIE;NFKBIL1;TONSL;PSMD10;TRIP6;TNFSF14;CD27
GO:0051235	2.01692e-05	2.27964	18.7268	38	219	maintenance of location	TACC3;KDELR1;TWF2;CCR5;SYNE3;DDIT3;FGF2;EPB41L3;FTH1;ASPM;GM2A;HEXB;HSPA5;IL10;JUP;NFKBIA;NFKBIE;NFKBIL1;TONSL;SRGN;PSMD10;RYR1;CCL3;CCL21;XCL1;TMSB4X;TNF;C3;TRIP6;SLC30A2;ZC3H12A;ALKBH7;CAV1;GPAA1;TNFSF14;CD27;SCARB1;ABCG1
GO:0050852	2.03562e-05	2.87747	10.1757	25	119	T cell receptor signaling pathway	ADA;RBCK1;CSK;PRKD2;LAT;PHPT1;STOML2;HLA-DPA1;HLA-DPB1;HLA-DQA1;HLA-DQB1;HLA-DRA;HLA-DRB1;HLA-DRB5;LGALS3;NFKBIA;PDE4B;UBASH3A;LIME1;PSEN2;THY1;UBC;VASP;WAS;CD28
GO:0001893	2.03782e-05	6.23225	2.56531	11	30	maternal placenta development	PRDX3;CTSB;EPOR;JUNB;LIF;PTGIS;RXRA;SPP1;BSG;NR2F2;VDR
GO:2001233	2.0432e-05	1.92453	32.494	57	380	regulation of apoptotic signaling pathway	BCAP31;ACAA2;SIVA1;RBCK1;CTSC;PARK7;CLU;CTNNA1;DAB2IP;DDIT3;E2F1;PRELID1;PYCARD;SLC25A5;GSTP1;HMGB2;HSPA1A;HSPA1B;HSPB1;ICAM1;IGF1;FASLG;LGALS3;LGALS9;LMNA;MCL1;ATF3;OSM;G0S2;NDUFA13;TNFRSF12A;PPP1CA;PPP2R1A;PIDD1;PSEN2;PSMD10;BAX;BCL2;BCL2L1;BDKRB2;CXCL12;BRCA1;STX4;BUB1;TNF;TPT1;TRAF1;YWHAH;PLEKHF1;CAV1;DYNLL1;TNFSF10;FADD;TNFRSF10A;NRP1;BMF;CD74
GO:0032880	2.07162e-05	1.57956	76.3608	112	893	regulation of protein localization	SAE1;BCAP31;CDK5;CDKN1A;CDKN2A;HAX1;TACC3;ANP32B;SPAG5;RBCK1;RER1;CAPN10;CDCA5;PARK7;NLRP3;PLK3;CSK;ADRA2A;COMMD1;DAB2IP;TOR1A;E2F1;ECT2;DMTN;FBLN1;FKBP1A;MTCL1;MMD;RHBDD3;GDI1;GJA1;SPCS1;RGCC;PHPT1;PYCARD;SLC25A5;MDFIC;HADH;HLA-DRB1;HLA-DRB5;IFI27;IFNG;APOD;IGF1;IL10;TNFRSF9;ITGA3;JUP;TBC1D10C;ARF1;RHOA;RHOG;LEP;LGALS9;LIF;LMNA;MARCKS;RAB8A;MYO1C;NEK2;NFKBIA;NFKBIE;NFKBIL1;TONSL;OGG1;PAEP;PRDX1;…
GO:0033365	2.22467e-05	1.60438	69.862	104	817	protein localization to organelle	SAE1;BCAP31;CDKN1A;CDKN2A;HAX1;TACC3;DCTN2;CENPA;RBCK1;MTX2;RUVBL2;KDELR1;SEC61B;CDCA5;PARK7;PHB2;NLRP3;COL1A1;DAB2IP;ESCO2;TOR1A;E2F1;ECT2;EZH2;LRWD1;PES1;NUP62;PPP1R15A;TSPAN17;SPCS1;MDFIC;HSPA5;IFNG;APOD;IGF1;IL10;JUN;JUP;TBC1D10C;KPNA2;RHOA;LEP;LGALS9;LIF;LMNA;TOMM5;ASNA1;NFKBIA;NFKBIE;NFKBIL1;TONSL;OGG1;PRDX1;NDUFA13;VPS28;PEX13;PLK1;SRGN;MAPK3;TOMM22;CASC5;PSMD8;PSMD10;BAX;RAC2;RAN;BCL2;RPL…
GO:0048699	2.22875e-05	1.43862	132.114	177	1545	generation of neurons	CD24;ARPC3;CDK5;CDK6;PSMD14;MYL12B;MYL12A;RGS14;B3GNT2;CFL1;PLK2;CIT;LZTS1;TWF2;CLTA;CCR4;COL3A1;COL4A1;COL4A2;COL6A1;COL6A3;CSF1;CTNNA1;DAB2IP;PRICKLE2;DHFR;DUSP6;TOR1A;ECT2;LPAR1;EGR2;EMX2;EPHA1;EPHB6;EZH2;FGF2;FGF7;PHLDA1;EPB41L3;NCS1;MMD;PSD4;PLXNB2;MTCH1;KIF4A;ZNF683;ASPM;TSKU;GDI1;GJA1;LAT;LSM1;FUOM;GRN;DBNL;PACSIN1;HMGB2;APBB1;HPRT1;PRMT1;HSPA8;ID2;ID3;ID4;IFNG;APOD;RBPJ;IL2RB;IL2RG;ITGA1;…
GO:0032653	2.23354e-05	5.00209	3.50593	13	41	regulation of interleukin-10 production	TIGIT;TRIB2;PYCARD;HLA-DRB1;HLA-DRB5;TNFRSF9;IDO1;LGALS9;SASH3;PRG2;XCL1;NOD2;CD83
GO:0045123	2.23354e-05	5.00209	3.50593	13	41	cellular extravasation	AMICA1;GCNT1;ICAM1;ITGA1;LEP;PECAM1;PTGER4;CCL21;CXCL12;TNF;CCR2;VCAM1;FADD
GO:0009653	2.24207e-05	1.34126	230.878	287	2700	anatomical structure morphogenesis	ADA;CD24;ARPC3;CDK5;PSMD14;SPRY1;SPRY2;MYL12B;MAD2L2;VAT1;CXCL13;MYL12A;B3GNT2;CFL1;HPSE;CIT;CORO1A;LZTS1;PHB2;TWF2;PALM2;OSR2;CLU;CLTA;COL1A1;COL3A1;COL4A1;COL4A2;COL6A1;COL6A3;COL15A1;COMP;CLDN3;CRYAB;CSF1;E2F7;CSK;PIK3R6;CST3;CTGF;CTNNA1;GLIPR2;DAB2IP;SYNE3;DCN;DUSP4;DUSP6;TOR1A;E2F4;TYMP;ECT2;LPAR1;S1PR3;EGR2;EGR3;RILPL2;ENG;EPAS1;DMTN;EPHA1;EPHB6;MECOM;EZH2;FBLN1;ALDH1A3;EFEMP1;FGF2;FGF7;ALD…
GO:1902580	2.26243e-05	1.49357	103.553	144	1211	single-organism cellular localization	CD24;SAE1;CDK5;SPRY1;SPRY2;CDKN1A;CDKN2A;NDC80;HAX1;TACC3;DCTN2;CENPA;SPAG5;RBCK1;CENPE;MTX2;SEC61B;KIF2C;RER1;CDCA5;PHB2;NLRP3;AP3S1;CSK;DAB2IP;SYNE3;TOR1A;E2F1;ECT2;RILPL2;DMTN;EPB41L3;MTCL1;NUP62;ASPM;TSPAN17;GDI1;LAT;CHMP2A;SH3PXD2B;GRN;SPCS1;GPSM2;MDFIC;PACSIN1;ANXA2;IFNG;APOD;IGF1;IL10;ITGA3;JUN;JUP;TBC1D10C;ARF1;KIFC1;KPNA2;RHOA;KRT18;RHOG;LEP;LGALS9;LMNA;TOMM5;MAP4;RAB8A;ASNA1;MYO1C;NFKBI…
GO:0016064	2.36574e-05	2.84699	10.2612	25	120	immunoglobulin mediated immune response	CLU;HLA-DMA;HLA-DQB1;HLA-DRB1;HLA-DRB5;IFNG;IL10;IRF7;LTA;PVRL2;XCL1;NOD2;SERPING1;C1QA;TNF;C1QB;C1QC;C1R;C1S;C3;C4BPA;CD27;CD28;IL27RA;CD74
GO:0009167	2.40367e-05	2.20557	20.266	40	237	purine ribonucleoside monophosphate metabolic process	ADA;ATP5L;PARK7;COX8A;ENO1;ENO2;ALDOA;GAPDH;AMPD3;GPI;GUK1;STOML2;HPRT1;HSPA1A;HSPA1B;HSPA8;IGF1;APRT;INSR;NDUFS7;ENO4;LDHA;MPP1;NDUFB5;NDUFS2;NDUFS5;NDUFS8;ATP1B1;ATP5C1;ATP5G3;ATP5J;PGK1;PKM;ATP5O;CYCS;DDIT4;PID1;PRKAG1;TPI1;COX5A
GO:0051084	2.41365e-05	4.57242	4.01899	14	47	'de novo' posttranslational protein folding	TUBA1B;TUBB4B;CCT4;TBCB;TOR1A;TOR2A;HLA-DMA;HSPA8;PFDN4;ACTB;TBCD;TUBA4A;TUBA1C;CD74
GO:0048534	2.42111e-05	1.62403	65.0734	98	761	hematopoietic or lymphoid organ development	ADA;CDK6;CDKN2A;CDKN2B;HAX1;TACC3;CXCL13;PRDX3;CMTM7;NLRP3;CCR1;SPNS2;CSF1;PIK3R6;ESCO2;APOBEC3H;EGR1;EGR3;EPAS1;DMTN;MECOM;DDIAS;JMJD6;FLT3LG;FOS;ZNF683;PRELID1;ANXA2;HBZ;HLA-B;HLA-DMA;HLA-G;HMGB2;HMGB3;PRMT1;IRF8;ID2;IFNG;RBPJ;IL10;IRF7;JAG2;JUN;JUNB;LEP;LGALS1;LGALS9;LIF;LTA;LTB;MEIS1;MEOX1;MITF;MYO1E;NFKB2;NFKBIA;SASH3;ANLN;TESC;SMPD3;AXL;PSEN2;PTGER4;BAX;BCL2;RPA1;RPS19;RRAS;CCL3;CCL5;SEMA4A…
GO:0050671	2.44789e-05	2.91643	9.66268	24	113	positive regulation of lymphocyte proliferation	ADA;CD24;EBI3;CDKN1A;CORO1A;PYCARD;HLA-A;HLA-DMB;HLA-DPA1;HLA-DPB1;IFNG;IGF1;IGFBP2;SASH3;BCL2;CCL5;XCL1;CCR2;VCAM1;FADD;CD28;CD38;CD74;CD81
GO:0050000	2.45476e-05	4.25605	4.53205	15	53	chromosome localization	CENPE;CENPF;KIF2C;CDCA5;CHMP2A;BIRC5;KIFC1;CHMP1A;CDCA8;FAM83D;PSRC1;RAB11A;CCNB1;DLGAP5;KIF14
GO:0051303	2.45476e-05	4.25605	4.53205	15	53	establishment of chromosome localization	CENPE;CENPF;KIF2C;CDCA5;CHMP2A;BIRC5;KIFC1;CHMP1A;CDCA8;FAM83D;PSRC1;RAB11A;CCNB1;DLGAP5;KIF14
GO:1903649	2.50266e-05	1.84391	37.2825	63	436	regulation of cytoplasmic transport	SAE1;BCAP31;CDK5;CDKN1A;CDKN2A;HAX1;TACC3;ANP32B;RBCK1;CORO1A;PARK7;NLRP3;CSK;DAB2IP;ECT2;CXCR3;MDFIC;IFI27;APOD;IGF1;IL10;JUP;TBC1D10C;ARF1;RHOA;LEP;LGALS9;NFKBIA;NFKBIE;NFKBIL1;TONSL;OGG1;PRDX1;USE1;MAPK3;PSMD8;PSMD10;BAX;RAC2;BCL2;RPL28;XCL1;SLC9A1;SREBF1;THY1;TNF;TRIP6;TXN;CALM2;CALM3;YIPF5;CAMK1;CAV1;SNX3;TNFSF14;INPP4B;CDKL2;SEMA5A;DERL3;PKDCC;CD27;GSTO1;CDH1
GO:0000302	2.52902e-05	2.3438	16.8455	35	197	response to reactive oxygen species	ADA;CDK2;PRDX3;PARK7;PLK3;COL1A1;CRYAB;CST3;DHFR;ECT2;EZH2;FOS;PRDX5;GJA3;GPX3;GPX7;GSTP1;APOD;IL1R1;JUN;RHOB;LDHA;LIG1;MET;PRDX1;PDGFRA;CYCS;PPP5C;PYCR1;BCL2;TPM1;TXN;NR4A3;STK24;PRDX6
GO:2000503	2.53184e-05	53.6586	0.513062	5	6	positive regulation of natural killer cell chemotaxis	CCL3;CCL4;CCL5;XCL1;CXCL14
GO:0048468	2.57912e-05	1.37789	178.631	229	2089	cell development	CD24;ARPC3;CDK5;CDK6;PSMD14;CDKN1A;MYL12B;MAD2L2;MYL12A;RGS14;B3GNT2;CFL1;PLK2;CIT;LZTS1;TWF2;CLU;CLTA;COL1A1;COL3A1;COL4A1;COL4A2;COL6A1;COL6A3;CLDN3;CRYAB;CSF1;CST3;CTNNA1;GLIPR2;DAB2IP;PRICKLE2;DHFR;DUSP6;TOR1A;E2F4;ECT2;LPAR1;S1PR3;EGR2;RILPL2;ENG;EPAS1;DMTN;EPHA1;EPHB6;EZH2;FBLN1;DDIAS;FGF2;FGF7;DKK1;EPB41L3;JMJD6;NCS1;MMD;PLXNB2;MTCH1;KIF4A;ZNF683;ASPM;TSKU;GDI1;GJA1;LAT;LSM1;FUOM;GRN;RGCC;…
GO:0009126	2.6558e-05	2.19429	20.3515	40	238	purine nucleoside monophosphate metabolic process	ADA;ATP5L;PARK7;COX8A;ENO1;ENO2;ALDOA;GAPDH;AMPD3;GPI;GUK1;STOML2;HPRT1;HSPA1A;HSPA1B;HSPA8;IGF1;APRT;INSR;NDUFS7;ENO4;LDHA;MPP1;NDUFB5;NDUFS2;NDUFS5;NDUFS8;ATP1B1;ATP5C1;ATP5G3;ATP5J;PGK1;PKM;ATP5O;CYCS;DDIT4;PID1;PRKAG1;TPI1;COX5A
GO:1901623	2.71271e-05	8.06584	1.79572	9	21	regulation of lymphocyte chemotaxis	CXCL13;CCL3;CCL4;CCL5;XCL1;XCL2;CCR2;TNFSF14;CXCL14
GO:0051495	2.73714e-05	2.44267	14.8788	32	174	positive regulation of cytoskeleton organization	ARPC3;ARPC1B;SORBS3;CDK5;HAX1;CFL1;CORO1A;CTGF;LPAR1;EPHA1;CDC42EP4;RGCC;PYCARD;FHOD1;ICAM1;ARF1;RHOA;PFN1;PLXNA3;BRK1;CORO1B;CCL21;SDC4;WIPF3;TPM1;VASP;ARPC5L;PSRC1;CAV1;CCNB1;SEMA5A;WDR1
GO:0002824	2.7953e-05	3.74331	5.64369	17	66	positive regulation of adaptive immune response based on somatic recombination of immune receptors built from immunoglobulin superfamily domains	ADA;NLRP3;HLA-A;HLA-B;IFNG;LTA;SASH3;PVRL2;XCL1;NOD2;TNF;C3;CCR2;FADD;RSAD2;CD28;IL27RA
GO:0044106	2.81729e-05	2.29775	17.6151	36	206	cellular amine metabolic process	PSMD14;PLA2G16;PARK7;COMT;MBOAT1;ABHD3;FABP5;FGF7;PLA2G15;HPRT1;IDO1;MAOA;MAOB;NR4A2;PLA2G2A;SMPD3;PSMA4;PSMA6;PSMA7;PSMB2;PSMB3;PSMB6;PSMB9;PSMB10;PSMC3;PSMC4;PSMD8;PSMD10;PSMD13;PSME1;PSME2;SMPD2;SMS;PAX8;SLC44A4;SCARB1
GO:0001558	2.86008e-05	1.9354	30.6127	54	358	regulation of cell growth	CDK5;CDKN1A;CDKN2A;MAD2L2;DNPH1;CCDC85B;OGFR;TWF2;CISH;CRYAB;CTGF;ENO1;EPB41L3;GJA1;SERTAD3;H3F3B;APBB1;IGFBP1;IGFBP2;IGFBP4;IGFBP5;IGFBP6;IGFBP7;CYR61;L1CAM;NPR1;NDUFA13;CRIM1;TNFRSF12A;SERPINE2;PIN1;EXOSC4;PPP2R1A;PPT1;PLXNA3;HTRA1;PSMD10;BCL2;CXCL12;SGK1;SLC9A1;SPP1;BST2;DDR1;SLC44A4;HDGFRP2;PSRC1;RAB11A;NRP1;CDK5R1;SEMA5A;ACVR1B;CD38;KIF14
GO:0034613	2.90931e-05	1.43728	128.351	172	1501	cellular protein localization	CD24;SAE1;BCAP31;CDK5;CDKN1A;CDKN2A;HAX1;TACC3;DCTN2;ANP32B;CENPA;SPAG5;RBCK1;MTX2;GIPC1;RUVBL2;KDELR1;SEC61B;RER1;CDCA5;PARK7;PHB2;GABARAP;TWF2;NLRP3;AP1S1;AP3S1;CLTA;PLK3;COL1A1;CSK;CTNNA1;COMMD1;DAB2IP;ESCO2;SYNE3;TOR1A;E2F1;ECT2;EGR2;RILPL2;DMTN;EZH2;LRWD1;FGF7;EPB41L3;MTCL1;PES1;NUP62;PPP1R15A;TSPAN17;GDI1;SH3PXD2B;SPCS1;MDFIC;PACSIN1;ANXA2;HSPA5;ID4;IFI27;IFNG;APOD;IGF1;IL10;ITGA3;JUN;JUP;T…
GO:0048666	2.91611e-05	1.49258	100.646	140	1177	neuron development	CD24;ARPC3;CDK5;PSMD14;MYL12B;MYL12A;B3GNT2;CFL1;PLK2;CIT;LZTS1;TWF2;CLTA;COL3A1;COL4A1;COL4A2;COL6A1;COL6A3;CTNNA1;DAB2IP;PRICKLE2;DHFR;DUSP6;TOR1A;LPAR1;EGR2;EPHA1;EPHB6;EZH2;FGF2;FGF7;EPB41L3;NCS1;PLXNB2;MTCH1;KIF4A;ZNF683;TSKU;GDI1;GJA1;LAT;GRN;DBNL;PACSIN1;APBB1;HPRT1;PRMT1;HSPA8;APOD;IL2RB;IL2RG;ITGA1;ITGA3;JUN;ARF1;RHOA;RHOB;RHOC;L1CAM;RHOG;LAMB2;STMN1;LEP;LGALS1;ARHGDIA;LIF;MAP4;RAB8A;MET…
GO:0032609	2.97295e-05	3.04826	8.55104	22	100	interferon-gamma production	EBI3;PYCARD;HLA-A;HLA-DPA1;HLA-DPB1;HLA-DRB1;HLA-DRB5;IRF8;IL10;LGALS9;LTA;PDE4B;SASH3;AXL;XCL1;NOD2;TNF;CCR2;FADD;CD2;IL27RA;ISG15
GO:0051310	2.9833e-05	4.82928	3.59144	13	42	metaphase plate congression	CENPE;CENPF;KIF2C;CDCA5;CHMP2A;KIFC1;CHMP1A;CDCA8;FAM83D;PSRC1;RAB11A;CCNB1;KIF14
GO:0014070	3.06535e-05	1.59696	68.7504	102	804	response to organic cyclic compound	ADA;CD24;CDK2;CDK4;CDK5;CDKN1A;CDKN2B;SLC34A2;PMVK;RUVBL2;MB21D1;CCR5;COL1A1;COMT;CLDN4;CRYAB;CST3;CTGF;CTNNA1;CTSB;DHFR;DUSP6;EGR1;EGR2;EGR3;DMTN;EZH2;FOLR2;FOS;FOSB;ALPL;KANK2;GRN;H2AFZ;HCFC1;HMGB2;NR4A1;ICAM1;IGFBP2;IGFBP5;IL10;JUN;JUNB;JUND;JUP;KRT19;LDHA;LEP;LGALS1;LUM;MAOB;MDK;MKI67;NFKBIA;NR4A2;OGG1;PDE4B;SRRT;PIM1;PPP5C;MAPK3;MYDGF;PSMB2;BAX;RAD51;RBBP8;RBM3;CCND1;BCL2;BCL2L1;RXRA;RYR1;CC…
GO:0030595	3.08021e-05	2.42543	14.9643	32	175	leukocyte chemotaxis	CXCL13;CORO1A;AMICA1;CCR1;CCR5;CCR6;CSF1;CXCR3;IFNG;IL10;IL16;ITGA1;LGALS3;LGALS9;MPP1;PDE4B;RAC2;RPS19;CCL3;CCL4;CCL5;CCL21;XCL1;CXCL12;NOD2;SPP1;XCL2;C3AR1;CCR2;TNFSF14;CXCL14;CD74
GO:0009308	3.10367e-05	2.25587	18.3847	37	215	amine metabolic process	PSMD14;PLA2G16;PARK7;COMT;MBOAT1;ABHD3;FABP5;FGF7;PLA2G15;HPRT1;IDO1;MAOA;MAOB;NR4A2;PLA2G2A;SMPD3;PSMA4;PSMA6;PSMA7;PSMB2;PSMB3;PSMB6;PSMB9;PSMB10;PSMC3;PSMC4;PSMD8;PSMD10;PSMD13;PSME1;PSME2;SMPD2;SMS;VCAM1;PAX8;SLC44A4;SCARB1
GO:0030071	3.13263e-05	4.14664	4.61756	15	54	regulation of mitotic metaphase/anaphase transition	MAD2L2;CENPE;CENPF;NEK6;UBE2C;MAD2L1;PLK1;BUB1;BUB1B;TTK;CCNB1;ESPL1;DLGAP5;CDC6;CDC20
GO:0051224	3.15103e-05	2.31491	17.0166	35	199	negative regulation of protein transport	CDK5;TACC3;PARK7;NLRP3;CSK;ADRA2A;DAB2IP;DMTN;FBLN1;GDI1;RGCC;MDFIC;HADH;APOD;IL10;TNFRSF9;TBC1D10C;NFKBIA;NFKBIE;NFKBIL1;TONSL;NDFIP2;SRGN;PSMD10;PTGER4;SREBF1;TNF;TRIP6;TXN;SNX3;TNFSF14;DERL3;PKDCC;RSAD2;CD27
GO:0048869	3.15345e-05	1.2892	337.168	400	3943	cellular developmental process	ADA;CD24;ARPC3;CDK5;CDK6;PSMD14;SPRY1;SPRY2;CDKN1A;CDKN2A;CDKN2B;MYL12B;HAX1;MAD2L2;TACC3;ANP32B;TACC2;DNPH1;MYL12A;CENPF;RGS14;B3GNT2;CFL1;PLK2;ARID5A;GADD45G;PRDX3;CCDC85B;CIT;CORO1A;LZTS1;CMTM7;TWF2;PALM2;NLRP3;TBCB;OSR2;CLU;CLIC1;CLTA;CCR1;CCR4;COL1A1;COL3A1;COL4A1;COL4A2;COL6A1;COL6A3;COL15A1;CLDN3;CRYAB;CSF1;E2F7;CSK;PIK3R6;CST3;APCDD1;CTGF;CTNNA1;CTSB;GLIPR2;DAB2IP;ESCO2;SYNE3;APOBEC3H;DDI…
GO:0002699	3.17452e-05	2.55332	12.9976	29	152	positive regulation of immune effector process	NLRP3;HLA-A;HLA-B;HLA-DMB;IFNG;LAG3;LGALS9;LTA;SH2D1A;MZB1;GPRC5B;SASH3;CRTAM;PVRL2;RAC2;RPS19;XCL1;NOD2;STX4;TNF;C3;CCR2;NR4A3;VAMP8;FADD;RSAD2;CD28;CD37;CD74
GO:1903706	3.21303e-05	1.99722	27.0213	49	316	regulation of hemopoiesis	ADA;CDK6;CDKN2A;HAX1;NLRP3;CCR1;CSF1;PIK3R6;EGR3;FLT3LG;FOS;PRELID1;HLA-B;HLA-DMA;HLA-G;HMGB2;HMGB3;PRMT1;ID2;IFNG;IRF7;JUN;LEP;LGALS9;LIF;MEIS1;MITF;NFKBIA;SASH3;TESC;AXL;CCL3;CCL5;TNF;C1QC;GPR68;HIST1H4A;HIST1H4C;HIST1H4E;NFKBID;FADD;INPP4B;ACVR1B;CD2;CD83;CD27;CD101;ISG15;CD74
GO:0055114	3.26429e-05	1.51543	90.641	128	1060	oxidation-reduction process	IFI30;VAT1;AGPAT1;ATP5L;MTHFD2;PRDX3;PDIA5;PARK7;CYP4F22;FAM213B;COX7C;COX8A;CP;CRYM;SLC25A10;ADRA2A;CYC1;CYP19A1;DHFR;CYB5R3;DIO2;SARDH;ECH1;ECHS1;ENO1;ENO2;ETFB;FASN;ALDH1A3;ALDH9A1;FDXR;ALDOA;STAB1;JMJD6;ETHE1;FTH1;PRDX5;NDUFAF3;IL4I1;GAPDH;HIGD1A;PRELID1;GPI;GPX3;GPX4;GPX7;SLC25A5;GYG1;HSD17B10;HADH;AOX1;HSD3B1;IDH2;APOD;IGF1;IDO1;INSR;NDUFS7;LDHA;LEP;MARCKS;MAOA;MAOB;MDH2;MGST1;MTHFD1;NCF4;N…
GO:0010035	3.31057e-05	1.81466	38.3942	64	449	response to inorganic substance	ADA;CDK2;CDK4;PRDX3;PARK7;COL1A1;S100A16;CRYAB;CST3;DHFR;ECT2;DMTN;EZH2;FOS;FOSB;GDI1;GJA3;CPNE7;GSS;ANXA5;ANXA11;ICAM1;ID2;IGFBP2;IL1R1;JUN;JUNB;JUND;KRT8;RHOB;LDHA;LIG1;MAOB;MET;MT1F;OGG1;PRDX1;PCNA;CUTA;PPP5C;BAX;PYCR1;RAD51;CCND1;BCL2;RXRA;BSG;TSPO;TK1;ACTG1;C3;TXN;SLC30A2;SPAG16;NR4A3;CALM2;COL18A1;CALM3;STK24;CAV1;GGH;CCNB1;CD9;CDH1
GO:0070201	3.38024e-05	1.60386	66.4416	99	777	regulation of establishment of protein localization	SAE1;BCAP31;CDK5;CDKN1A;CDKN2A;HAX1;TACC3;ANP32B;RBCK1;RER1;CAPN10;PARK7;NLRP3;PLK3;CSK;ADRA2A;DAB2IP;E2F1;ECT2;DMTN;FBLN1;MTCL1;RHBDD3;GDI1;GJA1;SPCS1;RGCC;PHPT1;PYCARD;SLC25A5;MDFIC;HADH;HLA-DRB1;HLA-DRB5;IFI27;IFNG;APOD;IGF1;IL10;TNFRSF9;ITGA3;JUP;TBC1D10C;ARF1;RHOA;RHOG;LEP;LGALS9;MARCKS;RAB8A;MYO1C;NFKBIA;NFKBIE;NFKBIL1;TONSL;OGG1;PAEP;PRDX1;VPS28;NDFIP2;PID1;SRGN;PRKAR1B;CRTAM;PSMD8;PSMD10;…
GO:0009161	3.46003e-05	2.14114	21.2921	41	249	ribonucleoside monophosphate metabolic process	ADA;ATP5L;PARK7;COX8A;ENO1;ENO2;ALDOA;GAPDH;AMPD3;GPI;GUK1;STOML2;HPRT1;HSPA1A;HSPA1B;HSPA8;IGF1;APRT;INSR;NDUFS7;ENO4;LDHA;MPP1;NDUFB5;NDUFS2;NDUFS5;NDUFS8;ATP1B1;ATP5C1;ATP5G3;ATP5J;PGK1;PKM;ATP5O;CYCS;DDIT4;UCKL1;PID1;PRKAG1;TPI1;COX5A
GO:1903828	3.46101e-05	2.70497	11.1164	26	130	negative regulation of cellular protein localization	CDK5;TACC3;PARK7;NLRP3;CSK;COMMD1;DAB2IP;DMTN;GDI1;MDFIC;APOD;IL10;TBC1D10C;NFKBIA;NFKBIE;NFKBIL1;TONSL;PID1;PSMD10;BCL2L1;TRIP6;TXN;TNFSF14;DERL3;PKDCC;CD27
GO:0034502	3.57576e-05	5.16873	3.16388	12	37	protein localization to chromosome	CENPA;RUVBL2;CDCA5;ESCO2;EZH2;LRWD1;PLK1;CASC5;BUB1B;AURKB;H2AFY;CDK1
GO:0070727	3.76485e-05	1.42902	128.95	172	1508	cellular macromolecule localization	CD24;SAE1;BCAP31;CDK5;CDKN1A;CDKN2A;HAX1;TACC3;DCTN2;ANP32B;CENPA;SPAG5;RBCK1;MTX2;GIPC1;RUVBL2;KDELR1;SEC61B;RER1;CDCA5;PARK7;PHB2;GABARAP;TWF2;NLRP3;AP1S1;AP3S1;CLTA;PLK3;COL1A1;CSK;CTNNA1;COMMD1;DAB2IP;ESCO2;SYNE3;TOR1A;E2F1;ECT2;EGR2;RILPL2;DMTN;EZH2;LRWD1;FGF7;EPB41L3;MTCL1;PES1;NUP62;PPP1R15A;TSPAN17;GDI1;SH3PXD2B;SPCS1;MDFIC;PACSIN1;ANXA2;HSPA5;ID4;IFI27;IFNG;APOD;IGF1;IL10;ITGA3;JUN;JUP;T…
GO:0051225	3.78453e-05	3.46894	6.32777	18	74	spindle assembly	NEK6;TUBB;TPX2;KIF4A;ASPM;CHMP2A;BIRC5;KIF11;KIFC1;RHOA;MYBL2;NEK2;CHMP1A;PLK1;AURKA;RAB11A;AURKB;KIF23
GO:0009896	3.90234e-05	1.90975	30.9548	54	362	positive regulation of catabolic process	BCAP31;PSMD14;CTSC;PLK2;UBE2C;PARK7;CLU;PLK3;ADRA2A;DAB2IP;DCN;RHBDD3;GJA1;TRIB2;DNAJB2;IFNG;IGF1;INSR;NDUFA13;VPS28;PLK1;PSMA4;PSMA6;PSMA7;PSMB2;PSMB3;PSMB6;PSMB9;PSMB10;PSMC3;PSMC4;PSMD8;PSMD10;PSMD13;PSME1;PSME2;TRIB3;BAX;SUMO2;AURKA;TNF;C4BPA;UBC;ZFP36;BTG2;PLEKHF1;ZC3H12A;CAV1;CCNB1;ESPL1;CD81;DLGAP5;CDK1;CDC20
GO:2001235	3.91936e-05	2.35341	15.8194	33	185	positive regulation of apoptotic signaling pathway	BCAP31;SIVA1;RBCK1;CTSC;PARK7;CLU;CTNNA1;DAB2IP;DDIT3;E2F1;PYCARD;FASLG;LGALS9;MCL1;ATF3;OSM;G0S2;TNFRSF12A;PPP1CA;PPP2R1A;PIDD1;BAX;BCL2;BCL2L1;BUB1;YWHAH;PLEKHF1;CAV1;DYNLL1;TNFSF10;FADD;TNFRSF10A;BMF
GO:1902099	3.97009e-05	4.04271	4.70307	15	55	regulation of metaphase/anaphase transition of cell cycle	MAD2L2;CENPE;CENPF;NEK6;UBE2C;MAD2L1;PLK1;BUB1;BUB1B;TTK;CCNB1;ESPL1;DLGAP5;CDC6;CDC20
GO:1903650	4.00009e-05	2.89091	9.32063	23	109	negative regulation of cytoplasmic transport	CDK5;TACC3;PARK7;NLRP3;CSK;DAB2IP;MDFIC;APOD;IL10;TBC1D10C;NFKBIA;NFKBIE;NFKBIL1;TONSL;PSMD10;BCL2;TRIP6;TXN;SNX3;TNFSF14;DERL3;PKDCC;CD27
GO:0045639	4.00579e-05	3.30836	6.92634	19	81	positive regulation of myeloid cell differentiation	HAX1;CCR1;CSF1;FOS;HMGB2;PRMT1;ID2;IFNG;JUN;LEP;LIF;TESC;CCL5;TNF;GPR68;FADD;ACVR1B;CD101;ISG15
GO:0040008	4.03981e-05	1.67956	52.0758	81	609	regulation of growth	CDK5;CDKN1A;CDKN2A;MAD2L2;DNPH1;RUVBL2;CCDC85B;OGFR;TWF2;CISH;CRYAB;CSF1;CTGF;DAB2IP;DUSP6;ENO1;FGF2;EPB41L3;GAMT;GJA1;SERTAD3;H3F3B;APBB1;HSF1;IRF8;IFNG;IGF1;IGFBP1;IGFBP2;IGFBP4;IGFBP5;IGFBP6;IGFBP7;CYR61;RBPJ;IL10;INSR;L1CAM;LEP;LTA;MT1F;NEDD9;NPR1;OSM;NDUFA13;CRIM1;TNFRSF12A;SERPINE2;PIN1;SASH3;POR;EXOSC4;PPIB;PPP2R1A;PPT1;PLXNA3;HTRA1;PSMD10;BCL2;CXCL12;NOD2;SGK1;SLC9A1;SPP1;BST2;TKT;TNF;C3;…
GO:0007566	4.055e-05	4.31057	4.19001	14	49	embryo implantation	CST3;FBLN1;GRN;ARHGDIB;LIF;MMP2;SERPINE2;PTGIS;RXRA;SPP1;BSG;DDR1;VMP1;ACVR1B
GO:0051306	4.055e-05	4.31057	4.19001	14	49	mitotic sister chromatid separation	MAD2L2;CENPF;UBE2C;CIT;MAD2L1;PLK1;PPP2R1A;BUB1;BUB1B;TTK;PTTG1;ESPL1;DLGAP5;CDC20
GO:0032680	4.1518e-05	3.0656	8.12349	21	95	regulation of tumor necrosis factor production	CLU;PYCARD;GSTP1;HSF1;HSPB1;IFNG;IL10;LGALS9;NFKBIL1;ACP5;SASH3;AXL;CCL3;CCL4;NOD2;TSPO;CCR2;ZFP36;ZC3H12A;FADD;CD2
GO:0071495	4.17241e-05	1.4695	105.691	145	1236	cellular response to endogenous stimulus	CDK2;PSMD14;SPRY1;SPRY2;CDKN1A;CDKN2B;CXCL13;GIPC1;RUVBL2;CAPN10;CORO1A;FSTL1;CISH;AP3S1;COL1A1;COL3A1;COL4A1;COL4A2;COL6A1;CSH1;CSK;EME1;CTGF;CTNNA1;ADRA2A;CTSB;CTSL;DAB2IP;ATP6V0E2;DUSP6;E2F1;E2F4;EGR1;EGR2;EGR3;EIF4EBP1;ENG;DMTN;FGF2;FGF7;FKBP1A;DKK1;FOLR2;FOS;FOSB;NUP62;PPP1R15A;FKBP8;ATP6V0D2;FUT8;PRKD2;LAT;H2AFZ;HAS2;NR4A1;HSPA5;ICAM1;IGFBP1;IGFBP2;IGFBP5;CYR61;RBPJ;APRT;IL2RB;IL2RG;IL10;IN…
GO:0007411	4.22933e-05	1.70695	48.1424	76	563	axon guidance	CD24;ARPC3;CDK5;PSMD14;MYL12B;MYL12A;B3GNT2;CFL1;CLTA;COL3A1;COL4A1;COL4A2;COL6A1;COL6A3;DAB2IP;DUSP6;EGR2;EPHA1;EPHB6;FGF2;FGF7;KIF4A;ZNF683;LAT;HSPA8;IL2RB;IL2RG;ITGA1;RHOA;RHOB;RHOC;L1CAM;RHOG;LAMB2;MET;MMP2;MYL6;PEBP1;PDGFRA;PPP5C;PLXNA3;PSENEN;MAPK3;PSEN2;PSMA4;PSMA6;PSMA7;PSMB2;PSMB3;PSMB6;PSMB9;PSMB10;PSMC3;PSMC4;PSMD8;PSMD10;PSMD13;PSME1;PSME2;RAC2;ACTB;RRAS;CXCL12;SEMA4A;TIAM1;ACTG1;UBC;…
GO:0097485	4.22933e-05	1.70695	48.1424	76	563	neuron projection guidance	CD24;ARPC3;CDK5;PSMD14;MYL12B;MYL12A;B3GNT2;CFL1;CLTA;COL3A1;COL4A1;COL4A2;COL6A1;COL6A3;DAB2IP;DUSP6;EGR2;EPHA1;EPHB6;FGF2;FGF7;KIF4A;ZNF683;LAT;HSPA8;IL2RB;IL2RG;ITGA1;RHOA;RHOB;RHOC;L1CAM;RHOG;LAMB2;MET;MMP2;MYL6;PEBP1;PDGFRA;PPP5C;PLXNA3;PSENEN;MAPK3;PSEN2;PSMA4;PSMA6;PSMA7;PSMB2;PSMB3;PSMB6;PSMB9;PSMB10;PSMC3;PSMC4;PSMD8;PSMD10;PSMD13;PSME1;PSME2;RAC2;ACTB;RRAS;CXCL12;SEMA4A;TIAM1;ACTG1;UBC;…
GO:0006334	4.23395e-05	2.60886	11.8859	27	139	nucleosome assembly	ANP32B;CENPA;STRA13;H1F0;HIST1H1E;H2AFX;HIST1H2BD;HIST1H2BB;H3F3B;HMGB2;CENPW;MCM2;HJURP;ASF1B;CENPN;CASC5;CENPM;CENPU;HIST1H2BG;HIST1H2BC;HIST1H3A;HIST1H3D;HIST1H4A;HIST1H4C;HIST1H4E;CENPL;H2AFY
GO:0002708	4.23843e-05	3.59604	5.81471	17	68	positive regulation of lymphocyte mediated immunity	NLRP3;HLA-A;HLA-B;IFNG;LAG3;LTA;SH2D1A;SASH3;CRTAM;PVRL2;XCL1;NOD2;TNF;C3;FADD;RSAD2;CD28
GO:0009968	4.57298e-05	1.51183	87.9047	124	1028	negative regulation of signal transduction	ADA;PSMD14;SPRY1;SPRY2;TRAIP;ACAA2;MAD2L2;RGS14;PARK7;PHB2;NLRP3;CISH;CLU;CLTA;CSK;APCDD1;CTNNA1;ADRA2A;DAB2IP;DDIT3;DUSP4;DUSP6;EGR1;SPRED2;ENG;MECOM;EZH2;FBLN1;DKK1;PHLDA3;NUP62;PPP1R15A;KANK2;TSKU;DKK3;PRELID1;GPS1;PHPT1;PYCARD;SLC25A5;GSTP1;HMGB2;HSPA1A;HSPA1B;HSPA5;HSPB1;ICAM1;APOD;IGF1;IGFBP5;IL10;ITGA1;ITGA3;TBC1D10C;LGALS3;LIF;LMNA;MCL1;ATF3;NFKBIA;NFKBIL1;NDUFA13;TBC1D7;SERPINE2;PIN1;UBA…
GO:0031295	4.58654e-05	3.40786	6.41328	18	75	T cell costimulation	CD24;CSK;DPP4;ICOS;HLA-DPA1;HLA-DPB1;HLA-DQA1;HLA-DQB1;HLA-DRA;HLA-DRB1;HLA-DRB5;LGALS1;PDCD1;CCL21;CAV1;TNFSF14;CD5;CD28
GO:0046823	4.58654e-05	3.40786	6.41328	18	75	negative regulation of nucleocytoplasmic transport	CDK5;TACC3;PARK7;NLRP3;DAB2IP;MDFIC;APOD;IL10;TBC1D10C;NFKBIA;NFKBIE;NFKBIL1;TONSL;PSMD10;TRIP6;TXN;TNFSF14;CD27
GO:0031497	4.61923e-05	2.49203	13.2541	29	155	chromatin assembly	CDKN2A;ANP32B;CENPA;STRA13;H1F0;HIST1H1E;H2AFX;HIST1H2BD;HIST1H2BB;H3F3B;HMGB2;HMGA1;CENPW;MCM2;HJURP;ASF1B;CENPN;CASC5;CENPM;CENPU;HIST1H2BG;HIST1H2BC;HIST1H3A;HIST1H3D;HIST1H4A;HIST1H4C;HIST1H4E;CENPL;H2AFY
GO:0042493	4.70924e-05	1.82748	35.7433	60	418	response to drug	ADA;CDK2;CDK4;MFSD10;CDKN1A;CENPF;COL1A1;COMT;CST3;DAD1;DUSP6;EGR1;EMX2;FOS;FOSB;HADH;HMGB2;ICAM1;IFNG;APOD;IGFBP2;IL10;ITGA3;JUN;JUNB;JUND;LDHA;LGALS1;LTA;MAOB;MDK;MGST1;NNMT;OGG1;PDE4B;PGF;POR;BAX;RAD51;CCND1;BCL2;BDKRB2;CCL4;CCL5;SLC9A1;SLC19A1;SREBF1;TSPO;XRCC1;LRP8;COL18A1;BCAR3;RAD54L;CAV1;GGH;CCNB1;SOCS3;CD38;CD69;CDH1
GO:0001909	4.8014e-05	3.25563	7.01185	19	82	leukocyte mediated cytotoxicity	TUBB4B;CTSC;CORO1A;PIK3R6;TUBB;HLA-A;HLA-B;ICAM1;LAG3;LGALS9;SH2D1A;PRDX1;CRTAM;PVRL2;XCL1;TAP1;ULBP2;STX11;FADD
GO:0051651	4.80536e-05	2.93478	8.80757	22	103	maintenance of location in cell	TACC3;KDELR1;TWF2;SYNE3;EPB41L3;FTH1;ASPM;HSPA5;IL10;JUP;NFKBIA;NFKBIE;NFKBIL1;TONSL;SRGN;PSMD10;TMSB4X;TRIP6;CAV1;GPAA1;TNFSF14;CD27
GO:0070482	4.81849e-05	2.0085	25.2256	46	295	response to oxygen levels	ADA;CD24;CDK4;CDKN1A;ACAA2;TACC3;PLK3;COL1A1;CLDN3;CRYAB;CST3;CTGF;DPP4;E2F1;LPAR1;EGR1;ENG;SLC29A1;EPAS1;RGCC;ICAM1;RBPJ;LDHA;LEP;LMNA;LTA;MMP2;ATP1B1;NR4A2;PGF;PKM;DDIT4;AGTRAP;PTGIS;BCL2;BDKRB2;RYR1;CXCL12;SLC9A1;UBC;XRCC1;CAV1;CCNB1;SOCS3;PDLIM1;CD38
GO:0032103	4.84354e-05	2.08317	22.3182	42	261	positive regulation of response to external stimulus	CXCL13;PARK7;CCR1;CCR6;CSF1;LPAR1;FGF2;PRKD2;CXCR3;HSPB1;IL16;IDO1;LGALS9;LTA;MET;OSM;GPRC5B;PLA2G2A;PTGER4;RAC2;RPS19;CCL3;CCL4;CCL5;CCL21;XCL1;CXCL12;NOD2;STX3;STX4;XCL2;TNF;C3;C3AR1;CCR2;VAMP8;TNFSF14;NRP1;SEMA5A;CD28;CXCL14;CD74
GO:0042267	4.99815e-05	3.94384	4.78858	15	56	natural killer cell mediated cytotoxicity	TUBB4B;CORO1A;PIK3R6;TUBB;HLA-A;HLA-B;LAG3;LGALS9;SH2D1A;PRDX1;CRTAM;PVRL2;TAP1;ULBP2;STX11
GO:0032613	5.16294e-05	4.51712	3.76246	13	44	interleukin-10 production	TIGIT;TRIB2;PYCARD;HLA-DRB1;HLA-DRB5;TNFRSF9;IDO1;LGALS9;SASH3;PRG2;XCL1;NOD2;CD83
GO:0051220	5.16294e-05	4.51712	3.76246	13	44	cytoplasmic sequestering of protein	TACC3;KDELR1;HSPA5;IL10;NFKBIA;NFKBIE;NFKBIL1;TONSL;PSMD10;TRIP6;GPAA1;TNFSF14;CD27
GO:0051784	5.1813e-05	3.52665	5.90022	17	69	negative regulation of nuclear division	MAD2L2;CENPF;UBE2C;CHEK1;FBXO43;RGCC;LIF;MAD2L1;OSM;PLK1;AURKAIP1;BUB1;BUB1B;TTK;CCNB1;PTTG1;CDC20
GO:0070373	5.19275e-05	4.19056	4.27552	14	50	negative regulation of ERK1 and ERK2 cascade	SPRY1;SPRY2;RGS14;CSK;DAB2IP;DUSP6;FBLN1;GSTP1;IGF1;TBC1D10C;LIF;ATF3;PIN1;CAV1
GO:0033157	5.28378e-05	1.88476	31.2968	54	366	regulation of intracellular protein transport	SAE1;BCAP31;CDK5;CDKN1A;CDKN2A;HAX1;TACC3;ANP32B;RBCK1;PARK7;NLRP3;PLK3;CSK;DAB2IP;ECT2;DMTN;MTCL1;GDI1;MDFIC;IFI27;APOD;IGF1;IL10;JUP;TBC1D10C;RHOA;LEP;LGALS9;MYO1C;NFKBIA;NFKBIE;NFKBIL1;TONSL;OGG1;PRDX1;PSMD8;PSMD10;RAC2;RPL28;SLC9A1;SREBF1;TNF;TRIP6;TXN;CAMK1;SNX3;TNFSF14;CDK5R1;CDKL2;SEMA5A;DERL3;PKDCC;CD27;CDH1
GO:1901699	5.38429e-05	1.62292	59.0022	89	690	cellular response to nitrogen compound	CDK2;PSMD14;CAPN10;MB21D1;CISH;AP3S1;COL1A1;COL3A1;COL4A1;COL6A1;CSH1;CSK;CTNNA1;DAB2IP;ATP6V0E2;DUSP6;EGR1;EGR2;EGR3;EIF4EBP1;DMTN;FGF2;FGF7;FOLR2;ATP6V0D2;LAT;NR4A1;ICAM1;IGFBP1;IGFBP5;APRT;IL2RB;IL2RG;INSR;JUP;LEP;RAB8A;MMP2;NR4A2;PEBP1;MZB1;PDE4B;PDGFRA;SRRT;ATP6V1H;POR;PID1;PPP5C;PRKAG1;PRKAR1B;MAPK3;GNG12;PSMA4;PSMA6;PSMA7;PSMB2;PSMB3;PSMB6;PSMB9;PSMB10;PSMC3;PSMC4;PSMD8;PSMD10;PSMD13;PSME1…
GO:0031294	5.53567e-05	3.34888	6.49879	18	76	lymphocyte costimulation	CD24;CSK;DPP4;ICOS;HLA-DPA1;HLA-DPB1;HLA-DQA1;HLA-DQB1;HLA-DRA;HLA-DRB1;HLA-DRB5;LGALS1;PDCD1;CCL21;CAV1;TNFSF14;CD5;CD28
GO:0007080	5.67914e-05	5.38133	2.82184	11	33	mitotic metaphase plate congression	CENPE;KIF2C;CDCA5;CHMP2A;KIFC1;CHMP1A;CDCA8;PSRC1;RAB11A;CCNB1;KIF14
GO:0009199	5.70489e-05	2.18144	18.8978	37	221	ribonucleoside triphosphate metabolic process	ATP5L;PARK7;COX8A;ENO1;ENO2;ALDOA;GAPDH;AMPD3;GPI;GUK1;STOML2;HSPA1A;HSPA1B;HSPA8;IGF1;INSR;NDUFS7;ENO4;LDHA;NDUFB5;NDUFS2;NDUFS5;NDUFS8;ATP1B1;ATP5C1;ATP5G3;ATP5J;PGK1;PKM;ATP5O;CYCS;DDIT4;UCKL1;PID1;PRKAG1;TPI1;COX5A
GO:0032640	5.7484e-05	2.98453	8.29451	21	97	tumor necrosis factor production	CLU;PYCARD;GSTP1;HSF1;HSPB1;IFNG;IL10;LGALS9;NFKBIL1;ACP5;SASH3;AXL;CCL3;CCL4;NOD2;TSPO;CCR2;ZFP36;ZC3H12A;FADD;CD2
GO:0051100	5.93451e-05	2.73115	10.1757	24	119	negative regulation of binding	MAD2L2;RUVBL2;PARK7;DDIT3;E2F1;GZMA;ANXA2;HSPA5;ID2;IL10;JUN;NEK2;NFKBIA;MAPK3;PSEN2;PTPRF;BAX;SLPI;AURKA;CAMK1;CAV1;PER2;AURKB;HAND2
GO:0032501	5.97597e-05	1.24202	591.989	661	6923	multicellular organismal process	ADA;CD24;ARPC3;BCAP31;EBI3;CDK2;SORBS3;CDK4;CDK5;CDK6;PSMD14;RCAN2;SPRY1;SPRY2;CDKN1A;CDKN2A;TRAIP;CDKN2B;MYL12B;WFDC2;HAX1;MAD2L2;TACC3;ANP32B;AGPAT1;AGPAT2;CXCL13;SLC34A2;TACC2;CENPE;MYL12A;CENPF;RGS14;B3GNT2;CFL1;POLQ;GIPC1;PLK2;CGB;HPSE;ARID5A;GADD45G;PRDX3;KIF2C;CIT;CORO1A;LZTS1;CMTM7;PARK7;VSIG4;PHB2;MGLL;TWF2;NLRP3;MB21D1;TBCB;OSR2;CLU;CLIC1;AMICA1;CLTA;CCR1;CCR4;CCR6;SPNS2;HSPB6;COL1A1;CO…
GO:2000108	6.32464e-05	5.97657	2.39429	10	28	positive regulation of leukocyte apoptotic process	CDKN2A;PRELID1;IL10;IDO1;LGALS9;PDCD1;BAX;CCL5;NR4A3;NFKBID
GO:0071168	6.59757e-05	10.7427	1.19715	7	14	protein localization to chromatin	RUVBL2;CDCA5;ESCO2;EZH2;LRWD1;PLK1;H2AFY
GO:0034508	6.5997e-05	4.07703	4.36103	14	51	centromere complex assembly	CENPA;CENPE;CENPF;STRA13;CENPW;HJURP;CENPN;CASC5;CENPM;CENPU;HIST1H4A;HIST1H4C;HIST1H4E;CENPL
GO:1903555	6.73548e-05	2.94557	8.38002	21	98	regulation of tumor necrosis factor superfamily cytokine production	CLU;PYCARD;GSTP1;HSF1;HSPB1;IFNG;IL10;LGALS9;NFKBIL1;ACP5;SASH3;AXL;CCL3;CCL4;NOD2;TSPO;CCR2;ZFP36;ZC3H12A;FADD;CD2
GO:0002705	6.82467e-05	3.15504	7.18287	19	84	positive regulation of leukocyte mediated immunity	NLRP3;HLA-A;HLA-B;IFNG;LAG3;LTA;SH2D1A;SASH3;CRTAM;PVRL2;XCL1;NOD2;STX4;TNF;C3;VAMP8;FADD;RSAD2;CD28
GO:0051304	7.07066e-05	3.59418	5.47267	16	64	chromosome separation	MAD2L2;CENPF;UBE2C;CIT;STRA13;MAD2L1;PLK1;PPP2R1A;BUB1;BUB1B;TOP2A;TTK;PTTG1;ESPL1;DLGAP5;CDC20
GO:0032868	7.08155e-05	1.78764	37.026	61	433	response to insulin	CDK2;PSMD14;CAPN10;CISH;AP3S1;DAB2IP;ATP6V0E2;DUSP6;EGR1;EGR2;EIF4EBP1;FGF2;FGF7;ATP6V0D2;GCNT1;LAT;HADH;IGFBP1;APRT;IL2RB;IL2RG;IL10;INSR;LEP;RAB8A;PEBP1;MZB1;PDGFRA;ATP6V1H;PKM;PID1;PPP5C;PRKAG1;MAPK3;PSMA4;PSMA6;PSMA7;PSMB2;PSMB3;PSMB6;PSMB9;PSMB10;PSMC3;PSMC4;PSMD8;PSMD10;PSMD13;PSME1;PSME2;TRIB3;RHEB;RXRA;CCL5;SLC9A1;SREBF1;UBC;CALM2;CALM3;GGH;ATP6V0E1;SOCS3
GO:0009205	7.12368e-05	2.18091	18.3847	36	215	purine ribonucleoside triphosphate metabolic process	ATP5L;PARK7;COX8A;ENO1;ENO2;ALDOA;GAPDH;AMPD3;GPI;GUK1;STOML2;HSPA1A;HSPA1B;HSPA8;IGF1;INSR;NDUFS7;ENO4;LDHA;NDUFB5;NDUFS2;NDUFS5;NDUFS8;ATP1B1;ATP5C1;ATP5G3;ATP5J;PGK1;PKM;ATP5O;CYCS;DDIT4;PID1;PRKAG1;TPI1;COX5A
GO:0006469	7.28621e-05	2.20606	17.7007	35	207	negative regulation of protein kinase activity	SPRY1;SPRY2;CDKN1A;CDKN2A;CDKN2B;RGS14;GADD45G;UBE2C;PARK7;CISH;DAB2IP;GADD45A;DUSP4;DUSP6;SPRED2;EPHA1;NUP62;GPS1;TRIB2;PYCARD;GSTP1;HSPB1;GADD45B;PLK1;TESC;PPP2R1A;PRKAR1B;TRIB3;NR2F2;THY1;CAV1;SOCS3;GPRC5A;H2AFY;MVP
GO:0046128	7.49363e-05	1.95006	26.4227	47	309	purine ribonucleoside metabolic process	ADA;ATP5L;PARK7;ACOT7;COX8A;ENO1;ENO2;ALDOA;GAMT;GAPDH;AMPD3;SULT1C4;GPI;GUK1;STOML2;HPRT1;HSPA1A;HSPA1B;HSPA8;SLC35B2;IGF1;APRT;INSR;NDUFS7;HDDC3;ENO4;LDHA;MPP1;NDUFB5;NDUFS2;NDUFS5;NDUFS8;ATP1B1;ATP5C1;ATP5G3;ATP5J;PGK1;PKM;ATP5O;CYCS;DDIT4;PID1;PRKAG1;PTGDR;TPI1;PAPSS1;COX5A
GO:0042306	7.55861e-05	2.37094	14.2802	30	167	regulation of protein import into nucleus	CDKN1A;TACC3;RBCK1;NLRP3;DAB2IP;ECT2;MDFIC;APOD;IGF1;IL10;JUP;TBC1D10C;RHOA;LEP;LGALS9;NFKBIA;NFKBIE;NFKBIL1;TONSL;OGG1;PRDX1;PSMD10;SLC9A1;TNF;TRIP6;TXN;TNFSF14;SEMA5A;CD27;CDH1
GO:0033673	7.64055e-05	2.14601	19.1543	37	224	negative regulation of kinase activity	SPRY1;SPRY2;CDKN1A;CDKN2A;CDKN2B;RGS14;GADD45G;PRDX3;UBE2C;PARK7;CISH;CSK;DAB2IP;GADD45A;DUSP4;DUSP6;SPRED2;EPHA1;NUP62;GPS1;TRIB2;PYCARD;GSTP1;HSPB1;GADD45B;PLK1;TESC;PPP2R1A;PRKAR1B;TRIB3;NR2F2;THY1;CAV1;SOCS3;GPRC5A;H2AFY;MVP
GO:0032729	7.77415e-05	3.75991	4.9596	15	58	positive regulation of interferon-gamma production	EBI3;PYCARD;HLA-A;HLA-DPA1;HLA-DPB1;IRF8;LGALS9;LTA;PDE4B;SASH3;TNF;CCR2;FADD;CD2;IL27RA
GO:0002763	8.3276e-05	3.96947	4.44654	14	52	positive regulation of myeloid leukocyte differentiation	HAX1;CCR1;CSF1;FOS;ID2;IFNG;JUN;LIF;TESC;CCL5;TNF;GPR68;FADD;CD101
GO:0007399	8.4619e-05	1.33509	195.562	244	2287	nervous system development	CD24;ARPC3;CDK5;CDK6;PSMD14;MYL12B;TACC3;ANP32B;TACC2;MYL12A;RGS14;B3GNT2;CFL1;PLK2;CIT;LZTS1;TWF2;TBCB;CLU;CLTA;CCR4;COL3A1;COL4A1;COL4A2;COL6A1;COL6A3;CSF1;CSK;HAPLN3;CST3;APCDD1;CTNNA1;DAB2IP;PRICKLE2;DHFR;DUSP6;TOR1A;E2F1;ECT2;LPAR1;EGR1;EGR2;EGR3;EMX2;ENG;EPHA1;EPHB6;EPOR;MECOM;EZH2;ALDH1A3;FGF2;FGF7;PHLDA1;DKK1;EPB41L3;NCS1;FOS;MMD;PSD4;FPGS;PLXNB2;FKBP8;MTCH1;KIF4A;ZNF683;ASPM;TSKU;GDI1;GJ…
GO:0045840	8.61084e-05	4.24279	3.93348	13	46	positive regulation of mitotic nuclear division	UBE2C;CDCA5;PHB2;RGCC;BIRC5;IGF1;INSR;NUSAP1;PLK1;AURKA;CD28;ESPL1;DLGAP5
GO:0071824	8.66408e-05	2.15652	18.5558	36	217	protein-DNA complex subunit organization	ANP32B;CENPA;CENPE;CENPF;AHR;STRA13;H1F0;HIST1H1E;H2AFX;HIST1H2BD;HIST1H2BB;H3F3B;HMGB2;HMGA1;CENPW;MCM2;HJURP;ASF1B;CENPN;PSMC3;PSMC4;CASC5;RAD51;RPA1;CENPM;CENPU;CDC45;HIST1H2BG;HIST1H2BC;HIST1H3A;HIST1H3D;HIST1H4A;HIST1H4C;HIST1H4E;CENPL;H2AFY
GO:1902105	8.92529e-05	2.10306	20.0094	38	234	regulation of leukocyte differentiation	ADA;CDKN2A;HAX1;NLRP3;CCR1;CSF1;PIK3R6;EGR3;FLT3LG;FOS;PRELID1;HLA-B;HLA-DMA;HLA-G;HMGB3;ID2;IFNG;IRF7;JUN;LGALS9;LIF;MITF;SASH3;TESC;AXL;CCL3;CCL5;TNF;C1QC;GPR68;NFKBID;FADD;INPP4B;CD2;CD83;CD27;CD101;CD74
GO:0010818	8.97514e-05	7.81637	1.6247	8	19	T cell chemotaxis	CXCL13;CXCR3;CCL3;CCL5;XCL1;XCL2;CCR2;TNFSF14
GO:0046697	8.97514e-05	7.81637	1.6247	8	19	decidualization	CTSB;EPOR;JUNB;LIF;PTGIS;SPP1;BSG;VDR
GO:0030182	9.1534e-05	1.41373	122.28	162	1430	neuron differentiation	CD24;ARPC3;CDK5;PSMD14;MYL12B;MYL12A;B3GNT2;CFL1;PLK2;CIT;LZTS1;TWF2;CLTA;COL3A1;COL4A1;COL4A2;COL6A1;COL6A3;CTNNA1;DAB2IP;PRICKLE2;DHFR;DUSP6;TOR1A;ECT2;LPAR1;EGR2;EMX2;EPHA1;EPHB6;EZH2;FGF2;FGF7;PHLDA1;EPB41L3;NCS1;MMD;PSD4;PLXNB2;MTCH1;KIF4A;ZNF683;ASPM;TSKU;GDI1;GJA1;LAT;LSM1;FUOM;GRN;DBNL;PACSIN1;APBB1;HPRT1;PRMT1;HSPA8;ID2;ID3;ID4;IFNG;APOD;RBPJ;IL2RB;IL2RG;ITGA1;ITGA3;JAG2;JUN;ARF1;RHOA;RH…
GO:1904589	9.46511e-05	2.33652	14.4513	30	169	regulation of protein import	CDKN1A;TACC3;RBCK1;NLRP3;DAB2IP;ECT2;MDFIC;APOD;IGF1;IL10;JUP;TBC1D10C;RHOA;LEP;LGALS9;NFKBIA;NFKBIE;NFKBIL1;TONSL;OGG1;PRDX1;PSMD10;SLC9A1;TNF;TRIP6;TXN;TNFSF14;SEMA5A;CD27;CDH1
GO:0070848	9.47248e-05	1.52138	76.6173	109	896	response to growth factor	PSMD14;SPRY1;SPRY2;CDKN1A;CDKN2B;CXCL13;GIPC1;CORO1A;FSTL1;TWF2;CLTA;COL1A1;COL3A1;COL4A2;CTGF;DAB2IP;DUSP4;DUSP6;E2F1;E2F4;ECT2;EGR1;EGR3;ENG;FGF2;FGF7;FKBP1A;DKK1;FOS;PPP1R15A;FKBP8;FUT8;PRKD2;MYOF;LAT;HAS2;EHD4;NR4A1;HSPA5;HSPB1;CYR61;RBPJ;IL1R1;FASLG;IL2RB;IL2RG;INSR;ITGA3;JUN;JUNB;RHOA;ARHGAP4;ARHGDIA;LUM;MYO1C;NFKBIA;PEBP1;TBC1D7;PDGFRA;PIN1;DDIT4;PPP1CA;PPP2R1A;PPP5C;PRKAR1B;PSENEN;MAPK3;H…
GO:0008625	9.50659e-05	3.18355	6.75532	18	79	extrinsic apoptotic signaling pathway via death domain receptors	PARK7;GABARAP;DAB2IP;HMGB2;ICAM1;FASLG;LGALS3;ATF3;PIDD1;PSEN2;BAX;BCL2;BRCA1;STX4;TNF;TNFSF10;FADD;TNFRSF10A
GO:0070098	9.50659e-05	3.18355	6.75532	18	79	chemokine-mediated signaling pathway	CXCL13;CXCR6;CCR1;CCR4;CCR5;CCR6;ACKR1;CXCR3;CCL3;CCL4;CCL5;CCL21;XCL1;CXCL12;CXCR5;XCL2;CCR2;CCRL2
GO:0042278	9.51091e-05	1.92759	26.6792	47	312	purine nucleoside metabolic process	ADA;ATP5L;PARK7;ACOT7;COX8A;ENO1;ENO2;ALDOA;GAMT;GAPDH;AMPD3;SULT1C4;GPI;GUK1;STOML2;HPRT1;HSPA1A;HSPA1B;HSPA8;SLC35B2;IGF1;APRT;INSR;NDUFS7;HDDC3;ENO4;LDHA;MPP1;NDUFB5;NDUFS2;NDUFS5;NDUFS8;ATP1B1;ATP5C1;ATP5G3;ATP5J;PGK1;PKM;ATP5O;CYCS;DDIT4;PID1;PRKAG1;PTGDR;TPI1;PAPSS1;COX5A
GO:0070507	9.59457e-05	2.70129	9.8337	23	115	regulation of microtubule cytoskeleton organization	SPAG5;PLK2;CHEK1;ECT2;SKA1;SKA3;TPX2;CKAP2;CHMP2A;SKA2;KIF11;STMN1;NEK2;CHMP1A;PLK1;BRCA1;AURKA;TBCD;PSRC1;CAV1;CDK5R1;CCNB1;AURKB
GO:0002228	9.60962e-05	3.67422	5.04511	15	59	natural killer cell mediated immunity	TUBB4B;CORO1A;PIK3R6;TUBB;HLA-A;HLA-B;LAG3;LGALS9;SH2D1A;PRDX1;CRTAM;PVRL2;TAP1;ULBP2;STX11
GO:0032956	9.79079e-05	2.00868	23.0023	42	269	regulation of actin cytoskeleton organization	ARPC3;ARPC1B;SORBS3;CDK5;HAX1;CFL1;CORO1A;TWF2;CTGF;LPAR1;DMTN;EPHA1;CDC42EP4;RGCC;PHPT1;PYCARD;FHOD1;ICAM1;ARF1;RHOA;PDGFRA;PFN1;BRK1;CORO1B;PTGER4;CCL21;SDC4;CXCL12;WIPF3;SLC9A1;BST2;TMSB4X;TPM1;VASP;ARPC5L;CAPG;CAPZB;SH3BGRL3;CDK5R1;SEMA5A;ARHGAP18;WDR1
GO:0002218	0.000104217	1.96653	24.5415	44	287	activation of innate immune response	PSMD14;CNPY3;MB21D1;CTSB;CTSL;DAB2IP;DUSP4;DUSP6;FOS;PYCARD;HSPA1A;HSPA1B;ICAM3;IRF7;JUN;NFKB2;NFKBIA;NFKBIL1;MAPK3;PSMA4;PSMA6;PSMA7;PSMB2;PSMB3;PSMB6;PSMB9;PSMB10;PSMC3;PSMC4;PSMD8;PSMD10;PSMD13;PSME1;PSME2;NOD2;UBC;MAPKAPK3;TNIP3;CALM2;CALM3;UNC93B1;CAV1;FADD;RSAD2
GO:0006336	0.000104358	3.86744	4.53205	14	53	DNA replication-independent nucleosome assembly	CENPA;STRA13;H3F3B;CENPW;HJURP;ASF1B;CENPN;CASC5;CENPM;CENPU;HIST1H4A;HIST1H4C;HIST1H4E;CENPL
GO:0034724	0.000104358	3.86744	4.53205	14	53	DNA replication-independent nucleosome organization	CENPA;STRA13;H3F3B;CENPW;HJURP;ASF1B;CENPN;CASC5;CENPM;CENPU;HIST1H4A;HIST1H4C;HIST1H4E;CENPL
GO:0071479	0.000104358	3.86744	4.53205	14	53	cellular response to ionizing radiation	CDKN1A;RAD51AP1;CRYAB;GADD45A;ECT2;EEF1D;EGR1;DDIAS;H2AFX;RHOB;RAD51;BCL2L1;TMEM109;RHNO1
GO:0023057	0.000104402	1.45841	97.3108	133	1138	negative regulation of signaling	ADA;PSMD14;SPRY1;SPRY2;TRAIP;ACAA2;MAD2L2;RGS14;PLK2;PARK7;PHB2;NLRP3;CISH;CLU;CLTA;CSK;APCDD1;CTNNA1;ADRA2A;DAB2IP;DDIT3;DUSP4;DUSP6;EGR1;SPRED2;ENG;MECOM;EZH2;FBLN1;DKK1;PHLDA3;NUP62;PPP1R15A;KANK2;TSKU;DKK3;PRELID1;GPS1;PHPT1;PYCARD;SLC25A5;GSTP1;HADH;HMGB2;HSPA1A;HSPA1B;HSPA5;HSPB1;ICAM1;APOD;IGF1;IGFBP5;IL10;ITGA1;ITGA3;TBC1D10C;ARF1;LEP;LGALS3;LIF;LMNA;MCL1;ATF3;NFKBIA;NFKBIL1;OSM;NDUFA13;T…
GO:0038061	0.000106619	2.83455	8.63655	21	101	NIK/NF-kappaB signaling	PSMD14;NFKB2;PPP4C;PSMA4;PSMA6;PSMA7;PSMB2;PSMB3;PSMB6;PSMB9;PSMB10;PSMC3;PSMC4;PSMD8;PSMD10;PSMD13;PSME1;PSME2;NOD2;UBC;TNFRSF10A
GO:0048010	0.000106866	1.94749	25.3111	45	296	vascular endothelial growth factor receptor signaling pathway	PSMD14;CTNNA1;DAB2IP;DUSP6;FGF2;FGF7;PRKD2;MYOF;LAT;HSPB1;IL2RB;IL2RG;JUP;RHOA;NCF4;PEBP1;PDGFRA;PGF;PPP5C;AXL;BRK1;MAPK3;PSMA4;PSMA6;PSMA7;PSMB2;PSMB3;PSMB6;PSMB9;PSMB10;PSMC3;PSMC4;PSMD8;PSMD10;PSMD13;PSME1;PSME2;ACTB;ACTG1;UBC;MAPKAPK3;CALM2;CALM3;CAV1;NRP1
GO:0019439	0.000110863	1.74604	38.3942	62	449	aromatic compound catabolic process	ADA;CDKN2A;RNASEH2A;DNPH1;LSM6;COMT;NUDT16;APOBEC3H;DUT;TYMP;APOBEC3F;FAH;FEN1;LSM4;IL4I1;AMPD3;LSM1;APOBEC3C;DCPS;H1F0;NT5C;HINT1;HMGB2;HPRT1;IGF1;IDO1;INSR;LIG1;MAOA;MAOB;NUDT1;OGG1;PCBD1;PDE4B;PELO;CYCS;EXOSC4;DDIT4;PPP2R1A;PRKAG1;LSM2;BAX;APOBEC3G;RNH1;RPL8;RPL26;RPL28;RPLP0;RPLP1;RPS7;RPS15A;RPS19;RPS26;BLVRA;BLVRB;ZFP36L1;ZFP36;BTG2;DCTPP1;WIBG;GDA;EIF4A3
GO:0043433	0.000112244	2.48804	11.8859	26	139	negative regulation of sequence-specific DNA binding transcription factor activity	CDKN2A;MAD2L2;SIVA1;RBCK1;PHB2;NLRP3;COMMD7;COMMD1;DAB2IP;DDIT3;EZH2;PYCARD;ID2;ID3;NFKBIA;NFKBIL1;PIM1;PSMD10;PTGIS;XCL1;NOD2;SFRP4;TRIM21;ZC3H12A;NFKBID;HAND2
GO:0010648	0.000112471	1.45347	98.337	134	1150	negative regulation of cell communication	ADA;PSMD14;SPRY1;SPRY2;TRAIP;ACAA2;MAD2L2;RGS14;PLK2;LZTS1;PARK7;PHB2;NLRP3;CISH;CLU;CLTA;CSK;APCDD1;CTNNA1;ADRA2A;DAB2IP;DDIT3;DUSP4;DUSP6;EGR1;SPRED2;ENG;MECOM;EZH2;FBLN1;DKK1;PHLDA3;NUP62;PPP1R15A;KANK2;TSKU;DKK3;PRELID1;GPS1;PHPT1;PYCARD;SLC25A5;GSTP1;HADH;HMGB2;HSPA1A;HSPA1B;HSPA5;HSPB1;ICAM1;APOD;IGF1;IGFBP5;IL10;ITGA1;ITGA3;TBC1D10C;ARF1;LEP;LGALS3;LIF;LMNA;MCL1;ATF3;NFKBIA;NFKBIL1;OSM;NDU…
GO:0002690	0.000112999	3.13199	6.84083	18	80	positive regulation of leukocyte chemotaxis	CXCL13;CCR1;CCR6;CSF1;LGALS9;RAC2;CCL3;CCL4;CCL5;CCL21;XCL1;CXCL12;XCL2;C3AR1;CCR2;TNFSF14;CXCL14;CD74
GO:0006809	0.000118118	3.59233	5.13062	15	60	nitric oxide biosynthetic process	CLU;DDAH2;DDAH1;GCHFR;ICAM1;IFNG;IL10;INSR;ACP5;PTGIS;SLC7A2;TSPO;TNF;ZC3H12A;CAV1
GO:0002758	0.000119467	1.96984	23.9429	43	280	innate immune response-activating signal transduction	PSMD14;CNPY3;CTSB;CTSL;DAB2IP;DUSP4;DUSP6;FOS;PYCARD;HSPA1A;HSPA1B;ICAM3;IRF7;JUN;NFKB2;NFKBIA;NFKBIL1;MAPK3;PSMA4;PSMA6;PSMA7;PSMB2;PSMB3;PSMB6;PSMB9;PSMB10;PSMC3;PSMC4;PSMD8;PSMD10;PSMD13;PSME1;PSME2;NOD2;UBC;MAPKAPK3;TNIP3;CALM2;CALM3;UNC93B1;CAV1;FADD;RSAD2
GO:0010820	0.000122592	12.8838	0.940614	6	11	positive regulation of T cell chemotaxis	CXCL13;CCL5;XCL1;XCL2;CCR2;TNFSF14
GO:0071706	0.000123617	2.79937	8.72206	21	102	tumor necrosis factor superfamily cytokine production	CLU;PYCARD;GSTP1;HSF1;HSPB1;IFNG;IL10;LGALS9;NFKBIL1;ACP5;SASH3;AXL;CCL3;CCL4;NOD2;TSPO;CCR2;ZFP36;ZC3H12A;FADD;CD2
GO:0006520	0.000124042	1.78326	34.6317	57	405	cellular amino acid metabolic process	PSMD14;BCKDK;FARS2;MTHFD2;PLA2G16;PARK7;COMT;SLC25A10;MBOAT1;DHFR;SARDH;FAH;ETHE1;FPGS;DDAH2;DDAH1;GAMT;IL4I1;GSS;PSAT1;HSD17B10;SERINC2;IDO1;MPST;MTHFD1;PCBD1;PLA2G2A;PLSCR1;PPA1;PSMA4;PSMA6;PSMA7;PSMB2;PSMB3;PSMB6;PSMB9;PSMB10;PSMC3;PSMC4;PSMD8;PSMD10;PSMD13;PSME1;PSME2;PYCR1;SQRDL;SHMT2;PYCRL;SLC7A2;SLC19A1;SMS;VARS;PAX8;ASRGL1;SLC7A5;GGH;SLC25A21
GO:0002688	0.000128853	2.87843	8.12349	20	95	regulation of leukocyte chemotaxis	CXCL13;CCR1;CCR6;CSF1;LGALS9;MPP1;RAC2;CCL3;CCL4;CCL5;CCL21;XCL1;CXCL12;NOD2;XCL2;C3AR1;CCR2;TNFSF14;CXCL14;CD74
GO:0048812	0.000129728	1.52833	71.3157	102	834	neuron projection morphogenesis	CD24;ARPC3;CDK5;PSMD14;MYL12B;MYL12A;B3GNT2;CFL1;CIT;LZTS1;TWF2;CLTA;COL3A1;COL4A1;COL4A2;COL6A1;COL6A3;DAB2IP;DUSP6;EGR2;EPHA1;EPHB6;FGF2;FGF7;EPB41L3;PLXNB2;KIF4A;ZNF683;TSKU;GDI1;GJA1;LAT;DBNL;PACSIN1;APBB1;HPRT1;HSPA8;IL2RB;IL2RG;ITGA1;RHOA;RHOB;RHOC;L1CAM;RHOG;LAMB2;STMN1;ARHGDIA;RAB8A;MET;MMP2;MYL6;NR4A2;PEBP1;TNFRSF12A;PDGFRA;PPP5C;PLXNA3;PSENEN;MAPK3;PSEN2;PSMA4;PSMA6;PSMA7;PSMB2;PSMB3;PS…
GO:0070228	0.000129919	3.7705	4.61756	14	54	regulation of lymphocyte apoptotic process	ADA;PRELID1;IL10;IDO1;LGALS3;LGALS9;PDCD1;BAX;CCL5;NFKBID;FADD;AURKB;CD27;CD74
GO:0044707	0.00013015	1.22954	570.782	636	6675	single-multicellular organism process	ADA;CD24;ARPC3;EBI3;CDK2;SORBS3;CDK4;CDK5;CDK6;PSMD14;RCAN2;SPRY1;SPRY2;CDKN1A;CDKN2A;TRAIP;CDKN2B;MYL12B;HAX1;MAD2L2;TACC3;ANP32B;AGPAT1;AGPAT2;CXCL13;SLC34A2;TACC2;CENPE;MYL12A;CENPF;RGS14;B3GNT2;CFL1;POLQ;GIPC1;PLK2;HPSE;ARID5A;GADD45G;PRDX3;KIF2C;CIT;CORO1A;LZTS1;CMTM7;PARK7;VSIG4;PHB2;MGLL;TWF2;NLRP3;MB21D1;TBCB;OSR2;CLU;CLIC1;AMICA1;CLTA;CCR1;CCR4;CCR6;SPNS2;HSPB6;COL1A1;COL3A1;COL4A1;IQGAP…
GO:0051607	0.000131307	1.88318	27.7909	48	325	defense response to virus	IFITM3;NLRP3;MB21D1;AP1S1;COX8A;APOBEC3D;APOBEC3H;APOBEC3F;FGF7;LSM4;APOBEC3C;PYCARD;ANXA5;HLA-A;IFNG;IL10RB;IRF5;IRF7;ARF1;ATP1B1;OAS3;ATP6V1H;ASB2;POLR3K;PEX13;PLSCR1;EXOSC4;DDIT4;SLC35C1;HTRA1;BCL2;APOBEC3G;SNRPB2;SNRPD1;BST2;DPF3;UNC93B1;HIST1H3A;HIST1H3D;OASL;FADD;RSAD2;CD8A;CD8B;CD28;CD37;ISG15;FAM131B
GO:0022603	0.000138361	1.51583	73.9665	105	865	regulation of anatomical structure morphogenesis	ADA;CDK5;SPRY1;MYL12B;MAD2L2;VAT1;CXCL13;CFL1;CIT;CORO1A;LZTS1;PHB2;TWF2;PALM2;OSR2;COL1A1;COL4A2;CSF1;PIK3R6;CST3;GLIPR2;DAB2IP;SYNE3;DUSP6;LPAR1;DMTN;EPHA1;EZH2;FBLN1;FGF2;FGF7;ALDOA;DKK1;EPB41L3;STAB1;FLT3LG;TSPAN12;DDAH1;CDC42EP4;PLXNB2;PRKD2;GDI1;CXCR3;RGCC;HAS2;HEXB;HSPB1;ICAM1;IFNG;RBPJ;FASLG;RHOA;RHOB;L1CAM;ARHGDIA;LIF;MET;NPR1;TBC1D7;TNFRSF12A;PGF;POR;FBLIM1;BCOR;PID1;PLXNA3;MYDGF;CORO1B…
GO:0032069	0.000138404	7.16453	1.71021	8	20	regulation of nuclease activity	DAB2IP;GZMA;HMGB2;HSPA1A;HSPA5;OAS3;PCNA;BAX
GO:0070230	0.000138404	7.16453	1.71021	8	20	positive regulation of lymphocyte apoptotic process	PRELID1;IL10;IDO1;LGALS9;PDCD1;BAX;CCL5;NFKBID
GO:0034080	0.000142832	4.30585	3.59144	12	42	CENP-A containing nucleosome assembly	CENPA;STRA13;CENPW;HJURP;CENPN;CASC5;CENPM;CENPU;HIST1H4A;HIST1H4C;HIST1H4E;CENPL
GO:0061641	0.000142832	4.30585	3.59144	12	42	CENP-A containing chromatin organization	CENPA;STRA13;CENPW;HJURP;CENPN;CASC5;CENPM;CENPU;HIST1H4A;HIST1H4C;HIST1H4E;CENPL
GO:2000107	0.000142832	4.30585	3.59144	12	42	negative regulation of leukocyte apoptotic process	ADA;IDO1;IRF7;AXL;CCL5;CCL21;CXCL12;NOD2;FADD;AURKB;CD27;CD74
GO:0010212	0.0001431	2.44444	12.057	26	141	response to ionizing radiation	CDKN1A;RAD51AP1;CRYAB;GADD45A;ECT2;EEF1D;EGR1;DDIAS;BRAT1;H2AFX;ICAM1;RHOB;BAX;RAD51;CCND1;BCL2;BCL2L1;RRM1;BRCA1;NABP2;TMEM109;RHNO1;RAD54L;CAV1;SOCS3;TICRR
GO:0016049	0.000151829	1.72318	38.8217	62	454	cell growth	CDK5;CDKN1A;CDKN2A;MAD2L2;DNPH1;CCDC85B;OGFR;TWF2;CISH;CRYAB;CTGF;ATP6V0E2;EMP1;ENO1;BRAT1;EPB41L3;NUPR1;GJA1;SERTAD3;H3F3B;APBB1;IGFBP1;IGFBP2;IGFBP4;IGFBP5;IGFBP6;IGFBP7;CYR61;L1CAM;LAMB2;NPR1;NDUFA13;CRIM1;TNFRSF12A;SERPINE2;PIN1;EXOSC4;PRMT6;PPP2R1A;PPT1;PLXNA3;HTRA1;PSMD10;BCL2;CXCL12;SGK1;SLC9A1;SPP1;AURKA;BST2;DDR1;SLC44A4;HDGFRP2;PSRC1;RAB11A;NRP1;CDK5R1;ATP6V0E1;SEMA5A;ACVR1B;CD38;KIF14
GO:0051170	0.000152005	1.99961	21.9762	40	257	nuclear import	CDKN1A;TACC3;RBCK1;SEC61B;PHB2;NLRP3;DAB2IP;ECT2;NUP62;MDFIC;HNRNPA1;IFNG;APOD;IGF1;IL10;JUN;JUP;TBC1D10C;KPNA2;RHOA;LEP;LGALS9;LMNA;NFKBIA;NFKBIE;NFKBIL1;TONSL;OGG1;PRDX1;MAPK3;PSMD10;RAN;SLC9A1;TNF;TRIP6;TXN;TNFSF14;SEMA5A;CD27;CDH1
GO:0042102	0.000157978	3.03371	7.01185	18	82	positive regulation of T cell proliferation	CD24;EBI3;CORO1A;PYCARD;HLA-A;HLA-DMB;HLA-DPA1;HLA-DPB1;IFNG;IGF1;IGFBP2;SASH3;CCL5;XCL1;CCR2;VCAM1;FADD;CD28
GO:0030097	0.000159148	1.56107	61.653	90	721	hemopoiesis	ADA;CDK6;CDKN2A;CDKN2B;HAX1;TACC3;PRDX3;CMTM7;NLRP3;CCR1;CSF1;PIK3R6;ESCO2;APOBEC3H;EGR1;EGR3;EPAS1;DMTN;MECOM;DDIAS;JMJD6;FLT3LG;FOS;ZNF683;PRELID1;ANXA2;HBZ;HLA-B;HLA-DMA;HLA-G;HMGB2;HMGB3;PRMT1;IRF8;ID2;IFNG;RBPJ;IL10;IRF7;JAG2;JUN;JUNB;LEP;LGALS1;LGALS9;LIF;MEIS1;MEOX1;MITF;MYO1E;NFKBIA;SASH3;ANLN;TESC;SMPD3;AXL;PSEN2;PTGER4;BAX;BCL2;RPA1;RPS19;RRAS;CCL3;CCL5;SEMA4A;ZFP36L1;TNF;C1QC;TOP2A;VCA…
GO:0045637	0.000160149	2.22235	15.5629	31	182	regulation of myeloid cell differentiation	CDK6;HAX1;CCR1;CSF1;FOS;HMGB2;HMGB3;PRMT1;ID2;IFNG;IRF7;JUN;LEP;LIF;MEIS1;MITF;NFKBIA;TESC;CCL3;CCL5;TNF;C1QC;GPR68;HIST1H4A;HIST1H4C;HIST1H4E;FADD;INPP4B;ACVR1B;CD101;ISG15
GO:0007015	0.000160813	1.89247	26.5082	46	310	actin filament organization	ARPC3;ARPC1B;SORBS3;HAX1;MAD2L2;CFL1;CORO1A;TWF2;CTGF;CTNNA1;LPAR1;DMTN;EPHA1;ALDOA;CDC42EP4;RGCC;PYCARD;FHOD1;ICAM1;ARF1;RHOA;NEDD9;PFN1;BRK1;CORO1B;PTGER4;RAC2;BCL2;CCL21;SDC4;CXCL12;WIPF3;MICAL1;SLC9A1;TMSB4X;TPM1;VASP;WAS;ZYX;ARPC5L;CAPG;CAPZB;SH3BGRL3;SEMA5A;ARHGAP18;WDR1
GO:0032886	0.000161193	2.42321	12.1425	26	142	regulation of microtubule-based process	TACC3;TACC2;SPAG5;PLK2;CHEK1;ECT2;SKA1;SKA3;TPX2;CKAP2;CHMP2A;CFAP20;SKA2;KIF11;STMN1;NEK2;CHMP1A;PLK1;BRCA1;AURKA;TBCD;PSRC1;CAV1;CDK5R1;CCNB1;AURKB
GO:0010952	0.000164354	2.32976	13.5106	28	158	positive regulation of peptidase activity	BCAP31;PSMD14;CDKN2A;ANP32B;CTSC;ADRM1;NLRP3;CTGF;FBLN1;MTCH1;PRELID1;PYCARD;HIP1;IFI27;CYR61;FASLG;LGALS9;NDUFA13;CYCS;PIDD1;PSME1;BAX;PERP;TNF;CAV1;TNFSF10;FADD;TNFRSF10A
GO:1903533	0.000168416	1.91837	25.0545	44	293	regulation of protein targeting	SAE1;CDK5;CDKN1A;CDKN2A;HAX1;TACC3;RBCK1;NLRP3;DAB2IP;ECT2;DMTN;MTCL1;GDI1;MDFIC;APOD;IGF1;IL10;JUP;TBC1D10C;RHOA;LEP;LGALS9;MYO1C;NFKBIA;NFKBIE;NFKBIL1;TONSL;OGG1;PRDX1;PSMD8;PSMD10;RAC2;RPL28;SLC9A1;SREBF1;TNF;TRIP6;TXN;TNFSF14;CDK5R1;CDKL2;SEMA5A;CD27;CDH1
GO:0051262	0.000172199	2.51768	10.8598	24	127	protein tetramerization	ALDOA;GPX3;ANXA2;HSD17B10;HLA-DRB1;HLA-DRB5;HPRT1;INSR;PCBD1;DCXR;RPS19;RRM1;RRM2;RXRA;CCL5;SHMT2;TK1;VASP;DCTPP1;HIST1H3A;HIST1H3D;HIST1H4A;HIST1H4C;HIST1H4E
GO:0045428	0.000174441	3.88845	4.19001	13	49	regulation of nitric oxide biosynthetic process	CLU;DDAH2;DDAH1;ICAM1;IFNG;IL10;INSR;ACP5;PTGIS;TSPO;TNF;ZC3H12A;CAV1
GO:0036293	0.000174894	1.94767	23.6009	42	276	response to decreased oxygen levels	ADA;CD24;ACAA2;TACC3;PLK3;CLDN3;CRYAB;CST3;CTGF;DPP4;E2F1;EGR1;ENG;SLC29A1;EPAS1;RGCC;ICAM1;RBPJ;LDHA;LEP;LMNA;LTA;MMP2;ATP1B1;NR4A2;PGF;PKM;DDIT4;AGTRAP;PTGIS;BCL2;BDKRB2;RYR1;CXCL12;SLC9A1;UBC;XRCC1;CAV1;CCNB1;SOCS3;PDLIM1;CD38
GO:0007409	0.000175253	1.55593	61.824	90	723	axonogenesis	CD24;ARPC3;CDK5;PSMD14;MYL12B;MYL12A;B3GNT2;CFL1;TWF2;CLTA;COL3A1;COL4A1;COL4A2;COL6A1;COL6A3;DAB2IP;DUSP6;EGR2;EPHA1;EPHB6;FGF2;FGF7;PLXNB2;KIF4A;ZNF683;TSKU;GDI1;LAT;APBB1;HSPA8;IL2RB;IL2RG;ITGA1;RHOA;RHOB;RHOC;L1CAM;RHOG;LAMB2;STMN1;ARHGDIA;RAB8A;MET;MMP2;MYL6;NR4A2;PEBP1;TNFRSF12A;PDGFRA;PPP5C;PLXNA3;PSENEN;MAPK3;PSEN2;PSMA4;PSMA6;PSMA7;PSMB2;PSMB3;PSMB6;PSMB9;PSMB10;PSMC3;PSMC4;PSMD8;PSMD10;…
GO:0044724	0.000177696	2.45631	11.5439	25	135	single-organism carbohydrate catabolic process	ENO1;ENO2;ALDOA;FUT8;GALK1;GAPDH;GM2A;GPI;GUSB;GYG1;HEXB;IGF1;INSR;ENO4;LDHA;NEU1;PGK1;PKM;DDIT4;PPP1CA;PGM2;PRKAG1;TPI1;CALM2;CALM3
GO:0051098	0.000179822	1.98108	22.1472	40	259	regulation of binding	CDK5;MAD2L2;PLK2;RUVBL2;PARK7;DAB2IP;DDIT3;E2F1;FKBP1A;GZMA;ANXA2;HMGB2;HSPA5;ID2;IGF1;IL10;JUN;LIF;NEK2;NFKBIA;PCBD1;PLK1;HJURP;MAPK3;PSEN2;TRIB3;PTPRF;BAX;RAN;BCL2;SKI;SLPI;AURKA;TXN;CAMK1;CAV1;NRP1;PER2;AURKB;HAND2
GO:0017038	0.000182058	1.91056	25.1401	44	294	protein import	CDKN1A;TACC3;RBCK1;SEC61B;PHB2;NLRP3;CLU;DAB2IP;ECT2;NUP62;MDFIC;IFNG;APOD;IGF1;IL10;JUN;JUP;TBC1D10C;KPNA2;RHOA;LEP;LGALS9;LMNA;NFKBIA;NFKBIE;NFKBIL1;TONSL;OGG1;PRDX1;NDUFA13;PEX13;MAPK3;TOMM22;PSMD10;RAN;SLC9A1;TNF;TRIP6;TXN;TNFSF14;SEMA5A;TIMM50;CD27;CDH1
GO:0032757	0.000182856	4.16667	3.67695	12	43	positive regulation of interleukin-8 production	PARK7;DDIT3;PRKD2;PYCARD;HSPA1A;HSPA1B;LGALS9;NOD2;TNF;AFAP1L2;FADD;CD2
GO:0033044	0.000182998	2.06414	19.2398	36	225	regulation of chromosome organization	MAD2L2;TADA3;CENPE;CENPF;NEK6;RUVBL2;ARID5A;UBE2C;CHEK1;CIT;WDHD1;CDCA5;EID1;PRKD2;PHF19;HMGA1;LIF;MAD2L1;PLK1;BCOR;MAPK3;SKI;BRCA1;SREBF1;BUB1;BUB1B;TTK;CDC45;CCNB1;RPS6KA4;PTTG1;H2AFY;ESPL1;DLGAP5;CDC6;CDC20
GO:0032088	0.000184134	3.25403	5.90022	16	69	negative regulation of NF-kappaB transcription factor activity	CDKN2A;SIVA1;RBCK1;NLRP3;COMMD7;COMMD1;DAB2IP;PYCARD;NFKBIA;NFKBIL1;PSMD10;PTGIS;NOD2;TRIM21;ZC3H12A;NFKBID
GO:0006925	0.000188671	8.35434	1.36817	7	16	inflammatory cell apoptotic process	CDKN2A;CTSL;IFNG;FASLG;IRF7;CCL5;NOD2
GO:0033194	0.000188671	8.35434	1.36817	7	16	response to hydroperoxide	DDIAS;GPX3;MGST1;CCL5;STX4;TRPM2;CD38
GO:0032970	0.000188737	1.86315	27.4488	47	321	regulation of actin filament-based process	ARPC3;ARPC1B;SORBS3;CDK5;HAX1;CFL1;CORO1A;TWF2;CNN2;CTGF;LPAR1;DMTN;EPHA1;CDC42EP4;GJA1;RGCC;PHPT1;PYCARD;FHOD1;ICAM1;JUP;ARF1;RHOA;PDE4B;PDGFRA;PFN1;BRK1;CORO1B;PTGER4;CCL21;SDC4;CXCL12;WIPF3;SLC9A1;BST2;TMSB4X;TPM1;VASP;ARPC5L;CAPG;CAPZB;SH3BGRL3;CAV1;CDK5R1;SEMA5A;ARHGAP18;WDR1
GO:0072358	0.000189332	1.49519	76.2753	107	892	cardiovascular system development	ANP32B;CXCL13;HPSE;COL1A1;COL3A1;COL4A1;COL4A2;COL15A1;E2F7;PIK3R6;CTGF;DAB2IP;DDIT3;DUSP6;TYMP;EGR1;AHR;EGR3;ENG;EPAS1;EPHA1;EPOR;MECOM;FGF2;FKBP1A;DKK1;STAB1;JMJD6;TSPAN12;DDAH1;PRKD2;GJA1;GPI;RBM20;CXCR3;SH3PXD2B;RGCC;ANXA2;HAS2;NR4A1;HSPB1;ID2;ID3;APOD;IGF1;CYR61;RBPJ;FASLG;INSR;ITGA3;JUN;JUNB;RHOB;LIF;LMNA;LY6E;MEIS1;MMP2;MTHFD1;MYO1E;NPR1;PCNA;TNFRSF12A;PDGFRA;PECAM1;PGF;PIN1;BCOR;MYDGF;PLX…
GO:0072359	0.000189332	1.49519	76.2753	107	892	circulatory system development	ANP32B;CXCL13;HPSE;COL1A1;COL3A1;COL4A1;COL4A2;COL15A1;E2F7;PIK3R6;CTGF;DAB2IP;DDIT3;DUSP6;TYMP;EGR1;AHR;EGR3;ENG;EPAS1;EPHA1;EPOR;MECOM;FGF2;FKBP1A;DKK1;STAB1;JMJD6;TSPAN12;DDAH1;PRKD2;GJA1;GPI;RBM20;CXCR3;SH3PXD2B;RGCC;ANXA2;HAS2;NR4A1;HSPB1;ID2;ID3;APOD;IGF1;CYR61;RBPJ;FASLG;INSR;ITGA3;JUN;JUNB;RHOB;LIF;LMNA;LY6E;MEIS1;MMP2;MTHFD1;MYO1E;NPR1;PCNA;TNFRSF12A;PDGFRA;PECAM1;PGF;PIN1;BCOR;MYDGF;PLX…
GO:1901135	0.000198037	1.42027	104.836	140	1226	carbohydrate derivative metabolic process	ADA;DNPH1;ATP5L;B3GNT2;HPSE;PLA2G16;GALNT6;PARK7;ACOT7;NUDT16;COX8A;CST3;ADRA2A;MBOAT1;DAD1;DCN;APOBEC3H;DUT;TYMP;APOBEC3F;ENO1;ENO2;FGF2;ALDOA;PHLDA1;SDF2L1;FUT8;ST6GALNAC3;BACE2;GAMT;GAPDH;FBXO2;FBXO6;GCNT1;ST6GALNAC4;AMPD3;SULT1C4;APOBEC3C;GM2A;GPI;CXCR3;MUC19;C1GALT1C1;GUK1;GUSB;GMPPB;HAS2;HEXB;NT5C;HINT1;STOML2;HMMR;HPRT1;HSPA1A;HSPA1B;HSPA8;IFNG;SLC35B2;SERINC2;IGF1;APRT;INSR;NDUFS7;HDDC3;E…
GO:0016052	0.00020359	2.38182	12.3135	26	144	carbohydrate catabolic process	ENO1;ENO2;ALDOA;FUT8;GALK1;GAPDH;GM2A;GPI;GUSB;GYG1;HEXB;IGF1;INSR;ENO4;LDHA;NAGA;NEU1;PGK1;PKM;DDIT4;PPP1CA;PGM2;PRKAG1;TPI1;CALM2;CALM3
GO:0033632	0.000204029	17.8838	0.684083	5	8	regulation of cell-cell adhesion mediated by integrin	ADA;CXCL13;DPP4;CCL5;FERMT3
GO:0045091	0.000204029	17.8838	0.684083	5	8	regulation of single stranded viral RNA replication via double stranded DNA intermediate	APOBEC3D;APOBEC3H;APOBEC3F;APOBEC3G;TOP2A
GO:0060341	0.000205538	1.42773	100.56	135	1176	regulation of cellular localization	SAE1;BCAP31;CDK5;CDKN1A;CDKN2A;ACAA2;HAX1;TACC3;ANP32B;SIVA1;SPAG5;RBCK1;RER1;CAPN10;CORO1A;CDCA5;PARK7;NLRP3;PLK3;CRYAB;CSK;ADRA2A;COMMD1;DAB2IP;TOR1A;E2F1;ECT2;DMTN;FBLN1;MTCL1;NCS1;RHBDD3;GDI1;GJA1;CHMP2A;CXCR3;SPCS1;RGCC;PHPT1;PYCARD;SLC25A5;MDFIC;HADH;HLA-DRB1;HLA-DRB5;HSPA1A;IFI27;IFNG;APOD;IGF1;IL10;TNFRSF9;ITGA3;JUP;TBC1D10C;ARF1;KISS1;RHOA;RHOG;LEP;LGALS9;LIF;LMNA;MARCKS;MAOB;RAB8A;MYO1C…
GO:0044237	0.000206843	1.22853	859.893	922	10056	cellular metabolic process	NAT2;ADA;CD24;MED16;SH2D3A;SAE1;PDIA6;BCAP31;EBI3;CDK2;SORBS3;CDK4;CDK5;EIF1;CDK6;DDX39A;PSMD14;SPRY1;SPRY2;CDKN1A;CDKN2A;TRAIP;BCKDK;CDKN2B;CDKN3;TUBA1B;TUBB4B;WFDC2;IFITM3;EMG1;ACAA2;HAX1;MAD2L2;TADA3;RNASEH2A;ANP32B;AGPAT1;AGPAT2;SIVA1;MRPL28;CCT4;DRAP1;DNPH1;TRAPPC2B;RBCK1;CENPE;CENPF;ATP5L;RAD51AP1;RGS14;MTX2;PMVK;FARS2;B3GNT2;CFL1;POLQ;CTSC;GIPC1;PLK2;POP4;NEK6;MTHFD2;CGA;CGB;HPSE;RUVBL2;AR…
GO:0051223	0.000209579	1.55025	61.311	89	717	regulation of protein transport	SAE1;BCAP31;CDK5;CDKN1A;CDKN2A;HAX1;TACC3;ANP32B;RBCK1;CAPN10;PARK7;NLRP3;PLK3;CSK;ADRA2A;DAB2IP;ECT2;DMTN;FBLN1;MTCL1;RHBDD3;GDI1;GJA1;SPCS1;RGCC;PHPT1;PYCARD;SLC25A5;MDFIC;HADH;HLA-DRB1;HLA-DRB5;IFI27;IFNG;APOD;IGF1;IL10;TNFRSF9;JUP;TBC1D10C;ARF1;RHOA;LEP;LGALS9;MARCKS;RAB8A;MYO1C;NFKBIA;NFKBIE;NFKBIL1;TONSL;OGG1;PAEP;PRDX1;VPS28;NDFIP2;SRGN;PRKAR1B;CRTAM;PSMD8;PSMD10;PTGER4;RAC2;RPL28;CCL3;CCL…
GO:0002223	0.000213108	2.5349	10.3468	23	121	stimulatory C-type lectin receptor signaling pathway	PSMD14;PYCARD;ICAM3;NFKB2;NFKBIA;PSMA4;PSMA6;PSMA7;PSMB2;PSMB3;PSMB6;PSMB9;PSMB10;PSMC3;PSMC4;PSMD8;PSMD10;PSMD13;PSME1;PSME2;UBC;CALM2;CALM3
GO:0030036	0.000217224	1.64169	45.7481	70	535	actin cytoskeleton organization	ARPC3;ARPC1B;SORBS3;CDK5;HAX1;MAD2L2;CFL1;CAPN10;CORO1A;TWF2;CNN2;CTGF;CTNNA1;ADRA2A;LPAR1;DMTN;EPHA1;FGF7;ALDOA;EPB41L3;CDC42EP4;RGCC;PHPT1;PYCARD;FHOD1;ICAM1;ARF1;KRT8;RHOA;KRT19;RND3;RHOG;ARHGDIB;NEDD9;PDGFRA;PFN1;BRK1;CORO1B;PTGER4;RAC2;BCL2;CCL21;SDC4;CXCL12;PARVG;WIPF3;MICAL1;SLC9A1;BST2;ACTG1;TMSB4X;TNF;TPM1;VASP;WAS;CORO2A;ZYX;DIAPH3;ARPC5L;CAPG;CAPZB;SH3BGRL3;DYNLL1;CDK5R1;SEMA5A;PDLIM7;…
GO:0006284	0.000217487	3.78311	4.27552	13	50	base-excision repair	POLQ;FEN1;HMGA1;LIG1;OGG1;PCNA;POLD1;POLD2;PRMT6;NEIL3;POLD4;RPA1;XRCC1
GO:0032655	0.000217487	3.78311	4.27552	13	50	regulation of interleukin-12 production	TIGIT;HLA-B;HLA-G;IRF8;IFNG;IL10;TNFRSF9;IDO1;IRF5;LGALS9;LTB;ACP5;NOD2
GO:0060337	0.000217918	2.94139	7.18287	18	84	type I interferon signaling pathway	IFITM3;EGR1;HLA-A;HLA-B;HLA-C;HLA-G;IRF8;IFI27;IFI35;IRF5;IRF7;OAS3;BST2;OASL;FADD;SOCS3;RSAD2;ISG15
GO:0071357	0.000217918	2.94139	7.18287	18	84	cellular response to type I interferon	IFITM3;EGR1;HLA-A;HLA-B;HLA-C;HLA-G;IRF8;IFI27;IFI35;IRF5;IRF7;OAS3;BST2;OASL;FADD;SOCS3;RSAD2;ISG15
GO:0006921	0.000220011	3.19356	5.98573	16	70	cellular component disassembly involved in execution phase of apoptosis	BCAP31;CDKN2A;CAPN10;DBNL;H1F0;HMGB2;LMNA;PLEC;CYCS;BAX;CLSPN;TOP2A;VIM;CASP6;STK24;CDH1
GO:0006606	0.000223944	1.97591	21.6341	39	253	protein import into nucleus	CDKN1A;TACC3;RBCK1;SEC61B;PHB2;NLRP3;DAB2IP;ECT2;NUP62;MDFIC;IFNG;APOD;IGF1;IL10;JUN;JUP;TBC1D10C;KPNA2;RHOA;LEP;LGALS9;LMNA;NFKBIA;NFKBIE;NFKBIL1;TONSL;OGG1;PRDX1;MAPK3;PSMD10;RAN;SLC9A1;TNF;TRIP6;TXN;TNFSF14;SEMA5A;CD27;CDH1
GO:0044744	0.000223944	1.97591	21.6341	39	253	protein targeting to nucleus	CDKN1A;TACC3;RBCK1;SEC61B;PHB2;NLRP3;DAB2IP;ECT2;NUP62;MDFIC;IFNG;APOD;IGF1;IL10;JUN;JUP;TBC1D10C;KPNA2;RHOA;LEP;LGALS9;LMNA;NFKBIA;NFKBIE;NFKBIL1;TONSL;OGG1;PRDX1;MAPK3;PSMD10;RAN;SLC9A1;TNF;TRIP6;TXN;TNFSF14;SEMA5A;CD27;CDH1
GO:1902593	0.000223944	1.97591	21.6341	39	253	single-organism nuclear import	CDKN1A;TACC3;RBCK1;SEC61B;PHB2;NLRP3;DAB2IP;ECT2;NUP62;MDFIC;IFNG;APOD;IGF1;IL10;JUN;JUP;TBC1D10C;KPNA2;RHOA;LEP;LGALS9;LMNA;NFKBIA;NFKBIE;NFKBIL1;TONSL;OGG1;PRDX1;MAPK3;PSMD10;RAN;SLC9A1;TNF;TRIP6;TXN;TNFSF14;SEMA5A;CD27;CDH1
GO:0007076	0.00022743	10.7358	1.02612	6	12	mitotic chromosome condensation	SMC2;CDCA5;NCAPH;CHMP1A;NUSAP1;NCAPG
GO:0007253	0.00022743	10.7358	1.02612	6	12	cytoplasmic sequestering of NF-kappaB	IL10;NFKBIA;PSMD10;TRIP6;TNFSF14;CD27
GO:0010819	0.00022743	10.7358	1.02612	6	12	regulation of T cell chemotaxis	CXCL13;CCL5;XCL1;XCL2;CCR2;TNFSF14
GO:0032075	0.00022743	10.7358	1.02612	6	12	positive regulation of nuclease activity	DAB2IP;HMGB2;HSPA1A;HSPA5;PCNA;BAX
GO:0045019	0.00022743	10.7358	1.02612	6	12	negative regulation of nitric oxide biosynthetic process	IL10;ACP5;PTGIS;TSPO;ZC3H12A;CAV1
GO:1904406	0.00022743	10.7358	1.02612	6	12	negative regulation of nitric oxide metabolic process	IL10;ACP5;PTGIS;TSPO;ZC3H12A;CAV1
GO:0008637	0.000231491	2.58199	9.74819	22	114	apoptotic mitochondrial changes	CDKN2A;ACAA2;SIVA1;CLU;E2F1;PRELID1;PYCARD;SLC25A5;HSPA1A;IGF1;JUN;LMNA;MCL1;PSMD10;BAX;BCL2;BCL2L1;YWHAH;DYNLL1;TNFSF10;BMF;TIMM50
GO:0031055	0.000232066	4.0362	3.76246	12	44	chromatin remodeling at centromere	CENPA;STRA13;CENPW;HJURP;CENPN;CASC5;CENPM;CENPU;HIST1H4A;HIST1H4C;HIST1H4E;CENPL
GO:0042992	0.000232066	4.0362	3.76246	12	44	negative regulation of transcription factor import into nucleus	TACC3;NLRP3;IL10;TBC1D10C;NFKBIA;NFKBIE;NFKBIL1;TONSL;PSMD10;TRIP6;TNFSF14;CD27
GO:0045185	0.000232216	2.73196	8.46553	20	99	maintenance of protein location	TACC3;KDELR1;TWF2;SYNE3;EPB41L3;HSPA5;IL10;JUP;NFKBIA;NFKBIE;NFKBIL1;TONSL;SRGN;PSMD10;TMSB4X;TRIP6;CAV1;GPAA1;TNFSF14;CD27
GO:1903034	0.00023224	1.773	32.3229	53	378	regulation of response to wounding	ADA;HPSE;PARK7;MGLL;NLRP3;ADRA2A;DMTN;FGF2;RHBDD3;GJA1;SCARA5;GSTP1;ANXA2;ANXA5;APOD;IL1R1;IL10;IDO1;LTA;OSM;TNFRSF12A;PDGFRA;GPRC5B;SERPINE2;PLA2G2A;ACP5;PBK;MMP26;PSMA6;PTGER4;PTGIS;PTPRF;RPS19;CCL3;CCL4;CCL5;XCL1;NOD2;SLC7A2;CHID1;SPP1;SERPING1;TNF;C3;C4BPA;CCR2;ZYX;STK24;CAV1;PPAP2B;VAMP8;SOCS3;CD28
GO:0001666	0.000235595	1.93347	23.1733	41	271	response to hypoxia	ADA;CD24;ACAA2;TACC3;PLK3;CLDN3;CRYAB;CST3;DPP4;E2F1;EGR1;ENG;SLC29A1;EPAS1;RGCC;ICAM1;RBPJ;LDHA;LEP;LMNA;LTA;MMP2;ATP1B1;NR4A2;PGF;PKM;DDIT4;AGTRAP;PTGIS;BCL2;BDKRB2;RYR1;CXCL12;SLC9A1;UBC;XRCC1;CAV1;CCNB1;SOCS3;PDLIM1;CD38
GO:1901361	0.000236694	1.6759	41.045	64	480	organic cyclic compound catabolic process	ADA;CDKN2A;RNASEH2A;DNPH1;LSM6;COMT;NUDT16;APOBEC3H;DUT;TYMP;APOBEC3F;FAH;FEN1;LSM4;IL4I1;AMPD3;LSM1;APOBEC3C;DCPS;H1F0;NT5C;HINT1;HMGB2;HPRT1;IGF1;IDO1;INSR;LIG1;MAOA;MAOB;NUDT1;OGG1;PCBD1;PDE4B;PELO;CYCS;EXOSC4;DDIT4;PPP2R1A;PRKAG1;LSM2;BAX;APOBEC3G;RNH1;RPL8;RPL26;RPL28;RPLP0;RPLP1;RPS7;RPS15A;RPS19;RPS26;BLVRA;BLVRB;ZFP36L1;YWHAH;ZFP36;BTG2;DCTPP1;WIBG;SCARB1;GDA;EIF4A3
GO:0031103	0.000236965	4.38333	3.2494	11	38	axon regeneration	CTNNA1;DHFR;APOD;JUN;LAMB2;PTPRF;BCL2;RXRA;SPP1;TSPO;STK24
GO:0061640	0.000236965	4.38333	3.2494	11	38	cytoskeleton-dependent cytokinesis	KIF20A;CFL1;KIF4A;CKAP2;RHOA;NUSAP1;PLK1;ANLN;CEP55;AURKB;KIF23
GO:0044711	0.000237514	1.3604	139.81	179	1635	single-organism biosynthetic process	ADA;ACAA2;MAD2L2;AGPAT1;AGPAT2;MRPL28;ATP5L;PMVK;B3GNT2;MTHFD2;PLA2G16;MRPL3;PARK7;ACOT7;MGLL;MB21D1;MRPL54;FAM213B;COL1A1;E2F7;SLC25A10;PIK3R6;CTGF;ADRA2A;MBOAT1;CYP19A1;DCN;DHFR;CYB5R3;DUT;TYMP;ENO1;ENO2;FABP5;FASN;ALDH1A3;ALDH9A1;FDXR;FEN1;FGF2;FGF7;ALDOA;FPGS;FUT8;ST6GALNAC3;PRDX5;GAMT;GAPDH;ST6GALNAC4;DKK3;CPNE7;AMPD3;GPI;RGCC;MRPL13;ORMDL2;GSS;GSTM4;GSTP1;GUK1;GYG1;GMPPB;PSAT1;HAS2;HEXB;STO…
GO:0055086	0.000238846	1.54709	60.7124	88	710	nucleobase-containing small molecule metabolic process	ADA;DNPH1;ATP5L;PARK7;ACOT7;MB21D1;NUDT16;COX8A;ADRA2A;APOBEC3H;DHFR;DUT;TYMP;APOBEC3F;ENO1;ENO2;ALDOA;FUT8;PRDX5;GAMT;GAPDH;AMPD3;SULT1C4;APOBEC3C;GPI;CXCR3;GUK1;GMPPB;NT5C;HINT1;STOML2;HPRT1;HSPA1A;HSPA1B;HSPA8;SLC35B2;IGF1;APRT;INSR;NDUFS7;HDDC3;ENO4;LDHA;MDH2;MPP1;NUDT1;MTHFD1;NDUFB5;NDUFS2;NDUFS5;NDUFS8;ATP1B1;NPR1;NPR3;OGG1;ATP5C1;DCXR;PDE4B;ATP5G3;ATP5J;PGK1;PKM;ATP5O;CYCS;DDIT4;UCKL1;PID1…
GO:0007265	0.000242529	1.63444	45.9191	70	537	Ras protein signal transduction	CDK2;PSMD14;SPRY1;SPRY2;CDKN1A;CDKN2A;CFL1;PLK2;PARK7;COL3A1;IQGAP3;CSF1;ADRA2A;DAB2IP;DUSP6;ECT2;LPAR1;FGF2;FGF7;PSD4;CDC42EP4;NUP62;GDI1;LAT;DBNL;IGF1;IL2RB;IL2RG;ITGA3;RHOA;RHOB;RHOG;ARHGAP4;ARHGDIA;ARHGDIB;RAB8A;PEBP1;PDGFRA;PPP5C;BRK1;MAPK3;PSMA4;PSMA6;PSMA7;PSMB2;PSMB3;PSMB6;PSMB9;PSMB10;PSMC3;PSMC4;PSMD8;PSMD10;PSMD13;PSME1;PSME2;PLEKHG1;RRAS;EPS8L2;TIAM1;UBC;MAPKAPK3;CALM2;CALM3;ARHGEF39;…
GO:0032507	0.000244772	2.80779	7.86696	19	92	maintenance of protein location in cell	TACC3;KDELR1;TWF2;SYNE3;EPB41L3;HSPA5;IL10;JUP;NFKBIA;NFKBIE;NFKBIL1;TONSL;PSMD10;TMSB4X;TRIP6;CAV1;GPAA1;TNFSF14;CD27
GO:0035966	0.000245208	2.19311	15.2209	30	178	response to topologically incorrect protein	PDIA6;YIF1A;SEC61B;PDIA5;CLU;DAB2IP;DDIT3;TOR1A;PPP1R15A;SDF2L1;FBXO6;HDGF;DNAJB2;HSPA1A;HSPA5;HSPA8;HSPB1;IFNG;IGFBP1;LMNA;ASNA1;ATF3;DNAJB11;MYDGF;BAX;CCND1;UFD1L;MANF;SERPINH1;DERL3
GO:0043123	0.000245208	2.19311	15.2209	30	178	positive regulation of I-kappaB kinase/NF-kappaB signaling	RBCK1;PLK2;NEK6;ECT2;LPAR1;EEF1D;FKBP1A;NUP62;GJA1;SLC35B2;FASLG;RHOA;RHOC;LGALS1;LGALS9;GPRC5B;NDFIP2;PPP5C;TMEM9B;CCL21;NOD2;BST2;TNF;TRIP6;UBC;TMEM101;TNFSF14;TNFSF10;FADD;CD27
GO:0032869	0.000245935	1.758	33.178	54	388	cellular response to insulin stimulus	CDK2;PSMD14;CAPN10;CISH;AP3S1;DAB2IP;ATP6V0E2;DUSP6;EGR1;EIF4EBP1;FGF2;FGF7;ATP6V0D2;LAT;IGFBP1;APRT;IL2RB;IL2RG;INSR;LEP;RAB8A;PEBP1;MZB1;PDGFRA;ATP6V1H;PID1;PPP5C;PRKAG1;MAPK3;PSMA4;PSMA6;PSMA7;PSMB2;PSMB3;PSMB6;PSMB9;PSMB10;PSMC3;PSMC4;PSMD8;PSMD10;PSMD13;PSME1;PSME2;TRIB3;RHEB;RXRA;SLC9A1;SREBF1;UBC;CALM2;CALM3;ATP6V0E1;SOCS3
GO:0002399	0.000248123	42.8965	0.427552	4	5	MHC class II protein complex assembly	HLA-DMA;HLA-DMB;HLA-DRA;HLA-DRB1
GO:0002503	0.000248123	42.8965	0.427552	4	5	peptide antigen assembly with MHC class II protein complex	HLA-DMA;HLA-DMB;HLA-DRA;HLA-DRB1
GO:0030885	0.000248123	42.8965	0.427552	4	5	regulation of myeloid dendritic cell activation	FLT3LG;IL10;CD2;CD37
GO:0036462	0.000248123	42.8965	0.427552	4	5	TRAIL-activated apoptotic signaling pathway	PARK7;ATF3;FADD;TNFRSF10A
GO:0071680	0.000248123	42.8965	0.427552	4	5	response to indole-3-methanol	CTNNA1;JUP;BRCA1;CDH1
GO:0071681	0.000248123	42.8965	0.427552	4	5	cellular response to indole-3-methanol	CTNNA1;JUP;BRCA1;CDH1
GO:0022617	0.000249018	2.44593	11.1164	24	130	extracellular matrix disassembly	COL1A1;COL3A1;COL4A1;COL4A2;COL6A1;COL6A3;COL15A1;CST3;CTSB;CTSD;CTSL;DCN;DPP4;ENG;SH3PXD2B;LAMB3;MMP2;NID1;SPP1;BSG;TPSAB1;DDR1;COL18A1;CDH1
GO:0034340	0.000254716	2.8973	7.26838	18	85	response to type I interferon	IFITM3;EGR1;HLA-A;HLA-B;HLA-C;HLA-G;IRF8;IFI27;IFI35;IRF5;IRF7;OAS3;BST2;OASL;FADD;SOCS3;RSAD2;ISG15
GO:0040007	0.000254831	1.47319	79.4392	110	929	growth	CDK5;SPRY1;SPRY2;CDKN1A;CDKN2A;MAD2L2;DNPH1;RUVBL2;CCDC85B;OGFR;TWF2;CISH;COMP;CRYAB;CSF1;CTGF;DAB2IP;ATP6V0E2;CYP19A1;DUSP6;EMP1;ENO1;EZH2;BRAT1;FGF2;FGF7;EPB41L3;TNS2;FKBP8;ASPM;GAMT;NUPR1;GJA1;SERTAD3;H3F3B;APBB1;HSF1;IRF8;IFNG;APOD;IGF1;IGFBP1;IGFBP2;IGFBP4;IGFBP5;IGFBP6;IGFBP7;CYR61;RBPJ;IL10;INSR;L1CAM;LAMB2;LEP;LTA;LY6E;MT1F;NEDD9;NPR1;OSM;NDUFA13;CRIM1;TNFRSF12A;SERPINE2;PIN1;PKM;SASH3;PO…
GO:0030029	0.000260329	1.60155	50.1091	75	586	actin filament-based process	ARPC3;ARPC1B;SORBS3;CDK5;HAX1;MAD2L2;CFL1;CAPN10;CORO1A;TWF2;CNN2;CTGF;CTNNA1;ADRA2A;LPAR1;DMTN;EPHA1;FGF7;ALDOA;EPB41L3;CDC42EP4;RGCC;PHPT1;PYCARD;FHOD1;ICAM1;ARF1;KRT8;RHOA;KRT19;RND3;RHOG;ARHGDIB;MYL6;MYO1E;NEDD9;PDE4B;PDGFRA;PFN1;BRK1;CORO1B;PTGER4;RAC2;BCL2;CCL21;SDC4;CXCL12;PARVG;WIPF3;MICAL1;SLC9A1;BST2;ACTG1;TMSB4X;TNF;TPM1;TPM4;VASP;VIM;WAS;CORO2A;ZYX;DIAPH3;ARPC5L;CAPG;CAPZB;SH3BGRL3;DY…
GO:0070227	0.000261797	3.13528	6.07124	16	71	lymphocyte apoptotic process	ADA;SIVA1;PRELID1;FASLG;IL10;IDO1;LGALS3;LGALS9;PDCD1;BAX;CCL5;NFKBID;FADD;AURKB;CD27;CD74
GO:0002819	0.000263556	2.55406	9.8337	22	115	regulation of adaptive immune response	ADA;NLRP3;PYCARD;HLA-A;HLA-B;IFNG;IL10;IRF7;LTA;SASH3;PVRL2;XCL1;NOD2;TNF;C3;C4BPA;CCR2;WAS;FADD;RSAD2;CD28;IL27RA
GO:0030030	0.000264718	1.38067	122.28	159	1430	cell projection organization	CD24;ARPC3;CDK5;PSMD14;MYL12B;MYL12A;B3GNT2;CFL1;PLK2;CIT;CORO1A;LZTS1;TWF2;CLTA;COL3A1;COL4A1;COL4A2;COL6A1;COL6A3;CTNNA1;DAB2IP;PRICKLE2;DHFR;DUSP6;TOR1A;E2F4;LPAR1;EGR2;EMP1;DMTN;EPHA1;EPHB6;EZH2;FGF2;FGF7;EPB41L3;NCS1;CDC42EP4;PLXNB2;KIF4A;ZNF683;TSKU;GDI1;GJA1;LAT;GRN;DBNL;CFAP20;PACSIN1;APBB1;HPRT1;PRMT1;HSPA8;ICAM1;APOD;IL2RB;IL2RG;ITGA1;ITGA3;JUN;ARF1;RHOA;RHOB;RHOC;L1CAM;RHOG;LAMB2;STMN1…
GO:0050864	0.000267339	2.69763	8.55104	20	100	regulation of B cell activation	ADA;CDKN1A;CDKN2A;AHR;HMGB3;ID2;IFNG;IL10;TBC1D10C;MZB1;SASH3;BCL2;NOD2;SLA2;CD27;CD28;IL27RA;CD38;CD74;CD81
GO:0031577	0.000269312	3.68331	4.36103	13	51	spindle checkpoint	MAD2L2;CENPF;UBE2C;BIRC5;MAD2L1;PLK1;CASC5;BUB1;BUB1B;TTK;CCNB1;AURKB;CDC20
GO:0032615	0.000269312	3.68331	4.36103	13	51	interleukin-12 production	TIGIT;HLA-B;HLA-G;IRF8;IFNG;IL10;TNFRSF9;IDO1;IRF5;LGALS9;LTB;ACP5;NOD2
GO:0070231	0.000269312	3.68331	4.36103	13	51	T cell apoptotic process	ADA;SIVA1;PRELID1;FASLG;IDO1;LGALS3;LGALS9;PDCD1;BAX;CCL5;NFKBID;FADD;CD27
GO:0002507	0.000269968	5.37509	2.30878	9	27	tolerance induction	CCR4;ICOS;HLA-B;HLA-G;IDO1;LGALS9;PDCD1;C3;C3AR1
GO:0051259	0.000272106	1.69622	38.0521	60	445	protein oligomerization	POLQ;NACC1;NLRP3;CLU;COL1A1;COL6A1;CLDN3;CRYAB;CTNNA1;TOR1A;ECT2;ALDOA;GCHFR;GJA1;CHMP2A;TOR2A;SCARA5;GPX3;ANXA2;HSD17B10;ANXA5;EHD4;STOML2;HLA-DRB1;HLA-DRB5;HPRT1;TNFRSF9;INSR;KCNA6;MGST1;PCBD1;DCXR;KCTD5;PPP5C;BRK1;BAX;RAD51;RPS19;RRM1;RRM2;RXRA;CCL5;NOD2;SHMT2;SKI;SLC9A1;TRIM21;TK1;VASP;DCTPP1;KCTD17;CLPP;HIST1H3A;HIST1H3D;HIST1H4A;HIST1H4C;HIST1H4E;CAV1;FADD;BMF
GO:0034622	0.000272874	1.49823	71.0591	100	831	cellular macromolecular complex assembly	ARPC3;ARPC1B;TUBA1B;TUBB4B;HAX1;ANP32B;CENPA;CENPE;CENPF;ADRM1;UBE2C;CORO1A;TWF2;NLRP3;CLU;CRYAB;AHR;STRA13;TUBB;DMTN;FKBP1A;CDC42EP4;LSM4;NDUFAF3;CHMP2A;UBE2S;RRP7A;PYCARD;H1F0;HIST1H1E;H2AFX;HIST1H2BD;HIST1H2BB;H3F3B;HIP1;HLA-DMA;HLA-DMB;HLA-DRA;HLA-DRB1;HMGB2;ICAM1;NDUFS7;CENPW;STMN1;MCM2;NDUFS5;NDUFS8;MRPS7;POMP;PFN1;ANLN;HJURP;ASF1B;CENPN;PMEPA1;PSMC3;PSMC4;CASC5;PSMD10;RAD51;RPA1;RPS19;CCL5…
GO:0051234	0.000279842	1.23539	388.474	445	4543	establishment of localization	ADA;CD24;SAE1;ARPC3;TSPAN1;KIF20A;BCAP31;CDK2;CNIH1;CDK5;DDX39A;PLIN3;MFSD10;SPRY1;SPRY2;CDKN1A;CDKN2A;TUBA1B;NDC80;ACAA2;HAX1;TACC3;DCTN2;ANP32B;SLC34A2;SIVA1;CCT4;CENPA;TRAPPC2B;SPAG5;RBCK1;CENPE;CENPF;ATP5L;RGS14;MTX2;CFL1;GIPC1;RUVBL2;USP20;YIF1A;KDELR1;SEC61B;KIF2C;RER1;ZWINT;CAPN10;CORO1A;PRAF2;CDCA5;PARK7;PHB2;GABARAP;SFT2D1;NLRP3;ARHGAP33;AP1S1;AP3S1;CLU;CLIC1;SFXN4;CLTA;CCR1;CCR5;SPNS2;P…
GO:0090263	0.000280629	2.42291	11.2019	24	131	positive regulation of canonical Wnt signaling pathway	PSMD14;COL1A1;ASPM;RBPJ;JUP;GPRC5B;PSMA4;PSMA6;PSMA7;PSMB2;PSMB3;PSMB6;PSMB9;PSMB10;PSMC3;PSMC4;PSMD8;PSMD10;PSMD13;PSME1;PSME2;SFRP4;UBC;CAV1
GO:0010950	0.000285766	2.3223	12.57	26	147	positive regulation of endopeptidase activity	BCAP31;PSMD14;CDKN2A;ANP32B;CTSC;ADRM1;NLRP3;CTGF;MTCH1;PRELID1;PYCARD;HIP1;IFI27;CYR61;FASLG;LGALS9;NDUFA13;CYCS;PIDD1;PSME1;BAX;PERP;TNF;TNFSF10;FADD;TNFRSF10A
GO:0045839	0.000293777	3.42682	4.9596	14	58	negative regulation of mitotic nuclear division	MAD2L2;CENPF;UBE2C;CHEK1;RGCC;MAD2L1;PLK1;AURKAIP1;BUB1;BUB1B;TTK;CCNB1;PTTG1;CDC20
GO:0032147	0.000294288	1.6749	39.7623	62	465	activation of protein kinase activity	PSMD14;GADD45G;PARK7;IQGAP3;ADRA2A;DAB2IP;GADD45A;DUSP6;ECT2;LPAR1;FGF2;FGF7;TPX2;LAT;RGCC;DBNL;MDFIC;IL2RB;IL2RG;INSR;ITGA1;MET;GADD45B;PEBP1;PDGFRA;GPRC5B;ZAK;PPP5C;PRKAR1B;MAPK3;PSMA4;PSMA6;PSMA7;PSMB2;PSMB3;PSMB6;PSMB9;PSMB10;PSMC3;PSMC4;PSMD8;PSMD10;PSMD13;PSME1;PSME2;CCL5;CLSPN;NOD2;TNF;TXN;UBC;MAPKAPK3;CALM2;CALM3;STK24;TNFRSF10A;MAP3K6;S1PR2;CD74;CD81;CDK1;KIF14
GO:0071704	0.000294786	1.2247	887.17	947	10375	organic substance metabolic process	ADA;CD24;MED16;SH2D3A;SAE1;DPP3;PDIA6;BCAP31;EBI3;CDK2;SORBS3;CDK4;CDK5;EIF1;CDK6;DDX39A;PSMD14;SPRY1;SPRY2;CDKN1A;CDKN2A;TRAIP;BCKDK;CDKN2B;CDKN3;TUBA1B;TUBB4B;WFDC2;IFITM3;EMG1;ACAA2;HAX1;MAD2L2;TADA3;RNASEH2A;ANP32B;AGPAT1;AGPAT2;SIVA1;MRPL28;CCT4;DRAP1;DNPH1;TRAPPC2B;RBCK1;CENPE;CENPF;ATP5L;RAD51AP1;RGS14;MTX2;PMVK;FARS2;B3GNT2;CFL1;POLQ;CTSC;GIPC1;PLK2;POP4;NEK6;MTHFD2;CGA;CGB;HPSE;RUVBL2;AR…
GO:0071363	0.000300003	1.48176	74.6506	104	873	cellular response to growth factor stimulus	PSMD14;SPRY1;SPRY2;CDKN1A;CDKN2B;CXCL13;GIPC1;CORO1A;FSTL1;TWF2;CLTA;COL1A1;COL3A1;COL4A2;CTGF;DAB2IP;DUSP4;DUSP6;E2F1;E2F4;ECT2;EGR1;EGR3;ENG;FGF2;FGF7;FKBP1A;DKK1;FOS;PPP1R15A;FKBP8;FUT8;PRKD2;MYOF;LAT;HAS2;EHD4;NR4A1;HSPA5;HSPB1;CYR61;RBPJ;IL2RB;IL2RG;INSR;ITGA3;JUN;JUNB;RHOA;ARHGAP4;ARHGDIA;MYO1C;NFKBIA;PEBP1;PDGFRA;PIN1;DDIT4;PPP1CA;PPP2R1A;PPP5C;PRKAR1B;PSENEN;MAPK3;HTRA1;PSEN2;PSMA4;PSMA6;…
GO:0090224	0.000300854	6.14022	1.88123	8	22	regulation of spindle organization	TPX2;CHMP2A;CHMP1A;PLK1;AURKA;PSRC1;CCNB1;AURKB
GO:0002889	0.000304809	4.2265	3.33491	11	39	regulation of immunoglobulin mediated immune response	IFNG;IL10;LTA;PVRL2;XCL1;NOD2;TNF;C3;C4BPA;CD28;IL27RA
GO:0002220	0.000309407	2.45911	10.6033	23	124	innate immune response activating cell surface receptor signaling pathway	PSMD14;PYCARD;ICAM3;NFKB2;NFKBIA;PSMA4;PSMA6;PSMA7;PSMB2;PSMB3;PSMB6;PSMB9;PSMB10;PSMC3;PSMC4;PSMD8;PSMD10;PSMD13;PSME1;PSME2;UBC;CALM2;CALM3
GO:0002274	0.000319035	2.30311	12.6555	26	148	myeloid leukocyte activation	CLU;CSF1;JMJD6;FLT3LG;LAT;PYCARD;RBPJ;IL10;JUN;LGALS9;PLSCR1;PVRL2;RAC2;CCL3;CCL5;SLC7A2;STX4;CCR2;LAT2;NR4A3;ZC3H12A;VAMP8;STX11;CD2;CD37;CD74
GO:0006457	0.000325143	2.01615	19.0688	35	223	protein folding	PDIA6;TUBA1B;TUBB4B;CCT4;RUVBL2;PDIA5;TBCB;CLU;CRYAB;TOR1A;FKBP1A;FKBP2;FKBP8;TOR2A;HLA-DMA;DNAJB2;HSPA1A;HSPA1B;HSPA5;HSPA8;PPIL1;DNAJB11;PFDN4;PPIB;QSOX1;ACTB;TBCD;TUBA4A;TXN;PDCL3;ALG12;TUBA1C;AIP;MPDU1;CD74
GO:0090150	0.000325419	1.75482	31.9809	52	374	establishment of protein localization to membrane	CD24;CDK5;SEC61B;RER1;CSK;SYNE3;E2F1;RILPL2;DMTN;MTCL1;TSPAN17;GDI1;SPCS1;PACSIN1;ANXA2;ITGA3;JUP;KRT18;RHOG;ASNA1;MYO1C;ATP1B1;NDUFA13;ZDHHC3;TESC;PID1;TOMM22;BAX;BCL2;BCL2L1;RPL8;RPL26;RPL28;RPLP0;RPLP1;RPN1;RPS7;RPS15A;RPS19;RPS26;SSR4;STX4;BSG;TNF;YWHAH;ZDHHC12;DYNLL1;RAB11A;CDK5R1;BMF;PKDCC;CDH1
GO:0051093	0.000326507	1.51529	64.6459	92	756	negative regulation of developmental process	CDK5;CDK6;CDKN2A;MAD2L2;VAT1;ANP32B;PLK2;CCDC85B;CIT;PHB2;CCR1;COL3A1;COL4A2;CST3;CTNNA1;DAB2IP;DDIT3;E2F1;LPAR1;S1PR3;DMTN;EZH2;FBLN1;EFEMP1;DKK1;STAB1;ASPM;GDI1;GJA1;LSM1;FUOM;CXCR3;TRIB2;RGCC;HLA-G;HMGB3;PRMT1;ID2;ID3;ID4;IFNG;IGF1;IGFBP5;RBPJ;FASLG;RHOA;LEP;LGALS1;ARHGDIA;ARHGDIB;LIF;MEIS1;NFKBIA;NPR1;TBC1D7;PDCD1;BCOR;SRGN;PLXNA3;PTBP1;TRIB3;CCND1;BCL2;CCL3;SEMA4A;SKI;SPP1;TSPO;THY1;TNF;C1QC…
GO:0001936	0.000327174	2.73255	8.03798	19	94	regulation of endothelial cell proliferation	EGR3;ENG;FGF2;PRKD2;GJA1;CXCR3;RGCC;HMGB2;NR4A1;JUN;PGF;MYDGF;CXCL12;NR2F2;PDCL3;CAV1;NRP1;ALDH1A2;SEMA5A
GO:0042990	0.000327174	2.73255	8.03798	19	94	regulation of transcription factor import into nucleus	TACC3;RBCK1;NLRP3;IL10;TBC1D10C;RHOA;LGALS9;NFKBIA;NFKBIE;NFKBIL1;TONSL;PRDX1;PSMD10;SLC9A1;TNF;TRIP6;TNFSF14;CD27;CDH1
GO:0034728	0.00034637	2.20969	14.1092	28	165	nucleosome organization	ANP32B;CENPA;STRA13;H1F0;HIST1H1E;H2AFX;HIST1H2BD;HIST1H2BB;H3F3B;HMGB2;HMGA1;CENPW;MCM2;HJURP;ASF1B;CENPN;CASC5;CENPM;CENPU;HIST1H2BG;HIST1H2BC;HIST1H3A;HIST1H3D;HIST1H4A;HIST1H4C;HIST1H4E;CENPL;H2AFY
GO:0042787	0.00034637	2.20969	14.1092	28	165	protein ubiquitination involved in ubiquitin-dependent protein catabolic process	PSMD14;CDKN2A;UBE2C;CLU;UHRF1;ASB2;PLK1;PSMA4;PSMA6;PSMA7;PSMB2;PSMB3;PSMB6;PSMB9;PSMB10;PSMC3;PSMC4;PSMD8;PSMD10;PSMD13;PSME1;PSME2;KLHL25;UBC;PDCL3;CCNB1;CDK1;CDC20
GO:0071897	0.000349082	2.43484	10.6888	23	125	DNA biosynthetic process	CDKN1A;MAD2L2;CENPF;POLQ;CTGF;PARM1;PRKD2;GJA1;RGCC;LIG1;PCNA;DTL;POLD1;POLD2;POLD4;RPA1;TK1;C3AR1;UBC;UFD1L;UBE2L6;ISG15;KIAA0101
GO:0021543	0.000355676	2.28424	12.741	26	149	pallium development	CDK5;CDK6;TACC3;TACC2;COL3A1;DAB2IP;EMX2;EZH2;ASPM;WDR62;CCDC141;H2AFX;ID4;MDK;PEX13;PLXNA3;GNG12;BAX;XRCC1;LRP8;BTG2;NR4A3;NRP1;CDK5R1;ARHGAP11B;KIF14
GO:0002455	0.000366082	3.16844	5.64369	15	66	humoral immune response mediated by circulating immunoglobulin	CLU;HLA-DQB1;HLA-DRB1;HLA-DRB5;LTA;NOD2;SERPING1;C1QA;TNF;C1QB;C1QC;C1R;C1S;C3;C4BPA
GO:0042308	0.000366082	3.16844	5.64369	15	66	negative regulation of protein import into nucleus	TACC3;NLRP3;DAB2IP;MDFIC;APOD;IL10;TBC1D10C;NFKBIA;NFKBIE;NFKBIL1;TONSL;PSMD10;TRIP6;TNFSF14;CD27
GO:1904590	0.000366082	3.16844	5.64369	15	66	negative regulation of protein import	TACC3;NLRP3;DAB2IP;MDFIC;APOD;IL10;TBC1D10C;NFKBIA;NFKBIE;NFKBIL1;TONSL;PSMD10;TRIP6;TNFSF14;CD27
GO:0042991	0.000376754	2.69642	8.12349	19	95	transcription factor import into nucleus	TACC3;RBCK1;NLRP3;IL10;TBC1D10C;RHOA;LGALS9;NFKBIA;NFKBIE;NFKBIL1;TONSL;PRDX1;PSMD10;SLC9A1;TNF;TRIP6;TNFSF14;CD27;CDH1
GO:0097194	0.000376754	2.69642	8.12349	19	95	execution phase of apoptosis	BCAP31;CDKN2A;CAPN10;CXCR3;DBNL;H1F0;HMGB2;LMNA;PLEC;CYCS;PTGIS;BAX;BCL2L1;CLSPN;TOP2A;VIM;CASP6;STK24;CDH1
GO:0061136	0.000377037	1.95522	20.6935	37	242	regulation of proteasomal protein catabolic process	BCAP31;PSMD14;MAD2L2;CENPE;CENPF;GIPC1;PLK2;NEK6;USP20;UBE2C;PARK7;CLU;PLK3;COMMD1;DAB2IP;TRIB2;DNAJB2;MAD2L1;PLK1;PBK;PSMC3;PSMC4;PSMD10;USP35;TRIB3;RAD23A;SUMO2;AURKA;BUB1;BUB1B;TTK;CAV1;CCNB1;ESPL1;DLGAP5;CDC6;CDC20
GO:0002712	0.000388288	4.08049	3.42042	11	40	regulation of B cell mediated immunity	IFNG;IL10;LTA;PVRL2;XCL1;NOD2;TNF;C3;C4BPA;CD28;IL27RA
GO:0072594	0.00039137	1.56156	53.273	78	623	establishment of protein localization to organelle	SAE1;CDKN1A;CDKN2A;HAX1;TACC3;RBCK1;MTX2;RUVBL2;SEC61B;PHB2;NLRP3;DAB2IP;E2F1;ECT2;LRWD1;NUP62;TSPAN17;SPCS1;MDFIC;IFNG;APOD;IGF1;IL10;JUN;JUP;TBC1D10C;KPNA2;RHOA;LEP;LGALS9;LMNA;TOMM5;NFKBIA;NFKBIE;NFKBIL1;TONSL;OGG1;PRDX1;NDUFA13;VPS28;PEX13;MAPK3;TOMM22;PSMD8;PSMD10;BAX;RAC2;RAN;BCL2;RPL8;RPL26;RPL28;RPLP0;RPLP1;RPN1;RPS7;RPS15A;RPS19;RPS26;SLC9A1;SREBF1;SSR4;TSPO;TNF;TRIP6;TXN;YWHAH;DYNLL1;TN…
GO:0002830	0.000391838	9.2015	1.11164	6	13	positive regulation of type 2 immune response	NLRP3;IDO1;XCL1;NOD2;RSAD2;CD74
GO:0010801	0.000391838	9.2015	1.11164	6	13	negative regulation of peptidyl-threonine phosphorylation	SPRY2;SPRED2;DMTN;DDIT4;CALM2;CALM3
GO:0043173	0.000391838	9.2015	1.11164	6	13	nucleotide salvage	ADA;AMPD3;HPRT1;APRT;UCKL1;NAPRT
GO:0000904	0.000401751	1.43566	86.451	117	1011	cell morphogenesis involved in differentiation	CD24;ARPC3;CDK5;PSMD14;MYL12B;MAD2L2;MYL12A;B3GNT2;CFL1;CIT;LZTS1;TWF2;CLTA;COL1A1;COL3A1;COL4A1;COL4A2;COL6A1;COL6A3;CLDN3;GLIPR2;DAB2IP;DUSP6;EGR2;RILPL2;DMTN;EPHA1;EPHB6;EZH2;FBLN1;FGF2;FGF7;DKK1;PLXNB2;KIF4A;ZNF683;TSKU;GDI1;LAT;RGCC;C1GALT1C1;HAS2;APBB1;HPRT1;HSPA8;RBPJ;IL2RB;IL2RG;ITGA1;RHOA;RHOB;RHOC;L1CAM;RHOG;LAMB2;STMN1;ARHGDIA;LIF;RAB8A;MET;MMP2;MYL6;NR4A2;PEBP1;TNFRSF12A;PDGFRA;CLIC5;…
GO:0045596	0.000409899	1.58869	48.3989	72	566	negative regulation of cell differentiation	CDK5;CDK6;CDKN2A;MAD2L2;ANP32B;PLK2;CCDC85B;CIT;COL3A1;CTNNA1;DAB2IP;DDIT3;E2F1;LPAR1;S1PR3;DMTN;EZH2;FBLN1;EFEMP1;DKK1;ASPM;GDI1;LSM1;FUOM;TRIB2;HLA-G;HMGB3;PRMT1;ID2;ID3;ID4;IFNG;IGF1;IGFBP5;RBPJ;RHOA;LGALS1;ARHGDIA;MEIS1;NFKBIA;PLXNA3;PTBP1;TRIB3;CCND1;BCL2;CCL3;SKI;SPP1;TSPO;THY1;TNF;C1QC;VIM;LDLRAD4;YWHAH;PAX8;IRX3;MED28;GPR68;HIST1H4A;HIST1H4C;HIST1H4E;NFKBID;CAV1;INPP4B;NRP1;CDK5R1;SEMA5A;…
GO:1903409	0.000418161	2.86312	6.92634	17	81	reactive oxygen species biosynthetic process	PARK7;CLU;DDAH2;DDAH1;GCHFR;ICAM1;IFNG;IL10;INSR;MAOB;ACP5;PTGIS;SLC7A2;TSPO;TNF;ZC3H12A;CAV1
GO:0010528	0.000426671	13.412	0.769594	5	9	regulation of transposition	APOBEC3D;APOBEC3H;APOBEC3F;APOBEC3C;APOBEC3G
GO:0010529	0.000426671	13.412	0.769594	5	9	negative regulation of transposition	APOBEC3D;APOBEC3H;APOBEC3F;APOBEC3C;APOBEC3G
GO:0051085	0.000426671	13.412	0.769594	5	9	chaperone mediated protein folding requiring cofactor	TOR1A;TOR2A;HLA-DMA;HSPA8;CD74
GO:2000501	0.000426671	13.412	0.769594	5	9	regulation of natural killer cell chemotaxis	CCL3;CCL4;CCL5;XCL1;CXCL14
GO:2001028	0.000426671	13.412	0.769594	5	9	positive regulation of endothelial cell chemotaxis	FGF2;PRKD2;HSPB1;MET;SEMA5A
GO:0038084	0.000426946	5.73049	1.96674	8	23	vascular endothelial growth factor signaling pathway	DAB2IP;PRKD2;HSPB1;MYO1C;PDGFRA;NRP1;ADAMTS3;CD63
GO:0002521	0.000435271	1.66078	38.7362	60	453	leukocyte differentiation	ADA;CDK6;CDKN2A;HAX1;CMTM7;NLRP3;CCR1;CSF1;PIK3R6;EGR1;EGR3;JMJD6;FLT3LG;FOS;ZNF683;PRELID1;ANXA2;HLA-B;HLA-DMA;HLA-G;HMGB3;ID2;IFNG;RBPJ;IL10;IRF7;JAG2;JUN;JUNB;LGALS1;LGALS9;LIF;MITF;SASH3;TESC;AXL;PSEN2;PTGER4;BAX;BCL2;RRAS;CCL3;CCL5;SEMA4A;ZFP36L1;TNF;C1QC;VCAM1;GPR68;NFKBID;FADD;INPP4B;CD2;RSAD2;CD8A;CD83;CD27;CD101;CD28;CD74
GO:0008285	0.000437223	1.55028	54.2991	79	635	negative regulation of cell proliferation	CDK6;SPRY1;SPRY2;CDKN1A;CDKN2A;CDKN2B;CDKN3;IFI30;VSIG4;PHB2;COMT;E2F7;CSK;CTNNA1;DAB2IP;E2F1;ENG;FBLN1;TNS2;NUP62;FTH1;KANK2;FBXO2;NUPR1;GJA1;CXCR3;RGCC;GSTP1;HLA-DRB1;HLA-DRB5;HLA-G;HMGA1;HSF1;ID2;IFNG;APOD;IGF1;IGFBP5;IGFBP6;IGFBP7;RBPJ;IL10;TNFRSF9;IDO1;ITGA1;JUN;KISS1;LGALS9;LIF;LTA;NPR1;NPR3;OSM;SERPINE2;PLA2G2A;TESC;SIRPG;BAX;RARRES3;BCL2;BDKRB2;RXRA;S100A11;XCL1;SFRP4;SKI;NR2F2;TSPO;VDR;D…
GO:0009314	0.000439228	1.64552	40.3609	62	472	response to radiation	CDK5;CDKN1A;RAD51AP1;RGS14;RUVBL2;CHEK1;PLK3;COL3A1;CRYAB;GADD45A;ECT2;EEF1D;EGR1;DDIAS;BRAT1;FEN1;FOS;GNGT2;H2AFX;ICAM1;ID2;IL1R1;JUN;JUNB;JUND;RHOB;OGG1;PCNA;DTL;ZAK;SERPINE2;BCO1;POLD1;PPP1CA;PBK;BAX;RAD51;CCND1;BCL2;BCL2L1;RRM1;SDC4;CXCL12;BRCA1;TXN;LRP8;NABP2;TMEM109;CALM2;CALM3;DYNLRB1;RHNO1;HYAL3;RAD54L;CAV1;SOCS3;TICRR;AURKB;DHRS3;PITPNM1;SDC3;KIAA0101
GO:0090090	0.000440238	2.24739	12.9121	26	151	negative regulation of canonical Wnt signaling pathway	PSMD14;MAD2L2;DAB2IP;DDIT3;EGR1;DKK1;DKK3;PSMA4;PSMA6;PSMA7;PSMB2;PSMB3;PSMB6;PSMB9;PSMB10;PSMC3;PSMC4;PSMD8;PSMD10;PSMD13;PSME1;PSME2;SFRP4;UBC;BICC1;CAV1
GO:0008104	0.000441177	1.29185	198.042	241	2316	protein localization	CD24;SAE1;KIF20A;BCAP31;CDK5;CDKN1A;CDKN2A;HAX1;TACC3;DCTN2;ANP32B;CENPA;SPAG5;RBCK1;CENPF;MTX2;GIPC1;RUVBL2;YIF1A;KDELR1;SEC61B;RER1;CAPN10;PRAF2;CDCA5;PARK7;PHB2;GABARAP;SFT2D1;TWF2;NLRP3;ARHGAP33;AP1S1;AP3S1;CLU;CLTA;PLK3;RINL;COL1A1;CSK;CTNNA1;ADRA2A;COMMD1;DAB2IP;ATP6V0E2;ESCO2;SYNE3;TOR1A;E2F1;ECT2;EGR2;RILPL2;DMTN;EZH2;FBLN1;LRWD1;FGF7;FKBP1A;EPB41L3;MTCL1;PES1;MMD;NUP62;PPP1R15A;ATP6V0D2;…
GO:0042177	0.000442014	2.3877	10.8598	23	127	negative regulation of protein catabolic process	CDKN2A;MAD2L2;CENPF;GIPC1;UBE2C;PARK7;CST3;DAB2IP;FBXO43;ANXA2;IL10;MAD2L1;PLK1;PBK;BUB1;BUB1B;TIMP3;TTK;PDCL3;SNX3;CCNB1;DERL3;CDC20
GO:0072524	0.000442014	2.3877	10.8598	23	127	pyridine-containing compound metabolic process	ENO1;ENO2;ALDOA;PRDX5;GAPDH;GPI;PSAT1;AOX1;IGF1;INSR;ENO4;LDHA;MDH2;DCXR;PGK1;PKM;DDIT4;PRKAG1;PTGIS;TALDO1;TKT;TPI1;NAPRT
GO:0042345	0.000452234	3.6895	4.01899	12	47	regulation of NF-kappaB import into nucleus	RBCK1;NLRP3;IL10;RHOA;LGALS9;NFKBIA;PRDX1;PSMD10;TNF;TRIP6;TNFSF14;CD27
GO:0042348	0.000452234	3.6895	4.01899	12	47	NF-kappaB import into nucleus	RBCK1;NLRP3;IL10;RHOA;LGALS9;NFKBIA;PRDX1;PSMD10;TNF;TRIP6;TNFSF14;CD27
GO:0044786	0.000452234	3.6895	4.01899	12	47	cell cycle DNA replication	E2F7;FEN1;LIG1;PCNA;GINS2;POLD1;POLD2;POLD4;RPA1;E2F8;CDT1;CDC45
GO:0071375	0.000452783	1.63635	41.216	63	482	cellular response to peptide hormone stimulus	CDK2;PSMD14;CAPN10;CISH;AP3S1;CSH1;CSK;DAB2IP;ATP6V0E2;DUSP6;EGR1;EIF4EBP1;FGF2;FGF7;ATP6V0D2;LAT;NR4A1;IGFBP1;APRT;IL2RB;IL2RG;INSR;LEP;RAB8A;NR4A2;PEBP1;MZB1;PDGFRA;ATP6V1H;POR;PID1;PPP5C;PRKAG1;PRKAR1B;MAPK3;GNG12;PSMA4;PSMA6;PSMA7;PSMB2;PSMB3;PSMB6;PSMB9;PSMB10;PSMC3;PSMC4;PSMD8;PSMD10;PSMD13;PSME1;PSME2;TRIB3;RHEB;RXRA;SLC9A1;SREBF1;UBC;NR4A3;CALM2;CALM3;CAV1;ATP6V0E1;SOCS3
GO:0006091	0.000460899	1.65646	38.8217	60	454	generation of precursor metabolites and energy	AGPAT1;ATP5L;PARK7;COX7C;COX8A;ADRA2A;CYC1;ENO1;ENO2;ETFB;FASN;FDXR;ALDOA;NDUFAF3;GAPDH;PRELID1;GPI;SLC25A5;GYG1;IDH2;IGF1;INSR;NDUFS7;ENO4;LDHA;LEP;MARCKS;MDH2;NDUFB5;NDUFS2;NDUFS5;NDUFS8;ATP5C1;NDUFA13;ATP5G3;ATP5J;PGK1;PKM;ATP5O;CYCS;NDUFB11;DDIT4;PPP1CA;PID1;PGM2;PRKAG1;PRKAR1B;GNG12;BAX;TALDO1;TKT;TPI1;UBC;NR4A3;CALM2;CALM3;RUNX1T1;PER2;COX7A2L;COX5A
GO:0019752	0.000476915	1.43686	83.3726	113	975	carboxylic acid metabolic process	PSMD14;BCKDK;ACAA2;FARS2;MTHFD2;PLA2G16;PARK7;ACOT7;MGLL;ACOT4;CYP4F22;FAM213B;COMT;SLC25A10;MBOAT1;DCN;DHFR;CYB5R3;SARDH;ECH1;ECHS1;ENO1;ENO2;FAH;FASN;ALDH1A3;ALDH9A1;ALDOA;ETHE1;FPGS;DDAH2;DDAH1;PLA2G15;GAMT;IL4I1;GAPDH;GPI;GPX4;GSS;GUSB;PSAT1;HSD17B10;HADH;IDH2;SERINC2;IGF1;IDO1;INSR;ENO4;LDHA;LEP;MDH2;MPST;MTHFD1;PCBD1;PDZD11;PEX13;PGK1;PKM;PLA2G2A;PLSCR1;POR;DDIT4;PPA1;PRKAG1;MAPK3;PSMA4;PSM…
GO:0051090	0.000489977	1.74003	30.9548	50	362	regulation of sequence-specific DNA binding transcription factor activity	CDKN2A;MAD2L2;SIVA1;RBCK1;PRDX3;PARK7;PHB2;NLRP3;CLU;COMMD7;COMMD1;DAB2IP;DDIT3;EZH2;FOS;PRKD2;RGCC;PYCARD;HSPA1A;HSPA1B;ICAM1;ID2;ID3;IL10;JUN;JUP;LGALS9;NFKB2;NFKBIA;NFKBIL1;PIM1;PIDD1;MAPK3;PSMA6;PSMD10;PTGIS;XCL1;NOD2;SFRP4;SGK1;TRIM21;TNF;TRAF1;UBC;LRP8;ZC3H12A;NFKBID;PPAP2B;RPS6KA4;HAND2
GO:0044238	0.000490895	1.21159	858.952	917	10045	primary metabolic process	ADA;CD24;MED16;SH2D3A;SAE1;DPP3;PDIA6;BCAP31;EBI3;CDK2;SORBS3;CDK4;CDK5;EIF1;CDK6;DDX39A;PSMD14;SPRY1;SPRY2;CDKN1A;CDKN2A;TRAIP;BCKDK;CDKN2B;CDKN3;TUBA1B;TUBB4B;WFDC2;IFITM3;EMG1;ACAA2;HAX1;MAD2L2;TADA3;RNASEH2A;ANP32B;AGPAT1;AGPAT2;SIVA1;MRPL28;CCT4;DRAP1;DNPH1;TRAPPC2B;RBCK1;CENPE;CENPF;ATP5L;RAD51AP1;RGS14;MTX2;PMVK;FARS2;B3GNT2;CFL1;POLQ;CTSC;GIPC1;PLK2;POP4;NEK6;MTHFD2;CGA;CGB;HPSE;RUVBL2;AR…
GO:0000281	0.000493311	4.83694	2.4798	9	29	mitotic cytokinesis	KIF20A;CFL1;KIF4A;CKAP2;NUSAP1;PLK1;ANLN;CEP55;KIF23
GO:0030261	0.000493311	4.83694	2.4798	9	29	chromosome condensation	SMC2;CDCA5;NCAPH;CHMP1A;NUSAP1;NCAPG2;NCAPG;TOP2A;CCNB1
GO:0032770	0.000493311	4.83694	2.4798	9	29	positive regulation of monooxygenase activity	PARK7;DHFR;IFNG;NPR3;POR;TNF;CALM2;CALM3;SCARB1
GO:1902582	0.000501417	1.34471	133.824	170	1565	single-organism intracellular transport	CD24;SAE1;BCAP31;CDK5;DDX39A;CDKN1A;CDKN2A;TUBA1B;ACAA2;HAX1;TACC3;ANP32B;SIVA1;TRAPPC2B;RBCK1;ATP5L;MTX2;GIPC1;SEC61B;RER1;CORO1A;PARK7;PHB2;GABARAP;NLRP3;AP1S1;AP3S1;CLTA;CCR5;CSK;SLC25A10;COMMD1;DAB2IP;DDIT3;E2F1;ECT2;EGR2;TUBB;DMTN;FGF2;MTCL1;NUP62;KIF4A;FTH1;GDI1;LAT;CHMP2A;CXCR3;SPCS1;SLC25A5;CPSF1;MDFIC;ANXA2;EHD4;STOML2;HSPA1A;HSPA8;IFI27;IFNG;APOD;IGF1;IL10;JUN;JUP;TBC1D10C;ARF1;KPNA2;RH…
GO:0031100	0.000504931	2.92195	6.41328	16	75	organ regeneration	CDK2;CDK4;CDKN1A;FPGS;LIF;MKI67;NNMT;PGF;PKM;CCND1;CXCL12;DDR1;NR4A3;CAV1;CCNA2;SOCS3
GO:0072676	0.000504931	2.92195	6.41328	16	75	lymphocyte migration	CXCL13;SPNS2;CXCR3;PYCARD;APOD;CCL3;CCL4;CCL5;CCL21;XCL1;CXCL12;XCL2;CCR2;TNFSF14;FADD;CXCL14
GO:0009612	0.000508249	2.0571	16.589	31	194	response to mechanical stimulus	CHEK1;CNN2;COL1A1;COL3A1;CTSB;DCN;GADD45A;EGR1;FOS;FOSB;GJA1;IGFBP2;JUN;JUNB;JUND;JUP;NFKBIA;SERPINE2;STRBP;MAPK3;PTGER4;CXCL12;SLC9A1;SMPD2;TIMP3;BTG2;CAV1;TNFSF14;FADD;TNFRSF10A;CCNB1
GO:0070232	0.000508606	4.30114	2.99286	10	35	regulation of T cell apoptotic process	ADA;PRELID1;IDO1;LGALS3;LGALS9;PDCD1;CCL5;NFKBID;FADD;CD27
GO:0048678	0.000511771	3.20745	5.21613	14	61	response to axon injury	CST3;CTNNA1;DHFR;APOD;JUN;LAMB2;LGALS1;PTPRF;BAX;BCL2;RXRA;SPP1;TSPO;STK24
GO:1903426	0.000511771	3.20745	5.21613	14	61	regulation of reactive oxygen species biosynthetic process	PARK7;CLU;DDAH2;DDAH1;ICAM1;IFNG;IL10;INSR;ACP5;PTGIS;TSPO;TNF;ZC3H12A;CAV1
GO:0006753	0.000515478	1.53177	56.2658	81	658	nucleoside phosphate metabolic process	ADA;DNPH1;ATP5L;PARK7;ACOT7;MB21D1;NUDT16;COX8A;ADRA2A;DHFR;DUT;TYMP;ENO1;ENO2;ALDOA;FUT8;PRDX5;GAPDH;AMPD3;SULT1C4;GPI;CXCR3;GUK1;GMPPB;NT5C;HINT1;STOML2;HPRT1;HSPA1A;HSPA1B;HSPA8;SLC35B2;IGF1;APRT;INSR;NDUFS7;HDDC3;ENO4;LDHA;MDH2;MPP1;NUDT1;MTHFD1;NDUFB5;NDUFS2;NDUFS5;NDUFS8;ATP1B1;NPR1;NPR3;OGG1;ATP5C1;DCXR;PDE4B;ATP5G3;ATP5J;PGK1;PKM;ATP5O;CYCS;DDIT4;UCKL1;PID1;PRKAG1;PTGIS;RRM1;RRM2;TALDO1;T…
GO:0048667	0.000533443	1.47632	69.0069	96	807	cell morphogenesis involved in neuron differentiation	CD24;ARPC3;CDK5;PSMD14;MYL12B;MYL12A;B3GNT2;CFL1;CIT;LZTS1;TWF2;CLTA;COL3A1;COL4A1;COL4A2;COL6A1;COL6A3;DAB2IP;DUSP6;EGR2;EPHA1;EPHB6;FGF2;FGF7;PLXNB2;KIF4A;ZNF683;TSKU;GDI1;LAT;APBB1;HPRT1;HSPA8;IL2RB;IL2RG;ITGA1;RHOA;RHOB;RHOC;L1CAM;RHOG;LAMB2;STMN1;ARHGDIA;RAB8A;MET;MMP2;MYL6;NR4A2;PEBP1;TNFRSF12A;PDGFRA;CLIC5;PPP5C;PLXNA3;PSENEN;MAPK3;PSEN2;PSMA4;PSMA6;PSMA7;PSMB2;PSMB3;PSMB6;PSMB9;PSMB10;PSM…
GO:0071774	0.000538705	1.76466	28.7315	47	336	response to fibroblast growth factor	PSMD14;SPRY1;SPRY2;CDKN1A;CXCL13;COL1A1;CTGF;DAB2IP;DUSP6;EGR3;FGF2;FGF7;PRKD2;LAT;NR4A1;IL2RB;IL2RG;PEBP1;PDGFRA;PPP2R1A;PPP5C;PRKAR1B;MAPK3;PSMA4;PSMA6;PSMA7;PSMB2;PSMB3;PSMB6;PSMB9;PSMB10;PSMC3;PSMC4;PSMD8;PSMD10;PSMD13;PSME1;PSME2;TRIB3;CCL5;UBC;SHCBP1;CALM2;CALM3;FIBP;CD28;IER2
GO:0032355	0.000550963	2.39831	10.3468	22	121	response to estradiol	CDK2;SLC34A2;RUVBL2;COL1A1;CRYAB;CST3;CTGF;EZH2;GRN;H2AFZ;IGFBP2;IL10;OGG1;RBBP8;CCND1;AURKA;NR2F2;C3;ALDH1A2;CCNA2;SOCS3;CD38
GO:0002437	0.000556672	3.58678	4.1045	12	48	inflammatory response to antigenic stimulus	HLA-DRB1;HLA-DRB5;HMGB2;ICAM1;RBPJ;IL10;LTA;BDKRB2;NOD2;TNF;C3;CD28
GO:0030593	0.000563575	2.77599	7.09736	17	83	neutrophil chemotaxis	AMICA1;IFNG;ITGA1;LGALS3;MPP1;PDE4B;RAC2;CCL3;CCL4;CCL5;CCL21;XCL1;NOD2;SPP1;XCL2;C3AR1;CD74
GO:0071347	0.000563575	2.77599	7.09736	17	83	cellular response to interleukin-1	DAB2IP;EGR1;PYCARD;HAS2;ICAM1;IL1R1;PPP4C;MAPK3;PTGIS;CCL3;CCL4;CCL5;CCL21;XCL1;XCL2;HYAL3;RPS6KA4
GO:1903363	0.000563575	2.77599	7.09736	17	83	negative regulation of cellular protein catabolic process	CDKN2A;MAD2L2;CENPF;GIPC1;UBE2C;PARK7;DAB2IP;ANXA2;MAD2L1;PLK1;PBK;BUB1;BUB1B;TTK;PDCL3;CCNB1;CDC20
GO:0009117	0.000586629	1.52824	55.6673	80	651	nucleotide metabolic process	ADA;DNPH1;ATP5L;PARK7;ACOT7;MB21D1;NUDT16;COX8A;ADRA2A;DHFR;DUT;TYMP;ENO1;ENO2;ALDOA;FUT8;PRDX5;GAPDH;AMPD3;SULT1C4;GPI;CXCR3;GUK1;GMPPB;NT5C;HINT1;STOML2;HPRT1;HSPA1A;HSPA1B;HSPA8;SLC35B2;IGF1;APRT;INSR;NDUFS7;HDDC3;ENO4;LDHA;MDH2;MPP1;NUDT1;MTHFD1;NDUFB5;NDUFS2;NDUFS5;NDUFS8;ATP1B1;NPR1;NPR3;OGG1;ATP5C1;DCXR;PDE4B;ATP5G3;ATP5J;PGK1;PKM;ATP5O;CYCS;DDIT4;UCKL1;PID1;PRKAG1;PTGIS;RRM1;RRM2;TALDO1;T…
GO:0002822	0.000592373	2.50842	9.0641	20	106	regulation of adaptive immune response based on somatic recombination of immune receptors built from immunoglobulin superfamily domains	ADA;NLRP3;HLA-A;HLA-B;IFNG;IL10;LTA;SASH3;PVRL2;XCL1;NOD2;TNF;C3;C4BPA;CCR2;WAS;FADD;RSAD2;CD28;IL27RA
GO:0042542	0.000592373	2.50842	9.0641	20	106	response to hydrogen peroxide	ADA;PRDX3;PARK7;COL1A1;CRYAB;CST3;ECT2;EZH2;GJA3;JUN;RHOB;LDHA;LIG1;MET;PPP5C;PYCR1;BCL2;TXN;NR4A3;STK24
GO:0002828	0.000592769	5.37198	2.05225	8	24	regulation of type 2 immune response	NLRP3;IDO1;XCL1;NOD2;CCR2;RSAD2;IL27RA;CD74
GO:0008608	0.000592769	5.37198	2.05225	8	24	attachment of spindle microtubules to kinetochore	NDC80;SPAG5;CENPE;ECT2;NEK2;CASC5;CCNB1;AURKB
GO:0001836	0.000594979	3.33163	4.70307	13	55	release of cytochrome c from mitochondria	CLU;PRELID1;PYCARD;IGF1;JUN;LMNA;PSMD10;BAX;BCL2;BCL2L1;TNFSF10;BMF;TIMM50
GO:0048146	0.000594979	3.33163	4.70307	13	55	positive regulation of fibroblast proliferation	CDK4;CDK6;CDKN1A;E2F1;FBLN1;ANXA2;IGF1;JUN;PDGFRA;ZMIZ1;CCNA2;CCNB1;CD74
GO:1902041	0.000594979	3.33163	4.70307	13	55	regulation of extrinsic apoptotic signaling pathway via death domain receptors	PARK7;HMGB2;ICAM1;FASLG;LGALS3;ATF3;PIDD1;PSEN2;BRCA1;STX4;TNFSF10;FADD;TNFRSF10A
GO:2001238	0.000594979	3.33163	4.70307	13	55	positive regulation of extrinsic apoptotic signaling pathway	RBCK1;CTNNA1;PYCARD;ATF3;G0S2;TNFRSF12A;PPP1CA;PPP2R1A;PIDD1;BAX;CAV1;TNFSF10;FADD
GO:0044270	0.000606653	1.65045	37.6246	58	440	cellular nitrogen compound catabolic process	ADA;CDKN2A;RNASEH2A;DNPH1;LSM6;NUDT16;APOBEC3H;DUT;TYMP;APOBEC3F;FEN1;LSM4;AMPD3;LSM1;APOBEC3C;DCPS;H1F0;NT5C;HINT1;HMGB2;HPRT1;IGF1;IDO1;INSR;LIG1;MPST;NUDT1;OGG1;PDE4B;PELO;CYCS;POR;EXOSC4;DDIT4;PPP2R1A;PRKAG1;LSM2;BAX;APOBEC3G;RNH1;RPL8;RPL26;RPL28;RPLP0;RPLP1;RPS7;RPS15A;RPS19;RPS26;BLVRA;BLVRB;ZFP36L1;ZFP36;BTG2;DCTPP1;WIBG;GDA;EIF4A3
GO:0045765	0.000607574	2.03189	16.76	31	196	regulation of angiogenesis	CXCL13;COL4A2;PIK3R6;DAB2IP;EPHA1;FGF2;STAB1;TSPAN12;DDAH1;PRKD2;CXCR3;RGCC;HSPB1;FASLG;RHOB;LIF;NPR1;TNFRSF12A;PGF;MYDGF;PTGIS;RNH1;RRAS;CCL5;SEMA4A;BRCA1;C3;C3AR1;CCR2;PDCL3;SEMA5A
GO:1901653	0.000609928	1.60824	42.4987	64	497	cellular response to peptide	CDK2;PSMD14;CAPN10;CISH;AP3S1;CSH1;CSK;DAB2IP;ATP6V0E2;DUSP6;EGR1;EIF4EBP1;FGF2;FGF7;ATP6V0D2;LAT;NR4A1;IGFBP1;APRT;IL2RB;IL2RG;INSR;LEP;RAB8A;NR4A2;PEBP1;MZB1;PDGFRA;ATP6V1H;POR;PID1;PPP5C;PRKAG1;PRKAR1B;MAPK3;GNG12;PSMA4;PSMA6;PSMA7;PSMB2;PSMB3;PSMB6;PSMB9;PSMB10;PSMC3;PSMC4;PSMD8;PSMD10;PSMD13;PSME1;PSME2;TRIB3;RHEB;RXRA;NOD2;SLC9A1;SREBF1;UBC;NR4A3;CALM2;CALM3;CAV1;ATP6V0E1;SOCS3
GO:0048872	0.000618234	1.95712	18.9833	34	222	homeostasis of number of cells	ADA;CDK6;SIVA1;CORO1A;SPNS2;CSF1;EPAS1;DMTN;MECOM;JMJD6;PRDX5;LAT;AMPD3;HBZ;HMGB2;PRMT1;ID2;IFNG;LGALS9;MTHFD1;PRDX1;PDE4B;SASH3;AXL;BAX;BCL2;RPA1;RPS19;TNFSF14;FADD;ACVR1B;CCNB2;ISG15;CD74
GO:0071901	0.000618988	2.37417	10.4323	22	122	negative regulation of protein serine/threonine kinase activity	SPRY1;SPRY2;CDKN1A;CDKN2A;CDKN2B;RGS14;UBE2C;DAB2IP;DUSP4;DUSP6;SPRED2;NUP62;GPS1;PYCARD;GSTP1;HSPB1;PLK1;PPP2R1A;PRKAR1B;NR2F2;CAV1;H2AFY
GO:0002486	0.000624042	Inf	0.256531	3	3	antigen processing and presentation of endogenous peptide antigen via MHC class I via ER pathway, TAP-independent	HLA-A;HLA-B;HLA-C
GO:0002874	0.000624042	Inf	0.256531	3	3	regulation of chronic inflammatory response to antigenic stimulus	IL10;LTA;TNF
GO:0046602	0.000624042	Inf	0.256531	3	3	regulation of mitotic centrosome separation	CHEK1;KIF11;NEK2
GO:0006281	0.000626251	1.64047	38.4797	59	450	DNA repair	CDK2;PSMD14;MAD2L2;RNASEH2A;RAD51AP1;POLQ;RUVBL2;CHEK1;CDCA5;NUDT16;EME1;ESCO2;GADD45A;STRA13;FEN1;FBXO6;UBE2T;UHRF1;H2AFX;HMGB2;HMGA1;LIG1;NUDT1;TONSL;OGG1;PCNA;DTL;GINS2;POLD1;POLD2;POLR2J;PRMT6;NEIL3;PPP4C;PPP5C;POLD4;RAD23A;RAD51;RBBP8;RPA1;CLSPN;BRCA1;SSRP1;UBC;UFD1L;XRCC1;BTG2;NABP2;CDC45;RHNO1;RAD54L;TICRR;PTTG1;UBE2L6;TRIP13;RECQL4;ISG15;KIAA0101;CDK1
GO:0033631	0.000636235	8.05078	1.19715	6	14	cell-cell adhesion mediated by integrin	ADA;CXCL13;DPP4;L1CAM;CCL5;FERMT3
GO:0051383	0.000636235	8.05078	1.19715	6	14	kinetochore organization	CENPA;SMC2;CENPE;CENPF;STRA13;CENPW
GO:0042092	0.00065177	4.6063	2.56531	9	30	type 2 immune response	NLRP3;IL10;IDO1;XCL1;NOD2;CCR2;RSAD2;IL27RA;CD74
GO:0071480	0.000660891	6.26451	1.6247	7	19	cellular response to gamma radiation	CRYAB;EGR1;DDIAS;H2AFX;RAD51;BCL2L1;TMEM109
GO:0006333	0.000662135	2.07597	15.3919	29	180	chromatin assembly or disassembly	CDKN2A;ANP32B;CENPA;STRA13;H1F0;HIST1H1E;H2AFX;HIST1H2BD;HIST1H2BB;H3F3B;HMGB2;HMGA1;CENPW;MCM2;HJURP;ASF1B;CENPN;CASC5;CENPM;CENPU;HIST1H2BG;HIST1H2BC;HIST1H3A;HIST1H3D;HIST1H4A;HIST1H4C;HIST1H4E;CENPL;H2AFY
GO:0001906	0.000671131	2.47943	9.14961	20	107	cell killing	TUBB4B;CTSC;CORO1A;PIK3R6;TUBB;HLA-A;HLA-B;ICAM1;IFNG;LAG3;LGALS9;SH2D1A;PRDX1;CRTAM;PVRL2;XCL1;TAP1;ULBP2;STX11;FADD
GO:0001910	0.000680639	3.48961	4.19001	12	49	regulation of leukocyte mediated cytotoxicity	PIK3R6;HLA-A;HLA-B;ICAM1;LAG3;LGALS9;SH2D1A;CRTAM;PVRL2;XCL1;TAP1;FADD
GO:0019985	0.000680639	3.48961	4.19001	12	49	translesion synthesis	MAD2L2;PCNA;DTL;POLD1;POLD2;POLD4;RPA1;UBC;UFD1L;UBE2L6;ISG15;KIAA0101
GO:0051985	0.000680639	3.48961	4.19001	12	49	negative regulation of chromosome segregation	MAD2L2;CENPF;UBE2C;MAD2L1;PLK1;BUB1;BUB1B;TTK;CCNB1;PTTG1;ESPL1;CDC20
GO:0043436	0.000685609	1.3978	93.8049	124	1097	oxoacid metabolic process	PSMD14;BCKDK;ACAA2;FARS2;B3GNT2;MTHFD2;HPSE;PLA2G16;PARK7;ACOT7;MGLL;ACOT4;CYP4F22;FAM213B;COMT;SLC25A10;MBOAT1;DCN;DHFR;CYB5R3;SARDH;ECH1;ECHS1;ENO1;ENO2;FAH;FASN;ALDH1A3;ALDH9A1;ALDOA;ETHE1;FPGS;DDAH2;DDAH1;PLA2G15;GAMT;IL4I1;GAPDH;SULT1C4;GPI;GPX4;GSS;GUSB;PSAT1;HSD17B10;HADH;HEXB;IDH2;SLC35B2;SERINC2;IGF1;IDO1;INSR;ENO4;LDHA;LEP;LUM;MDH2;MPST;MTHFD1;PCBD1;PDZD11;PEX13;PGK1;PKM;PLA2G2A;PLSCR1;…
GO:0002396	0.000693732	21.4468	0.513062	4	6	MHC protein complex assembly	HLA-DMA;HLA-DMB;HLA-DRA;HLA-DRB1
GO:0002501	0.000693732	21.4468	0.513062	4	6	peptide antigen assembly with MHC protein complex	HLA-DMA;HLA-DMB;HLA-DRA;HLA-DRB1
GO:0031536	0.000693732	21.4468	0.513062	4	6	positive regulation of exit from mitosis	UBE2C;CDCA5;PHB2;BIRC5
GO:0045869	0.000693732	21.4468	0.513062	4	6	negative regulation of single stranded viral RNA replication via double stranded DNA intermediate	APOBEC3D;APOBEC3H;APOBEC3F;APOBEC3G
GO:0070383	0.000693732	21.4468	0.513062	4	6	DNA cytosine deamination	APOBEC3D;APOBEC3H;APOBEC3F;APOBEC3G
GO:0044344	0.000706999	1.75054	28.3039	46	331	cellular response to fibroblast growth factor stimulus	PSMD14;SPRY1;SPRY2;CDKN1A;CXCL13;COL1A1;CTGF;DAB2IP;DUSP6;EGR3;FGF2;FGF7;PRKD2;LAT;NR4A1;IL2RB;IL2RG;PEBP1;PDGFRA;PPP2R1A;PPP5C;PRKAR1B;MAPK3;PSMA4;PSMA6;PSMA7;PSMB2;PSMB3;PSMB6;PSMB9;PSMB10;PSMC3;PSMC4;PSMD8;PSMD10;PSMD13;PSME1;PSME2;TRIB3;CCL5;UBC;SHCBP1;CALM2;CALM3;FIBP;CD28
GO:0031341	0.000715104	3.25394	4.78858	13	56	regulation of cell killing	PIK3R6;HLA-A;HLA-B;ICAM1;IFNG;LAG3;LGALS9;SH2D1A;CRTAM;PVRL2;XCL1;TAP1;FADD
GO:0032768	0.000715104	3.25394	4.78858	13	56	regulation of monooxygenase activity	PARK7;DHFR;ENG;GCHFR;IFNG;NPR3;POR;TNF;VDR;CALM2;CALM3;CAV1;SCARB1
GO:0060135	0.000715104	3.25394	4.78858	13	56	maternal process involved in female pregnancy	PRDX3;CTSB;EPOR;ITGA3;JUNB;LGALS9;LIF;PTGIS;RXRA;SPP1;BSG;NR2F2;VDR
GO:0034504	0.000718577	1.77335	26.7648	44	313	protein localization to nucleus	CDKN1A;CDKN2A;TACC3;RBCK1;SEC61B;PARK7;PHB2;NLRP3;COL1A1;DAB2IP;TOR1A;ECT2;NUP62;MDFIC;IFNG;APOD;IGF1;IL10;JUN;JUP;TBC1D10C;KPNA2;RHOA;LEP;LGALS9;LIF;LMNA;NFKBIA;NFKBIE;NFKBIL1;TONSL;OGG1;PRDX1;MAPK3;PSMD10;RAN;SLC9A1;TNF;TRIP6;TXN;TNFSF14;SEMA5A;CD27;CDH1
GO:0042592	0.000718732	1.33843	129.463	164	1514	homeostatic process	ADA;CD24;PDIA6;BCAP31;CDK6;CD52;CXCL13;SLC34A2;SIVA1;PDIA5;CORO1A;SFXN4;CCR1;CCR4;CCR5;CCR6;SPNS2;COMT;CP;CLDN4;CSF1;CSK;CTGF;ADRA2A;COMMD1;ATP6V0E2;DDIT3;E2F4;LPAR1;S1PR3;SLC29A1;EPAS1;DMTN;EPOR;MECOM;FEN1;FGF2;FGF7;ALDOA;JMJD6;TNS2;ATP6V0D2;FTH1;PRDX5;STEAP1;GJA1;LAT;AMPD3;CXCR3;SCARA5;PHPT1;GSTP1;HAS2;HBZ;HEXB;STOML2;HLA-DRB1;HLA-DRB5;HMGB2;PRMT1;HSPB1;ICAM1;ID2;IFNG;IGF1;IGFBP5;IL1R1;FASLG;IN…
GO:0009636	0.000725523	2.06218	15.4774	29	181	response to toxic substance	CDK2;CDK4;CDKN1A;PARK7;TRPM6;CST3;DHFR;EGR1;AHR;FOS;ALPL;NUPR1;HSPA5;MAOB;MPST;PRDX1;MAPK3;MYDGF;BAX;RAD51;BCL2;CCL3;CCL4;CCL5;SLC9A1;TK1;HYAL3;CCNB1;CDH1
GO:0008064	0.000733125	2.16023	13.3396	26	156	regulation of actin polymerization or depolymerization	ARPC3;ARPC1B;HAX1;CFL1;CORO1A;TWF2;DMTN;CDC42EP4;PYCARD;ICAM1;ARF1;PFN1;BRK1;CORO1B;CCL21;CXCL12;WIPF3;TMSB4X;VASP;ARPC5L;CAPG;CAPZB;SH3BGRL3;SEMA5A;ARHGAP18;WDR1
GO:0009888	0.000741056	1.3146	150.327	187	1758	tissue development	ADA;CD24;CDK5;CDK6;SPRY1;SPRY2;CDKN1A;CDKN2B;MAD2L2;AGPAT2;DNPH1;CENPF;CFL1;HPSE;ARID5A;PHB2;OSR2;CCR1;COL1A1;COL3A1;COL4A1;IQGAP3;COL4A2;COL6A1;COMP;CLDN3;CSF1;E2F7;CSK;CST3;APCDD1;CTGF;CTSB;GLIPR2;DAB2IP;DCN;DUSP4;DUSP6;TOR1A;E2F4;S1PR3;EGR1;EGR2;RILPL2;EMP1;ENG;EPOR;MECOM;EZH2;FABP5;ALDH1A3;EFEMP1;FGF2;FGF7;FKBP1A;DKK1;JMJD6;FOS;TSPAN12;PLXNB2;FKBP8;ALPL;PRKD2;EHF;NUPR1;GCNT1;GJA1;SH3PXD2B;RGC…
GO:0048545	0.000745641	1.66607	34.7172	54	406	response to steroid hormone	CD24;CDK2;CDK4;CDKN1A;SLC34A2;RUVBL2;COL1A1;CLDN4;CRYAB;CST3;CTGF;CTNNA1;EGR1;EZH2;FOS;FOSB;ALPL;GRN;H2AFZ;HMGB2;NR4A1;IGFBP2;IL10;KRT19;LDHA;MAOB;MDK;NR4A2;OGG1;BAX;RBBP8;CCND1;BCL2;RXRA;CCL5;SPP1;BRCA1;SREBF1;AURKA;NR2F2;TSPO;TIMP3;TK1;TNF;C3;VDR;NR4A3;CALM2;CALM3;CAV1;ALDH1A2;CCNA2;SOCS3;CD38
GO:0008286	0.000754489	1.74431	28.3895	46	332	insulin receptor signaling pathway	PSMD14;CISH;AP3S1;DAB2IP;ATP6V0E2;DUSP6;EIF4EBP1;FGF2;FGF7;ATP6V0D2;LAT;IGFBP1;IL2RB;IL2RG;INSR;LEP;PEBP1;PDGFRA;ATP6V1H;PID1;PPP5C;PRKAG1;MAPK3;PSMA4;PSMA6;PSMA7;PSMB2;PSMB3;PSMB6;PSMB9;PSMB10;PSMC3;PSMC4;PSMD8;PSMD10;PSMD13;PSME1;PSME2;TRIB3;RHEB;SREBF1;UBC;CALM2;CALM3;ATP6V0E1;SOCS3
GO:0038127	0.000759514	1.70104	31.5533	50	369	ERBB signaling pathway	PSMD14;SPRY1;SPRY2;CDKN1A;CLTA;CSK;ADRA2A;DAB2IP;DUSP6;EFEMP1;FGF2;FGF7;NUP62;LAT;NR4A1;RBPJ;FASLG;IL2RB;IL2RG;ITGA1;PEBP1;PDGFRA;PIGR;PPP5C;PRKAR1B;MAPK3;PSEN2;PSMA4;PSMA6;PSMA7;PSMB2;PSMB3;PSMB6;PSMB9;PSMB10;PSMC3;PSMC4;PSMD8;PSMD10;PSMD13;PSME1;PSME2;TRIB3;UBC;CALM2;CALM3;AFAP1L2;GPRC5A;CD28;MVP
GO:0071173	0.000761345	3.69721	3.67695	11	43	spindle assembly checkpoint	MAD2L2;CENPF;UBE2C;MAD2L1;PLK1;CASC5;BUB1;BUB1B;TTK;CCNB1;CDC20
GO:1901658	0.000761345	3.69721	3.67695	11	43	glycosyl compound catabolic process	ADA;APOBEC3H;TYMP;APOBEC3F;AMPD3;APOBEC3C;GUSB;NT5C;HPRT1;NAGA;APOBEC3G
GO:0000212	0.00079326	10.7289	0.855104	5	10	meiotic spindle organization	ASPM;PPP2R1A;AURKA;TUBG1;ESPL1
GO:0002676	0.00079326	10.7289	0.855104	5	10	regulation of chronic inflammatory response	IL10;IDO1;LTA;CCL5;TNF
GO:0006268	0.00079326	10.7289	0.855104	5	10	DNA unwinding involved in DNA replication	HMGA1;MCM2;MCM4;RAD51;TOP2A
GO:0039692	0.00079326	10.7289	0.855104	5	10	single stranded viral RNA replication via double stranded DNA intermediate	APOBEC3D;APOBEC3H;APOBEC3F;APOBEC3G;TOP2A
GO:0045006	0.00079326	10.7289	0.855104	5	10	DNA deamination	APOBEC3D;APOBEC3H;APOBEC3F;EXOSC4;APOBEC3G
GO:0051231	0.00079326	10.7289	0.855104	5	10	spindle elongation	KIF4A;PPP2R1A;PRC1;AURKB;KIF23
GO:0071888	0.00079326	10.7289	0.855104	5	10	macrophage apoptotic process	CDKN2A;CTSL;IRF7;CCL5;NOD2
GO:0001776	0.000796042	2.78001	6.66981	16	78	leukocyte homeostasis	ADA;SIVA1;CORO1A;SPNS2;MECOM;LAT;IFNG;LGALS9;MTHFD1;PDE4B;BAX;BCL2;TNFSF14;FADD;CCNB2;CD74
GO:1903051	0.000796042	2.78001	6.66981	16	78	negative regulation of proteolysis involved in cellular protein catabolic process	CDKN2A;MAD2L2;CENPF;GIPC1;UBE2C;PARK7;DAB2IP;MAD2L1;PLK1;PBK;BUB1;BUB1B;TTK;PDCL3;CCNB1;CDC20
GO:0009135	0.000799306	2.58688	7.95247	18	93	purine nucleoside diphosphate metabolic process	NUDT16;ENO1;ENO2;ALDOA;GAPDH;AMPD3;GPI;GUK1;IGF1;INSR;ENO4;LDHA;MPP1;PGK1;PKM;DDIT4;PRKAG1;TPI1
GO:0009179	0.000799306	2.58688	7.95247	18	93	purine ribonucleoside diphosphate metabolic process	NUDT16;ENO1;ENO2;ALDOA;GAPDH;AMPD3;GPI;GUK1;IGF1;INSR;ENO4;LDHA;MPP1;PGK1;PKM;DDIT4;PRKAG1;TPI1
GO:0002714	0.000806939	5.05564	2.13776	8	25	positive regulation of B cell mediated immunity	IFNG;LTA;PVRL2;XCL1;NOD2;TNF;C3;CD28
GO:0002891	0.000806939	5.05564	2.13776	8	25	positive regulation of immunoglobulin mediated immune response	IFNG;LTA;PVRL2;XCL1;NOD2;TNF;C3;CD28
GO:0052548	0.000807232	1.69561	31.6388	50	370	regulation of endopeptidase activity	BCAP31;PSMD14;CDKN2A;WFDC2;ANP32B;CTSC;PRDX3;ADRM1;PARK7;NLRP3;COL6A3;CRYAB;CST3;CTGF;MTCH1;PRDX5;PRELID1;GPI;PYCARD;HIP1;BIRC5;IFI27;CYR61;FASLG;LGALS9;CARD17;PEBP1;NDUFA13;CRIM1;SERPINE2;CYCS;POR;PIDD1;PSME1;BAX;PERP;SLPI;SPINT1;BST2;TIMP3;SERPING1;TNF;C3;SERPINH1;TNFSF14;TNFSF10;FADD;TNFRSF10A;PTTG1;CD27
GO:0034655	0.00080765	1.66796	34.0331	53	398	nucleobase-containing compound catabolic process	ADA;CDKN2A;RNASEH2A;DNPH1;LSM6;NUDT16;APOBEC3H;DUT;TYMP;APOBEC3F;FEN1;LSM4;AMPD3;LSM1;APOBEC3C;DCPS;H1F0;NT5C;HINT1;HMGB2;HPRT1;IGF1;INSR;LIG1;NUDT1;OGG1;PDE4B;PELO;CYCS;EXOSC4;DDIT4;PPP2R1A;PRKAG1;LSM2;BAX;APOBEC3G;RNH1;RPL8;RPL26;RPL28;RPLP0;RPLP1;RPS7;RPS15A;RPS19;RPS26;ZFP36L1;ZFP36;BTG2;DCTPP1;WIBG;GDA;EIF4A3
GO:0030832	0.000808747	2.1436	13.4251	26	157	regulation of actin filament length	ARPC3;ARPC1B;HAX1;CFL1;CORO1A;TWF2;DMTN;CDC42EP4;PYCARD;ICAM1;ARF1;PFN1;BRK1;CORO1B;CCL21;CXCL12;WIPF3;TMSB4X;VASP;ARPC5L;CAPG;CAPZB;SH3BGRL3;SEMA5A;ARHGAP18;WDR1
GO:0006310	0.000815029	1.88238	20.779	36	243	DNA recombination	PSMD14;RAD51AP1;POLQ;RUVBL2;CHEK1;EME1;STRA13;FEN1;H2AFX;HMGB2;HMGB3;IFNG;RBPJ;IL10;KPNA2;LIG1;TONSL;PCNA;GINS2;POLD1;POLD2;PPP4C;POLD4;RAD51;RBBP8;RPA1;BRCA1;TOP2A;NABP2;CDC45;RHNO1;RAD54L;TRIP13;CD28;RECQL4;IL27RA
GO:0035924	0.000824385	3.98201	3.16388	10	37	cellular response to vascular endothelial growth factor stimulus	DAB2IP;EGR3;PRKD2;NR4A1;HSPB1;MYO1C;PDGFRA;NRP1;ADAMTS3;CD63
GO:0070265	0.000826898	3.39755	4.27552	12	50	necrotic cell death	RBCK1;FTH1;FASLG;BAX;TSPO;TNF;UBC;ALKBH7;CAV1;TNFSF10;FADD;TNFRSF10A
GO:0045861	0.000834425	1.7128	30.0997	48	352	negative regulation of proteolysis	CDK5;CDKN2A;WFDC2;MAD2L2;CENPF;GIPC1;PRDX3;UBE2C;PARK7;COL6A3;CRYAB;CST3;DAB2IP;PRDX5;GPI;DNAJB2;BIRC5;FASLG;IL10;MAD2L1;CARD17;PEBP1;CRIM1;SERPINE2;PLK1;POR;PBK;SLPI;SPINT1;TRIM21;BST2;BUB1;BUB1B;TIMP3;SERPING1;C3;C4BPA;TTK;PDCL3;SERPINH1;TNFSF14;TNFSF10;FADD;TNFRSF10A;CCNB1;PTTG1;CD27;CDC20
GO:0002702	0.000854198	3.0144	5.47267	14	64	positive regulation of production of molecular mediator of immune response	NLRP3;HLA-A;IFNG;MZB1;GPRC5B;SASH3;XCL1;NOD2;STX4;NR4A3;RSAD2;CD28;CD37;CD74
GO:0006301	0.000854995	3.17977	4.87409	13	57	postreplication repair	MAD2L2;PCNA;DTL;POLD1;POLD2;POLD4;RPA1;BRCA1;UBC;UFD1L;UBE2L6;ISG15;KIAA0101
GO:0045931	0.000867082	2.35961	10.0047	21	117	positive regulation of mitotic cell cycle	CDK4;UBE2C;CDCA5;PHB2;EIF4EBP1;RGCC;BIRC5;IGF1;INSR;MAD2L1;NUSAP1;PLK1;CCND1;AURKA;CDC45;RAB11A;CCNB1;CD28;ESPL1;DLGAP5;CDC6
GO:0030178	0.000868408	2.03513	15.6484	29	183	negative regulation of Wnt signaling pathway	PSMD14;MAD2L2;APCDD1;DAB2IP;DDIT3;EGR1;DKK1;TSKU;DKK3;PSMA4;PSMA6;PSMA7;PSMB2;PSMB3;PSMB6;PSMB9;PSMB10;PSMC3;PSMC4;PSMD8;PSMD10;PSMD13;PSME1;PSME2;CCND1;SFRP4;UBC;BICC1;CAV1
GO:0051271	0.000884323	1.95508	17.8717	32	209	negative regulation of cellular component movement	ADA;CXCL13;COL3A1;CTNNA1;DAB2IP;ENG;EPHA1;FBLN1;FGF2;RGCC;APOD;IGFBP5;ARHGAP4;ARHGDIB;PIN1;PLXNA3;CORO1B;PTGER4;BCL2;RRAS;CCL21;CXCL12;BST2;NR2F2;THY1;TPM1;WAS;LDLRAD4;STK24;NRP1;SEMA5A;SRGAP3
GO:0071214	0.000892854	1.83673	22.4037	38	262	cellular response to abiotic stimulus	CDKN1A;RAD51AP1;RUVBL2;CHEK1;CNN2;COL1A1;CRYAB;CTSB;GADD45A;ECT2;EEF1D;EGR1;DDIAS;GJA1;H2AFX;RHOB;PCNA;POLD1;PBK;MAPK3;PTGER4;BAX;RAD51;BCL2L1;BDKRB2;SLC9A1;TSPO;TMEM109;CALM2;CALM3;GPR68;RHNO1;HYAL3;CAV1;TNFSF14;FADD;TNFRSF10A;AURKB
GO:0051172	0.000912163	1.33411	126.555	160	1480	negative regulation of nitrogen compound metabolic process	SORBS3;CDK5;CDKN2A;IFITM3;MAD2L2;SIVA1;DRAP1;RBCK1;CENPF;POLQ;ARID5A;CCDC85B;NACC1;PHB2;NLRP3;OSR2;CLU;PLK3;COMT;NUDT16;APOBEC3D;CRYM;E2F7;COMMD7;ADRA2A;COMMD1;DAB2IP;APOBEC3H;DDIT3;E2F1;EGR1;AHR;EIF4EBP1;APOBEC3F;ENG;ENO1;MECOM;EZH2;DKK1;FOSB;PPP1R15A;EID1;ZNF683;PRDX5;KANK2;GAPDH;GJA1;DKK3;ORMDL2;PYCARD;UHRF1;MDFIC;GZMA;HIST1H1E;H2AFX;H2AFZ;H3F3B;HBZ;HCFC1;HDGF;HMGB2;HMGA1;HSF1;HSPA8;BIRC5;IRF8…
GO:0052547	0.000927361	1.6649	33.4346	52	391	regulation of peptidase activity	BCAP31;PSMD14;CDKN2A;WFDC2;ANP32B;CTSC;PRDX3;ADRM1;PARK7;NLRP3;COL6A3;CRYAB;CST3;CTGF;FBLN1;MTCH1;PRDX5;PRELID1;GPI;PYCARD;HIP1;BIRC5;IFI27;CYR61;FASLG;LGALS9;CARD17;PEBP1;NDUFA13;CRIM1;SERPINE2;CYCS;POR;PIDD1;PSME1;BAX;PERP;SLPI;SPINT1;BST2;TIMP3;SERPING1;TNF;C3;CAV1;SERPINH1;TNFSF14;TNFSF10;FADD;TNFRSF10A;PTTG1;CD27
GO:0006986	0.0009451	2.08319	14.2802	27	167	response to unfolded protein	PDIA6;YIF1A;SEC61B;PDIA5;DAB2IP;DDIT3;PPP1R15A;SDF2L1;FBXO6;HDGF;DNAJB2;HSPA1A;HSPA5;HSPA8;HSPB1;IFNG;IGFBP1;LMNA;ASNA1;ATF3;DNAJB11;MYDGF;BAX;CCND1;MANF;SERPINH1;DERL3
GO:0097193	0.000957378	1.78366	24.798	41	290	intrinsic apoptotic signaling pathway	CD24;BCAP31;CDKN1A;SIVA1;PARK7;CLU;DAB2IP;DDIT3;E2F1;E2F2;PHLDA3;PPP1R15A;NUPR1;PYCARD;HINT1;HSPA1A;HSPB1;MCL1;NDUFA13;CYCS;DDIT4;TRIB3;BAX;BCL2;BCL2L1;BDKRB2;CXCL12;PERP;BRCA1;BUB1;TNF;TPT1;YWHAH;TMEM109;PLEKHF1;STK24;CAV1;DYNLL1;BMF;CD74;MELK
GO:0001935	0.000963958	2.3963	9.40614	20	110	endothelial cell proliferation	EGR3;ENG;FGF2;PRKD2;GJA1;CXCR3;RGCC;HMGB2;NR4A1;JUN;PGF;MYDGF;CXCL12;NR2F2;PDCL3;CAV1;NRP1;ALDH1A2;SEMA5A;SCARB1
GO:0031345	0.000963958	2.3963	9.40614	20	110	negative regulation of cell projection organization	CDK5;PLK2;CIT;LPAR1;GDI1;ITGA3;RHOA;LGALS1;ARHGDIA;TBC1D7;PLXNA3;CCL21;SPP1;THY1;VIM;YWHAH;CAPZB;NRP1;CDK5R1;SEMA5A
GO:1900181	0.000969754	2.83379	6.15675	15	72	negative regulation of protein localization to nucleus	TACC3;NLRP3;DAB2IP;MDFIC;APOD;IL10;TBC1D10C;NFKBIA;NFKBIE;NFKBIL1;TONSL;PSMD10;TRIP6;TNFSF14;CD27
GO:0010628	0.000974517	1.31236	143.914	179	1683	positive regulation of gene expression	MED16;CDK2;CDK4;CDK6;SPRY2;CDKN2A;CDKN2B;HAX1;MAD2L2;TADA3;RBCK1;CGA;RUVBL2;ARID5A;PRDX3;CHEK1;PARK7;PHB2;NLRP3;OSR2;CLU;COL1A1;IQGAP3;CSF1;E2F7;CTGF;DAB2IP;DDIT3;E2F1;E2F4;EBF1;EGR1;EGR2;AHR;ENG;EPAS1;MECOM;FBLN1;FGF2;FGF7;FOS;FOSB;NUP62;PPP1R15A;PRKD2;EHF;CKAP2;GJA1;RBM20;CXCR3;RGCC;PYCARD;FHOD1;UHRF1;SERTAD3;SERTAD1;MDFIC;H2AFZ;HCFC1;HEXB;HMGB2;HMGA1;NR4A1;APBB1;HSF1;HSPA1A;HSPA1B;HSPA5;HSPA8;…
GO:0030214	0.00098401	7.15578	1.28266	6	15	hyaluronan catabolic process	FGF2;GUSB;HEXB;HMMR;SLC9A1;HYAL3
GO:0033622	0.00098401	7.15578	1.28266	6	15	integrin activation	CXCL13;MZB1;FBLIM1;PTGER4;FERMT3;KIF14
GO:2001026	0.00098401	7.15578	1.28266	6	15	regulation of endothelial cell chemotaxis	CXCL13;FGF2;PRKD2;HSPB1;MET;SEMA5A
GO:0043627	0.000984498	1.9893	16.5035	30	193	response to estrogen	CD24;CDK2;SLC34A2;RUVBL2;COL1A1;CRYAB;CST3;CTGF;CTNNA1;EZH2;GRN;H2AFZ;IGFBP2;IL10;KRT19;LDHA;OGG1;RBBP8;CCND1;CCL5;BRCA1;AURKA;NR2F2;TIMP3;C3;CAV1;ALDH1A2;CCNA2;SOCS3;CD38
GO:0000725	0.000987821	2.61667	7.4394	17	87	recombinational repair	PSMD14;RAD51AP1;POLQ;CHEK1;H2AFX;LIG1;TONSL;GINS2;PPP4C;RAD51;RBBP8;RPA1;BRCA1;NABP2;CDC45;RHNO1;RAD54L
GO:0002576	0.000987821	2.61667	7.4394	17	87	platelet degranulation	CFL1;CLU;DMTN;ALDOA;HSPA5;IGF1;PECAM1;PFN1;SRGN;SERPING1;TMSB4X;TUBA4A;CALM2;CALM3;CD9;CD63;WDR1
GO:0051101	0.000987821	2.61667	7.4394	17	87	regulation of DNA binding	MAD2L2;PARK7;DDIT3;E2F1;GZMA;HMGB2;ID2;IGF1;JUN;LIF;NEK2;NFKBIA;HJURP;SKI;TXN;PER2;HAND2
GO:0051253	0.000989274	1.3577	108	139	1263	negative regulation of RNA metabolic process	SORBS3;CDK5;CDKN2A;IFITM3;MAD2L2;SIVA1;DRAP1;RBCK1;CENPF;ARID5A;CCDC85B;NACC1;PHB2;NLRP3;OSR2;PLK3;NUDT16;APOBEC3D;CRYM;E2F7;COMMD7;COMMD1;DAB2IP;APOBEC3H;DDIT3;E2F1;EGR1;AHR;APOBEC3F;ENG;ENO1;MECOM;EZH2;DKK1;FOSB;PPP1R15A;EID1;ZNF683;PRDX5;KANK2;DKK3;PYCARD;UHRF1;MDFIC;HIST1H1E;H2AFX;H2AFZ;H3F3B;HBZ;HCFC1;HDGF;HMGB2;HMGA1;HSF1;HSPA8;BIRC5;IRF8;ID2;ID3;ID4;IFI27;IFNG;RBPJ;FASLG;IRF7;JUN;JUNB;JUND…
GO:0009617	0.00100392	1.57819	42.4987	63	497	response to bacterium	CD24;CXCL13;PRDX3;NLRP3;CCR5;COMT;DAB2IP;DCN;MECOM;STAB1;FOS;ALPL;PYCARD;GSTP1;HLA-A;HLA-B;HLA-DRB1;HLA-DRB5;HMGB2;HSF1;ICAM1;IRF8;IFNG;RBPJ;FASLG;IL10;IDO1;IRF5;JUN;JUNB;JUND;LGALS9;LTA;MAOB;MGST1;NFKB2;NFKBIA;NFKBIL1;PDE4B;PLA2G2A;ACP5;PRG2;AXL;MAPK3;GNG12;PTGER4;CCL3;CCL5;NOD2;SLPI;TSPO;TNF;MAPKAPK3;TNIP3;ZC3H12A;HIST1H2BG;HIST1H2BC;CAV1;SNX3;SOCS3;IL27RA;SCARB1;ISG15
GO:0051785	0.00101712	3.10891	4.9596	13	58	positive regulation of nuclear division	UBE2C;CDCA5;PHB2;RGCC;BIRC5;IGF1;INSR;NUSAP1;PLK1;AURKA;CD28;ESPL1;DLGAP5
GO:0033260	0.00103418	3.83954	3.2494	10	38	nuclear DNA replication	FEN1;LIG1;PCNA;GINS2;POLD1;POLD2;POLD4;RPA1;CDT1;CDC45
GO:0009185	0.00103605	2.51935	8.12349	18	95	ribonucleoside diphosphate metabolic process	NUDT16;ENO1;ENO2;ALDOA;GAPDH;AMPD3;GPI;GUK1;IGF1;INSR;ENO4;LDHA;MPP1;PGK1;PKM;DDIT4;PRKAG1;TPI1
GO:0071621	0.00103605	2.51935	8.12349	18	95	granulocyte chemotaxis	AMICA1;CSF1;IFNG;ITGA1;LGALS3;MPP1;PDE4B;RAC2;CCL3;CCL4;CCL5;CCL21;XCL1;NOD2;SPP1;XCL2;C3AR1;CD74
GO:0046907	0.00105586	1.30256	151.439	187	1771	intracellular transport	CD24;SAE1;BCAP31;CDK5;DDX39A;CDKN1A;CDKN2A;TUBA1B;ACAA2;HAX1;TACC3;ANP32B;SIVA1;TRAPPC2B;RBCK1;ATP5L;RGS14;MTX2;GIPC1;KDELR1;SEC61B;RER1;CAPN10;CORO1A;PARK7;PHB2;GABARAP;NLRP3;AP1S1;AP3S1;CLTA;CCR5;PLK3;CRYAB;CSK;SLC25A10;COMMD1;DAB2IP;DDIT3;E2F1;ECT2;EGR2;TUBB;DMTN;FGF2;MTCL1;NUP62;KIF4A;FTH1;GDI1;LAT;CHMP2A;CXCR3;SPCS1;SLC25A5;CPSF1;MDFIC;ANXA2;EHD4;STOML2;HNRNPA1;HSPA1A;HSPA8;IFI27;IFNG;APOD;I…
GO:0097530	0.00106712	2.43832	8.80757	19	103	granulocyte migration	AMICA1;CSF1;IFNG;ITGA1;LGALS3;MPP1;PDE4B;PTGER4;RAC2;CCL3;CCL4;CCL5;CCL21;XCL1;NOD2;SPP1;XCL2;C3AR1;CD74
GO:0051412	0.00107907	4.77446	2.22327	8	26	response to corticosterone	CDKN1A;FOS;FOSB;MAOB;BAX;CCND1;CALM2;CALM3
GO:0045934	0.00108949	1.33912	118.09	150	1381	negative regulation of nucleobase-containing compound metabolic process	SORBS3;CDK5;CDKN2A;IFITM3;MAD2L2;SIVA1;DRAP1;RBCK1;CENPF;POLQ;ARID5A;CCDC85B;NACC1;PHB2;NLRP3;OSR2;PLK3;NUDT16;APOBEC3D;CRYM;E2F7;COMMD7;ADRA2A;COMMD1;DAB2IP;APOBEC3H;DDIT3;E2F1;EGR1;AHR;APOBEC3F;ENG;ENO1;MECOM;EZH2;DKK1;FOSB;PPP1R15A;EID1;ZNF683;PRDX5;KANK2;GJA1;DKK3;PYCARD;UHRF1;MDFIC;GZMA;HIST1H1E;H2AFX;H2AFZ;H3F3B;HBZ;HCFC1;HDGF;HMGB2;HMGA1;HSF1;HSPA8;BIRC5;IRF8;ID2;ID3;ID4;IFI27;IFNG;RBPJ;FA…
GO:0010939	0.00109323	4.2052	2.73633	9	32	regulation of necrotic cell death	RBCK1;FTH1;FASLG;TSPO;UBC;CAV1;TNFSF10;FADD;TNFRSF10A
GO:0042269	0.00109323	4.2052	2.73633	9	32	regulation of natural killer cell mediated cytotoxicity	PIK3R6;HLA-A;HLA-B;LAG3;LGALS9;SH2D1A;CRTAM;PVRL2;TAP1
GO:0050678	0.00110603	1.79681	23.4299	39	274	regulation of epithelial cell proliferation	CDK6;CDKN2B;PHB2;OSR2;AMICA1;IQGAP3;DAB2IP;EGR3;ENG;FGF2;FGF7;PRKD2;GJA1;CXCR3;GRN;RGCC;HAS2;HMGB2;NR4A1;IFNG;IGF1;JUN;PGF;PLA2G2A;MYDGF;HTRA1;BAX;CCND1;CCL5;CXCL12;NOD2;NR2F2;VDR;PDCL3;NR4A3;CAV1;NRP1;ALDH1A2;SEMA5A
GO:0034641	0.00111382	1.19114	537.86	592	6290	cellular nitrogen compound metabolic process	ADA;MED16;CDK2;SORBS3;CDK4;CDK5;EIF1;DDX39A;PSMD14;CDKN1A;CDKN2A;CDKN2B;IFITM3;EMG1;HAX1;MAD2L2;TADA3;RNASEH2A;SIVA1;MRPL28;DRAP1;DNPH1;TRAPPC2B;RBCK1;CENPF;ATP5L;RAD51AP1;RGS14;FARS2;POLQ;POP4;MTHFD2;CGA;CGB;RUVBL2;ARID5A;PRDX3;SEC61B;CCDC85B;ADRM1;CHEK1;PLA2G16;LSM6;FSTL1;WDHD1;LZTS1;MRPL3;NACC1;CDCA5;PARK7;PHB2;ACOT7;WBSCR22;NLRP3;MB21D1;OSR2;MRPL54;CLU;PLK3;COL1A1;COL4A2;COMT;NUDT16;COX7C;COX…
GO:0050679	0.00111615	2.12511	12.9976	25	152	positive regulation of epithelial cell proliferation	OSR2;AMICA1;IQGAP3;EGR3;FGF2;FGF7;PRKD2;GRN;HAS2;HMGB2;NR4A1;IGF1;JUN;PGF;MYDGF;HTRA1;CCND1;CCL5;CXCL12;NOD2;PDCL3;NR4A3;CAV1;NRP1;SEMA5A
GO:1901342	0.00112795	1.92211	18.1282	32	212	regulation of vasculature development	CXCL13;COL4A2;PIK3R6;DAB2IP;EGR1;EPHA1;FGF2;STAB1;TSPAN12;DDAH1;PRKD2;CXCR3;RGCC;HSPB1;FASLG;RHOB;LIF;NPR1;TNFRSF12A;PGF;MYDGF;PTGIS;RNH1;RRAS;CCL5;SEMA4A;BRCA1;C3;C3AR1;CCR2;PDCL3;SEMA5A
GO:0007569	0.0011287	2.57964	7.52492	17	88	cell aging	CDK6;CDKN1A;CDKN2A;NEK6;CHEK1;ENG;NUP62;H2AFX;HSD17B10;HMGA1;ICAM1;ID2;LMNA;PRMT6;ZMIZ1;BCL2;CAV1
GO:1990266	0.0011287	2.57964	7.52492	17	88	neutrophil migration	AMICA1;IFNG;ITGA1;LGALS3;MPP1;PDE4B;RAC2;CCL3;CCL4;CCL5;CCL21;XCL1;NOD2;SPP1;XCL2;C3AR1;CD74
GO:0043623	0.00113561	1.59439	39.4203	59	461	cellular protein complex assembly	ARPC3;ARPC1B;TUBA1B;TUBB4B;HAX1;CENPA;CENPE;CENPF;ADRM1;UBE2C;CORO1A;TWF2;NLRP3;CLU;CRYAB;STRA13;TUBB;DMTN;FKBP1A;CDC42EP4;NDUFAF3;CHMP2A;UBE2S;PYCARD;HIP1;HLA-DMA;HLA-DMB;HLA-DRA;HLA-DRB1;ICAM1;NDUFS7;CENPW;STMN1;NDUFS5;NDUFS8;POMP;PFN1;ANLN;PMEPA1;PSMD10;CCL5;CCL21;STX4;TBCD;TMSB4X;TUBA4A;TUBG1;VASP;WAS;LDLRAD4;ARPC5L;CAPG;CAPZB;PSRC1;TUBA1C;CAV1;PSMG1;ARHGAP18;PDE4DIP
GO:0019637	0.0011371	1.38626	89.7859	118	1050	organophosphate metabolic process	ADA;AGPAT1;AGPAT2;DNPH1;ATP5L;PMVK;PLA2G16;PARK7;ACOT7;MGLL;MB21D1;NUDT16;COX8A;PIK3R6;ADRA2A;DAB2IP;MBOAT1;ABHD3;DHFR;DUT;TYMP;ENO1;ENO2;FABP5;FGF2;FGF7;ALDOA;PLA2G15;FUT8;PRDX5;GAPDH;CPNE7;AMPD3;SULT1C4;GPI;CXCR3;GPX4;GUK1;GMPPB;HEXB;NT5C;HINT1;STOML2;HPRT1;HSPA1A;HSPA1B;HSPA8;IFNG;SLC35B2;SERINC2;IGF1;APRT;INSR;NDUFS7;HDDC3;ARF1;ENO4;LDHA;MDH2;MPP1;NUDT1;MTHFD1;NDUFB5;NDUFS2;NDUFS5;NDUFS8;ATP1…
GO:0007610	0.00115729	1.47597	59.5152	83	696	behavior	ADA;CDK5;RCAN2;CXCL13;RGS14;PLK2;PARK7;CCR1;CCR6;COMT;CSF1;CST3;DPP4;LPAR1;EGR1;EGR2;ALDH1A3;FEN1;FGF2;FOS;PRKD2;GJA1;GM2A;GPI;FUOM;CXCR3;GRN;CFAP20;HEXB;HPRT1;HSPB1;ID2;APRT;IL16;IDO1;ITGA3;JUN;LEP;LGALS9;MDK;MEIS1;MET;MPP1;NR4A2;OSM;PDGFRA;GPRC5B;PEX13;SERPINE2;CLN6;STRBP;PPT1;PLXNA3;PRKAR1B;PSEN2;CORO1B;RAC2;BCL2;CCL3;CCL4;CCL5;CCL21;XCL1;CXCL12;NOD2;SGK1;STX3;STX4;XCL2;TSPO;C3AR1;CCR2;VDAC1;B…
GO:0060322	0.00115729	1.47597	59.5152	83	696	head development	CDK5;CDK6;TACC3;ANP32B;TACC2;OSR2;COL1A1;COL3A1;COL4A1;CSK;CST3;DAB2IP;E2F1;EGR2;EMX2;EPOR;MECOM;EZH2;ALDH1A3;PHLDA1;DKK1;FPGS;PLXNB2;ASPM;TSKU;WDR62;CCDC141;H2AFX;H3F3B;HPRT1;HSPA5;ID2;ID4;APOD;IGF1;RBPJ;RHOA;STMN1;LDHA;MAOB;MDK;MET;MMP2;NR4A2;PAFAH1B3;PEX13;ATP5J;SERPINE2;DDIT4;PPT1;PLXNA3;AXL;GNG12;PSEN2;BAX;BCL2;ACTB;RRAS;RRM1;CXCL12;CSRNP1;SKI;NR2F2;XRCC1;YWHAH;LRP8;BTG2;ROGDI;NR4A3;CALM2;CA…
GO:0018105	0.00116439	1.87623	19.6674	34	230	peptidyl-serine phosphorylation	CDK2;CDK5;SPRY2;HAX1;MAD2L2;NEK6;PARK7;DMTN;DKK1;PPP1R15A;PRKD2;IFNG;LIF;OSM;PLK1;DDIT4;MAPK3;BAX;BCL2;BDKRB2;CLSPN;SGK1;AURKA;TNF;TXN;MAPKAPK3;BCAR3;CAMK1;CAV1;CDK5R1;CCNB1;RPS6KA4;AURKB;CDK1
GO:0040013	0.00116439	1.87623	19.6674	34	230	negative regulation of locomotion	ADA;IFITM3;CXCL13;COL3A1;CTNNA1;DAB2IP;ENG;EPHA1;FBLN1;FGF2;RGCC;APOD;IGFBP5;ARHGAP4;ARHGDIB;PIN1;PLXNA3;CORO1B;PTGER4;BCL2;RRAS;CCL21;CXCL12;BST2;NR2F2;THY1;TPM1;WAS;LDLRAD4;STK24;SNX3;NRP1;SEMA5A;SRGAP3
GO:0045184	0.0011756	1.28874	163.667	200	1914	establishment of protein localization	CD24;SAE1;KIF20A;BCAP31;CDK5;CDKN1A;CDKN2A;HAX1;TACC3;ANP32B;RBCK1;CENPF;MTX2;GIPC1;RUVBL2;YIF1A;KDELR1;SEC61B;RER1;CAPN10;PRAF2;PARK7;PHB2;GABARAP;SFT2D1;NLRP3;ARHGAP33;AP1S1;AP3S1;CLU;CLTA;PLK3;RINL;COL1A1;CSK;ADRA2A;COMMD1;DAB2IP;ATP6V0E2;SYNE3;TOR1A;E2F1;ECT2;EGR2;RILPL2;DMTN;FBLN1;LRWD1;MTCL1;NUP62;ATP6V0D2;RHBDD3;TSPAN17;GDI1;GJA1;CHMP2A;SPCS1;RGCC;PHPT1;PYCARD;SLC25A5;GUK1;MDFIC;PACSIN1;AN…
GO:0043486	0.0011986	3.22725	4.44654	12	52	histone exchange	CENPA;STRA13;CENPW;HJURP;CENPN;CASC5;CENPM;CENPU;HIST1H4A;HIST1H4C;HIST1H4E;CENPL
GO:0050918	0.0011986	3.22725	4.44654	12	52	positive chemotaxis	CORO1A;FGF2;FGF7;HMGB2;IL16;LGALS3;MET;CCL3;CCL5;CXCL12;NRP1;SEMA5A
GO:0021987	0.00120316	2.40947	8.89308	19	104	cerebral cortex development	CDK5;TACC3;TACC2;COL3A1;DAB2IP;EMX2;ASPM;WDR62;CCDC141;H2AFX;MDK;PEX13;GNG12;BAX;LRP8;NRP1;CDK5R1;ARHGAP11B;KIF14
GO:0032677	0.00120417	3.04112	5.04511	13	59	regulation of interleukin-8 production	PARK7;DDIT3;PRKD2;PYCARD;HSPA1A;HSPA1B;IL10;LGALS9;NOD2;TNF;AFAP1L2;FADD;CD2
GO:0006275	0.00121344	2.28765	10.2612	21	120	regulation of DNA replication	CDK2;E2F7;CST3;ESCO2;PARM1;STOML2;ID3;IGF1;INSR;JUN;PCNA;PDGFRA;PID1;PPP2R1A;S100A11;DSCC1;E2F8;OBFC1;CDT1;TICRR;CDC6
GO:0019362	0.00121344	2.28765	10.2612	21	120	pyridine nucleotide metabolic process	ENO1;ENO2;ALDOA;PRDX5;GAPDH;GPI;IGF1;INSR;ENO4;LDHA;MDH2;DCXR;PGK1;PKM;DDIT4;PRKAG1;PTGIS;TALDO1;TKT;TPI1;NAPRT
GO:0046496	0.00121344	2.28765	10.2612	21	120	nicotinamide nucleotide metabolic process	ENO1;ENO2;ALDOA;PRDX5;GAPDH;GPI;IGF1;INSR;ENO4;LDHA;MDH2;DCXR;PGK1;PKM;DDIT4;PRKAG1;PTGIS;TALDO1;TKT;TPI1;NAPRT
GO:0019725	0.00125724	1.44815	65.672	90	768	cellular homeostasis	CD24;PDIA6;BCAP31;CD52;CXCL13;SLC34A2;PDIA5;CORO1A;CCR1;CCR4;CCR5;CCR6;CP;ADRA2A;ATP6V0E2;DDIT3;E2F4;LPAR1;S1PR3;SLC29A1;EPOR;FEN1;FGF2;ALDOA;TNS2;ATP6V0D2;FTH1;GJA1;CXCR3;SCARA5;PHPT1;HEXB;STOML2;HLA-DRB1;HLA-DRB5;ICAM1;IL1R1;FASLG;ARF1;KISS1;LGALS1;LIG1;MCL1;ATP1B1;ATP2A3;PCNA;PDGFRA;ATP6V1H;POLD1;POLD2;CLN6;FGGY;PPT1;PSEN2;QSOX1;POLD4;BAX;BCL2;RPA1;BDKRB2;RYR1;CCL3;CCL5;CCL21;XCL1;CXCL12;SGK1;…
GO:0006082	0.00126365	1.37066	95.3441	124	1115	organic acid metabolic process	PSMD14;BCKDK;ACAA2;FARS2;B3GNT2;MTHFD2;HPSE;PLA2G16;PARK7;ACOT7;MGLL;ACOT4;CYP4F22;FAM213B;COMT;SLC25A10;MBOAT1;DCN;DHFR;CYB5R3;SARDH;ECH1;ECHS1;ENO1;ENO2;FAH;FASN;ALDH1A3;ALDH9A1;ALDOA;ETHE1;FPGS;DDAH2;DDAH1;PLA2G15;GAMT;IL4I1;GAPDH;SULT1C4;GPI;GPX4;GSS;GUSB;PSAT1;HSD17B10;HADH;HEXB;IDH2;SLC35B2;SERINC2;IGF1;IDO1;INSR;ENO4;LDHA;LEP;LUM;MDH2;MPST;MTHFD1;PCBD1;PDZD11;PEX13;PGK1;PKM;PLA2G2A;PLSCR1;…
GO:0010629	0.00127571	1.32252	126.641	159	1481	negative regulation of gene expression	CDK2;SORBS3;CDK5;CDKN1A;CDKN2A;IFITM3;MAD2L2;SIVA1;DRAP1;RBCK1;CENPF;ARID5A;CCDC85B;NACC1;PARK7;PHB2;NLRP3;OSR2;CCR1;PLK3;IQGAP3;NUDT16;CRYAB;CRYM;E2F7;CTGF;COMMD7;COMMD1;DAB2IP;DDIT3;E2F1;EGR1;AHR;EIF4EBP1;ENG;ENO1;MECOM;EZH2;DKK1;FOSB;PPP1R15A;EID1;ZNF683;PRDX5;KANK2;GAPDH;PHF19;GJA1;DKK3;PYCARD;UHRF1;MDFIC;HIST1H1E;H2AFX;H2AFZ;H3F3B;HBZ;HCFC1;HDGF;ZNRD1;HMGB2;HMGA1;HSF1;HSPA8;BIRC5;IRF8;ID2;ID…
GO:0006807	0.00128323	1.1869	564.198	618	6598	nitrogen compound metabolic process	ADA;MED16;CDK2;SORBS3;CDK4;CDK5;EIF1;DDX39A;PSMD14;CDKN1A;CDKN2A;BCKDK;CDKN2B;IFITM3;EMG1;HAX1;MAD2L2;TADA3;RNASEH2A;SIVA1;MRPL28;DRAP1;DNPH1;TRAPPC2B;RBCK1;CENPF;ATP5L;RAD51AP1;RGS14;FARS2;B3GNT2;POLQ;POP4;MTHFD2;CGA;CGB;HPSE;RUVBL2;ARID5A;PRDX3;SEC61B;CCDC85B;ADRM1;CHEK1;PLA2G16;LSM6;FSTL1;WDHD1;LZTS1;MRPL3;NACC1;CDCA5;PARK7;PHB2;ACOT7;WBSCR22;NLRP3;MB21D1;OSR2;MRPL54;CLU;SPNS2;PLK3;COL1A1;COL4…
GO:0010823	0.00128568	3.7069	3.33491	10	39	negative regulation of mitochondrion organization	ACAA2;VAT1;PRELID1;SLC25A5;HSPA1A;IGF1;LMNA;PID1;PSMD10;BCL2L1
GO:0051653	0.00128568	3.7069	3.33491	10	39	spindle localization	SPRY1;SPRY2;NDC80;CENPA;SPAG5;ASPM;GPSM2;MAP4;NUSAP1;ESPL1
GO:0044087	0.00130405	1.4797	57.2065	80	669	regulation of cellular component biogenesis	ARPC3;ARPC1B;SORBS3;HAX1;CXCL13;PLK2;CORO1A;PARK7;TWF2;CLU;NUDT16;CTGF;DAB2IP;LPAR1;AHR;EIF4EBP1;DMTN;EPHA1;DKK1;CDC42EP4;GJA1;CHMP2A;RGCC;ORMDL2;PYCARD;FHOD1;HCFC1;DNAJB2;HSPA1A;HSPA1B;ICAM1;IRF8;APOD;CYR61;JUN;ARF1;RHOA;RHOG;STMN1;MITF;MYO1C;CHMP1A;TBC1D7;PFN1;PLK1;FBLIM1;HJURP;BRK1;PSEN2;PMEPA1;PSMC3;PSMC4;CORO1B;PTGER4;BAX;RAC2;CCL21;SDC4;CLSTN2;WIPF3;EPS8L2;SLC9A1;BRCA1;TBCD;TMSB4X;TNF;TPM1;…
GO:0046386	0.0013099	5.36887	1.79572	7	21	deoxyribose phosphate catabolic process	ADA;NUDT16;DUT;NT5C;NUDT1;OGG1;PGM2
GO:0071902	0.00134946	1.76045	24.456	40	286	positive regulation of protein serine/threonine kinase activity	CD24;SPRY2;GADD45G;IQGAP3;CSK;PIK3R6;ADRA2A;DAB2IP;GADD45A;DUSP6;LPAR1;EZH2;FGF2;RGCC;DBNL;MDFIC;INSR;ITGA1;MET;GADD45B;ZAK;PIM1;MAPK3;PSMD10;CCND1;NOD2;TNF;UBC;MAPKAPK3;CALM2;CALM3;PSRC1;CAMK1;TNFRSF10A;CDK5R1;MAP3K6;S1PR2;CD74;CD81;CDK1
GO:0000185	0.00135215	8.94015	0.940614	5	11	activation of MAPKKK activity	GADD45G;DAB2IP;GADD45A;GADD45B;TNF
GO:0009143	0.00135215	8.94015	0.940614	5	11	nucleoside triphosphate catabolic process	ADA;NUDT16;DUT;NUDT1;DCTPP1
GO:0035747	0.00135215	8.94015	0.940614	5	11	natural killer cell chemotaxis	CCL3;CCL4;CCL5;XCL1;CXCL14
GO:2001179	0.00135215	8.94015	0.940614	5	11	regulation of interleukin-10 secretion	PYCARD;HLA-DRB1;HLA-DRB5;TNFRSF9;LGALS9
GO:0051050	0.00135695	1.41655	74.4796	100	871	positive regulation of transport	SAE1;TSPAN1;BCAP31;CDK5;ANP32B;SIVA1;RBCK1;CAPN10;PARK7;NLRP3;CCR1;PLK3;ADRA2A;TOR1A;E2F1;ECT2;MTCL1;NCS1;GJA1;PRELID1;CHMP2A;CXCR3;RGCC;PHPT1;PYCARD;ANXA2;HIP1;HLA-DRB1;HLA-DRB5;IFNG;IGF1;IL10;INSR;JUP;ARF1;KISS1;RHOA;LEP;LGALS3;LGALS9;LIF;MET;MYO1C;NFKBIA;ATP1B1;NPR1;PAEP;VPS28;PLTP;TESC;PPT1;SMPD3;AXL;CRTAM;PRSS8;PSMD8;PTGER4;BAX;RAC2;BCL2;RPL28;CCL3;CCL4;CCL5;CCL21;XCL1;SDC4;CXCL12;NOD2;SFRP4…
GO:0032091	0.00137218	2.84321	5.7292	14	67	negative regulation of protein binding	RUVBL2;PARK7;ANXA2;HSPA5;IL10;MAPK3;PSEN2;PTPRF;BAX;SLPI;AURKA;CAMK1;CAV1;AURKB
GO:0032435	0.00137218	2.84321	5.7292	14	67	negative regulation of proteasomal ubiquitin-dependent protein catabolic process	MAD2L2;CENPF;GIPC1;UBE2C;PARK7;DAB2IP;MAD2L1;PLK1;PBK;BUB1;BUB1B;TTK;CCNB1;CDC20
GO:0001961	0.00139058	4.02972	2.82184	9	33	positive regulation of cytokine-mediated signaling pathway	AGPAT1;AGPAT2;CSF1;HSPA1A;HSPA1B;IRF7;AXL;FADD;CD74
GO:0002715	0.00139058	4.02972	2.82184	9	33	regulation of natural killer cell mediated immunity	PIK3R6;HLA-A;HLA-B;LAG3;LGALS9;SH2D1A;CRTAM;PVRL2;TAP1
GO:0051385	0.00139058	4.02972	2.82184	9	33	response to mineralocorticoid	CDKN1A;CTGF;FOS;FOSB;MAOB;BAX;CCND1;CALM2;CALM3
GO:0051897	0.00139678	2.61083	7.01185	16	82	positive regulation of protein kinase B signaling	SPRY2;HAX1;HPSE;PARK7;IGF1;IGFBP5;INSR;AXL;MYDGF;KIAA1161;CCL3;CCL21;TNF;TXN;SEMA5A;CD28
GO:1901989	0.001419	2.97622	5.13062	13	60	positive regulation of cell cycle phase transition	CDK4;UBE2C;CDCA5;PHB2;BIRC5;PLK1;CCND1;FAM83D;CDC45;RAB11A;ESPL1;DLGAP5;CDC6
GO:0006735	0.00141974	4.52287	2.30878	8	27	NADH regeneration	ENO1;ENO2;ALDOA;GAPDH;GPI;PGK1;PKM;TPI1
GO:0048147	0.00141974	4.52287	2.30878	8	27	negative regulation of fibroblast proliferation	IFI30;DAB2IP;FTH1;NUPR1;GSTP1;LTA;BAX;SKI
GO:0060706	0.00141974	4.52287	2.30878	8	27	cell differentiation involved in embryonic placenta development	E2F7;KRT8;KRT19;LIF;NR2F2;E2F8;GCM1;SOCS3
GO:0061615	0.00141974	4.52287	2.30878	8	27	glycolytic process through fructose-6-phosphate	ENO1;ENO2;ALDOA;GAPDH;GPI;PGK1;PKM;TPI1
GO:0061620	0.00141974	4.52287	2.30878	8	27	glycolytic process through glucose-6-phosphate	ENO1;ENO2;ALDOA;GAPDH;GPI;PGK1;PKM;TPI1
GO:0061621	0.00141974	4.52287	2.30878	8	27	canonical glycolysis	ENO1;ENO2;ALDOA;GAPDH;GPI;PGK1;PKM;TPI1
GO:0061718	0.00141974	4.52287	2.30878	8	27	glucose catabolic process to pyruvate	ENO1;ENO2;ALDOA;GAPDH;GPI;PGK1;PKM;TPI1
GO:0030177	0.00142111	2.0489	13.9382	26	163	positive regulation of Wnt signaling pathway	PSMD14;COL1A1;ASPM;RBPJ;JUP;GPRC5B;DEPDC1B;PSMA4;PSMA6;PSMA7;PSMB2;PSMB3;PSMB6;PSMB9;PSMB10;PSMC3;PSMC4;PSMD8;PSMD10;PSMD13;PSME1;PSME2;SFRP4;SKI;UBC;CAV1
GO:0007005	0.00142407	1.46707	59.0877	82	691	mitochondrion organization	SAE1;CDKN2A;ACAA2;HAX1;VAT1;SIVA1;MRPL28;MTX2;PRDX3;MRPL3;PARK7;PHB2;GABARAP;MRPL54;CLU;COX8A;E2F1;TYMP;EPAS1;LSM4;PRKD2;NDUFAF3;PRELID1;MRPL13;PYCARD;SLC25A5;HCFC1;ANXA5;STOML2;HSPA1A;IGF1;JUN;NDUFS7;LMNA;TOMM5;MCL1;NDUFS5;NDUFS8;ATP1B1;MRPL4;NDUFA13;MRPS7;MRPL51;ASB2;PEX13;CYCS;CHCHD3;AURKAIP1;PID1;SLC35C1;PRKAG1;TOMM22;PSMD8;PSMD10;BAX;PVRL2;RAC2;BCL2;BCL2L1;RPL28;SFRP4;MRPL41;SLC9A1;MRPS34;SN…
GO:0030111	0.00142777	1.74099	25.3111	41	296	regulation of Wnt signaling pathway	PSMD14;MAD2L2;COL1A1;APCDD1;DAB2IP;DDIT3;EGR1;DKK1;ASPM;TSKU;DKK3;MDFIC;RBPJ;ITGA3;JUP;GPRC5B;PPP2R1A;DEPDC1B;PSMA4;PSMA6;PSMA7;PSMB2;PSMB3;PSMB6;PSMB9;PSMB10;PSMC3;PSMC4;PSMD8;PSMD10;PSMD13;PSME1;PSME2;CCND1;SFRP4;SKI;UBC;BICC1;CAV1;PPAP2B;SNX3
GO:0032760	0.00143085	3.14832	4.53205	12	53	positive regulation of tumor necrosis factor production	CLU;PYCARD;HSPB1;IFNG;LGALS9;SASH3;CCL3;CCL4;NOD2;CCR2;FADD;CD2
GO:0050673	0.001435	1.69307	28.475	45	333	epithelial cell proliferation	CDK6;CDKN2B;PHB2;OSR2;AMICA1;IQGAP3;DAB2IP;EGR3;ENG;FGF2;FGF7;PRKD2;GJA1;CXCR3;GRN;RGCC;HAS2;HMGB2;NR4A1;ID2;IFNG;IGF1;IGFBP4;IGFBP5;JUN;MKI67;PGF;PLA2G2A;MYDGF;HTRA1;BAX;CCND1;CCL5;CXCL12;NOD2;NR2F2;TNF;VDR;PDCL3;NR4A3;CAV1;NRP1;ALDH1A2;SEMA5A;SCARB1
GO:0007096	0.00146121	6.43977	1.36817	6	16	regulation of exit from mitosis	UBE2C;CDCA5;PHB2;RGCC;BIRC5;ANLN
GO:0044130	0.00146121	6.43977	1.36817	6	16	negative regulation of growth of symbiont in host	IRF8;IFNG;IL10;LTA;NOD2;TNF
GO:0070234	0.00146121	6.43977	1.36817	6	16	positive regulation of T cell apoptotic process	PRELID1;IDO1;LGALS9;PDCD1;CCL5;NFKBID
GO:1903427	0.00146121	6.43977	1.36817	6	16	negative regulation of reactive oxygen species biosynthetic process	IL10;ACP5;PTGIS;TSPO;ZC3H12A;CAV1
GO:0007006	0.00146205	2.50863	7.69594	17	90	mitochondrial membrane organization	ACAA2;SIVA1;E2F1;SLC25A5;HSPA1A;NDUFA13;CHCHD3;TOMM22;BAX;BCL2;BCL2L1;SLC9A1;YWHAH;ALKBH7;DYNLL1;BMF;TIMM50
GO:0061024	0.00146482	1.38396	86.0235	113	1006	membrane organization	CD24;CDK5;ACAA2;VAT1;SIVA1;NEK6;SEC61B;RER1;CORO1A;GABARAP;AP1S1;CLU;CLTA;CSK;SYNE3;TOR1A;E2F1;RILPL2;DMTN;EPB41L3;MTCL1;NUP62;MTCH1;FTH1;TSPAN17;MYOF;GDI1;GJA1;PRELID1;CHMP2A;SH3PXD2B;SPCS1;SLC25A5;PACSIN1;ANXA2;HIP1;STOML2;HSPA1A;HSPA8;ANO9;ITGA3;JUP;ARF1;KRT18;RHOG;LMNA;RAB8A;ASNA1;MYO1C;ATP1B1;NDUFA13;VPS28;PDZD11;ZDHHC3;PIGR;PLK1;PLSCR1;CHCHD3;TESC;PID1;PPP2R1A;PPT1;PRKAG1;TOMM22;ATP10D;BAX;…
GO:0010721	0.00146708	1.79523	22.2327	37	260	negative regulation of cell development	CDK5;MAD2L2;PLK2;CIT;COL3A1;CTNNA1;DAB2IP;LPAR1;S1PR3;DMTN;FBLN1;ASPM;GDI1;LSM1;FUOM;ID2;ID4;IGF1;RHOA;LGALS1;ARHGDIA;MEIS1;PLXNA3;BCL2;SKI;SPP1;TSPO;THY1;VIM;LDLRAD4;YWHAH;PAX8;IRX3;CAV1;NRP1;CDK5R1;SEMA5A
GO:0072657	0.00147243	1.55568	42.3276	62	495	protein localization to membrane	CD24;CDK5;SEC61B;RER1;CSK;SYNE3;E2F1;RILPL2;DMTN;EPB41L3;MTCL1;TSPAN17;GDI1;SH3PXD2B;SPCS1;PACSIN1;ANXA2;ITGA3;JUP;KRT18;RHOG;RAB8A;ASNA1;MYO1C;ATP1B1;NDUFA13;PDZD11;ZDHHC3;PIGR;TESC;PID1;TOMM22;BAX;BCL2;BCL2L1;RPL8;RPL26;RPL28;RPLP0;RPLP1;RPN1;RPS7;RPS15A;RPS19;RPS26;SSR4;STX3;STX4;BSG;TNF;YWHAH;PLEKHF1;ZDHHC12;CAV1;SSNA1;DYNLL1;VAMP8;RAB11A;CDK5R1;BMF;PKDCC;CDH1
GO:0051640	0.00150113	1.61522	34.9738	53	409	organelle localization	CDK5;SPRY1;SPRY2;NDC80;TACC3;DCTN2;TACC2;CENPA;SPAG5;CENPE;CENPF;KIF2C;CDCA5;AP3S1;TOR1A;TMEM201;BRAT1;ASPM;LAT;CHMP2A;CCDC141;GRN;GPSM2;PACSIN1;BIRC5;ARF1;KIFC1;LGALS9;MAP4;RAB8A;MYO5B;CHMP1A;NUSAP1;PEX13;CDCA8;PVRL2;RAC2;RAN;AURKA;STX3;STX4;LAT2;NR4A3;FAM83D;PSRC1;VAMP8;STX11;RAB11A;CCNB1;ESPL1;RIMS3;DLGAP5;KIF14
GO:0022904	0.00150509	2.24205	10.4323	21	122	respiratory electron transport chain	ATP5L;PARK7;COX7C;COX8A;CYC1;ETFB;NDUFAF3;NDUFS7;NDUFB5;NDUFS2;NDUFS5;NDUFS8;ATP5C1;NDUFA13;ATP5G3;ATP5J;ATP5O;CYCS;NDUFB11;COX7A2L;COX5A
GO:0006927	0.00150893	14.2969	0.598573	4	7	transformed cell apoptotic process	DAB2IP;RHOB;BAX;TNF
GO:0007100	0.00150893	14.2969	0.598573	4	7	mitotic centrosome separation	CHEK1;KIF11;NEK2;AURKA
GO:0009204	0.00150893	14.2969	0.598573	4	7	deoxyribonucleoside triphosphate catabolic process	ADA;NUDT16;DUT;NUDT1
GO:0032261	0.00150893	14.2969	0.598573	4	7	purine nucleotide salvage	ADA;AMPD3;HPRT1;APRT
GO:0007173	0.00152118	1.65713	30.9548	48	362	epidermal growth factor receptor signaling pathway	PSMD14;SPRY1;SPRY2;CDKN1A;CLTA;CSK;ADRA2A;DAB2IP;DUSP6;EFEMP1;FGF2;FGF7;NUP62;LAT;NR4A1;FASLG;IL2RB;IL2RG;ITGA1;PEBP1;PDGFRA;PIGR;PPP5C;PRKAR1B;MAPK3;PSEN2;PSMA4;PSMA6;PSMA7;PSMB2;PSMB3;PSMB6;PSMB9;PSMB10;PSMC3;PSMC4;PSMD8;PSMD10;PSMD13;PSME1;PSME2;TRIB3;UBC;CALM2;CALM3;AFAP1L2;GPRC5A;CD28
GO:0071478	0.00153933	2.10549	12.57	24	147	cellular response to radiation	CDKN1A;RAD51AP1;RUVBL2;CHEK1;CRYAB;GADD45A;ECT2;EEF1D;EGR1;DDIAS;H2AFX;RHOB;PCNA;POLD1;PBK;BAX;RAD51;BCL2L1;TMEM109;CALM2;CALM3;RHNO1;HYAL3;AURKB
GO:0051049	0.00154226	1.29607	145.368	179	1700	regulation of transport	ADA;SAE1;TSPAN1;BCAP31;CDK5;CDKN1A;CDKN2A;ACAA2;HAX1;TACC3;ANP32B;SIVA1;RBCK1;CAPN10;CORO1A;PARK7;NLRP3;CLIC1;CCR1;PLK3;COMT;CRYAB;CSK;ADRA2A;COMMD1;DAB2IP;TOR1A;E2F1;ECT2;DMTN;FBLN1;FKBP1A;DKK1;MTCL1;NCS1;NUP62;RHBDD3;GDI1;GJA1;PRELID1;CHMP2A;CRACR2B;CXCR3;SPCS1;RGCC;PHPT1;PYCARD;SLC25A5;MDFIC;PACSIN1;ANXA2;HADH;EHD4;HIP1;HLA-DRB1;HLA-DRB5;HSPA1A;ICAM1;ANO9;IFI27;IFNG;APOD;IGF1;IL10;TNFRSF9;INSR…
GO:0007162	0.00154255	1.87982	18.4702	32	216	negative regulation of cell adhesion	CDKN2A;MAD2L2;VSIG4;COL1A1;TIGIT;DMTN;FBLN1;RGCC;HLA-DRB1;HLA-DRB5;HLA-G;APOD;IL10;IDO1;LAG3;LGALS1;LGALS3;ARHGDIA;LGALS9;ARHGDIB;EPCAM;SERPINE2;CCL21;XCL1;CXCL12;TBCD;TGFBI;NFKBID;SEMA5A;LPXN;CD74;CDH1
GO:0071216	0.00155477	2.03391	14.0237	26	164	cellular response to biotic stimulus	NLRP3;CCR5;EME1;DAB2IP;DDIT3;PYCARD;GSTP1;HMGB2;HSPA5;ICAM1;IRF8;IFNG;IL10;NFKBIA;NFKBIL1;PDE4B;AXL;MAPK3;CCL3;CCL5;NOD2;TSPO;TNF;TNIP3;ZC3H12A;SCARB1
GO:0035967	0.00159148	2.13898	11.8859	23	139	cellular response to topologically incorrect protein	PDIA6;YIF1A;SEC61B;PDIA5;DAB2IP;DDIT3;TOR1A;PPP1R15A;SDF2L1;HDGF;HSPA1A;HSPA5;IFNG;IGFBP1;LMNA;ASNA1;ATF3;DNAJB11;MYDGF;BAX;CCND1;UFD1L;DERL3
GO:0051054	0.00159148	2.13898	11.8859	23	139	positive regulation of DNA metabolic process	CDK2;NUDT16;E2F7;CST3;PARM1;PRKD2;RGCC;H2AFX;STOML2;IFNG;IGF1;INSR;JUN;PCNA;PDGFRA;BAX;RAD51;BRCA1;TOP2A;C3AR1;E2F8;OBFC1;CD28
GO:0006096	0.00159451	2.79037	5.81471	14	68	glycolytic process	ENO1;ENO2;ALDOA;GAPDH;GPI;IGF1;INSR;ENO4;LDHA;PGK1;PKM;DDIT4;PRKAG1;TPI1
GO:0060284	0.00159596	1.43763	65.3299	89	764	regulation of cell development	CDK5;MAD2L2;RGS14;CFL1;PLK2;CIT;LZTS1;TWF2;COL1A1;COL3A1;CSF1;CTNNA1;GLIPR2;DAB2IP;ECT2;LPAR1;S1PR3;DMTN;EZH2;FBLN1;NCS1;MMD;PLXNB2;ASPM;GDI1;LSM1;FUOM;GRN;RGCC;PACSIN1;HAS2;HMGB2;ID2;ID4;IFNG;IGF1;ITGA3;ARF1;RHOA;L1CAM;LGALS1;ARHGDIA;LIF;LTA;MEIS1;NEU1;TNFRSF12A;SRRT;GPRC5B;SERPINE2;PIN1;PPP2R1A;PLXNA3;PTPRF;BAX;BCL2;RHEB;RPS19;CCL5;CXCL12;SKI;SPP1;AURKA;TSPO;THY1;TIAM1;TNF;VDR;VIM;LDLRAD4;YWHAH…
GO:2001234	0.00161534	1.9179	17.0166	30	199	negative regulation of apoptotic signaling pathway	ACAA2;PARK7;CLU;CTNNA1;PRELID1;SLC25A5;GSTP1;HMGB2;HSPA1A;HSPA1B;HSPB1;ICAM1;IGF1;LGALS3;LMNA;MCL1;NDUFA13;PSEN2;PSMD10;BAX;BCL2;BCL2L1;BDKRB2;CXCL12;BRCA1;TNF;TPT1;NRP1;BMF;CD74
GO:0010821	0.0016436	1.89261	17.7862	31	208	regulation of mitochondrion organization	SAE1;CDKN2A;ACAA2;HAX1;VAT1;SIVA1;PARK7;E2F1;PRELID1;PYCARD;SLC25A5;STOML2;HSPA1A;IGF1;LMNA;PID1;PSMD8;PSMD10;BAX;RAC2;BCL2;BCL2L1;RPL28;SREBF1;VDAC1;YWHAH;MPV17L2;DYNLL1;TNFSF10;CDKL2;BMF
GO:0046364	0.00165768	2.47457	7.78145	17	91	monosaccharide biosynthetic process	SLC25A10;ENO1;ENO2;ALDOA;GAPDH;GPI;LEP;MDH2;ATF3;PGK1;SLC25A1;TALDO1;TKT;TPI1;SLC25A11;PER2;GSTO1
GO:0031102	0.00167966	3.28554	4.01899	11	47	neuron projection regeneration	CTNNA1;DHFR;APOD;JUN;LAMB2;PTPRF;BCL2;RXRA;SPP1;TSPO;STK24
GO:0033046	0.00167966	3.28554	4.01899	11	47	negative regulation of sister chromatid segregation	MAD2L2;CENPF;UBE2C;MAD2L1;PLK1;BUB1;BUB1B;TTK;CCNB1;PTTG1;CDC20
GO:0033048	0.00167966	3.28554	4.01899	11	47	negative regulation of mitotic sister chromatid segregation	MAD2L2;CENPF;UBE2C;MAD2L1;PLK1;BUB1;BUB1B;TTK;CCNB1;PTTG1;CDC20
GO:0051353	0.00167966	3.28554	4.01899	11	47	positive regulation of oxidoreductase activity	PARK7;DHFR;IFNG;NPR3;POR;NOD2;TNF;VDR;CALM2;CALM3;SCARB1
GO:2000816	0.00167966	3.28554	4.01899	11	47	negative regulation of mitotic sister chromatid separation	MAD2L2;CENPF;UBE2C;MAD2L1;PLK1;BUB1;BUB1B;TTK;CCNB1;PTTG1;CDC20
GO:0018209	0.00169163	1.81102	20.8645	35	244	peptidyl-serine modification	CDK2;CDK5;SPRY2;HAX1;MAD2L2;NEK6;PARK7;DCN;DMTN;DKK1;PPP1R15A;PRKD2;IFNG;LIF;OSM;PLK1;DDIT4;MAPK3;BAX;BCL2;BDKRB2;CLSPN;SGK1;AURKA;TNF;TXN;MAPKAPK3;BCAR3;CAMK1;CAV1;CDK5R1;CCNB1;RPS6KA4;AURKB;CDK1
GO:0043124	0.001699	3.07316	4.61756	12	54	negative regulation of I-kappaB kinase/NF-kappaB signaling	NLRP3;DAB2IP;PYCARD;GSTP1;IL10;NFKBIA;PSMD10;TRIP6;TNIP3;NFKBID;TNFSF14;CD27
GO:0051881	0.001699	3.07316	4.61756	12	54	regulation of mitochondrial membrane potential	CDKN2A;PRDX3;PARK7;CLIC1;PRELID1;STOML2;PID1;BAX;PYCR1;BCL2;BCL2L1;TSPO
GO:0046700	0.00169961	1.58269	37.6246	56	440	heterocycle catabolic process	ADA;CDKN2A;RNASEH2A;DNPH1;LSM6;NUDT16;APOBEC3H;DUT;TYMP;APOBEC3F;FEN1;LSM4;AMPD3;LSM1;APOBEC3C;DCPS;H1F0;NT5C;HINT1;HMGB2;HPRT1;IGF1;IDO1;INSR;LIG1;NUDT1;OGG1;PDE4B;PELO;CYCS;EXOSC4;DDIT4;PPP2R1A;PRKAG1;LSM2;BAX;APOBEC3G;RNH1;RPL8;RPL26;RPL28;RPLP0;RPLP1;RPS7;RPS15A;RPS19;RPS26;BLVRA;BLVRB;ZFP36L1;ZFP36;BTG2;DCTPP1;WIBG;GDA;EIF4A3
GO:0044802	0.00172359	1.41137	72.4273	97	847	single-organism membrane organization	CD24;CDK5;ACAA2;VAT1;SIVA1;NEK6;SEC61B;RER1;CORO1A;CLU;CSK;SYNE3;TOR1A;E2F1;RILPL2;DMTN;EPB41L3;MTCL1;NUP62;MTCH1;TSPAN17;MYOF;GDI1;PRELID1;SH3PXD2B;SPCS1;SLC25A5;PACSIN1;ANXA2;STOML2;HSPA1A;ANO9;ITGA3;JUP;ARF1;KRT18;RHOG;LMNA;RAB8A;ASNA1;MYO1C;ATP1B1;NDUFA13;PDZD11;ZDHHC3;PIGR;PLK1;PLSCR1;CHCHD3;TESC;PID1;PPP2R1A;PPT1;TOMM22;ATP10D;BAX;BCL2;BCL2L1;RPL8;RPL26;RPL28;RPLP0;RPLP1;RPN1;RPS7;RPS15A;RP…
GO:0043241	0.00173108	1.7204	25.5676	41	299	protein complex disassembly	MRPL28;CFL1;KIF2C;MRPL3;TWF2;MRPL54;KIF18B;DMTN;CKAP2;MRPL13;HMGA1;HSPA8;STMN1;MRPL4;MRPS7;MRPL51;DDIT4;AURKAIP1;RPL8;RPL26;RPL28;RPLP0;RPLP1;RPS7;RPS15A;RPS19;RPS26;MICAL1;MRPL41;MRPS34;AURKA;TNF;CAPG;CAPZB;SH3BGRL3;WIBG;CCNB1;SEMA5A;GADD45GIP1;AURKB;WDR1
GO:0060760	0.00174967	3.86827	2.90735	9	34	positive regulation of response to cytokine stimulus	AGPAT1;AGPAT2;CSF1;HSPA1A;HSPA1B;IRF7;AXL;FADD;CD74
GO:0002407	0.00178079	5.01061	1.88123	7	22	dendritic cell chemotaxis	CCR1;CCR5;CCR6;LGALS9;CCL5;CCL21;CCR2
GO:0010499	0.00178079	5.01061	1.88123	7	22	proteasomal ubiquitin-independent protein catabolic process	PSMA4;PSMA6;PSMA7;PSMB2;PSMB6;PSMB9;PSMB10
GO:0042347	0.00178079	5.01061	1.88123	7	22	negative regulation of NF-kappaB import into nucleus	NLRP3;IL10;NFKBIA;PSMD10;TRIP6;TNFSF14;CD27
GO:0071526	0.00178079	5.01061	1.88123	7	22	semaphorin-plexin signaling pathway	PLXNB2;ARHGDIA;MET;PLXNA3;SEMA4A;NRP1;HAND2
GO:0050727	0.0018026	1.77104	22.4892	37	263	regulation of inflammatory response	ADA;PARK7;MGLL;NLRP3;RHBDD3;GSTP1;APOD;IL1R1;IL10;IDO1;LTA;OSM;GPRC5B;PLA2G2A;ACP5;PBK;MMP26;PSMA6;PTGER4;PTGIS;RPS19;CCL3;CCL4;CCL5;XCL1;NOD2;SLC7A2;CHID1;SERPING1;TNF;C3;C4BPA;CCR2;ZYX;VAMP8;SOCS3;CD28
GO:0007204	0.00180813	1.83874	19.4109	33	227	positive regulation of cytosolic calcium ion concentration	CD24;BCAP31;CD52;CXCL13;CORO1A;CCR1;CCR4;CCR5;CCR6;DDIT3;LPAR1;S1PR3;EPOR;FGF2;GJA1;CXCR3;KISS1;PDGFRA;BAX;BCL2;BDKRB2;RYR1;CCL3;CCL21;XCL1;THY1;C3AR1;CCR2;CALM2;CALM3;CAV1;GSTO1;CD38
GO:0071496	0.0018117	1.53447	43.5248	63	509	cellular response to external stimulus	CDKN1A;CDKN2B;HAX1;CHEK1;LZTS1;PARK7;GABARAP;CNN2;COL1A1;COMT;COX8A;CTSB;CTSD;GADD45A;EGR1;FOLR2;FOS;LSM4;PRKD2;KANK2;GJA1;ANXA5;HSPA5;ICAM1;JUN;LDHA;LEP;NUDT1;ATF3;ATP1B1;NR4A2;CHMP1A;ASB2;PEX13;PIM1;SLC35C1;PRKAG1;AXL;MAPK3;PTGER4;QSOX1;BCL2;RHEB;ATG101;RPL28;CCL5;SFRP4;SLC9A1;SNRPD1;SREBF1;VDAC1;VDR;GSDMD;DPF3;CAV1;DYNLL1;VAMP8;TNFSF14;FADD;TNFRSF10A;RAB33A;FAM131B;RIMS3
GO:1902532	0.00181536	1.60668	34.4607	52	403	negative regulation of intracellular signal transduction	SPRY1;SPRY2;RGS14;PARK7;NLRP3;CISH;CLU;CSK;DAB2IP;DDIT3;DUSP4;DUSP6;SPRED2;MECOM;FBLN1;PHLDA3;NUP62;GPS1;PYCARD;GSTP1;HSPA1A;HSPB1;IGF1;IL10;ITGA3;TBC1D10C;LIF;MCL1;ATF3;NFKBIA;NDUFA13;TBC1D7;SERPINE2;PIN1;DDIT4;PPP2R1A;PBK;PSMD10;BCL2;BCL2L1;BDKRB2;CXCL12;TPT1;TRIP6;TNIP3;SLA2;NFKBID;CAV1;TNFSF14;SOCS3;CD27;CD74
GO:0006760	0.00184048	4.29644	2.39429	8	28	folic acid-containing compound metabolic process	MTHFD2;DHFR;SARDH;FPGS;MTHFD1;SHMT2;SLC19A1;GGH
GO:0009595	0.00184048	4.29644	2.39429	8	28	detection of biotic stimulus	NLRP3;HLA-A;HLA-B;HLA-DRB1;HLA-DRB5;CRTAM;NOD2;SCARB1
GO:0034698	0.00184048	4.29644	2.39429	8	28	response to gonadotropin	EGR1;EGR2;EGR3;ICAM1;ITGA3;POR;PAX8;TOX2
GO:0010038	0.00184396	1.71364	25.6531	41	300	response to metal ion	CDK2;CDK4;PARK7;S100A16;ECT2;DMTN;FOS;FOSB;GDI1;CPNE7;GSS;ANXA5;ANXA11;ICAM1;ID2;IGFBP2;JUN;JUNB;JUND;MAOB;MT1F;OGG1;PCNA;CUTA;PPP5C;BAX;CCND1;BCL2;BSG;TSPO;TK1;ACTG1;C3;SLC30A2;SPAG16;CALM2;CALM3;CAV1;GGH;CCNB1;CDH1
GO:0006757	0.00184602	2.73945	5.90022	14	69	ATP generation from ADP	ENO1;ENO2;ALDOA;GAPDH;GPI;IGF1;INSR;ENO4;LDHA;PGK1;PKM;DDIT4;PRKAG1;TPI1
GO:0022900	0.00185449	2.19822	10.6033	21	124	electron transport chain	ATP5L;PARK7;COX7C;COX8A;CYC1;ETFB;NDUFAF3;NDUFS7;NDUFB5;NDUFS2;NDUFS5;NDUFS8;ATP5C1;NDUFA13;ATP5G3;ATP5J;ATP5O;CYCS;NDUFB11;COX7A2L;COX5A
GO:2000377	0.0018571	2.07153	12.741	24	149	regulation of reactive oxygen species metabolic process	CDKN1A;PARK7;CLU;CRYAB;GADD45A;DHFR;DDAH2;DDAH1;GSTP1;ICAM1;IFNG;IL10;INSR;LEP;ACP5;PID1;PTGIS;RAC2;BCL2;BRCA1;TSPO;TNF;ZC3H12A;CAV1
GO:0010771	0.00187487	2.44141	7.86696	17	92	negative regulation of cell morphogenesis involved in differentiation	CDK5;MAD2L2;CIT;DAB2IP;DMTN;FBLN1;GDI1;RHOA;ARHGDIA;PLXNA3;SPP1;THY1;LDLRAD4;YWHAH;NRP1;CDK5R1;SEMA5A
GO:2001237	0.00187487	2.44141	7.86696	17	92	negative regulation of extrinsic apoptotic signaling pathway	PARK7;CTNNA1;GSTP1;HMGB2;HSPA1A;HSPA1B;ICAM1;IGF1;LGALS3;LMNA;MCL1;PSEN2;BCL2;BCL2L1;BRCA1;TNF;NRP1
GO:0002700	0.00190215	2.36495	8.55104	18	100	regulation of production of molecular mediator of immune response	NLRP3;HLA-A;IFNG;IL10;MZB1;GPRC5B;SASH3;XCL1;NOD2;STX4;BST2;TNF;NR4A3;RSAD2;CD28;IL27RA;CD37;CD74
GO:0070555	0.00190488	2.30057	9.23512	19	108	response to interleukin-1	DAB2IP;EGR1;PYCARD;HAS2;ICAM1;IL1R1;LGALS9;PPP4C;MAPK3;PTGIS;CCL3;CCL4;CCL5;CCL21;XCL1;XCL2;HYAL3;RPS6KA4;CD38
GO:0019222	0.00192614	1.17873	561.461	613	6566	regulation of metabolic process	CD24;MED16;SH2D3A;SAE1;BCAP31;EBI3;CDK2;SORBS3;CDK4;CDK5;EIF1;CDK6;DDX39A;PSMD14;RCAN2;SPRY1;SPRY2;CDKN1A;CDKN2A;CDKN2B;CDKN3;WFDC2;IFITM3;HAX1;MAD2L2;TADA3;ANP32B;AGPAT1;CXCL13;SIVA1;DRAP1;RBCK1;CENPE;CENPF;RAD51AP1;RGS14;POLQ;CTSC;GIPC1;PLK2;NEK6;CGA;RUVBL2;ARID5A;USP20;GADD45G;PRDX3;CCDC85B;ADRM1;UBE2C;CHEK1;FSTL1;LZTS1;NACC1;PARK7;PHB2;WBSCR22;NLRP3;CISH;ARHGAP33;OSR2;CKS1B;CKS2;CLU;CCR1;PLK3…
GO:0032720	0.00193794	3.46728	3.50593	10	41	negative regulation of tumor necrosis factor production	GSTP1;HSF1;IL10;LGALS9;NFKBIL1;ACP5;AXL;NOD2;TSPO;ZC3H12A
GO:0097300	0.00193794	3.46728	3.50593	10	41	programmed necrotic cell death	RBCK1;FASLG;BAX;TNF;UBC;ALKBH7;CAV1;TNFSF10;FADD;TNFRSF10A
GO:1901028	0.00193794	3.46728	3.50593	10	41	regulation of mitochondrial outer membrane permeabilization involved in apoptotic signaling pathway	ACAA2;SIVA1;E2F1;SLC25A5;HSPA1A;BAX;BCL2;YWHAH;DYNLL1;BMF
GO:0032392	0.00194458	2.85436	5.30164	13	62	DNA geometric change	RUVBL2;HMGB2;HMGB3;HMGA1;MCM2;MCM4;MCM5;DDX12P;GINS2;RAD51;TOP2A;CDC45;RECQL4
GO:0000186	0.00194912	1.81069	20.266	34	237	activation of MAPKK activity	PSMD14;GADD45G;DAB2IP;DUSP6;FGF2;FGF7;LAT;IL2RB;IL2RG;GADD45B;PEBP1;PDGFRA;ZAK;PPP5C;MAPK3;PSMA4;PSMA6;PSMA7;PSMB2;PSMB3;PSMB6;PSMB9;PSMB10;PSMC3;PSMC4;PSMD8;PSMD10;PSMD13;PSME1;PSME2;UBC;CALM2;CALM3;MAP3K6
GO:0030574	0.00197781	2.60439	6.5843	15	77	collagen catabolic process	COL1A1;COL3A1;COL4A1;COL4A2;COL6A1;COL6A3;COL15A1;CST3;CTSB;CTSD;CTSL;MMP2;MMP26;COL18A1;ADAMTS3
GO:0046031	0.00197781	2.60439	6.5843	15	77	ADP metabolic process	ENO1;ENO2;ALDOA;GAPDH;AMPD3;GPI;IGF1;INSR;ENO4;LDHA;PGK1;PKM;DDIT4;PRKAG1;TPI1
GO:0022414	0.00198372	1.33956	102.784	131	1202	reproductive process	ADA;BCAP31;WFDC2;CCT4;CGB;PRDX3;CIT;PARK7;PHB2;COMT;CLDN4;CSF1;E2F7;CST3;CTNNA1;ADRA2A;CTSB;CYP19A1;DCN;E2F1;AHR;EPAS1;EPOR;FBLN1;DDIAS;FGF7;FOS;FOSB;NUP62;NPAP1;ALPL;ASPM;GAMT;NUPR1;FUOM;GPX4;GRN;H2AFX;HSD17B10;HAS2;HEXB;HMGB2;HSF1;ICAM1;IGF1;IGFBP2;IGFBP5;CYR61;RBPJ;IL1R1;IL10;IDO1;INSR;ITGA3;JAG2;JUNB;KISS1;KIFC1;KRT8;KRT19;LEP;LGALS9;ARHGDIB;LIF;LMNA;MEA1;MET;MGST1;MMP2;PAFAH1B3;PDGFRA;PGF;SE…
GO:1901992	0.0020071	3.00149	4.70307	12	55	positive regulation of mitotic cell cycle phase transition	CDK4;UBE2C;CDCA5;PHB2;BIRC5;PLK1;CCND1;CDC45;RAB11A;ESPL1;DLGAP5;CDC6
GO:1902749	0.0020071	3.00149	4.70307	12	55	regulation of cell cycle G2/M phase transition	CDK4;CDKN2A;CENPF;GPR132;CCND1;CLSPN;RAB11A;CCNA2;TICRR;H2AFY;CDK1;KIF14
GO:1903557	0.0020071	3.00149	4.70307	12	55	positive regulation of tumor necrosis factor superfamily cytokine production	CLU;PYCARD;HSPB1;IFNG;LGALS9;SASH3;CCL3;CCL4;NOD2;CCR2;FADD;CD2
GO:2001244	0.0020071	3.00149	4.70307	12	55	positive regulation of intrinsic apoptotic signaling pathway	BCAP31;PARK7;CLU;DDIT3;MCL1;BAX;BCL2;BCL2L1;BUB1;PLEKHF1;CAV1;BMF
GO:0043525	0.00201353	3.19653	4.1045	11	48	positive regulation of neuron apoptotic process	CDK5;DDIT3;EGR1;FASLG;ITGA1;JUN;MCL1;PIN1;BAX;CCL3;CDK5R1
GO:0008543	0.00205341	1.69027	26.5937	42	311	fibroblast growth factor receptor signaling pathway	PSMD14;SPRY1;SPRY2;CDKN1A;CTGF;DAB2IP;DUSP6;FGF2;FGF7;PRKD2;LAT;NR4A1;IL2RB;IL2RG;PEBP1;PDGFRA;PPP2R1A;PPP5C;PRKAR1B;MAPK3;PSMA4;PSMA6;PSMA7;PSMB2;PSMB3;PSMB6;PSMB9;PSMB10;PSMC3;PSMC4;PSMD8;PSMD10;PSMD13;PSME1;PSME2;TRIB3;UBC;SHCBP1;CALM2;CALM3;FIBP;CD28
GO:0043280	0.00205356	2.17694	10.6888	21	125	positive regulation of cysteine-type endopeptidase activity involved in apoptotic process	BCAP31;CDKN2A;ANP32B;CTSC;NLRP3;CTGF;MTCH1;PYCARD;HIP1;IFI27;CYR61;FASLG;LGALS9;NDUFA13;CYCS;PIDD1;BAX;TNF;TNFSF10;FADD;TNFRSF10A
GO:0006297	0.00209617	5.85395	1.45368	6	17	nucleotide-excision repair, DNA gap filling	LIG1;PCNA;POLD1;POLD2;POLD4;RPA1
GO:0006907	0.00209617	5.85395	1.45368	6	17	pinocytosis	PYCARD;EHD4;PPT1;AXL;MAPKAPK3;CAV1
GO:0042776	0.00209617	5.85395	1.45368	6	17	mitochondrial ATP synthesis coupled proton transport	ATP5L;STOML2;ATP5C1;ATP5G3;ATP5J;ATP5O
GO:0044126	0.00209617	5.85395	1.45368	6	17	regulation of growth of symbiont in host	IRF8;IFNG;IL10;LTA;NOD2;TNF
GO:0044146	0.00209617	5.85395	1.45368	6	17	negative regulation of growth of symbiont involved in interaction with host	IRF8;IFNG;IL10;LTA;NOD2;TNF
GO:0051261	0.00211546	2.40913	7.95247	17	93	protein depolymerization	CFL1;KIF2C;TWF2;KIF18B;DMTN;CKAP2;HSPA8;STMN1;MICAL1;AURKA;CAPG;CAPZB;SH3BGRL3;CCNB1;SEMA5A;AURKB;WDR1
GO:1901800	0.00211546	2.40913	7.95247	17	93	positive regulation of proteasomal protein catabolic process	BCAP31;PLK2;CLU;PLK3;DAB2IP;TRIB2;DNAJB2;PLK1;PSMC3;PSMC4;PSMD10;TRIB3;SUMO2;AURKA;CAV1;ESPL1;DLGAP5
GO:0002761	0.00212629	2.27485	9.32063	19	109	regulation of myeloid leukocyte differentiation	HAX1;CCR1;CSF1;FOS;ID2;IFNG;IRF7;JUN;LIF;MITF;TESC;CCL3;CCL5;TNF;C1QC;GPR68;FADD;INPP4B;CD101
GO:0033240	0.00215552	7.66248	1.02612	5	12	positive regulation of cellular amine metabolic process	PARK7;COMT;HPRT1;MAOB;PAX8
GO:0051382	0.00215552	7.66248	1.02612	5	12	kinetochore assembly	CENPA;CENPE;CENPF;STRA13;CENPW
GO:0071459	0.00215552	7.66248	1.02612	5	12	protein localization to chromosome, centromeric region	CENPA;CASC5;BUB1B;AURKB;CDK1
GO:0072608	0.00215552	7.66248	1.02612	5	12	interleukin-10 secretion	PYCARD;HLA-DRB1;HLA-DRB5;TNFRSF9;LGALS9
GO:0009164	0.00217927	3.71924	2.99286	9	35	nucleoside catabolic process	ADA;APOBEC3H;TYMP;APOBEC3F;AMPD3;APOBEC3C;NT5C;HPRT1;APOBEC3G
GO:0031572	0.00217927	3.71924	2.99286	9	35	G2 DNA damage checkpoint	NEK6;CHEK1;DTL;PLK1;RBBP8;CLSPN;BRCA1;CCNA2;CDK1
GO:0042558	0.00217927	3.71924	2.99286	9	35	pteridine-containing compound metabolic process	MTHFD2;DHFR;SARDH;FPGS;MTHFD1;PCBD1;SHMT2;SLC19A1;GGH
GO:0051290	0.00217927	3.71924	2.99286	9	35	protein heterotetramerization	ANXA2;INSR;RRM1;RRM2;HIST1H3A;HIST1H3D;HIST1H4A;HIST1H4C;HIST1H4E
GO:0051293	0.00217927	3.71924	2.99286	9	35	establishment of spindle localization	SPRY1;SPRY2;NDC80;CENPA;SPAG5;GPSM2;MAP4;NUSAP1;ESPL1
GO:0006733	0.00220044	2.1181	11.4584	22	134	oxidoreduction coenzyme metabolic process	ENO1;ENO2;FDXR;ALDOA;PRDX5;GAPDH;GPI;IGF1;INSR;ENO4;LDHA;MDH2;DCXR;PGK1;PKM;DDIT4;PRKAG1;PTGIS;TALDO1;TKT;TPI1;NAPRT
GO:0019722	0.00220044	2.1181	11.4584	22	134	calcium-mediated signaling	ADA;BCAP31;RCAN2;CCR5;DMTN;LAT;CXCR3;HINT1;IGF1;L1CAM;ATP1B1;TMBIM4;CCL3;CCL4;SLC9A1;VCAM1;LAT2;CALM2;CALM3;SLA2;CD8A;GSTO1
GO:0042063	0.00222908	1.85029	18.1282	31	212	gliogenesis	CDK5;CDK6;CLU;CSF1;CSK;APCDD1;DAB2IP;EGR1;EGR2;EZH2;HEXB;ID2;ID4;IGF1;LAMB2;LIF;LTA;NAB2;SERPINE2;CCL3;SKI;TSPO;VIM;LRP8;HDAC10;GCM1;PPAP2B;CDK5R1;CD9;CDK1;WDR1
GO:0006575	0.00224151	1.82948	18.8978	32	221	cellular modified amino acid metabolic process	MTHFD2;PLA2G16;PARK7;COMT;CRYM;MBOAT1;DHFR;DIO2;SARDH;FASN;ETHE1;FPGS;DDAH2;DDAH1;GAMT;SLCO4A1;GSS;GSTM4;GSTP1;SERINC2;IDO1;MGST1;MPST;MTHFD1;PDZD11;PLA2G2A;PLSCR1;SHMT2;SLC19A1;PAX8;GGH;GSTO1
GO:0021537	0.00224151	1.82948	18.8978	32	221	telencephalon development	CDK5;CDK6;TACC3;TACC2;COL3A1;DAB2IP;EMX2;EZH2;ALDH1A3;ASPM;TSKU;WDR62;CCDC141;H2AFX;HPRT1;ID2;ID4;MDK;PEX13;PLXNA3;GNG12;BAX;CXCL12;SKI;XRCC1;LRP8;BTG2;NR4A3;NRP1;CDK5R1;ARHGAP11B;KIF14
GO:0032637	0.00226211	2.79709	5.38716	13	63	interleukin-8 production	PARK7;DDIT3;PRKD2;PYCARD;HSPA1A;HSPA1B;IL10;LGALS9;NOD2;TNF;AFAP1L2;FADD;CD2
GO:1901216	0.00226211	2.79709	5.38716	13	63	positive regulation of neuron death	CDK5;CLU;DDIT3;EGR1;FASLG;ITGA1;JUN;MCL1;PIN1;DDIT4;BAX;CCL3;CDK5R1
GO:0030278	0.00226593	1.94301	15.1353	27	177	regulation of ossification	CDK6;OSR2;CLIC1;CCR1;CSF1;EGR2;GJA1;ID2;ID3;ID4;IGF1;IGFBP5;CYR61;RBPJ;JUND;BCOR;SRGN;PTGER4;BCL2;CCL3;SKI;TNF;PKDCC;RSAD2;DHRS3;PDLIM7;HAND2
GO:0006464	0.00231059	1.20496	312.712	356	3657	cellular protein modification process	CD24;SH2D3A;SAE1;CDK2;SORBS3;CDK4;CDK5;CDK6;PSMD14;SPRY1;SPRY2;CDKN1A;CDKN2A;TRAIP;BCKDK;CDKN2B;CDKN3;HAX1;MAD2L2;TADA3;RBCK1;CENPE;CENPF;RGS14;B3GNT2;CFL1;PLK2;NEK6;RUVBL2;ARID5A;USP20;HCST;GADD45G;PRDX3;UBE2C;CHEK1;CIT;GALNT6;PARK7;PHB2;CISH;CKS1B;CKS2;CLU;CCR1;CCR5;JOSD2;PLK3;COL3A1;IQGAP3;TRPM6;ADPRH;CRYAB;CSF1;CSK;PIK3R6;CTGF;ADRA2A;COMMD1;GLIPR2;DAB2IP;CDCA2;ESCO2;DAD1;DCN;GADD45A;DUSP4;DUS…
GO:0036211	0.00231059	1.20496	312.712	356	3657	protein modification process	CD24;SH2D3A;SAE1;CDK2;SORBS3;CDK4;CDK5;CDK6;PSMD14;SPRY1;SPRY2;CDKN1A;CDKN2A;TRAIP;BCKDK;CDKN2B;CDKN3;HAX1;MAD2L2;TADA3;RBCK1;CENPE;CENPF;RGS14;B3GNT2;CFL1;PLK2;NEK6;RUVBL2;ARID5A;USP20;HCST;GADD45G;PRDX3;UBE2C;CHEK1;CIT;GALNT6;PARK7;PHB2;CISH;CKS1B;CKS2;CLU;CCR1;CCR5;JOSD2;PLK3;COL3A1;IQGAP3;TRPM6;ADPRH;CRYAB;CSF1;CSK;PIK3R6;CTGF;ADRA2A;COMMD1;GLIPR2;DAB2IP;CDCA2;ESCO2;DAD1;DCN;GADD45A;DUSP4;DUS…
GO:0050866	0.00232093	1.99811	13.6817	25	160	negative regulation of cell activation	CDKN2A;VSIG4;TIGIT;RHBDD3;HLA-DRB1;HLA-DRB5;HLA-G;HMGB3;ID2;IL10;IDO1;TBC1D10C;LAG3;LGALS3;LGALS9;PDGFRA;SERPINE2;AXL;XCL1;CCR2;ZC3H12A;SLA2;NFKBID;CD37;CD74
GO:0009163	0.00232796	2.19951	10.0902	20	118	nucleoside biosynthetic process	ADA;ATP5L;ACOT7;DUT;TYMP;ALDOA;GUK1;STOML2;HPRT1;SLC35B2;APRT;ATP5C1;ATP5G3;ATP5J;PKM;ATP5O;UCKL1;PID1;TK1;PAPSS1
GO:0032963	0.00232796	2.19951	10.0902	20	118	collagen metabolic process	COL1A1;COL3A1;COL4A1;COL4A2;COL6A1;COL6A3;COL15A1;CST3;CTGF;CTSB;CTSD;CTSL;TNS2;PRDX5;RGCC;MMP2;MMP26;COL18A1;SERPINH1;ADAMTS3
GO:0002695	0.00232839	2.06713	12.228	23	143	negative regulation of leukocyte activation	CDKN2A;VSIG4;TIGIT;RHBDD3;HLA-DRB1;HLA-DRB5;HLA-G;HMGB3;ID2;IL10;IDO1;TBC1D10C;LAG3;LGALS3;LGALS9;AXL;XCL1;CCR2;ZC3H12A;SLA2;NFKBID;CD37;CD74
GO:0002678	0.00233639	32.1495	0.342042	3	4	positive regulation of chronic inflammatory response	IDO1;LTA;TNF
GO:0005997	0.00233639	32.1495	0.342042	3	4	xylulose metabolic process	DCXR;TALDO1;TKT
GO:0010286	0.00233639	32.1495	0.342042	3	4	heat acclimation	HSPA1A;HSPA1B;IL1R1
GO:0010911	0.00233639	32.1495	0.342042	3	4	regulation of isomerase activity	UHRF1;PLSCR1;NOD2
GO:0010912	0.00233639	32.1495	0.342042	3	4	positive regulation of isomerase activity	UHRF1;PLSCR1;NOD2
GO:0043096	0.00233639	32.1495	0.342042	3	4	purine nucleobase salvage	ADA;HPRT1;APRT
GO:0045915	0.00233639	32.1495	0.342042	3	4	positive regulation of catecholamine metabolic process	PARK7;HPRT1;MAOB
GO:0045964	0.00233639	32.1495	0.342042	3	4	positive regulation of dopamine metabolic process	PARK7;HPRT1;MAOB
GO:0051572	0.00233639	32.1495	0.342042	3	4	negative regulation of histone H3-K4 methylation	BCOR;BRCA1;H2AFY
GO:0090086	0.00233639	32.1495	0.342042	3	4	negative regulation of protein deubiquitination	PARK7;DNAJB2;TRIM21
GO:1902969	0.00233639	32.1495	0.342042	3	4	mitotic DNA replication	LIG1;GINS2;CDC45
GO:2000048	0.00233639	32.1495	0.342042	3	4	negative regulation of cell-cell adhesion mediated by cadherin	MAD2L2;RGCC;EPCAM
GO:2000110	0.00233639	32.1495	0.342042	3	4	negative regulation of macrophage apoptotic process	IRF7;CCL5;NOD2
GO:2000553	0.00233639	32.1495	0.342042	3	4	positive regulation of T-helper 2 cell cytokine production	NLRP3;XCL1;RSAD2
GO:0000724	0.0023406	2.46099	7.35389	16	86	double-strand break repair via homologous recombination	PSMD14;RAD51AP1;POLQ;CHEK1;H2AFX;LIG1;TONSL;GINS2;PPP4C;RAD51;RBBP8;RPA1;BRCA1;NABP2;CDC45;RAD54L
GO:0009124	0.0023406	2.46099	7.35389	16	86	nucleoside monophosphate biosynthetic process	ADA;ATP5L;DUT;ALDOA;AMPD3;STOML2;HPRT1;APRT;ATP5C1;ATP5G3;ATP5J;PKM;ATP5O;UCKL1;PID1;TK1
GO:0010557	0.00234328	1.28852	138.527	170	1620	positive regulation of macromolecule biosynthetic process	MED16;EBI3;CDK2;CDK4;CDKN2A;CDKN2B;HAX1;MAD2L2;TADA3;RBCK1;CGA;RUVBL2;ARID5A;PRDX3;CHEK1;PARK7;PHB2;NLRP3;OSR2;CLU;COL1A1;E2F7;CST3;CTGF;DAB2IP;DDIT3;E2F1;E2F4;EBF1;EGR1;EGR2;AHR;ENG;EPAS1;MECOM;FGF2;FGF7;FOS;FOSB;NUP62;PPP1R15A;PRDX5;PARM1;PRKD2;EHF;CKAP2;CXCR3;RGCC;PYCARD;FHOD1;UHRF1;SERTAD3;SERTAD1;MDFIC;H2AFZ;HAS2;HCFC1;HEXB;STOML2;HMGB2;HMGA1;NR4A1;APBB1;PRMT1;HSF1;HSPA1A;HSPA1B;HSPA5;HSPB1;…
GO:0000060	0.00235187	3.35871	3.59144	10	42	protein import into nucleus, translocation	CDKN1A;SEC61B;PHB2;IFNG;IGF1;NFKBIA;OGG1;RAN;TNF;TXN
GO:0007094	0.00235187	3.35871	3.59144	10	42	mitotic spindle assembly checkpoint	MAD2L2;CENPF;UBE2C;MAD2L1;PLK1;BUB1;BUB1B;TTK;CCNB1;CDC20
GO:1904667	0.00235187	3.35871	3.59144	10	42	negative regulation of ubiquitin protein ligase activity	MAD2L2;CENPF;UBE2C;MAD2L1;PLK1;BUB1;BUB1B;TTK;CCNB1;CDC20
GO:0034599	0.00238262	1.86217	17.4441	30	204	cellular response to oxidative stress	CDK2;PRDX3;PARK7;CST3;DHFR;ECT2;EPAS1;EZH2;DDIAS;FOS;PRDX5;HSPA1A;HSPA1B;HSPB1;RHOB;MCL1;MET;MGST1;NR4A2;PRDX1;PDGFRA;PPP5C;PYCR1;BCL2;CCL5;TPM1;TXN;NR4A3;STK24;MELK
GO:0043281	0.00238262	1.86217	17.4441	30	204	regulation of cysteine-type endopeptidase activity involved in apoptotic process	BCAP31;CDKN2A;ANP32B;CTSC;PRDX3;PARK7;NLRP3;CRYAB;CTGF;MTCH1;PRDX5;GPI;PYCARD;HIP1;BIRC5;IFI27;CYR61;FASLG;LGALS9;NDUFA13;CYCS;POR;PIDD1;BAX;TNF;TNFSF14;TNFSF10;FADD;TNFRSF10A;CD27
GO:0050848	0.00239936	3.1122	4.19001	11	49	regulation of calcium-mediated signaling	ADA;RCAN2;HINT1;IGF1;L1CAM;TMBIM4;CCL3;CCL4;SLC9A1;SLA2;CD8A
GO:0018108	0.00240963	1.66251	27.6199	43	323	peptidyl-tyrosine phosphorylation	CD24;HAX1;CSK;ADRA2A;DMTN;EPHA1;EFEMP1;FGF7;EHD4;ICAM1;IFNG;IGF1;INSR;LEP;LIF;MATK;MET;OSM;PDGFRA;GPRC5B;PPP2R1A;AXL;MAPK3;PSEN2;SCYL1;CCL5;NOD2;TTK;WEE1;DDR1;LRP8;PDCL3;AFAP1L2;CAV1;PPAP2B;TNFRSF18;NRP1;GPRC5A;PKDCC;CD74;CD81;MELK;MVP
GO:0048608	0.00241389	1.57443	35.7433	53	418	reproductive structure development	ADA;PRDX3;E2F7;CST3;CTNNA1;CTSB;CYP19A1;DCN;AHR;EPAS1;EPOR;FGF7;ASPM;NUPR1;HSD17B10;HMGB2;HSF1;ICAM1;IGF1;CYR61;RBPJ;IL10;INSR;JUNB;KRT8;KRT19;LEP;LIF;MEA1;MET;MGST1;PDGFRA;SERPINE2;TESC;AXL;HTRA1;PTGIS;BAX;CCND1;BCL2;BCL2L1;RRM1;RXRA;SPINT1;SPP1;ZFP36L1;BSG;NR2F2;VDR;E2F8;TOX2;GCM1;SOCS3
GO:0043412	0.00241477	1.20083	326.308	370	3816	macromolecule modification	CD24;SH2D3A;SAE1;CDK2;SORBS3;CDK4;CDK5;CDK6;PSMD14;SPRY1;SPRY2;CDKN1A;CDKN2A;TRAIP;BCKDK;CDKN2B;CDKN3;EMG1;HAX1;MAD2L2;TADA3;RBCK1;CENPE;CENPF;RGS14;B3GNT2;CFL1;PLK2;NEK6;RUVBL2;ARID5A;USP20;HCST;GADD45G;PRDX3;UBE2C;CHEK1;CIT;GALNT6;PARK7;PHB2;CISH;CKS1B;CKS2;CLU;CCR1;CCR5;JOSD2;PLK3;COL3A1;IQGAP3;NUDT16;APOBEC3D;TRPM6;ADPRH;CRYAB;CSF1;CSK;PIK3R6;CTGF;ADRA2A;COMMD1;GLIPR2;DAB2IP;CDCA2;ESCO2;DAD1;…
GO:2001056	0.00242171	2.09921	11.5439	22	135	positive regulation of cysteine-type endopeptidase activity	BCAP31;CDKN2A;ANP32B;CTSC;NLRP3;CTGF;MTCH1;PYCARD;HIP1;IFI27;CYR61;FASLG;LGALS9;NDUFA13;CYCS;PIDD1;BAX;PERP;TNF;TNFSF10;FADD;TNFRSF10A
GO:0071260	0.00244818	2.64298	6.07124	14	71	cellular response to mechanical stimulus	CHEK1;CNN2;COL1A1;CTSB;GADD45A;EGR1;GJA1;MAPK3;PTGER4;SLC9A1;CAV1;TNFSF14;FADD;TNFRSF10A
GO:1901799	0.00244818	2.64298	6.07124	14	71	negative regulation of proteasomal protein catabolic process	MAD2L2;CENPF;GIPC1;UBE2C;PARK7;DAB2IP;MAD2L1;PLK1;PBK;BUB1;BUB1B;TTK;CCNB1;CDC20
GO:0032870	0.00249133	1.42972	61.1399	83	715	cellular response to hormone stimulus	CDK2;PSMD14;RUVBL2;CAPN10;CISH;AP3S1;CSH1;CSK;ADRA2A;CTSB;CTSL;DAB2IP;ATP6V0E2;DUSP6;EGR1;EGR2;EGR3;EIF4EBP1;FGF2;FGF7;FOS;FOSB;NUP62;ATP6V0D2;LAT;H2AFZ;NR4A1;IGFBP1;IGFBP2;APRT;IL2RB;IL2RG;IL10;INSR;JUN;JUNB;JUND;LEP;RAB8A;NR4A2;PEBP1;MZB1;PDGFRA;ATP6V1H;PGF;POR;PID1;PPP5C;PRKAG1;PRKAR1B;MAPK3;GNG12;PSMA4;PSMA6;PSMA7;PSMB2;PSMB3;PSMB6;PSMB9;PSMB10;PSMC3;PSMC4;PSMD8;PSMD10;PSMD13;PSME1;PSME2;PTGD…
GO:0030968	0.00250633	2.13558	10.8598	21	127	endoplasmic reticulum unfolded protein response	PDIA6;YIF1A;SEC61B;PDIA5;DAB2IP;DDIT3;PPP1R15A;SDF2L1;HDGF;HSPA1A;HSPA5;IFNG;IGFBP1;LMNA;ASNA1;ATF3;DNAJB11;MYDGF;BAX;CCND1;DERL3
GO:0080135	0.0025191	1.46438	52.5889	73	615	regulation of cellular response to stress	BCAP31;CDK6;CDKN2A;HAX1;RAD51AP1;POLQ;NEK6;GADD45G;CHEK1;LZTS1;PARK7;CLU;NUDT16;CTGF;DAB2IP;GADD45A;DDIT3;DHFR;SPRED2;MECOM;NUP62;PPP1R15A;SDF2L1;DBNL;PYCARD;GSTP1;MDFIC;H2AFX;HMGA1;PRMT1;HSF1;HSPA1A;HSPA5;HSPA8;HSPB1;MCL1;MET;GADD45B;OGG1;PRDX1;PCNA;ZAK;PPP4C;PBK;MAPK3;PSMD10;QSOX1;PTPRF;BAX;PYCR1;RAD51;BCL2L1;RPA1;RPL28;BDKRB2;CCL21;CXCL12;NOD2;SPP1;BRCA1;SREBF1;TNF;TPT1;TXN;VDAC1;NR4A3;STK24;C…
GO:2000146	0.00254378	1.87507	16.76	29	196	negative regulation of cell motility	ADA;CXCL13;COL3A1;CTNNA1;DAB2IP;ENG;EPHA1;FBLN1;FGF2;RGCC;APOD;IGFBP5;ARHGAP4;ARHGDIB;PIN1;CORO1B;PTGER4;BCL2;RRAS;CCL21;CXCL12;BST2;NR2F2;THY1;TPM1;WAS;LDLRAD4;STK24;SRGAP3
GO:0046902	0.00262099	2.74206	5.47267	13	64	regulation of mitochondrial membrane permeability	ACAA2;SIVA1;E2F1;SLC25A5;HSPA1A;BAX;BCL2;BCL2L1;SLC9A1;YWHAH;ALKBH7;DYNLL1;BMF
GO:0033273	0.00264545	2.42616	7.4394	16	87	response to vitamin	ADA;COL1A1;FOLR2;ALPL;KANK2;LEP;OGG1;PIM1;CCND1;RXRA;CCL5;SPP1;TSPO;TIMP3;VDR;ALDH1A2
GO:0051341	0.00264545	2.42616	7.4394	16	87	regulation of oxidoreductase activity	PARK7;DHFR;ENG;PRDX5;GCHFR;GZMA;IFNG;NPR3;POR;NOD2;TNF;VDR;CALM2;CALM3;CAV1;SCARB1
GO:0009262	0.00268874	3.58126	3.07837	9	36	deoxyribonucleotide metabolic process	ADA;NUDT16;DUT;GUK1;NT5C;NUDT1;OGG1;RRM1;RRM2
GO:0030212	0.00268874	3.58126	3.07837	9	36	hyaluronan metabolic process	FGF2;GUSB;HAS2;HEXB;HMMR;MKI67;PIM1;SLC9A1;HYAL3
GO:0071622	0.00268874	3.58126	3.07837	9	36	regulation of granulocyte chemotaxis	CSF1;MPP1;RAC2;CCL5;CCL21;XCL1;NOD2;C3AR1;CD74
GO:0018212	0.00270788	1.6505	27.7909	43	325	peptidyl-tyrosine modification	CD24;HAX1;CSK;ADRA2A;DMTN;EPHA1;EFEMP1;FGF7;EHD4;ICAM1;IFNG;IGF1;INSR;LEP;LIF;MATK;MET;OSM;PDGFRA;GPRC5B;PPP2R1A;AXL;MAPK3;PSEN2;SCYL1;CCL5;NOD2;TTK;WEE1;DDR1;LRP8;PDCL3;AFAP1L2;CAV1;PPAP2B;TNFRSF18;NRP1;GPRC5A;PKDCC;CD74;CD81;MELK;MVP
GO:0007420	0.0027334	1.44396	56.1803	77	657	brain development	CDK5;CDK6;TACC3;ANP32B;TACC2;COL3A1;COL4A1;CSK;CST3;DAB2IP;E2F1;EGR2;EMX2;EPOR;MECOM;EZH2;ALDH1A3;PHLDA1;DKK1;FPGS;PLXNB2;ASPM;TSKU;WDR62;CCDC141;H2AFX;H3F3B;HPRT1;HSPA5;ID2;ID4;APOD;IGF1;RBPJ;RHOA;STMN1;LDHA;MAOB;MDK;MET;NR4A2;PAFAH1B3;PEX13;ATP5J;SERPINE2;DDIT4;PPT1;PLXNA3;AXL;GNG12;PSEN2;BAX;BCL2;ACTB;RRM1;CXCL12;SKI;NR2F2;XRCC1;YWHAH;LRP8;BTG2;ROGDI;NR4A3;CALM2;CALM3;PSMG1;DYNLL1;NRP1;CDK5R1;…
GO:0002456	0.00280504	2.59724	6.15675	14	72	T cell mediated immunity	CTSC;NLRP3;HLA-A;HLA-B;ICAM1;SASH3;PVRL2;XCL1;NOD2;WAS;STX11;FADD;RSAD2;CD8A
GO:0001780	0.00281383	10.722	0.684083	4	8	neutrophil homeostasis	MECOM;IFNG;MTHFD1;PDE4B
GO:0051299	0.00281383	10.722	0.684083	4	8	centrosome separation	CHEK1;KIF11;NEK2;AURKA
GO:2000109	0.00281383	10.722	0.684083	4	8	regulation of macrophage apoptotic process	CDKN2A;IRF7;CCL5;NOD2
GO:1903556	0.00283385	3.25671	3.67695	10	43	negative regulation of tumor necrosis factor superfamily cytokine production	GSTP1;HSF1;IL10;LGALS9;NFKBIL1;ACP5;AXL;NOD2;TSPO;ZC3H12A
GO:1904666	0.00283385	3.25671	3.67695	10	43	regulation of ubiquitin protein ligase activity	MAD2L2;CENPF;UBE2C;MAD2L1;PLK1;BUB1;BUB1B;TTK;CCNB1;CDC20
GO:0018193	0.00283627	1.32638	102.014	129	1193	peptidyl-amino acid modification	CD24;SAE1;CDK2;CDK5;SPRY2;CDKN2A;HAX1;MAD2L2;TADA3;NEK6;RUVBL2;ARID5A;PRDX3;CHEK1;PARK7;CSK;ADRA2A;DAD1;DCN;EGR1;EGR2;SPRED2;DMTN;EPHA1;EZH2;EFEMP1;FGF7;FKBP1A;FKBP2;DKK1;JMJD6;NUP62;PPP1R15A;EID1;FKBP8;FUT8;ST6GALNAC3;QPCT;PRKD2;GAPDH;PHF19;ST6GALNAC4;CFAP20;GMPPB;HCFC1;EHD4;APBB1;PRMT1;ICAM1;IFNG;IGF1;INSR;LEP;LIF;MATK;MET;NEU1;OSM;ZDHHC3;PDGFRA;PPIL1;GPRC5B;PIN1;PLK1;POR;DDIT4;CTSA;PPIB;BCOR;P…
GO:0019320	0.00284288	3.0322	4.27552	11	50	hexose catabolic process	ENO1;ENO2;ALDOA;FUT8;GALK1;GAPDH;GPI;PGK1;PKM;PGM2;TPI1
GO:0046635	0.00284288	3.0322	4.27552	11	50	positive regulation of alpha-beta T cell activation	ADA;EBI3;NLRP3;HLA-A;IFNG;LGALS9;SASH3;XCL1;CCR2;CD83;CD28
GO:0033135	0.00285175	2.15524	10.2612	20	120	regulation of peptidyl-serine phosphorylation	SPRY2;HAX1;MAD2L2;PARK7;DMTN;DKK1;PPP1R15A;PRKD2;IFNG;LIF;OSM;DDIT4;BAX;BCL2;BDKRB2;TNF;TXN;BCAR3;CAMK1;CAV1
GO:1901659	0.00285175	2.15524	10.2612	20	120	glycosyl compound biosynthetic process	ADA;ATP5L;ACOT7;DUT;TYMP;ALDOA;GUK1;STOML2;HPRT1;SLC35B2;APRT;ATP5C1;ATP5G3;ATP5J;PKM;ATP5O;UCKL1;PID1;TK1;PAPSS1
GO:0098542	0.0029113	1.48902	46.0901	65	539	defense response to other organism	IFITM3;CXCL13;NLRP3;MB21D1;AP1S1;COX8A;APOBEC3D;APOBEC3H;APOBEC3F;FGF7;STAB1;COTL1;LSM4;APOBEC3C;PYCARD;ANXA5;HLA-A;HMGB2;IRF8;IFNG;RBPJ;IL10;IL10RB;IRF5;IRF7;ARF1;LTA;ATP1B1;OAS3;ATP6V1H;ASB2;POLR3K;PEX13;PLA2G2A;PLSCR1;ACP5;EXOSC4;DDIT4;SLC35C1;PRG2;HTRA1;BCL2;APOBEC3G;NOD2;SLPI;SNRPB2;SNRPD1;BST2;TNF;DPF3;UNC93B1;HIST1H2BG;HIST1H2BC;HIST1H3A;HIST1H3D;OASL;FADD;RSAD2;CD8A;CD8B;CD28;IL27RA;CD37;…
GO:0002691	0.00291902	5.36577	1.53919	6	18	regulation of cellular extravasation	ICAM1;PTGER4;CCL21;CXCL12;CCR2;FADD
GO:0044144	0.00291902	5.36577	1.53919	6	18	modulation of growth of symbiont involved in interaction with host	IRF8;IFNG;IL10;LTA;NOD2;TNF
GO:0048535	0.00291902	5.36577	1.53919	6	18	lymph node development	CXCL13;SPNS2;LTA;LTB;CXCR5;FADD
GO:0060236	0.00291902	5.36577	1.53919	6	18	regulation of mitotic spindle organization	TPX2;CHMP2A;CHMP1A;PLK1;PSRC1;CCNB1
GO:0031109	0.0029219	2.4837	6.84083	15	80	microtubule polymerization or depolymerization	KIF2C;CRYAB;KIF18B;SKA1;SKA3;CKAP2;SKA2;STMN1;AURKA;TBCD;TUBG1;PSRC1;CAV1;CCNB1;AURKB
GO:0061458	0.00295495	1.55694	36.0854	53	422	reproductive system development	ADA;PRDX3;E2F7;CST3;CTNNA1;CTSB;CYP19A1;DCN;AHR;EPAS1;EPOR;FGF7;ASPM;NUPR1;HSD17B10;HMGB2;HSF1;ICAM1;IGF1;CYR61;RBPJ;IL10;INSR;JUNB;KRT8;KRT19;LEP;LIF;MEA1;MET;MGST1;PDGFRA;SERPINE2;TESC;AXL;HTRA1;PTGIS;BAX;CCND1;BCL2;BCL2L1;RRM1;RXRA;SPINT1;SPP1;ZFP36L1;BSG;NR2F2;VDR;E2F8;TOX2;GCM1;SOCS3
GO:0016572	0.00297256	3.90534	2.56531	8	30	histone phosphorylation	CDK2;CHEK1;MAPK3;AURKA;CCNB1;RPS6KA4;AURKB;H2AFY
GO:0050850	0.00297256	3.90534	2.56531	8	30	positive regulation of calcium-mediated signaling	ADA;HINT1;IGF1;L1CAM;CCL3;CCL4;SLC9A1;CD8A
GO:2000116	0.00298536	1.8098	18.4702	31	216	regulation of cysteine-type endopeptidase activity	BCAP31;CDKN2A;ANP32B;CTSC;PRDX3;PARK7;NLRP3;CRYAB;CTGF;MTCH1;PRDX5;GPI;PYCARD;HIP1;BIRC5;IFI27;CYR61;FASLG;LGALS9;NDUFA13;CYCS;POR;PIDD1;BAX;PERP;TNF;TNFSF14;TNFSF10;FADD;TNFRSF10A;CD27
GO:0031330	0.00299664	1.95428	13.9382	25	163	negative regulation of cellular catabolic process	CDKN2A;MAD2L2;CENPF;GIPC1;UBE2C;LZTS1;PARK7;CST3;DAB2IP;ANXA2;IL10;MAD2L1;PLK1;DDIT4;PBK;QSOX1;BCL2;BCL2L1;BUB1;BUB1B;TIMP3;TTK;PDCL3;CCNB1;CDC20
GO:0097529	0.00305511	2.01631	12.4845	23	146	myeloid leukocyte migration	AMICA1;CCR1;CSF1;IFNG;ITGA1;LGALS3;MPP1;PDE4B;PTGER4;RAC2;RPS19;CCL3;CCL4;CCL5;CCL21;XCL1;CXCL12;NOD2;SPP1;XCL2;C3AR1;CCR2;CD74
GO:0031589	0.00306501	1.67063	25.5676	40	299	cell-substrate adhesion	SORBS3;CDK5;CDK6;CDKN2A;HPSE;CORO1A;COL1A1;COL3A1;CSF1;CTGF;DMTN;EPHA1;FBLN1;HAS2;APOD;CYR61;ITGA1;ITGA3;LGALS1;NID1;TNFRSF12A;AXL;RAC2;BCL2;CCL21;SDC4;SMOC2;PARVG;SLC9A1;SPP1;TBCD;THY1;TIAM1;TRIP6;VCAM1;ZYX;DDR1;FERMT3;CD63;KIF14
GO:0009110	0.00310618	4.42054	2.05225	7	24	vitamin biosynthetic process	PSAT1;IFNG;PLTP;BCO1;TNF;VDR;GSTO1
GO:0010458	0.00310618	4.42054	2.05225	7	24	exit from mitosis	UBE2C;CDCA5;PHB2;UBE2S;RGCC;BIRC5;ANLN
GO:0042454	0.00310618	4.42054	2.05225	7	24	ribonucleoside catabolic process	ADA;APOBEC3H;APOBEC3F;AMPD3;APOBEC3C;HPRT1;APOBEC3G
GO:0043567	0.00310618	4.42054	2.05225	7	24	regulation of insulin-like growth factor receptor signaling pathway	IGF1;IGFBP1;IGFBP2;IGFBP4;IGFBP5;IGFBP6;KIAA1161
GO:0045672	0.00310618	4.42054	2.05225	7	24	positive regulation of osteoclast differentiation	CCR1;CSF1;FOS;IFNG;CCL5;TNF;GPR68
GO:0038179	0.00315485	1.56549	34.5462	51	404	neurotrophin signaling pathway	PSMD14;SPRY1;SPRY2;CDKN1A;CORO1A;CLTA;DAB2IP;DUSP4;DUSP6;ECT2;FGF2;FGF7;LAT;NR4A1;IL2RB;IL2RG;RHOA;ARHGAP4;ARHGDIA;NFKBIA;PEBP1;PDGFRA;DDIT4;PPP5C;PRKAR1B;PSENEN;MAPK3;PSEN2;PSMA4;PSMA6;PSMA7;PSMB2;PSMB3;PSMB6;PSMB9;PSMB10;PSMC3;PSMC4;PSMD8;PSMD10;PSMD13;PSME1;PSME2;TRIB3;SMPD2;TIAM1;UBC;MAPKAPK3;CALM2;CALM3;CD28
GO:0043405	0.00318384	1.69096	24.0284	38	281	regulation of MAP kinase activity	CD24;SPRY1;SPRY2;RGS14;IQGAP3;CSK;PIK3R6;ADRA2A;DAB2IP;DUSP4;DUSP6;LPAR1;SPRED2;EZH2;FGF2;NUP62;GPS1;TRIB2;DBNL;GSTP1;MDFIC;INSR;ITGA1;MET;ZAK;PPP2R1A;MAPK3;TRIB3;NOD2;TNF;UBC;MAPKAPK3;CAV1;MAP3K6;S1PR2;CD74;CD81;CDK1
GO:0006665	0.0032015	2.04452	11.8004	22	138	sphingolipid metabolic process	SPNS2;PLA2G15;ST6GALNAC3;ST6GALNAC4;GM2A;ORMDL2;HEXB;SERINC2;CYR61;NAGA;NEU1;CTSA;CLN6;PPP2R1A;PPT1;SMPD3;BAX;ST8SIA1;SMPD2;ST8SIA4;DEGS1;PPAP2B
GO:0006766	0.0032015	2.04452	11.8004	22	138	vitamin metabolic process	DHFR;CYB5R3;FASN;FPGS;PSAT1;AOX1;IFNG;MTHFD1;PDZD11;PLTP;BCO1;ACP5;PTGIS;RXRA;SLC2A3;SLC19A1;TNF;VDR;VKORC1;ALDH1A2;NAPRT;GSTO1
GO:0045926	0.00320545	1.79995	18.5558	31	217	negative regulation of growth	CDK5;CDKN1A;CDKN2A;CCDC85B;CRYAB;ENO1;GJA1;SERTAD3;APBB1;IRF8;IFNG;IGFBP5;IL10;LTA;MT1F;NPR1;NDUFA13;SERPINE2;PPP2R1A;PPT1;PLXNA3;BCL2;NOD2;SPP1;BST2;TNF;PSRC1;NRP1;CDK5R1;SEMA5A;ACVR1B
GO:0002726	0.00325782	6.70422	1.11164	5	13	positive regulation of T cell cytokine production	NLRP3;HLA-A;SASH3;XCL1;RSAD2
GO:0010893	0.00325782	6.70422	1.11164	5	13	positive regulation of steroid biosynthetic process	IFNG;POR;SREBF1;TNF;ABCG1
GO:0090520	0.00325782	6.70422	1.11164	5	13	sphingolipid mediated signaling pathway	SPNS2;S1PR3;SPNS3;PPAP2B;S1PR2
GO:1903206	0.00325782	6.70422	1.11164	5	13	negative regulation of hydrogen peroxide-induced cell death	PARK7;MET;PYCR1;TXN;NR4A3
GO:0032467	0.00328799	3.45313	3.16388	9	37	positive regulation of cytokinesis	GIPC1;CIT;ECT2;RHOA;CXCR5;AURKB;KIF23;CDC6;KIF14
GO:0038093	0.00329201	1.5849	32.1519	48	376	Fc receptor signaling pathway	ARPC3;PSMD14;CDKN1A;CFL1;DAB2IP;DUSP6;FGF2;FGF7;FOS;LAT;NR4A1;IL2RB;IL2RG;JUN;MYO1C;NFKBIA;PEBP1;PDGFRA;PIGR;PPP5C;BRK1;MAPK3;PSMA4;PSMA6;PSMA7;PSMB2;PSMB3;PSMB6;PSMB9;PSMB10;PSMC3;PSMC4;PSMD8;PSMD10;PSMD13;PSME1;PSME2;TRIB3;ACTB;WIPF3;ACTG1;UBC;WAS;LAT2;NR4A3;CALM2;CALM3;CD28
GO:0060255	0.00333358	1.17172	484.929	532	5671	regulation of macromolecule metabolic process	CD24;MED16;BCAP31;EBI3;CDK2;SORBS3;CDK4;CDK5;EIF1;CDK6;DDX39A;PSMD14;SPRY1;SPRY2;CDKN1A;CDKN2A;CDKN2B;CDKN3;WFDC2;IFITM3;HAX1;MAD2L2;TADA3;ANP32B;SIVA1;DRAP1;RBCK1;CENPE;CENPF;RAD51AP1;RGS14;POLQ;CTSC;GIPC1;PLK2;NEK6;CGA;RUVBL2;ARID5A;USP20;GADD45G;PRDX3;CCDC85B;ADRM1;UBE2C;CHEK1;FSTL1;LZTS1;NACC1;PARK7;PHB2;WBSCR22;NLRP3;CISH;OSR2;CKS1B;CKS2;CLU;CCR1;PLK3;COL1A1;IQGAP3;COL6A3;NUDT16;APOBEC3D;ZFP…
GO:0071219	0.00333627	1.99992	12.57	23	147	cellular response to molecule of bacterial origin	NLRP3;CCR5;DAB2IP;PYCARD;GSTP1;HMGB2;ICAM1;IRF8;IFNG;IL10;NFKBIA;NFKBIL1;PDE4B;AXL;MAPK3;CCL3;CCL5;NOD2;TSPO;TNF;TNIP3;ZC3H12A;SCARB1
GO:0034620	0.00334143	2.07639	11.1164	21	130	cellular response to unfolded protein	PDIA6;YIF1A;SEC61B;PDIA5;DAB2IP;DDIT3;PPP1R15A;SDF2L1;HDGF;HSPA1A;HSPA5;IFNG;IGFBP1;LMNA;ASNA1;ATF3;DNAJB11;MYDGF;BAX;CCND1;DERL3
GO:0010389	0.00335009	2.9562	4.36103	11	51	regulation of G2/M transition of mitotic cell cycle	CDK4;CDKN2A;CENPF;GPR132;CCND1;CLSPN;RAB11A;CCNA2;TICRR;CDK1;KIF14
GO:0048247	0.00335009	2.9562	4.36103	11	51	lymphocyte chemotaxis	CXCL13;CXCR3;CCL3;CCL4;CCL5;CCL21;XCL1;XCL2;CCR2;TNFSF14;CXCL14
GO:0032984	0.0033736	1.64883	26.5082	41	310	macromolecular complex disassembly	MRPL28;CFL1;KIF2C;MRPL3;TWF2;MRPL54;KIF18B;DMTN;CKAP2;MRPL13;HMGA1;HSPA8;STMN1;MRPL4;MRPS7;MRPL51;DDIT4;AURKAIP1;RPL8;RPL26;RPL28;RPLP0;RPLP1;RPS7;RPS15A;RPS19;RPS26;MICAL1;MRPL41;MRPS34;AURKA;TNF;CAPG;CAPZB;SH3BGRL3;WIBG;CCNB1;SEMA5A;GADD45GIP1;AURKB;WDR1
GO:0032651	0.00339152	3.16072	3.76246	10	44	regulation of interleukin-1 beta production	NLRP3;S1PR3;PYCARD;GSTP1;HSPB1;IFNG;LGALS9;ACP5;CCL3;NOD2
GO:0045841	0.00339152	3.16072	3.76246	10	44	negative regulation of mitotic metaphase/anaphase transition	MAD2L2;CENPF;UBE2C;MAD2L1;PLK1;BUB1;BUB1B;TTK;CCNB1;CDC20
GO:0050771	0.00339152	3.16072	3.76246	10	44	negative regulation of axonogenesis	CDK5;GDI1;RHOA;ARHGDIA;PLXNA3;SPP1;THY1;NRP1;CDK5R1;SEMA5A
GO:0071174	0.00339152	3.16072	3.76246	10	44	mitotic spindle checkpoint	MAD2L2;CENPF;UBE2C;MAD2L1;PLK1;BUB1;BUB1B;TTK;CCNB1;CDC20
GO:0006874	0.00340639	1.60763	29.7576	45	348	cellular calcium ion homeostasis	CD24;BCAP31;CD52;CXCL13;CORO1A;CCR1;CCR4;CCR5;CCR6;DDIT3;LPAR1;S1PR3;EPOR;FGF2;GJA1;CXCR3;HEXB;STOML2;KISS1;ATP1B1;ATP2A3;PDGFRA;PSEN2;BAX;BCL2;BDKRB2;RYR1;CCL3;CCL5;CCL21;XCL1;CXCL12;TGM2;THY1;TPT1;C3AR1;CCR2;VDR;KCTD17;CALM2;CALM3;CAV1;INPP4B;GSTO1;CD38
GO:0009895	0.00344297	1.80955	17.8717	30	209	negative regulation of catabolic process	CDKN2A;MAD2L2;CENPF;GIPC1;UBE2C;LZTS1;PARK7;CST3;ADRA2A;DAB2IP;FBXO43;ANXA2;IL10;MAD2L1;PLK1;DDIT4;PBK;QSOX1;BCL2;BCL2L1;BUB1;BUB1B;TIMP3;TNF;TTK;PDCL3;SNX3;CCNB1;DERL3;CDC20
GO:0043393	0.00344647	1.96076	13.3396	24	156	regulation of protein binding	CDK5;PLK2;RUVBL2;PARK7;DAB2IP;FKBP1A;ANXA2;HSPA5;IL10;PCBD1;PLK1;MAPK3;PSEN2;TRIB3;PTPRF;BAX;RAN;BCL2;SLPI;AURKA;CAMK1;CAV1;NRP1;AURKB
GO:0045665	0.00344647	1.96076	13.3396	24	156	negative regulation of neuron differentiation	CDK5;PLK2;CIT;LPAR1;ASPM;GDI1;LSM1;FUOM;ID2;ID4;RHOA;LGALS1;ARHGDIA;MEIS1;PLXNA3;SPP1;THY1;VIM;YWHAH;IRX3;CAV1;NRP1;CDK5R1;SEMA5A
GO:0051896	0.00347089	2.1127	10.4323	20	122	regulation of protein kinase B signaling	SPRY2;HAX1;HPSE;PARK7;DDIT3;PHLDA3;IGF1;IGFBP5;INSR;AXL;MYDGF;KIAA1161;RRAS;CCL3;CCL21;TNF;TXN;INPP4B;SEMA5A;CD28
GO:0036498	0.00347859	2.63824	5.64369	13	66	IRE1-mediated unfolded protein response	PDIA6;YIF1A;SEC61B;PDIA5;DAB2IP;HDGF;HSPA1A;HSPA5;LMNA;ASNA1;DNAJB11;MYDGF;BAX
GO:0072332	0.00347859	2.63824	5.64369	13	66	intrinsic apoptotic signaling pathway by p53 class mediator	CDKN1A;E2F1;E2F2;PHLDA3;NUPR1;PYCARD;HINT1;DDIT4;BAX;BDKRB2;PERP;TMEM109;CD74
GO:1902679	0.00367645	1.31184	104.579	131	1223	negative regulation of RNA biosynthetic process	SORBS3;CDK5;CDKN2A;IFITM3;MAD2L2;SIVA1;DRAP1;RBCK1;CENPF;ARID5A;CCDC85B;NACC1;PHB2;NLRP3;OSR2;PLK3;CRYM;E2F7;COMMD7;COMMD1;DAB2IP;DDIT3;E2F1;EGR1;AHR;ENG;ENO1;MECOM;EZH2;DKK1;FOSB;PPP1R15A;EID1;ZNF683;PRDX5;KANK2;DKK3;PYCARD;UHRF1;MDFIC;HIST1H1E;H2AFX;H2AFZ;H3F3B;HBZ;HCFC1;HDGF;HMGB2;HMGA1;HSF1;HSPA8;BIRC5;IRF8;ID2;ID3;ID4;IFI27;IFNG;RBPJ;FASLG;IRF7;JUN;JUNB;JUND;LEP;MAF;MITF;NAB2;ATF3;NFKB2;NFKB…
GO:0006605	0.00369122	1.41461	59.4297	80	695	protein targeting	SAE1;CDK5;CDKN1A;CDKN2A;HAX1;TACC3;RBCK1;MTX2;GIPC1;SEC61B;PHB2;GABARAP;NLRP3;DAB2IP;ECT2;DMTN;MTCL1;NUP62;GDI1;SPCS1;MDFIC;ANXA2;IFNG;APOD;IGF1;IL10;JUN;JUP;TBC1D10C;KPNA2;RHOA;LEP;LGALS9;LMNA;TOMM5;MYO1C;NFKBIA;NFKBIE;NFKBIL1;TONSL;OGG1;PRDX1;NDUFA13;VPS28;ZDHHC3;PEX13;TESC;MAPK3;TOMM22;PSMD8;PSMD10;RAC2;RAN;RPL8;RPL26;RPL28;RPLP0;RPLP1;RPN1;RPS7;RPS15A;RPS19;RPS26;SLC9A1;SREBF1;SSR4;BSG;TSPO;T…
GO:0002711	0.00371104	3.7353	2.65082	8	31	positive regulation of T cell mediated immunity	NLRP3;HLA-A;HLA-B;SASH3;PVRL2;XCL1;FADD;RSAD2
GO:0031344	0.0037307	1.51773	38.9927	56	456	regulation of cell projection organization	CDK5;CFL1;PLK2;CIT;LZTS1;TWF2;DAB2IP;LPAR1;DMTN;EZH2;NCS1;CDC42EP4;PLXNB2;GDI1;GRN;PACSIN1;ICAM1;ITGA3;ARF1;RHOA;L1CAM;RHOG;LGALS1;ARHGDIA;LIF;NEU1;TBC1D7;TNFRSF12A;GPRC5B;PFN1;SERPINE2;PLXNA3;BRK1;CORO1B;PTPRF;RAC2;CCL21;CXCL12;EPS8L2;SPP1;THY1;TIAM1;VIM;YWHAH;LRP8;KCTD17;CAPZB;STK24;CAMK1;CAV1;SNX3;RAB11A;NRP1;CDK5R1;SEMA5A;CDC20
GO:2000379	0.00373698	2.40924	7.01185	15	82	positive regulation of reactive oxygen species metabolic process	CDKN1A;PARK7;CLU;GADD45A;DDAH2;DDAH1;GSTP1;ICAM1;IFNG;INSR;LEP;PID1;TSPO;TNF;ZC3H12A
GO:0009991	0.00373868	1.42353	56.8644	77	665	response to extracellular stimulus	ADA;CDKN1A;CDKN2B;HAX1;FSTL1;LZTS1;PARK7;GABARAP;COL1A1;COMT;COX8A;CST3;CTSD;DAD1;DDIT3;EGR1;FOLR2;FOS;ALPL;GAST;LSM4;PRKD2;KANK2;GSS;ANXA5;HSPA5;ICAM1;IGFBP2;JUN;HDDC3;LDHA;LEP;LTA;NUDT1;ATF3;ATP1B1;NR4A2;OGG1;CHMP1A;ASB2;PEX13;PIM1;PKM;CLIC5;POR;SLC35C1;PRKAG1;AXL;QSOX1;CCND1;BCL2;RHEB;ATG101;RPL28;RPS19;RXRA;CCL5;SFRP4;SNRPD1;SPP1;SREBF1;TSPO;TIMP3;TK1;VDAC1;VDR;ZFP36;GSDMD;DPF3;CAV1;DYNLL1;VA…
GO:1902578	0.00376779	1.18665	342.897	385	4010	single-organism localization	ADA;CD24;SAE1;ARPC3;BCAP31;CDK2;CDK5;DDX39A;MFSD10;SPRY1;SPRY2;CDKN1A;CDKN2A;TUBA1B;NDC80;ACAA2;HAX1;TACC3;DCTN2;ANP32B;SLC34A2;SIVA1;CENPA;TRAPPC2B;SPAG5;RBCK1;CENPE;ATP5L;MTX2;CFL1;GIPC1;KDELR1;SEC61B;KIF2C;RER1;CAPN10;CORO1A;PRAF2;CDCA5;PARK7;PHB2;GABARAP;TWF2;NLRP3;AP1S1;AP3S1;CLU;CLIC1;SFXN4;CLTA;CCR1;CCR5;SPNS2;COMT;COX7C;COX8A;CP;TRPM6;CRYM;CSK;SLC25A10;CTGF;ADRA2A;COMMD1;DAB2IP;ATP6V0E2;S…
GO:0044259	0.00382018	2.09204	10.5178	20	123	multicellular organismal macromolecule metabolic process	COL1A1;COL3A1;COL4A1;COL4A2;COL6A1;COL6A3;COL15A1;CST3;CTGF;CTSB;CTSD;CTSL;TNS2;PRDX5;RGCC;MMP2;MMP26;COL18A1;SERPINH1;ADAMTS3
GO:0043409	0.00383059	2.00959	11.9715	22	140	negative regulation of MAPK cascade	SPRY1;SPRY2;RGS14;CSK;DAB2IP;DUSP4;DUSP6;SPRED2;MECOM;FBLN1;NUP62;GPS1;GSTP1;IGF1;TBC1D10C;LIF;ATF3;PIN1;PPP2R1A;PBK;PSMD10;CAV1
GO:0071222	0.00383059	2.00959	11.9715	22	140	cellular response to lipopolysaccharide	NLRP3;CCR5;DAB2IP;PYCARD;GSTP1;HMGB2;ICAM1;IRF8;IFNG;IL10;NFKBIA;NFKBIL1;PDE4B;AXL;MAPK3;CCL3;CCL5;TSPO;TNF;TNIP3;ZC3H12A;SCARB1
GO:0032271	0.00383171	1.91232	14.1947	25	166	regulation of protein polymerization	ARPC3;ARPC1B;HAX1;CORO1A;TWF2;DMTN;CDC42EP4;PYCARD;ICAM1;ARF1;STMN1;PFN1;BRK1;CORO1B;CCL21;WIPF3;TBCD;TMSB4X;VASP;ARPC5L;CAPG;CAPZB;PSRC1;CAV1;ARHGAP18
GO:0001701	0.00388511	1.58576	30.7837	46	360	in utero embryonic development	ADA;SLC34A2;E2F7;DAD1;EPAS1;MECOM;FUT8;GJA1;RRP7A;GRN;HSF1;IGF1;CYR61;RBPJ;IL10;JAG2;JUNB;KRT8;KRT19;LIF;LY6E;MYO1E;NEK2;NCAPG2;BRK1;PSMC3;PSMC4;ZMIZ1;RBBP8;BCL2L1;RPA1;RXRA;SPINT1;ZFP36L1;NR2F2;TPM1;E2F8;ELL;GCM1;CCNB1;SOCS3;ACVR1B;CCNB2;HAND2;APBA3;GINS1
GO:0032989	0.00389537	1.28042	128.351	157	1501	cellular component morphogenesis	CD24;ARPC3;CDK5;PSMD14;MYL12B;MAD2L2;MYL12A;B3GNT2;CFL1;CIT;CORO1A;LZTS1;TWF2;PALM2;CLU;CLTA;COL1A1;COL3A1;COL4A1;COL4A2;COL6A1;COL6A3;CLDN3;GLIPR2;DAB2IP;SYNE3;DUSP6;E2F4;ECT2;LPAR1;EGR2;RILPL2;DMTN;EPHA1;EPHB6;EZH2;FBLN1;FGF2;FGF7;ALDOA;DKK1;EPB41L3;CDC42EP4;PLXNB2;KIF4A;ZNF683;TSKU;GDI1;GJA1;LAT;RGCC;DBNL;C1GALT1C1;CFAP20;PACSIN1;HAS2;HEXB;APBB1;HPRT1;HSPA8;ICAM1;RBPJ;IL2RB;IL2RG;ITGA1;KRT8;RH…
GO:0043624	0.00389579	1.68039	23.5154	37	275	cellular protein complex disassembly	MRPL28;CFL1;KIF2C;MRPL3;TWF2;MRPL54;KIF18B;DMTN;CKAP2;MRPL13;HSPA8;STMN1;MRPL4;MRPS7;MRPL51;AURKAIP1;RPL8;RPL26;RPL28;RPLP0;RPLP1;RPS7;RPS15A;RPS19;RPS26;MICAL1;MRPL41;MRPS34;AURKA;CAPG;CAPZB;SH3BGRL3;CCNB1;SEMA5A;GADD45GIP1;AURKB;WDR1
GO:0010332	0.00392732	2.88391	4.44654	11	52	response to gamma radiation	CRYAB;EGR1;DDIAS;H2AFX;BAX;RAD51;BCL2;BCL2L1;TMEM109;CAV1;SOCS3
GO:0031110	0.00392732	2.88391	4.44654	11	52	regulation of microtubule polymerization or depolymerization	SKA1;SKA3;CKAP2;SKA2;STMN1;AURKA;TBCD;PSRC1;CAV1;CCNB1;AURKB
GO:0032652	0.00392732	2.88391	4.44654	11	52	regulation of interleukin-1 production	NLRP3;S1PR3;PYCARD;GSTP1;HSPB1;IFNG;IL10;LGALS9;ACP5;CCL3;NOD2
GO:0035794	0.00392732	2.88391	4.44654	11	52	positive regulation of mitochondrial membrane permeability	ACAA2;SIVA1;E2F1;SLC25A5;HSPA1A;BAX;BCL2;SLC9A1;YWHAH;DYNLL1;BMF
GO:0070527	0.00392732	2.88391	4.44654	11	52	platelet aggregation	MYL12A;CLIC1;CSRP1;DMTN;HSPB1;PDGFRA;SERPINE2;ACTB;ACTG1;FERMT3;FIBP
GO:0009132	0.00395877	2.13182	9.8337	19	115	nucleoside diphosphate metabolic process	NUDT16;ENO1;ENO2;ALDOA;GAPDH;AMPD3;GPI;GUK1;IGF1;INSR;ENO4;LDHA;MPP1;PGK1;PKM;DDIT4;PRKAG1;RRM2;TPI1
GO:0002861	0.00396123	4.95269	1.6247	6	19	regulation of inflammatory response to antigenic stimulus	IL10;LTA;NOD2;TNF;C3;CD28
GO:0050901	0.00396123	4.95269	1.6247	6	19	leukocyte tethering or rolling	GCNT1;LEP;CCL21;CXCL12;TNF;VCAM1
GO:0030308	0.00396408	1.96791	12.741	23	149	negative regulation of cell growth	CDK5;CDKN1A;CDKN2A;CCDC85B;CRYAB;ENO1;GJA1;SERTAD3;APBB1;NPR1;NDUFA13;SERPINE2;PPP2R1A;PPT1;PLXNA3;BCL2;SPP1;BST2;PSRC1;NRP1;CDK5R1;SEMA5A;ACVR1B
GO:0001938	0.00398569	2.58921	5.7292	13	67	positive regulation of endothelial cell proliferation	EGR3;FGF2;PRKD2;HMGB2;NR4A1;JUN;PGF;MYDGF;CXCL12;PDCL3;CAV1;NRP1;SEMA5A
GO:0009127	0.00398569	2.58921	5.7292	13	67	purine nucleoside monophosphate biosynthetic process	ADA;ATP5L;ALDOA;AMPD3;STOML2;HPRT1;APRT;ATP5C1;ATP5G3;ATP5J;PKM;ATP5O;PID1
GO:0009168	0.00398569	2.58921	5.7292	13	67	purine ribonucleoside monophosphate biosynthetic process	ADA;ATP5L;ALDOA;AMPD3;STOML2;HPRT1;APRT;ATP5C1;ATP5G3;ATP5J;PKM;ATP5O;PID1
GO:0008347	0.00398745	3.33383	3.2494	9	38	glial cell migration	CDK5;CSF1;APCDD1;DAB2IP;HEXB;CCL3;TSPO;LRP8;CDK5R1
GO:0031670	0.00398745	3.33383	3.2494	9	38	cellular response to nutrient	CDKN2B;COL1A1;FOLR2;KANK2;LEP;CHMP1A;PIM1;CCL5;VDR
GO:0032570	0.00398745	3.33383	3.2494	9	38	response to progesterone	CLDN4;FOS;FOSB;SREBF1;TSPO;C3;CAV1;SOCS3;CD38
GO:0002544	0.00400033	4.17468	2.13776	7	25	chronic inflammatory response	CXCL13;GJA1;IL10;IDO1;LTA;CCL5;TNF
GO:0032201	0.00400033	4.17468	2.13776	7	25	telomere maintenance via semi-conservative replication	FEN1;LIG1;PCNA;POLD1;POLD2;POLD4;RPA1
GO:0032733	0.00400033	4.17468	2.13776	7	25	positive regulation of interleukin-10 production	TIGIT;PYCARD;LGALS9;SASH3;XCL1;NOD2;CD83
GO:0033687	0.00400033	4.17468	2.13776	7	25	osteoblast proliferation	HPSE;OSR2;CYR61;JUNB;RHOA;NPR3;BCL2
GO:0040001	0.00400033	4.17468	2.13776	7	25	establishment of mitotic spindle localization	SPRY1;SPRY2;NDC80;CENPA;GPSM2;NUSAP1;ESPL1
GO:0071295	0.00400033	4.17468	2.13776	7	25	cellular response to vitamin	COL1A1;FOLR2;KANK2;LEP;PIM1;CCL5;VDR
GO:0090022	0.00400033	4.17468	2.13776	7	25	regulation of neutrophil chemotaxis	MPP1;RAC2;CCL21;XCL1;NOD2;C3AR1;CD74
GO:0002637	0.00403291	3.07021	3.84797	10	45	regulation of immunoglobulin production	IFNG;IL10;MZB1;SASH3;XCL1;STX4;TNF;CD28;IL27RA;CD37
GO:1902100	0.00403291	3.07021	3.84797	10	45	negative regulation of metaphase/anaphase transition of cell cycle	MAD2L2;CENPF;UBE2C;MAD2L1;PLK1;BUB1;BUB1B;TTK;CCNB1;CDC20
GO:0070374	0.00406981	1.93124	13.5106	24	158	positive regulation of ERK1 and ERK2 cascade	SPRY2;PHB2;CCR1;CTGF;GLIPR2;FGF2;PRKD2;PYCARD;ICAM1;LGALS9;PDGFRA;PLA2G2A;MAPK3;CCL3;CCL4;CCL5;CCL21;XCL1;NOD2;XCL2;TNF;C3;NRP1;CD74
GO:0048732	0.0041046	1.53497	35.8289	52	419	gland development	ADA;CDKN2B;PHB2;IQGAP3;CSF1;E2F7;CST3;CYP19A1;AHR;SLC29A1;FASN;FGF7;FPGS;RHBDD3;DKK3;ID2;IFNG;IGF1;IGFBP5;RBPJ;APRT;INSR;JUN;LY6E;MDK;MET;MKI67;MPST;SERPINE2;PKM;PSEN2;BAX;CCND1;BCL2;RXRA;TGM2;TSPO;TK1;TNF;VDR;DDR1;PAX8;PPDPF;E2F8;WNT10A;CAV1;FADD;NRP1;ALDH1A2;CCNB2;HAND2;CDH1
GO:0006090	0.00416414	2.23196	8.46553	17	99	pyruvate metabolic process	ENO1;ENO2;ALDOA;GAPDH;GPI;IGF1;INSR;ENO4;LDHA;PGK1;PKM;DDIT4;PRKAG1;BSG;TPI1;NR4A3;SLC16A3
GO:0006886	0.00423747	1.33155	88.8453	113	1039	intracellular protein transport	CD24;SAE1;BCAP31;CDK5;CDKN1A;CDKN2A;HAX1;TACC3;ANP32B;RBCK1;MTX2;GIPC1;KDELR1;SEC61B;PARK7;PHB2;GABARAP;NLRP3;AP1S1;AP3S1;CLTA;PLK3;CSK;DAB2IP;ECT2;EGR2;DMTN;MTCL1;NUP62;GDI1;SPCS1;MDFIC;ANXA2;IFI27;IFNG;APOD;IGF1;IL10;JUN;JUP;TBC1D10C;KPNA2;RHOA;KRT18;RHOB;LEP;LGALS9;LMNA;TOMM5;RAB8A;MYO1C;NFKBIA;NFKBIE;NFKBIL1;TONSL;ATP1B1;OGG1;PRDX1;NDUFA13;VPS28;ZDHHC3;PEX13;CTSA;TESC;MAPK3;TOMM22;PSMD8;PSMD1…
GO:0006913	0.00425009	1.5387	35.0593	51	410	nucleocytoplasmic transport	CDK5;DDX39A;CDKN1A;CDKN2A;TACC3;ANP32B;RBCK1;RGS14;SEC61B;PARK7;PHB2;NLRP3;DAB2IP;ECT2;EGR2;NUP62;CPSF1;MDFIC;HNRNPA1;IFI27;IFNG;APOD;IGF1;IL10;JUN;JUP;TBC1D10C;KPNA2;RHOA;LEP;LGALS9;LMNA;NFKBIA;NFKBIE;NFKBIL1;TONSL;OGG1;PRDX1;MAPK3;PSMD10;RAN;SLC9A1;TNF;TRIP6;TXN;CAMK1;TNFSF14;INPP4B;SEMA5A;CD27;CDH1
GO:0006732	0.00430163	1.65631	24.456	38	286	coenzyme metabolic process	PMVK;MTHFD2;ACOT7;ACOT4;DHFR;SARDH;ENO1;ENO2;FASN;FDXR;ALDOA;FPGS;PRDX5;GAMT;GAPDH;GPI;IGF1;INSR;ENO4;LDHA;MDH2;MTHFD1;PCBD1;DCXR;PDZD11;PGK1;PKM;DDIT4;PRKAG1;PTGIS;SHMT2;SLC19A1;SLC25A1;TALDO1;TKT;TPI1;GGH;NAPRT
GO:0051186	0.0043488	1.5922	29.3301	44	343	cofactor metabolic process	PMVK;MTHFD2;ACOT7;ACOT4;DHFR;SARDH;ENO1;ENO2;FASN;FDXR;ALDOA;FPGS;PRDX5;GAMT;GAPDH;GPI;IGF1;INSR;ENO4;LDHA;MDH2;MTHFD1;PCBD1;DCXR;PDZD11;TMEM14C;PGK1;PKM;DDIT4;PPT1;PRKAG1;PTGIS;BLVRA;BLVRB;SHMT2;SLC19A1;SLC25A1;TALDO1;TSPO;TKT;TPI1;VKORC1;GGH;NAPRT
GO:0048011	0.00439926	1.54262	34.2897	50	401	neurotrophin TRK receptor signaling pathway	PSMD14;SPRY1;SPRY2;CDKN1A;CLTA;DAB2IP;DUSP4;DUSP6;ECT2;FGF2;FGF7;LAT;NR4A1;IL2RB;IL2RG;RHOA;ARHGAP4;ARHGDIA;NFKBIA;PEBP1;PDGFRA;DDIT4;PPP5C;PRKAR1B;PSENEN;MAPK3;PSEN2;PSMA4;PSMA6;PSMA7;PSMB2;PSMB3;PSMB6;PSMB9;PSMB10;PSMC3;PSMC4;PSMD8;PSMD10;PSMD13;PSME1;PSME2;TRIB3;SMPD2;TIAM1;UBC;MAPKAPK3;CALM2;CALM3;CD28
GO:0030900	0.00444886	1.581	30.1852	45	353	forebrain development	CDK5;CDK6;TACC3;TACC2;COL3A1;DAB2IP;E2F1;EMX2;MECOM;EZH2;ALDH1A3;PHLDA1;DKK1;ASPM;TSKU;WDR62;CCDC141;H2AFX;HPRT1;ID2;ID4;RBPJ;MDK;NR4A2;PEX13;PLXNA3;AXL;GNG12;PSEN2;BAX;RRM1;CXCL12;SKI;NR2F2;XRCC1;LRP8;BTG2;NR4A3;NRP1;CDK5R1;ALDH1A2;ARHGAP11B;SEMA5A;KIF14;CDH1
GO:0051258	0.00452445	1.75225	18.9833	31	222	protein polymerization	ARPC3;ARPC1B;TUBA1B;TUBB4B;HAX1;UBE2C;CORO1A;TWF2;TUBB;DMTN;CDC42EP4;CHMP2A;UBE2S;PYCARD;ICAM1;STMN1;PFN1;CCL21;TBCD;TMSB4X;TUBA4A;TUBG1;VASP;WAS;ARPC5L;CAPG;CAPZB;PSRC1;TUBA1C;CAV1;ARHGAP18
GO:0090559	0.00455087	2.54196	5.81471	13	68	regulation of membrane permeability	ACAA2;SIVA1;E2F1;SLC25A5;HSPA1A;BAX;BCL2;BCL2L1;SLC9A1;YWHAH;ALKBH7;DYNLL1;BMF
GO:0051260	0.004569	1.68804	22.1472	35	259	protein homooligomerization	POLQ;NACC1;CLU;CLDN3;CRYAB;TOR1A;ECT2;ALDOA;CHMP2A;TOR2A;SCARA5;GPX3;HSD17B10;ANXA5;EHD4;HPRT1;TNFRSF9;KCNA6;MGST1;PCBD1;DCXR;KCTD5;BRK1;BAX;RAD51;RXRA;SHMT2;SKI;TK1;VASP;DCTPP1;KCTD17;CLPP;CAV1;BMF
GO:0002720	0.00458364	3.57942	2.73633	8	32	positive regulation of cytokine production involved in immune response	NLRP3;HLA-A;GPRC5B;SASH3;XCL1;NR4A3;RSAD2;CD74
GO:0051250	0.0046067	2.05192	10.6888	20	125	negative regulation of lymphocyte activation	CDKN2A;VSIG4;TIGIT;RHBDD3;HLA-DRB1;HLA-DRB5;HLA-G;HMGB3;ID2;IL10;IDO1;TBC1D10C;LAG3;LGALS3;LGALS9;AXL;XCL1;SLA2;NFKBID;CD74
GO:0018107	0.00468432	2.42903	6.49879	14	76	peptidyl-threonine phosphorylation	CDK5;SPRY2;CHEK1;SPRED2;DMTN;PLK1;DDIT4;BCL2;CALM2;CALM3;CDK5R1;ACVR1B;S1PR2;CDK1
GO:0001892	0.00470479	2.26579	7.86696	16	92	embryonic placenta development	E2F7;EPAS1;HSF1;CYR61;RBPJ;IL10;JUNB;KRT8;KRT19;LIF;SPINT1;ZFP36L1;NR2F2;E2F8;GCM1;SOCS3
GO:0010977	0.00470479	2.26579	7.86696	16	92	negative regulation of neuron projection development	CDK5;PLK2;CIT;LPAR1;GDI1;RHOA;LGALS1;ARHGDIA;PLXNA3;SPP1;THY1;VIM;YWHAH;NRP1;CDK5R1;SEMA5A
GO:0048013	0.00470479	2.26579	7.86696	16	92	ephrin receptor signaling pathway	ARPC3;MYL12B;MYL12A;CFL1;EPHA1;EPHB6;RBPJ;RHOA;MMP2;MYL6;PSENEN;PSEN2;ACTB;TIAM1;ACTG1;CDK5R1
GO:0000076	0.00471426	5.95891	1.19715	5	14	DNA replication checkpoint	CLSPN;CDT1;CDC45;TICRR;CDC6
GO:0019883	0.00471426	5.95891	1.19715	5	14	antigen processing and presentation of endogenous antigen	HLA-A;HLA-B;HLA-C;TAP1;CD74
GO:0039694	0.00471426	5.95891	1.19715	5	14	viral RNA genome replication	APOBEC3D;APOBEC3H;APOBEC3F;APOBEC3G;TOP2A
GO:0039703	0.00471426	5.95891	1.19715	5	14	RNA replication	APOBEC3D;APOBEC3H;APOBEC3F;APOBEC3G;TOP2A
GO:0060707	0.00471426	5.95891	1.19715	5	14	trophoblast giant cell differentiation	E2F7;LIF;NR2F2;E2F8;SOCS3
GO:0000022	0.00472356	8.57702	0.769594	4	9	mitotic spindle elongation	KIF4A;PRC1;AURKB;KIF23
GO:0002480	0.00472356	8.57702	0.769594	4	9	antigen processing and presentation of exogenous peptide antigen via MHC class I, TAP-independent	HLA-A;HLA-B;HLA-C;HLA-G
GO:0002863	0.00472356	8.57702	0.769594	4	9	positive regulation of inflammatory response to antigenic stimulus	LTA;TNF;C3;CD28
GO:0006216	0.00472356	8.57702	0.769594	4	9	cytidine catabolic process	APOBEC3H;APOBEC3F;APOBEC3C;APOBEC3G
GO:0009155	0.00472356	8.57702	0.769594	4	9	purine deoxyribonucleotide catabolic process	ADA;NUDT16;NUDT1;OGG1
GO:0009162	0.00472356	8.57702	0.769594	4	9	deoxyribonucleoside monophosphate metabolic process	DNPH1;DUT;GUK1;TK1
GO:0009972	0.00472356	8.57702	0.769594	4	9	cytidine deamination	APOBEC3H;APOBEC3F;APOBEC3C;APOBEC3G
GO:0033623	0.00472356	8.57702	0.769594	4	9	regulation of integrin activation	CXCL13;FBLIM1;PTGER4;KIF14
GO:0043248	0.00472356	8.57702	0.769594	4	9	proteasome assembly	ADRM1;POMP;PSMD10;PSMG1
GO:0046087	0.00472356	8.57702	0.769594	4	9	cytidine metabolic process	APOBEC3H;APOBEC3F;APOBEC3C;APOBEC3G
GO:0051488	0.00472356	8.57702	0.769594	4	9	activation of anaphase-promoting complex activity	UBE2C;UBE2S;PLK1;CDC20
GO:0070316	0.00472356	8.57702	0.769594	4	9	regulation of G0 to G1 transition	CTGF;DAB2IP;ORC1;RHNO1
GO:0044243	0.00472916	2.33909	7.18287	15	84	multicellular organismal catabolic process	COL1A1;COL3A1;COL4A1;COL4A2;COL6A1;COL6A3;COL15A1;CST3;CTSB;CTSD;CTSL;MMP2;MMP26;COL18A1;ADAMTS3
GO:0021762	0.00476639	2.98473	3.93348	10	46	substantia nigra development	HSPA5;RHOA;LDHA;MAOB;ATP5J;ACTB;YWHAH;CALM2;CALM3;DYNLL1
GO:0006509	0.00479799	3.22249	3.33491	9	39	membrane protein ectodomain proteolysis	ADRA2A;BACE2;IFNG;IL10;PSENEN;PSEN2;TIMP3;TNF;ADAM19
GO:0006734	0.00479799	3.22249	3.33491	9	39	NADH metabolic process	ENO1;ENO2;ALDOA;GAPDH;GPI;MDH2;PGK1;PKM;TPI1
GO:0010558	0.00482346	1.28227	119.03	146	1392	negative regulation of macromolecule biosynthetic process	SORBS3;CDK5;CDKN2A;IFITM3;MAD2L2;SIVA1;DRAP1;RBCK1;CENPF;ARID5A;CCDC85B;NACC1;PHB2;NLRP3;OSR2;PLK3;CRYM;E2F7;COMMD7;COMMD1;DAB2IP;DDIT3;E2F1;EGR1;AHR;EIF4EBP1;ENG;ENO1;MECOM;EZH2;DKK1;FOSB;PPP1R15A;EID1;ZNF683;PRDX5;BACE2;KANK2;GAPDH;GJA1;DKK3;TRIB2;PYCARD;UHRF1;GSTP1;MDFIC;HIST1H1E;H2AFX;H2AFZ;H3F3B;HBZ;HCFC1;HDGF;HMGB2;HMGA1;APBB1;HSF1;HSPA8;BIRC5;IRF8;ID2;ID3;ID4;IFI27;IFNG;IGFBP5;RBPJ;FASLG;I…
GO:0060429	0.00485874	1.31984	91.9237	116	1075	epithelium development	CD24;CDK6;SPRY1;SPRY2;CDKN1A;CDKN2B;AGPAT2;DNPH1;CFL1;HPSE;PHB2;COL4A1;IQGAP3;CLDN3;CSF1;E2F7;CSK;CST3;APCDD1;CTGF;CTSB;TOR1A;E2F4;S1PR3;RILPL2;EMP1;ENG;MECOM;EZH2;FABP5;ALDH1A3;FGF2;FGF7;DKK1;PLXNB2;FKBP8;PRKD2;EHF;GJA1;GPSM2;ICAM1;ID2;ID3;IFNG;IGF1;IGFBP5;CYR61;RBPJ;IL10;INSR;JAG2;JUN;RHOA;RHOC;LAMB2;LAMB3;LGALS3;LIF;EPCAM;MAF;MATK;MEOX1;MET;MITF;MTHFD1;MYO1E;NAB2;PCNA;PECAM1;PFN1;PGF;PGK1;SERP…
GO:0019674	0.00495349	2.63292	5.21613	12	61	NAD metabolic process	ENO1;ENO2;ALDOA;GAPDH;GPI;LDHA;MDH2;PGK1;PKM;PTGIS;TPI1;NAPRT
GO:0007417	0.0050152	1.35243	75.0781	97	878	central nervous system development	CDK5;CDK6;TACC3;ANP32B;TACC2;CLU;COL3A1;COL4A1;CSK;HAPLN3;CST3;DAB2IP;E2F1;EGR1;EGR2;EMX2;ENG;EPOR;MECOM;EZH2;ALDH1A3;PHLDA1;DKK1;FPGS;PLXNB2;ASPM;TSKU;WDR62;CCDC141;GSTP1;H2AFX;H3F3B;HPRT1;HSPA5;ID2;ID3;ID4;APOD;IGF1;RBPJ;RHOA;LAMB2;STMN1;LDHA;LEP;LIF;MAOB;MDK;MET;MPST;NR4A2;PAFAH1B3;PEX13;ATP5J;SERPINE2;DDIT4;PPT1;PLXNA3;AXL;GNG12;PSEN2;PLXDC1;BAX;BCL2;ACTB;RRM1;CXCL12;SH3GL1;SKI;NR2F2;TIMP3;VI…
GO:0001573	0.00507658	3.9547	2.22327	7	26	ganglioside metabolic process	ST6GALNAC3;ST6GALNAC4;GM2A;HEXB;NEU1;CLN6;ST8SIA4
GO:0060561	0.00507658	3.9547	2.22327	7	26	apoptotic process involved in morphogenesis	CRYAB;CYR61;JAG2;BAX;VDR;PAX8;HAND2
GO:0021766	0.00517879	2.49641	5.90022	13	69	hippocampus development	CDK5;CDK6;EMX2;EZH2;ID4;MDK;PLXNA3;XRCC1;LRP8;BTG2;NR4A3;CDK5R1;KIF14
GO:0030279	0.00517879	2.49641	5.90022	13	69	negative regulation of ossification	CDK6;CCR1;ID2;ID3;IGFBP5;RBPJ;BCOR;SRGN;BCL2;CCL3;SKI;TNF;HAND2
GO:0048857	0.00517879	2.49641	5.90022	13	69	neural nucleus development	ALDH1A3;HSPA5;RHOA;LDHA;MAOB;ATP5J;BCL2;ACTB;YWHAH;CALM2;CALM3;DYNLL1;CDK5R1
GO:0030099	0.00525361	1.58185	28.817	43	337	myeloid cell differentiation	CDK6;CDKN2B;HAX1;PRDX3;CCR1;CSF1;EPAS1;DMTN;JMJD6;FOS;ANXA2;HBZ;HMGB2;HMGB3;PRMT1;IRF8;ID2;IFNG;RBPJ;IRF7;JUN;JUNB;LEP;LIF;MEIS1;MITF;NFKBIA;TESC;PSEN2;RPS19;CCL3;CCL5;TNF;C1QC;GPR68;HIST1H4A;HIST1H4C;HIST1H4E;FADD;INPP4B;ACVR1B;CD101;ISG15
GO:0009264	0.00525509	4.59862	1.71021	6	20	deoxyribonucleotide catabolic process	ADA;NUDT16;DUT;NT5C;NUDT1;OGG1
GO:0050718	0.00525509	4.59862	1.71021	6	20	positive regulation of interleukin-1 beta secretion	NLRP3;PYCARD;IFNG;LGALS9;CCL3;NOD2
GO:0097435	0.00525509	4.59862	1.71021	6	20	fibril organization	PARK7;COL3A1;CST3;FKBP1A;HSPA8;ADAMTS3
GO:0034976	0.00526263	1.6844	21.5486	34	252	response to endoplasmic reticulum stress	PDIA6;BCAP31;YIF1A;SEC61B;PDIA5;PARK7;DAB2IP;DDIT3;TOR1A;PPP1R15A;SDF2L1;FBXO2;FBXO6;HDGF;DNAJB2;HSPA1A;HSPA5;IFNG;IGFBP1;JUN;LMNA;ASNA1;ATF3;DNAJB11;MYDGF;PSMC3;PSMC4;TRIB3;BAX;CCND1;BCL2;UFD1L;CAV1;DERL3
GO:0031334	0.00527781	1.83267	15.3064	26	179	positive regulation of protein complex assembly	ARPC3;ARPC1B;CXCL13;CORO1A;AHR;CDC42EP4;PYCARD;ICAM1;IRF8;JUN;ARF1;MITF;PFN1;BRK1;PSMC3;PSMC4;CORO1B;BAX;CCL21;WIPF3;TNF;VASP;ARPC5L;PSRC1;CAV1;BMF
GO:0048660	0.00529994	2.30552	7.26838	15	85	regulation of smooth muscle cell proliferation	COMT;ID2;IFNG;APOD;IGF1;IGFBP5;JUN;NPR1;NPR3;ORC1;CCL5;TNF;C3AR1;NR4A3;CAV1
GO:0035872	0.00531845	2.74941	4.61756	11	54	nucleotide-binding domain, leucine rich repeat containing receptor signaling pathway	NLRP3;PYCARD;HSPA1A;HSPA1B;NFKBIA;BCL2;BCL2L1;NOD2;TXN;UBC;PSTPIP1
GO:0051169	0.00539797	1.51705	35.4868	51	415	nuclear transport	CDK5;DDX39A;CDKN1A;CDKN2A;TACC3;ANP32B;RBCK1;RGS14;SEC61B;PARK7;PHB2;NLRP3;DAB2IP;ECT2;EGR2;NUP62;CPSF1;MDFIC;HNRNPA1;IFI27;IFNG;APOD;IGF1;IL10;JUN;JUP;TBC1D10C;KPNA2;RHOA;LEP;LGALS9;LMNA;NFKBIA;NFKBIE;NFKBIL1;TONSL;OGG1;PRDX1;MAPK3;PSMD10;RAN;SLC9A1;TNF;TRIP6;TXN;CAMK1;TNFSF14;INPP4B;SEMA5A;CD27;CDH1
GO:0002484	0.00546879	16.0737	0.427552	3	5	antigen processing and presentation of endogenous peptide antigen via MHC class I via ER pathway	HLA-A;HLA-B;HLA-C
GO:0002925	0.00546879	16.0737	0.427552	3	5	positive regulation of humoral immune response mediated by circulating immunoglobulin	LTA;NOD2;TNF
GO:0008588	0.00546879	16.0737	0.427552	3	5	release of cytoplasmic sequestered NF-kappaB	TRIP6;TNFSF14;CD27
GO:0009217	0.00546879	16.0737	0.427552	3	5	purine deoxyribonucleoside triphosphate catabolic process	ADA;NUDT16;NUDT1
GO:0019418	0.00546879	16.0737	0.427552	3	5	sulfide oxidation	SLC25A10;ETHE1;SQRDL
GO:0030174	0.00546879	16.0737	0.427552	3	5	regulation of DNA-dependent DNA replication initiation	CDK2;CDT1;TICRR
GO:0033567	0.00546879	16.0737	0.427552	3	5	DNA replication, Okazaki fragment processing	RNASEH2A;FEN1;LIG1
GO:0038089	0.00546879	16.0737	0.427552	3	5	positive regulation of cell migration by vascular endothelial growth factor signaling pathway	PRKD2;HSPB1;MYO1C
GO:0042420	0.00546879	16.0737	0.427552	3	5	dopamine catabolic process	COMT;MAOA;MAOB
GO:0043137	0.00546879	16.0737	0.427552	3	5	DNA replication, removal of RNA primer	RNASEH2A;FEN1;LIG1
GO:0043146	0.00546879	16.0737	0.427552	3	5	spindle stabilization	AURKA;CCNB1;AURKB
GO:0043435	0.00546879	16.0737	0.427552	3	5	response to corticotropin-releasing hormone	NR4A1;NR4A2;NR4A3
GO:0060718	0.00546879	16.0737	0.427552	3	5	chorionic trophoblast cell differentiation	E2F7;HTRA1;E2F8
GO:0070221	0.00546879	16.0737	0.427552	3	5	sulfide oxidation, using sulfide:quinone oxidoreductase	SLC25A10;ETHE1;SQRDL
GO:0070318	0.00546879	16.0737	0.427552	3	5	positive regulation of G0 to G1 transition	CTGF;ORC1;RHNO1
GO:0070813	0.00546879	16.0737	0.427552	3	5	hydrogen sulfide metabolic process	ETHE1;MPST;SQRDL
GO:0071376	0.00546879	16.0737	0.427552	3	5	cellular response to corticotropin-releasing hormone stimulus	NR4A1;NR4A2;NR4A3
GO:1903829	0.00557762	1.59448	27.2778	41	319	positive regulation of cellular protein localization	SAE1;BCAP31;CDK5;CDKN2A;ANP32B;RBCK1;RER1;PARK7;PLK3;E2F1;ECT2;MTCL1;IGF1;ITGA3;JUP;RHOA;RHOG;LEP;LGALS9;LIF;MYO1C;PSMD8;RAC2;BCL2;RPL28;SLC9A1;STX3;STX4;TNF;TRIP6;YWHAH;CAMK1;DYNLL1;TNFSF14;CDK5R1;CCNB1;CDKL2;SEMA5A;BMF;CD27;CDH1
GO:0043392	0.00560064	2.90387	4.01899	10	47	negative regulation of DNA binding	MAD2L2;DDIT3;E2F1;GZMA;ID2;JUN;NEK2;NFKBIA;PER2;HAND2
GO:0061077	0.00560064	2.90387	4.01899	10	47	chaperone-mediated protein folding	CLU;TOR1A;FKBP1A;FKBP2;FKBP8;TOR2A;HLA-DMA;HSPA8;PPIB;CD74
GO:0006007	0.00560542	3.43602	2.82184	8	33	glucose catabolic process	ENO1;ENO2;ALDOA;GAPDH;GPI;PGK1;PKM;TPI1
GO:0019692	0.00560542	3.43602	2.82184	8	33	deoxyribose phosphate metabolic process	ADA;NUDT16;DUT;GUK1;NT5C;NUDT1;OGG1;PGM2
GO:0032735	0.00560542	3.43602	2.82184	8	33	positive regulation of interleukin-12 production	HLA-G;IRF8;IFNG;IDO1;IRF5;LGALS9;LTB;NOD2
GO:0070670	0.00560542	3.43602	2.82184	8	33	response to interleukin-4	TUBA1B;CORO1A;CTSB;FASN;HSPA5;IL2RG;MCM2;XCL1
GO:0072529	0.00560542	3.43602	2.82184	8	33	pyrimidine-containing compound catabolic process	APOBEC3H;DUT;TYMP;APOBEC3F;APOBEC3C;NT5C;OGG1;APOBEC3G
GO:0045892	0.00563875	1.29964	100.475	125	1175	negative regulation of transcription, DNA-templated	SORBS3;CDK5;CDKN2A;MAD2L2;SIVA1;DRAP1;RBCK1;CENPF;ARID5A;CCDC85B;NACC1;PHB2;NLRP3;OSR2;PLK3;CRYM;E2F7;COMMD7;COMMD1;DAB2IP;DDIT3;E2F1;EGR1;AHR;ENG;ENO1;MECOM;EZH2;DKK1;FOSB;PPP1R15A;EID1;ZNF683;PRDX5;KANK2;DKK3;PYCARD;UHRF1;MDFIC;HIST1H1E;H2AFX;H2AFZ;H3F3B;HBZ;HCFC1;HDGF;HMGB2;HMGA1;HSF1;HSPA8;BIRC5;IRF8;ID2;ID3;ID4;IFI27;IFNG;RBPJ;FASLG;IRF7;JUN;JUNB;JUND;LEP;MAF;MITF;NAB2;ATF3;NFKB2;NFKBIA;NFKB…
GO:0033036	0.00565729	1.20617	227.543	262	2661	macromolecule localization	CD24;SAE1;KIF20A;BCAP31;CDK5;DDX39A;CDKN1A;CDKN2A;HAX1;TACC3;DCTN2;ANP32B;CENPA;SPAG5;RBCK1;CENPF;MTX2;GIPC1;RUVBL2;YIF1A;KDELR1;SEC61B;RER1;CAPN10;PRAF2;CDCA5;PARK7;PHB2;GABARAP;SFT2D1;TWF2;NLRP3;ARHGAP33;AP1S1;AP3S1;CLU;CLTA;SPNS2;PLK3;RINL;COL1A1;CSK;CTNNA1;ADRA2A;COMMD1;DAB2IP;ATP6V0E2;ESCO2;SYNE3;TOR1A;E2F1;ECT2;EGR2;RILPL2;SPNS3;DMTN;EZH2;FBLN1;LRWD1;FGF7;FKBP1A;EPB41L3;MTCL1;PES1;MMD;NUP62…
GO:0045740	0.00567563	2.58009	5.30164	12	62	positive regulation of DNA replication	CDK2;E2F7;CST3;PARM1;STOML2;IGF1;INSR;JUN;PCNA;PDGFRA;E2F8;OBFC1
GO:0008630	0.0056808	2.15276	8.72206	17	102	intrinsic apoptotic signaling pathway in response to DNA damage	CDKN1A;CLU;E2F1;PHLDA3;NUPR1;PYCARD;MCL1;DDIT4;BAX;BCL2;BCL2L1;CXCL12;BRCA1;TNF;TPT1;TMEM109;CD74
GO:0097202	0.0056808	2.15276	8.72206	17	102	activation of cysteine-type endopeptidase activity	CDKN2A;ANP32B;CTSC;NLRP3;MTCH1;PYCARD;HIP1;IFI27;FASLG;CYCS;PIDD1;BAX;PERP;TNF;TNFSF10;FADD;TNFRSF10A
GO:0006163	0.00569216	1.46154	43.1828	60	505	purine nucleotide metabolic process	ADA;ATP5L;PARK7;ACOT7;NUDT16;COX8A;ADRA2A;ENO1;ENO2;ALDOA;GAPDH;AMPD3;SULT1C4;GPI;CXCR3;GUK1;NT5C;HINT1;STOML2;HPRT1;HSPA1A;HSPA1B;HSPA8;SLC35B2;IGF1;APRT;INSR;NDUFS7;HDDC3;ENO4;LDHA;MPP1;NUDT1;MTHFD1;NDUFB5;NDUFS2;NDUFS5;NDUFS8;ATP1B1;NPR1;NPR3;OGG1;ATP5C1;PDE4B;ATP5G3;ATP5J;PGK1;PKM;ATP5O;CYCS;DDIT4;PID1;PRKAG1;TPI1;CCR2;CALM2;CALM3;PAPSS1;COX5A;GDA
GO:0010623	0.00573084	3.11833	3.42042	9	40	developmental programmed cell death	CRYAB;CYR61;FASLG;JAG2;BAX;BCL2;VDR;PAX8;HAND2
GO:0031343	0.00573084	3.11833	3.42042	9	40	positive regulation of cell killing	HLA-A;HLA-B;IFNG;LAG3;SH2D1A;CRTAM;PVRL2;XCL1;FADD
GO:0043029	0.00573084	3.11833	3.42042	9	40	T cell homeostasis	SIVA1;CORO1A;SPNS2;LGALS9;BAX;BCL2;TNFSF14;FADD;CCNB2
GO:0051496	0.00573084	3.11833	3.42042	9	40	positive regulation of stress fiber assembly	SORBS3;CTGF;LPAR1;EPHA1;RGCC;FHOD1;RHOA;SDC4;TPM1
GO:0009890	0.00578519	1.26761	126.042	153	1474	negative regulation of biosynthetic process	SORBS3;CDK5;CDKN2A;IFITM3;MAD2L2;SIVA1;DRAP1;RBCK1;CENPF;ARID5A;CCDC85B;NACC1;PHB2;NLRP3;OSR2;PLK3;CRYM;E2F7;COMMD7;ADRA2A;COMMD1;DAB2IP;DDIT3;E2F1;EGR1;AHR;EIF4EBP1;ENG;ENO1;MECOM;EZH2;DKK1;FOSB;PPP1R15A;EID1;ZNF683;PRDX5;BACE2;KANK2;GAPDH;GCHFR;GJA1;DKK3;TRIB2;ORMDL2;PYCARD;UHRF1;GSTP1;MDFIC;HIST1H1E;H2AFX;H2AFZ;H3F3B;HBZ;HCFC1;HDGF;HMGB2;HMGA1;APBB1;HSF1;HSPA8;BIRC5;IRF8;ID2;ID3;ID4;IFI27;IFNG…
GO:0015980	0.00584757	1.54553	31.4678	46	368	energy derivation by oxidation of organic compounds	AGPAT1;ATP5L;PARK7;COX7C;COX8A;ADRA2A;CYC1;ETFB;FASN;NDUFAF3;PRELID1;SLC25A5;GYG1;IDH2;IGF1;INSR;NDUFS7;LEP;MARCKS;MDH2;NDUFB5;NDUFS2;NDUFS5;NDUFS8;ATP5C1;NDUFA13;ATP5G3;ATP5J;ATP5O;CYCS;NDUFB11;PPP1CA;PID1;PGM2;PRKAR1B;GNG12;BAX;TALDO1;TKT;UBC;NR4A3;CALM2;CALM3;PER2;COX7A2L;COX5A
GO:0072503	0.00584757	1.54553	31.4678	46	368	cellular divalent inorganic cation homeostasis	CD24;BCAP31;CD52;CXCL13;CORO1A;CCR1;CCR4;CCR5;CCR6;DDIT3;LPAR1;S1PR3;EPOR;FGF2;GJA1;CXCR3;HEXB;STOML2;KISS1;ATP1B1;ATP2A3;PDGFRA;PSEN2;BAX;BCL2;BDKRB2;RYR1;CCL3;CCL5;CCL21;XCL1;CXCL12;TGM2;THY1;TPT1;C3AR1;CCR2;VDR;SLC30A2;KCTD17;CALM2;CALM3;CAV1;INPP4B;GSTO1;CD38
GO:0030433	0.00587422	2.45245	5.98573	13	70	ER-associated ubiquitin-dependent protein catabolic process	BCAP31;SEC61B;TOR1A;SDF2L1;FBXO2;FBXO6;DNAJB2;HSPA5;PSMC3;PSMC4;UFD1L;CAV1;DERL3
GO:0051173	0.00592766	1.24578	150.071	179	1755	positive regulation of nitrogen compound metabolic process	MED16;CDK2;CDK4;CDKN2A;CDKN2B;HAX1;MAD2L2;TADA3;RBCK1;CGA;RUVBL2;ARID5A;PRDX3;CHEK1;PARK7;PHB2;NLRP3;OSR2;CLU;COL1A1;COMT;NUDT16;E2F7;CST3;DAB2IP;DDIT3;E2F1;E2F4;EBF1;EGR1;EGR2;AHR;ENG;EPAS1;MECOM;FGF2;FGF7;FOS;FOSB;DDAH2;DDAH1;NUP62;PPP1R15A;PARM1;PRKD2;EHF;CKAP2;RBM20;CXCR3;RGCC;PYCARD;FHOD1;UHRF1;SERTAD3;SERTAD1;MDFIC;H2AFX;H2AFZ;HAS2;HCFC1;HEXB;STOML2;HMGB2;HMGA1;NR4A1;APBB1;HPRT1;HSF1;HSPA1A…
GO:0006672	0.00594783	2.35281	6.66981	14	78	ceramide metabolic process	PLA2G15;ST6GALNAC3;ST6GALNAC4;GM2A;ORMDL2;HEXB;CYR61;NAGA;NEU1;CLN6;PPP2R1A;SMPD2;ST8SIA4;DEGS1
[truncated: 952 more rows]
