# Supplementary material for: Deep Surveying of the Transcriptional and Alternative Splicing Signatures for Decidual CD8+ T Cells at the First Trimester of Human Healthy Pregnancy
Source: Front Immunol. 2018 May 4;9:937. doi: 10.3389/fimmu.2018.00937 (PMC5946033; doi:10.3389/fimmu.2018.00937)
Supplement: Supplementary file 4 [file Table_3.xlsx]

## Sheet: Supplementary Table 3 (GO for d
GOBPID	Pvalue	OddsRatio	ExpCount	Count	Size	Term	Symbols
GO:0019222	2.42653e-17	1.61667	536.446	683	6566	regulation of metabolic process	ZBTB33;BCL2L11;ZNF605;ZNF559-ZNF177;FEM1B;LRPPRC;YAF2;TOB1;FAM13A;MBNL2;TENM1;TSHZ1;GDF11;RASGRP2;DENND4A;STAG1;PCGF3;KLF2;ARIH2;N4BP2L2;VAV3;IPO7;ARFGEF2;ARFGEF1;CDC42EP3;HEXIM1;POLR3F;TXNIP;GNA13;MGEA5;NFAT5;STAG2;MAP3K2;ZNF266;IQGAP2;FRS2;LILRB1;BRD8;PAPOLA;APOBEC2;MLLT11;RCBTB2;CHD1;WWP1;DUSP14;PSIP1;MAP4K5;RASSF1;AKAP13;ZHX1;KLF12;CD300A;STK38;PIK3IP1;CHUK;ESCO1;OSBPL7;OSBPL8;ADCY9;ZNF554;AG…
GO:0060255	2.26552e-16	1.60399	463.324	602	5671	regulation of macromolecule metabolic process	ZBTB33;BCL2L11;ZNF605;ZNF559-ZNF177;FEM1B;LRPPRC;YAF2;TOB1;MBNL2;TENM1;TSHZ1;GDF11;DENND4A;STAG1;PCGF3;KLF2;ARIH2;N4BP2L2;ARFGEF1;HEXIM1;POLR3F;TXNIP;MGEA5;NFAT5;STAG2;MAP3K2;ZNF266;FRS2;LILRB1;BRD8;PAPOLA;APOBEC2;MLLT11;CHD1;WWP1;DUSP14;PSIP1;MAP4K5;RASSF1;AKAP13;ZHX1;KLF12;CD300A;STK38;CHUK;ESCO1;OSBPL7;OSBPL8;ADCY9;ZNF554;AEBP2;CCR7;CMKLR1;ZNF816;ZNF441;UHMK1;ANKRD54;JMY;STXBP5;NCOA7;SRSF12;AD…
GO:0044260	5.27238e-16	1.58596	668.637	810	8184	cellular macromolecule metabolic process	AKT3;ZBTB33;BCL2L11;ZNF605;ZNF559-ZNF177;FEM1B;LRPPRC;YAF2;TOB1;MBNL2;TENM1;RBM6;TSHZ1;ADAM10;USPL1;GDF11;DENND4A;STAG1;MARCH6;PCGF3;KLF2;SPON1;ARIH2;N4BP2L2;TIMM44;ARFGEF2;ARFGEF1;ST6GALNAC2;HEXIM1;POLR3F;TXNIP;MGEA5;NFAT5;STAG2;MAP3K2;HBS1L;ZNF266;FRS2;LILRB1;BRD8;PAPOLA;APOBEC2;MLLT11;CHD1;WWP1;DUSP14;PSIP1;MAP4K5;RASSF1;WBP4;POLI;AKAP13;SEC63;ZHX1;KLF12;CD300A;MGAT4A;DDX42;STK38;CHUK;ESCO1;OS…
GO:0080090	6.11934e-15	1.56663	465.285	597	5695	regulation of primary metabolic process	ZBTB33;BCL2L11;ZNF605;ZNF559-ZNF177;FEM1B;LRPPRC;YAF2;TOB1;MBNL2;TENM1;TSHZ1;GDF11;DENND4A;STAG1;PCGF3;KLF2;ARIH2;N4BP2L2;VAV3;ARFGEF1;HEXIM1;POLR3F;TXNIP;MGEA5;NFAT5;STAG2;MAP3K2;ZNF266;FRS2;LILRB1;BRD8;PAPOLA;MLLT11;CHD1;WWP1;DUSP14;PSIP1;MAP4K5;RASSF1;AKAP13;ZHX1;KLF12;CD300A;STK38;PIK3IP1;CHUK;ESCO1;OSBPL7;OSBPL8;ADCY9;ZNF554;AEBP2;CCR7;CMKLR1;ZNF816;ZNF441;UHMK1;ANKRD54;JMY;NCOA7;SRSF12;ADOR…
GO:0031323	1.04307e-13	1.53254	472.311	598	5781	regulation of cellular metabolic process	ZBTB33;BCL2L11;ZNF605;ZNF559-ZNF177;FEM1B;LRPPRC;YAF2;TOB1;MBNL2;TENM1;TSHZ1;GDF11;DENND4A;STAG1;PCGF3;KLF2;ARIH2;N4BP2L2;VAV3;ARFGEF1;HEXIM1;POLR3F;TXNIP;MGEA5;NFAT5;STAG2;MAP3K2;ZNF266;FRS2;LILRB1;BRD8;PAPOLA;MLLT11;CHD1;WWP1;DUSP14;PSIP1;MAP4K5;RASSF1;AKAP13;ZHX1;KLF12;CD300A;STK38;PIK3IP1;CHUK;ESCO1;OSBPL7;OSBPL8;ADCY9;ZNF554;AEBP2;CCR7;CMKLR1;ZNF816;ZNF441;UHMK1;DRAM2;ANKRD54;JMY;NCOA7;SRSF1…
GO:0043170	1.59726e-13	1.5274	723.377	851	8854	macromolecule metabolic process	AKT3;ZBTB33;BCL2L11;ZNF605;ZNF559-ZNF177;ABCC5;FEM1B;LRPPRC;YAF2;TOB1;MBNL2;TENM1;RBM6;TSHZ1;ADAM10;USPL1;GDF11;DENND4A;STAG1;MARCH6;PCGF3;KLF2;SPON1;ARIH2;N4BP2L2;TIMM44;ARFGEF2;ARFGEF1;ST6GALNAC2;HEXIM1;POLR3F;TXNIP;MGEA5;NFAT5;STAG2;MAP3K2;MASP2;HBS1L;ZNF266;FRS2;LILRB1;BRD8;PAPOLA;APOBEC2;MLLT11;CHD1;WWP1;DUSP14;PRSS23;PSIP1;MAP4K5;RASSF1;WBP4;POLI;AKAP13;SEC63;ZHX1;KLF12;CD300A;MGAT4A;DDX42;…
GO:0008152	8.12478e-13	1.59995	951.076	1062	11641	metabolic process	AKT3;ZBTB33;BCL2L11;ZNF605;ZNF559-ZNF177;ABCC5;FEM1B;LRPPRC;YAF2;TOB1;FAM13A;MBNL2;AASS;SLC25A13;TENM1;RBM6;TSHZ1;ADAM10;USPL1;GDF11;RASGRP2;DENND4A;STAG1;MARCH6;PCGF3;KLF2;CEPT1;ATP8A1;SPON1;ARIH2;N4BP2L2;VAV3;TIMM44;IPO7;ARFGEF2;ARFGEF1;CDC42EP3;ST6GALNAC2;HEXIM1;POLR3F;TXNIP;GNA13;MGEA5;NFAT5;STAG2;MAP3K2;MASP2;HBS1L;ZNF266;IQGAP2;FRS2;FAXDC2;LILRB1;BRD8;PAPOLA;APOBEC2;MLLT11;RCBTB2;CHD1;WWP1;…
GO:0010468	9.01557e-13	1.55273	337.015	448	4125	regulation of gene expression	ZBTB33;ZNF605;ZNF559-ZNF177;LRPPRC;YAF2;TOB1;MBNL2;TENM1;TSHZ1;DENND4A;STAG1;PCGF3;KLF2;N4BP2L2;HEXIM1;POLR3F;TXNIP;NFAT5;STAG2;MAP3K2;ZNF266;LILRB1;BRD8;PAPOLA;APOBEC2;MLLT11;CHD1;WWP1;PSIP1;ZHX1;KLF12;CHUK;ZNF554;AEBP2;CMKLR1;ZNF816;ZNF441;UHMK1;JMY;STXBP5;NCOA7;SRSF12;ZNF786;ABRA;CR1;ATF2;CREBBP;CRK;ZNF280B;ZNF664;ZSCAN29;ZNF548;RC3H1;CREBRF;ZNF425;CD55;ZFP1;ZNF600;ZNF709;ZNF433;DDX6;PARP15;RN…
GO:2000112	1.36055e-12	1.56184	311.524	419	3813	regulation of cellular macromolecule biosynthetic process	ZBTB33;ZNF605;ZNF559-ZNF177;LRPPRC;YAF2;TOB1;TENM1;TSHZ1;DENND4A;STAG1;PCGF3;KLF2;N4BP2L2;ARFGEF1;HEXIM1;POLR3F;TXNIP;MGEA5;NFAT5;STAG2;MAP3K2;ZNF266;LILRB1;BRD8;MLLT11;CHD1;WWP1;PSIP1;ZHX1;KLF12;CHUK;ESCO1;ZNF554;AEBP2;CCR7;CMKLR1;ZNF816;ZNF441;UHMK1;JMY;NCOA7;ZNF786;ABRA;ATF2;CREBBP;CRK;ZNF280B;ZNF664;ZSCAN29;ZNF548;CREBRF;ZNF425;ZFP1;ZNF600;ZNF709;ZNF433;DDX6;PARP15;RNF168;ZBTB49;MIER3;ZNF883;…
GO:0010556	4.26817e-12	1.54155	320.184	426	3919	regulation of macromolecule biosynthetic process	ZBTB33;ZNF605;ZNF559-ZNF177;LRPPRC;YAF2;TOB1;TENM1;TSHZ1;DENND4A;STAG1;PCGF3;KLF2;N4BP2L2;ARFGEF1;HEXIM1;POLR3F;TXNIP;MGEA5;NFAT5;STAG2;MAP3K2;ZNF266;LILRB1;BRD8;MLLT11;CHD1;WWP1;PSIP1;ZHX1;KLF12;CHUK;ESCO1;ZNF554;AEBP2;CCR7;CMKLR1;ZNF816;ZNF441;UHMK1;JMY;NCOA7;ZNF786;ABRA;ATF2;CREBBP;CRK;ZNF280B;ZNF664;ZSCAN29;ZNF548;CREBRF;ZNF425;ZFP1;ZNF600;ZNF709;ZNF433;DDX6;PARP15;RNF168;ZBTB49;MIER3;ZNF883;…
GO:0051171	4.58477e-12	1.5286	343.142	451	4200	regulation of nitrogen compound metabolic process	ZBTB33;ZNF605;ZNF559-ZNF177;LRPPRC;YAF2;TOB1;MBNL2;TENM1;TSHZ1;DENND4A;STAG1;PCGF3;KLF2;N4BP2L2;HEXIM1;POLR3F;TXNIP;MGEA5;NFAT5;STAG2;MAP3K2;ZNF266;LILRB1;BRD8;PAPOLA;MLLT11;CHD1;WWP1;PSIP1;ZHX1;KLF12;CHUK;ESCO1;ZNF554;AEBP2;CMKLR1;ZNF816;ZNF441;UHMK1;JMY;NCOA7;SRSF12;ADORA2B;ZNF786;ABRA;ATF2;CREBBP;CRK;ZNF280B;ZNF664;ZSCAN29;ZNF548;CREBRF;ZNF425;ZFP1;ZNF600;ZNF709;ZNF433;DDX6;PARP15;RNF168;ZBTB4…
GO:0009889	1.08323e-11	1.51951	338.567	444	4144	regulation of biosynthetic process	ZBTB33;ZNF605;ZNF559-ZNF177;LRPPRC;YAF2;TOB1;TENM1;TSHZ1;DENND4A;STAG1;PCGF3;KLF2;N4BP2L2;ARFGEF1;HEXIM1;POLR3F;TXNIP;MGEA5;NFAT5;STAG2;MAP3K2;ZNF266;LILRB1;BRD8;MLLT11;CHD1;WWP1;PSIP1;ZHX1;KLF12;CHUK;ESCO1;ZNF554;AEBP2;CCR7;CMKLR1;ZNF816;ZNF441;UHMK1;JMY;NCOA7;ADORA2B;ZNF786;ABRA;ATF2;CREBBP;CRK;ZNF280B;ZNF664;ZSCAN29;ZNF548;CREBRF;ZNF425;ZFP1;ZNF600;ZNF709;ZNF433;DDX6;PARP15;RNF168;ZBTB49;MIER3…
GO:0031326	1.70904e-11	1.51521	334.972	439	4100	regulation of cellular biosynthetic process	ZBTB33;ZNF605;ZNF559-ZNF177;LRPPRC;YAF2;TOB1;TENM1;TSHZ1;DENND4A;STAG1;PCGF3;KLF2;N4BP2L2;ARFGEF1;HEXIM1;POLR3F;TXNIP;MGEA5;NFAT5;STAG2;MAP3K2;ZNF266;LILRB1;BRD8;MLLT11;CHD1;WWP1;PSIP1;ZHX1;KLF12;CHUK;ESCO1;ZNF554;AEBP2;CCR7;CMKLR1;ZNF816;ZNF441;UHMK1;JMY;NCOA7;ADORA2B;ZNF786;ABRA;ATF2;CREBBP;CRK;ZNF280B;ZNF664;ZSCAN29;ZNF548;CREBRF;ZNF425;ZFP1;ZNF600;ZNF709;ZNF433;DDX6;PARP15;RNF168;ZBTB49;MIER3…
GO:0006464	1.03162e-10	1.51022	298.779	395	3657	cellular protein modification process	AKT3;FEM1B;TENM1;ADAM10;USPL1;GDF11;STAG1;MARCH6;SPON1;ARIH2;ARFGEF1;ST6GALNAC2;HEXIM1;MGEA5;STAG2;MAP3K2;FRS2;BRD8;WWP1;DUSP14;MAP4K5;RASSF1;AKAP13;CD300A;MGAT4A;STK38;CHUK;ESCO1;OSBPL8;FBXO32;ADCY9;CCR7;UHMK1;ANKRD54;TRABD2A;UBR3;GRK7;ADORA2B;ATF2;CREBBP;CRK;MYO3B;NEK7;MIB2;ASB14;PARP4;CACUL1;FAM76B;PPM1N;B3GALNT2;RC3H1;PAQR3;ARSK;SH3RF2;USP54;PPTC7;ACE;RNF168;FUT11;GPR183;ABCA1;EFNA5;UBR1;ELK4…
GO:0036211	1.03162e-10	1.51022	298.779	395	3657	protein modification process	AKT3;FEM1B;TENM1;ADAM10;USPL1;GDF11;STAG1;MARCH6;SPON1;ARIH2;ARFGEF1;ST6GALNAC2;HEXIM1;MGEA5;STAG2;MAP3K2;FRS2;BRD8;WWP1;DUSP14;MAP4K5;RASSF1;AKAP13;CD300A;MGAT4A;STK38;CHUK;ESCO1;OSBPL8;FBXO32;ADCY9;CCR7;UHMK1;ANKRD54;TRABD2A;UBR3;GRK7;ADORA2B;ATF2;CREBBP;CRK;MYO3B;NEK7;MIB2;ASB14;PARP4;CACUL1;FAM76B;PPM1N;B3GALNT2;RC3H1;PAQR3;ARSK;SH3RF2;USP54;PPTC7;ACE;RNF168;FUT11;GPR183;ABCA1;EFNA5;UBR1;ELK4…
GO:0044237	2.18941e-10	1.45576	821.581	928	10056	cellular metabolic process	AKT3;ZBTB33;BCL2L11;ZNF605;ZNF559-ZNF177;FEM1B;LRPPRC;YAF2;TOB1;MBNL2;AASS;SLC25A13;TENM1;RBM6;TSHZ1;ADAM10;USPL1;GDF11;DENND4A;STAG1;MARCH6;PCGF3;KLF2;CEPT1;SPON1;ARIH2;N4BP2L2;VAV3;TIMM44;ARFGEF2;ARFGEF1;ST6GALNAC2;HEXIM1;POLR3F;TXNIP;MGEA5;NFAT5;STAG2;MAP3K2;HBS1L;ZNF266;FRS2;FAXDC2;LILRB1;BRD8;PAPOLA;APOBEC2;MLLT11;CHD1;WWP1;DUSP14;PSIP1;MAP4K5;RASSF1;WBP4;POLI;AKAP13;SEC63;CA5B;ZHX1;KLF12;CD…
GO:0043412	2.65278e-10	1.48934	311.769	407	3816	macromolecule modification	AKT3;FEM1B;TENM1;ADAM10;USPL1;GDF11;STAG1;MARCH6;SPON1;ARIH2;ARFGEF1;ST6GALNAC2;HEXIM1;MGEA5;STAG2;MAP3K2;FRS2;BRD8;APOBEC2;WWP1;DUSP14;MAP4K5;RASSF1;AKAP13;CD300A;MGAT4A;STK38;CHUK;ESCO1;OSBPL8;FBXO32;ADCY9;CCR7;UHMK1;ANKRD54;TRABD2A;UBR3;GRK7;ADAT2;ADORA2B;ATF2;CREBBP;CRK;MYO3B;NEK7;MIB2;ASB14;PARP4;CACUL1;FAM76B;PPM1N;B3GALNT2;RC3H1;PAQR3;ARSK;SH3RF2;USP54;PPTC7;ACE;RNF168;FUT11;GPR183;ABCA1;E…
GO:0010467	2.8978e-10	1.44585	423.536	527	5184	gene expression	ZBTB33;BCL2L11;ZNF605;ZNF559-ZNF177;LRPPRC;YAF2;TOB1;MBNL2;TENM1;RBM6;TSHZ1;DENND4A;STAG1;PCGF3;KLF2;N4BP2L2;HEXIM1;POLR3F;TXNIP;NFAT5;STAG2;MAP3K2;HBS1L;ZNF266;LILRB1;BRD8;PAPOLA;APOBEC2;MLLT11;CHD1;WWP1;PSIP1;WBP4;ZHX1;KLF12;CHUK;ZNF554;AEBP2;TARSL2;CMKLR1;MRPL10;ZNF816;ZNF441;UHMK1;JMY;WDR36;ADAT2;STXBP5;NCOA7;SRSF12;ZNF786;ABRA;CR1;ATF2;CREBBP;CRK;ZNF280B;SREK1;ZNF664;HNRNPA1L2;ZSCAN29;ZNF548…
GO:0051252	3.24289e-10	1.49548	295.838	389	3621	regulation of RNA metabolic process	ZBTB33;ZNF605;ZNF559-ZNF177;LRPPRC;YAF2;TOB1;MBNL2;TENM1;TSHZ1;DENND4A;STAG1;PCGF3;KLF2;N4BP2L2;HEXIM1;POLR3F;TXNIP;NFAT5;STAG2;MAP3K2;ZNF266;LILRB1;BRD8;PAPOLA;MLLT11;CHD1;WWP1;PSIP1;ZHX1;KLF12;CHUK;ZNF554;AEBP2;CMKLR1;ZNF816;ZNF441;JMY;NCOA7;SRSF12;ZNF786;ABRA;ATF2;CREBBP;CRK;ZNF280B;ZNF664;ZSCAN29;ZNF548;CREBRF;ZNF425;ZFP1;ZNF600;ZNF709;ZNF433;PARP15;RNF168;ZBTB49;MIER3;ZNF883;DHX36;TSC22D3;S1…
GO:1903506	3.9003e-10	1.49865	286.279	378	3504	regulation of nucleic acid-templated transcription	ZBTB33;ZNF605;ZNF559-ZNF177;LRPPRC;YAF2;TOB1;TENM1;TSHZ1;DENND4A;STAG1;PCGF3;KLF2;N4BP2L2;HEXIM1;POLR3F;TXNIP;NFAT5;STAG2;MAP3K2;ZNF266;LILRB1;BRD8;MLLT11;CHD1;WWP1;PSIP1;ZHX1;KLF12;CHUK;ZNF554;AEBP2;CMKLR1;ZNF816;ZNF441;JMY;NCOA7;ZNF786;ABRA;ATF2;CREBBP;CRK;ZNF280B;ZNF664;ZSCAN29;ZNF548;CREBRF;ZNF425;ZFP1;ZNF600;ZNF709;ZNF433;PARP15;RNF168;ZBTB49;MIER3;ZNF883;DHX36;TSC22D3;S1PR1;ARID2;ZNF778;ELK…
GO:0006355	4.22362e-10	1.49852	284.645	376	3484	regulation of transcription, DNA-templated	ZBTB33;ZNF605;ZNF559-ZNF177;LRPPRC;YAF2;TOB1;TENM1;TSHZ1;DENND4A;STAG1;PCGF3;KLF2;N4BP2L2;HEXIM1;POLR3F;TXNIP;NFAT5;STAG2;MAP3K2;ZNF266;LILRB1;BRD8;MLLT11;CHD1;WWP1;PSIP1;ZHX1;KLF12;CHUK;ZNF554;AEBP2;CMKLR1;ZNF816;ZNF441;JMY;NCOA7;ZNF786;ABRA;ATF2;CREBBP;CRK;ZNF280B;ZNF664;ZSCAN29;ZNF548;CREBRF;ZNF425;ZFP1;ZNF600;ZNF709;ZNF433;PARP15;RNF168;ZBTB49;MIER3;ZNF883;DHX36;TSC22D3;S1PR1;ARID2;ZNF778;ELK…
GO:2001141	5.43098e-10	1.49272	287.913	379	3524	regulation of RNA biosynthetic process	ZBTB33;ZNF605;ZNF559-ZNF177;LRPPRC;YAF2;TOB1;TENM1;TSHZ1;DENND4A;STAG1;PCGF3;KLF2;N4BP2L2;HEXIM1;POLR3F;TXNIP;NFAT5;STAG2;MAP3K2;ZNF266;LILRB1;BRD8;MLLT11;CHD1;WWP1;PSIP1;ZHX1;KLF12;CHUK;ZNF554;AEBP2;CMKLR1;ZNF816;ZNF441;JMY;NCOA7;ZNF786;ABRA;ATF2;CREBBP;CRK;ZNF280B;ZNF664;ZSCAN29;ZNF548;CREBRF;ZNF425;ZFP1;ZNF600;ZNF709;ZNF433;PARP15;RNF168;ZBTB49;MIER3;ZNF883;DHX36;TSC22D3;S1PR1;ARID2;ZNF778;ELK…
GO:0019219	5.56383e-10	1.47455	319.858	414	3915	regulation of nucleobase-containing compound metabolic process	ZBTB33;ZNF605;ZNF559-ZNF177;LRPPRC;YAF2;TOB1;MBNL2;TENM1;TSHZ1;DENND4A;STAG1;PCGF3;KLF2;N4BP2L2;HEXIM1;POLR3F;TXNIP;MGEA5;NFAT5;STAG2;MAP3K2;ZNF266;LILRB1;BRD8;PAPOLA;MLLT11;CHD1;WWP1;PSIP1;ZHX1;KLF12;CHUK;ESCO1;ZNF554;AEBP2;CMKLR1;ZNF816;ZNF441;JMY;NCOA7;SRSF12;ADORA2B;ZNF786;ABRA;ATF2;CREBBP;CRK;ZNF280B;ZNF664;ZSCAN29;ZNF548;CREBRF;ZNF425;ZFP1;ZNF600;ZNF709;ZNF433;PARP15;RNF168;ZBTB49;MIER3;ZNF…
GO:0016070	6.3419e-10	1.45382	363.567	461	4450	RNA metabolic process	ZBTB33;ZNF605;ZNF559-ZNF177;LRPPRC;YAF2;TOB1;MBNL2;TENM1;RBM6;TSHZ1;DENND4A;STAG1;PCGF3;KLF2;N4BP2L2;HEXIM1;POLR3F;TXNIP;NFAT5;STAG2;MAP3K2;ZNF266;LILRB1;BRD8;PAPOLA;APOBEC2;MLLT11;CHD1;WWP1;PSIP1;WBP4;ZHX1;KLF12;DDX42;CHUK;ZNF554;AEBP2;TARSL2;CMKLR1;ZNF816;ZNF441;JMY;WDR36;ADAT2;NCOA7;SRSF12;ZNF786;ABRA;ATF2;CREBBP;CRK;ZNF280B;SREK1;ZNF664;HNRNPA1L2;ZSCAN29;ZNF548;RC3H1;CREBRF;ZNF425;ZFP1;ZNF600…
GO:0090304	7.10708e-10	1.43962	402.212	502	4923	nucleic acid metabolic process	ZBTB33;ZNF605;ZNF559-ZNF177;LRPPRC;YAF2;TOB1;MBNL2;TENM1;RBM6;TSHZ1;DENND4A;STAG1;PCGF3;KLF2;N4BP2L2;HEXIM1;POLR3F;TXNIP;MGEA5;NFAT5;STAG2;MAP3K2;ZNF266;LILRB1;BRD8;PAPOLA;APOBEC2;MLLT11;CHD1;WWP1;PSIP1;WBP4;POLI;ZHX1;KLF12;DDX42;CHUK;ESCO1;ZNF554;AEBP2;TARSL2;CMKLR1;ZNF816;ZNF441;JMY;WDR36;ADAT2;NCOA7;SRSF12;ZNF786;ABRA;ATF2;CREBBP;CRK;ZNF280B;SREK1;PARP4;ZNF664;HNRNPA1L2;ZSCAN29;ZNF548;RC3H1;CR…
GO:0097659	8.67892e-10	1.47974	298.044	389	3648	nucleic acid-templated transcription	ZBTB33;ZNF605;ZNF559-ZNF177;LRPPRC;YAF2;TOB1;TENM1;TSHZ1;DENND4A;STAG1;PCGF3;KLF2;N4BP2L2;HEXIM1;POLR3F;TXNIP;NFAT5;STAG2;MAP3K2;ZNF266;LILRB1;BRD8;PAPOLA;MLLT11;CHD1;WWP1;PSIP1;ZHX1;KLF12;CHUK;ZNF554;AEBP2;CMKLR1;ZNF816;ZNF441;JMY;NCOA7;ZNF786;ABRA;ATF2;CREBBP;CRK;ZNF280B;ZNF664;ZSCAN29;ZNF548;CREBRF;ZNF425;ZFP1;ZNF600;ZNF709;ZNF433;PARP15;RNF168;ZBTB49;MIER3;ZNF883;DHX36;TSC22D3;S1PR1;ARID2;ZNF…
GO:0006351	1.61655e-09	1.47123	296.736	386	3632	transcription, DNA-templated	ZBTB33;ZNF605;ZNF559-ZNF177;LRPPRC;YAF2;TENM1;TSHZ1;DENND4A;STAG1;PCGF3;KLF2;N4BP2L2;HEXIM1;POLR3F;TXNIP;NFAT5;STAG2;MAP3K2;ZNF266;LILRB1;BRD8;PAPOLA;MLLT11;CHD1;WWP1;PSIP1;ZHX1;KLF12;CHUK;ZNF554;AEBP2;CMKLR1;ZNF816;ZNF441;JMY;NCOA7;ZNF786;ABRA;ATF2;CREBBP;CRK;ZNF280B;ZNF664;ZSCAN29;ZNF548;CREBRF;ZNF425;ZFP1;ZNF600;ZNF709;ZNF433;PARP15;RNF168;ZBTB49;MIER3;ZNF883;DHX36;TSC22D3;S1PR1;ARID2;ZNF778;E…
GO:0070647	1.97521e-09	1.87345	76.7168	129	939	protein modification by small protein conjugation or removal	FEM1B;USPL1;STAG1;MARCH6;ARIH2;STAG2;WWP1;RASSF1;FBXO32;UBR3;MIB2;ASB14;CACUL1;FAM76B;RC3H1;SH3RF2;USP54;RNF168;UBR1;ZNRF2;FBXO21;USP33;WDTC1;PSME4;OTUD3;FBXW11;UBR2;USP24;SIRT1;MKRN1;FBXO33;RNF169;SENP6;FBXW2;PTPN22;FBXL3;KLHL3;FBXO3;DISC1;MYLIP;UBQLN1;LNPEP;ARRB1;MDM2;NAIP;ATM;NFE2L2;CNOT4;DCAF8;CRBN;HERC5;UBR5;TRIM33;UBE2D4;DCUN1D1;ANKIB1;USP53;OTUD4;RNF111;RNF43;HERC6;USP47;DCUN1D2;USP40;UBE2…
GO:0032774	6.05572e-09	1.44527	308.093	395	3771	RNA biosynthetic process	ZBTB33;ZNF605;ZNF559-ZNF177;LRPPRC;YAF2;TOB1;TENM1;TSHZ1;DENND4A;STAG1;PCGF3;KLF2;N4BP2L2;HEXIM1;POLR3F;TXNIP;NFAT5;STAG2;MAP3K2;ZNF266;LILRB1;BRD8;PAPOLA;MLLT11;CHD1;WWP1;PSIP1;ZHX1;KLF12;CHUK;ZNF554;AEBP2;CMKLR1;ZNF816;ZNF441;JMY;NCOA7;ZNF786;ABRA;ATF2;CREBBP;CRK;ZNF280B;ZNF664;ZSCAN29;ZNF548;CREBRF;ZNF425;ZFP1;ZNF600;ZNF709;ZNF433;PARP15;RNF168;ZBTB49;MIER3;ZNF883;DHX36;TSC22D3;S1PR1;ARID2;ZNF…
GO:0044238	8.79422e-09	1.40204	820.682	917	10045	primary metabolic process	AKT3;ZBTB33;BCL2L11;ZNF605;ZNF559-ZNF177;ABCC5;FEM1B;LRPPRC;YAF2;TOB1;MBNL2;AASS;SLC25A13;TENM1;RBM6;TSHZ1;ADAM10;USPL1;GDF11;DENND4A;STAG1;MARCH6;PCGF3;KLF2;CEPT1;SPON1;ARIH2;N4BP2L2;VAV3;TIMM44;ARFGEF1;ST6GALNAC2;HEXIM1;POLR3F;TXNIP;MGEA5;NFAT5;STAG2;MAP3K2;MASP2;HBS1L;ZNF266;FRS2;FAXDC2;LILRB1;BRD8;PAPOLA;APOBEC2;MLLT11;CHD1;WWP1;DUSP14;PRSS23;PSIP1;MAP4K5;RASSF1;WBP4;POLI;AKAP13;SEC63;ZHX1;KL…
GO:0050789	1.09166e-08	1.41217	870.519	964	10655	regulation of biological process	AKT3;ZBTB33;BCL2L11;ZNF605;ZNF559-ZNF177;TSPAN32;FEM1B;LRPPRC;YAF2;TOB1;FAM13A;MBNL2;LPAR6;WASF2;TENM1;TSHZ1;ADAM10;GDF11;RASGRP2;DENND4A;STAG1;PCGF3;KLF2;ATP8A1;ARIH2;N4BP2L2;VAV3;SLC9A6;IPO7;PROCR;ARFGEF2;ARFGEF1;CDC42EP3;HEXIM1;POLR3F;TXNIP;CGRRF1;GNA13;AVIL;MGEA5;NFAT5;STAG2;MAP3K2;MASP2;HBS1L;ZNF266;NCKAP1;IQGAP2;FRS2;LILRB1;GPR83;BRD8;PAPOLA;APOBEC2;MLLT11;RCBTB2;LILRA1;CHD1;WWP1;DUSP14;PSI…
GO:0071704	1.17538e-08	1.40442	847.643	942	10375	organic substance metabolic process	AKT3;ZBTB33;BCL2L11;ZNF605;ZNF559-ZNF177;ABCC5;FEM1B;LRPPRC;YAF2;TOB1;MBNL2;AASS;SLC25A13;TENM1;RBM6;TSHZ1;ADAM10;USPL1;GDF11;DENND4A;STAG1;MARCH6;PCGF3;KLF2;CEPT1;SPON1;ARIH2;N4BP2L2;VAV3;TIMM44;ARFGEF2;ARFGEF1;ST6GALNAC2;HEXIM1;POLR3F;TXNIP;MGEA5;NFAT5;STAG2;MAP3K2;MASP2;HBS1L;ZNF266;FRS2;FAXDC2;LILRB1;BRD8;PAPOLA;APOBEC2;MLLT11;CHD1;WWP1;DUSP14;PRSS23;PSIP1;MAP4K5;RASSF1;WBP4;POLI;AKAP13;SEC63…
GO:0034645	2.60972e-08	1.39232	391.019	480	4786	cellular macromolecule biosynthetic process	ZBTB33;ZNF605;ZNF559-ZNF177;LRPPRC;YAF2;TOB1;TENM1;TSHZ1;DENND4A;STAG1;PCGF3;KLF2;SPON1;N4BP2L2;ARFGEF1;ST6GALNAC2;HEXIM1;POLR3F;TXNIP;MGEA5;NFAT5;STAG2;MAP3K2;HBS1L;ZNF266;LILRB1;BRD8;PAPOLA;MLLT11;CHD1;WWP1;PSIP1;POLI;ZHX1;KLF12;MGAT4A;CHUK;ESCO1;ZNF554;AEBP2;TARSL2;CCR7;CMKLR1;MRPL10;ZNF816;ZNF441;UHMK1;JMY;NCOA7;ZNF786;ABRA;ATF2;CREBBP;CRK;ZNF280B;PARP4;ZNF664;ZSCAN29;ZNF548;B3GALNT2;CREBRF;Z…
GO:0009059	2.90265e-08	1.38745	403.601	493	4940	macromolecule biosynthetic process	ZBTB33;ZNF605;ZNF559-ZNF177;ABCC5;LRPPRC;YAF2;TOB1;TENM1;TSHZ1;DENND4A;STAG1;PCGF3;KLF2;SPON1;N4BP2L2;ARFGEF1;ST6GALNAC2;HEXIM1;POLR3F;TXNIP;MGEA5;NFAT5;STAG2;MAP3K2;HBS1L;ZNF266;LILRB1;BRD8;PAPOLA;MLLT11;CHD1;WWP1;PSIP1;POLI;ZHX1;KLF12;MGAT4A;CHUK;ESCO1;ZNF554;AEBP2;TARSL2;CCR7;CMKLR1;MRPL10;ZNF816;ZNF441;UHMK1;JMY;NCOA7;ZNF786;ABRA;ATF2;CREBBP;CRK;ZNF280B;PARP4;ZNF664;ZSCAN29;ZNF548;B3GALNT2;CR…
GO:0034654	1.56123e-07	1.3815	339.711	420	4158	nucleobase-containing compound biosynthetic process	ZBTB33;ZNF605;ZNF559-ZNF177;LRPPRC;YAF2;TOB1;SLC25A13;TENM1;TSHZ1;DENND4A;STAG1;PCGF3;KLF2;N4BP2L2;HEXIM1;POLR3F;TXNIP;NFAT5;STAG2;MAP3K2;ZNF266;LILRB1;BRD8;PAPOLA;MLLT11;CHD1;WWP1;PSIP1;POLI;ZHX1;KLF12;CHUK;ADCY9;ZNF554;AEBP2;CMKLR1;ZNF816;ZNF441;NADK2;JMY;NCOA7;ADORA2B;ZNF786;ABRA;ATF2;CREBBP;CRK;ZNF280B;ZNF664;ZSCAN29;ZNF548;CREBRF;ZNF425;ZFP1;ZNF600;ZNF709;ZNF433;PARP15;RNF168;ZBTB49;MIER3;ZN…
GO:0044267	1.76276e-07	1.36417	389.875	473	4772	cellular protein metabolic process	AKT3;BCL2L11;FEM1B;LRPPRC;TOB1;TENM1;ADAM10;USPL1;GDF11;STAG1;MARCH6;SPON1;ARIH2;TIMM44;ARFGEF1;ST6GALNAC2;HEXIM1;MGEA5;STAG2;MAP3K2;HBS1L;FRS2;BRD8;WWP1;DUSP14;MAP4K5;RASSF1;AKAP13;SEC63;CD300A;MGAT4A;STK38;CHUK;ESCO1;OSBPL7;OSBPL8;FBXO32;ADCY9;TPP1;TARSL2;CCR7;MRPL10;UHMK1;ANKRD54;TRABD2A;UBR3;GRK7;GRPEL2;ADORA2B;CR1;UBXN2B;ATF2;CREBBP;CRK;MYO3B;NEK7;MIB2;ASB14;PARP4;CACUL1;FAM76B;PPM1N;B3GALNT…
GO:0006139	3.2459e-07	1.34244	448.944	533	5495	nucleobase-containing compound metabolic process	ZBTB33;ZNF605;ZNF559-ZNF177;LRPPRC;YAF2;TOB1;MBNL2;SLC25A13;TENM1;RBM6;TSHZ1;DENND4A;STAG1;PCGF3;KLF2;N4BP2L2;HEXIM1;POLR3F;TXNIP;MGEA5;NFAT5;STAG2;MAP3K2;ZNF266;LILRB1;BRD8;PAPOLA;APOBEC2;MLLT11;CHD1;WWP1;PSIP1;WBP4;POLI;ZHX1;KLF12;DDX42;CHUK;ESCO1;ADCY9;ZNF554;AEBP2;TARSL2;CMKLR1;ZNF816;ZNF441;NADK2;JMY;WDR36;ADAT2;NCOA7;SRSF12;ADORA2B;ZNF786;ABRA;ATF2;CREBBP;CRK;ZNF280B;SREK1;PARP4;ZNF664;HNRN…
GO:0019438	3.3105e-07	1.36748	345.593	424	4230	aromatic compound biosynthetic process	ZBTB33;ZNF605;ZNF559-ZNF177;LRPPRC;YAF2;TOB1;SLC25A13;TENM1;TSHZ1;DENND4A;STAG1;PCGF3;KLF2;N4BP2L2;HEXIM1;POLR3F;TXNIP;NFAT5;STAG2;MAP3K2;ZNF266;LILRB1;BRD8;PAPOLA;MLLT11;CHD1;WWP1;PSIP1;POLI;ZHX1;KLF12;CHUK;ADCY9;ZNF554;AEBP2;CMKLR1;ZNF816;ZNF441;NADK2;JMY;NCOA7;ADORA2B;ZNF786;ABRA;ATF2;CREBBP;CRK;ZNF280B;ZNF664;ZSCAN29;ZNF548;CREBRF;ZNF425;ZFP1;ZNF600;ZNF709;ZNF433;PARP15;RNF168;ZBTB49;MIER3;ZN…
GO:0050794	3.86548e-07	1.34515	827.545	912	10129	regulation of cellular process	AKT3;ZBTB33;BCL2L11;ZNF605;ZNF559-ZNF177;TSPAN32;FEM1B;LRPPRC;YAF2;TOB1;FAM13A;MBNL2;LPAR6;WASF2;TENM1;TSHZ1;ADAM10;GDF11;RASGRP2;DENND4A;STAG1;PCGF3;KLF2;ATP8A1;ARIH2;N4BP2L2;VAV3;SLC9A6;IPO7;ARFGEF2;ARFGEF1;CDC42EP3;HEXIM1;POLR3F;TXNIP;CGRRF1;GNA13;AVIL;MGEA5;NFAT5;STAG2;MAP3K2;HBS1L;ZNF266;NCKAP1;IQGAP2;FRS2;LILRB1;GPR83;BRD8;PAPOLA;MLLT11;LILRA1;CHD1;WWP1;DUSP14;PSIP1;MAP4K5;RASSF1;AKAP13;AKA…
GO:0018130	3.96976e-07	1.3647	345.185	423	4225	heterocycle biosynthetic process	ZBTB33;ZNF605;ZNF559-ZNF177;LRPPRC;YAF2;TOB1;SLC25A13;TENM1;TSHZ1;DENND4A;STAG1;PCGF3;KLF2;N4BP2L2;HEXIM1;POLR3F;TXNIP;NFAT5;STAG2;MAP3K2;ZNF266;LILRB1;BRD8;PAPOLA;MLLT11;CHD1;WWP1;PSIP1;POLI;ZHX1;KLF12;CHUK;ADCY9;ZNF554;AEBP2;CMKLR1;ZNF816;ZNF441;NADK2;JMY;NCOA7;ADORA2B;ZNF786;ABRA;ATF2;CREBBP;CRK;ZNF280B;ZNF664;ZSCAN29;ZNF548;CREBRF;ZNF425;ZFP1;ZNF600;ZNF709;ZNF433;PARP15;RNF168;ZBTB49;MIER3;ZN…
GO:0065007	5.37689e-07	1.36158	914.392	994	11192	biological regulation	AKT3;ZBTB33;BCL2L11;ZNF605;ZNF559-ZNF177;TSPAN32;FEM1B;LRPPRC;YAF2;TOB1;FAM13A;MBNL2;LPAR6;WASF2;TENM1;TSHZ1;ADAM10;GDF11;RASGRP2;DENND4A;STAG1;PCGF3;KLF2;ATP8A1;ARIH2;N4BP2L2;VAV3;SLC9A6;IPO7;PROCR;ARFGEF2;ARFGEF1;GNLY;CDC42EP3;HEXIM1;POLR3F;TXNIP;CGRRF1;GNA13;AVIL;SLC12A7;MGEA5;NFAT5;STAG2;MAP3K2;MASP2;HBS1L;ZNF266;NCKAP1;IQGAP2;FRS2;LILRB1;GPR83;BRD8;PAPOLA;APOBEC2;MLLT11;RCBTB2;LILRA1;CHD1;WW…
GO:0033962	5.96702e-07	12.5744	1.55231	10	19	cytoplasmic mRNA processing body assembly	RC3H1;DDX6;PATL2;CNOT1;CNOT6L;PAN3;NOCT;CNOT6;ATXN2;PAN2
GO:0044271	6.60834e-07	1.34504	384.401	463	4705	cellular nitrogen compound biosynthetic process	ZBTB33;ZNF605;ZNF559-ZNF177;LRPPRC;YAF2;TOB1;SLC25A13;TENM1;TSHZ1;DENND4A;STAG1;PCGF3;KLF2;N4BP2L2;ST6GALNAC2;HEXIM1;POLR3F;TXNIP;NFAT5;STAG2;MAP3K2;HBS1L;ZNF266;LILRB1;BRD8;PAPOLA;MLLT11;CHD1;WWP1;PSIP1;POLI;ZHX1;KLF12;CHUK;ADCY9;ZNF554;AEBP2;TARSL2;CMKLR1;MRPL10;ZNF816;ZNF441;UHMK1;NADK2;JMY;NCOA7;ADORA2B;ZNF786;ABRA;ATF2;CREBBP;CRK;ZNF280B;ZNF664;ZSCAN29;ZNF548;CREBRF;ZNF425;ZFP1;ZNF600;ZNF709…
GO:0010603	7.44044e-07	39.5391	0.735305	7	9	regulation of cytoplasmic mRNA processing body assembly	PATL2;CNOT1;CNOT6L;PAN3;CNOT6;ATXN2;PAN2
GO:0007167	1.12169e-06	1.59351	99.5929	146	1219	enzyme linked receptor protein signaling pathway	BCL2L11;TOB1;WASF2;ADAM10;GDF11;VAV3;SLC9A6;TXNIP;NCKAP1;FRS2;AKAP13;CHUK;OSBPL8;ADCY9;THEM4;BTBD11;CRK;PAQR3;AGO3;AGO4;EFNA5;EIF4B;MUC20;ERBB2;FGD1;FGR;RASA3;PHLPP2;SPG20;TNRC6B;CLASP2;KANK1;PSME4;PLCB1;ARHGEF18;SIRT1;RHOQ;ALK;RICTOR;DSTYK;AGO1;ABL2;TNRC6A;GLG1;BCL9L;ANGPT2;RAPGEF1;HIPK2;GRIN2C;IDE;IGF1R;IGF2R;BMP8A;IKBKB;IL5RA;IL6ST;ITGA5;ITGB3;JAK1;KRAS;LNPEP;LYN;SMAD3;SMAD5;SMAD9;MARK3;MDM2;M…
GO:0006357	1.18574e-06	1.49201	145.754	200	1784	regulation of transcription from RNA polymerase II promoter	ZBTB33;ZNF559-ZNF177;TOB1;STAG1;KLF2;N4BP2L2;HEXIM1;TXNIP;NFAT5;STAG2;LILRB1;BRD8;CHD1;PSIP1;ZHX1;KLF12;CHUK;AEBP2;JMY;NCOA7;ABRA;ATF2;CREBBP;CRK;ZSCAN29;CREBRF;RNF168;ZBTB49;DHX36;TSC22D3;S1PR1;ELK3;ELK4;ETV4;ETV6;BPTF;FOXK1;MLXIP;ZHX2;FOXJ3;CNOT1;ZNF292;WDTC1;SPG20;RAD54L2;MED13L;SIRT1;RHOQ;DDX58;PATZ1;ZMYND8;SSBP3;UBN2;BRWD3;GABPA;NIPBL;EPC2;ZBTB20;AGO1;FOXP1;BCL9L;HIPK2;NR3C1;TFCP2L1;HSF2;BMP…
GO:0032446	1.21833e-06	1.72559	66.9944	106	820	protein modification by small protein conjugation	FEM1B;STAG1;MARCH6;ARIH2;STAG2;WWP1;RASSF1;FBXO32;UBR3;MIB2;ASB14;CACUL1;RC3H1;SH3RF2;RNF168;UBR1;ZNRF2;FBXO21;WDTC1;PSME4;FBXW11;UBR2;SIRT1;MKRN1;FBXO33;RNF169;SENP6;FBXW2;PTPN22;FBXL3;KLHL3;FBXO3;DISC1;MYLIP;UBQLN1;LNPEP;ARRB1;MDM2;NAIP;ATM;NFE2L2;CNOT4;DCAF8;CRBN;HERC5;UBR5;TRIM33;UBE2D4;DCUN1D1;ANKIB1;RNF111;RNF43;HERC6;DCUN1D2;UBE2W;NUP133;PRKCQ;PSMA3;PSMB4;TULP4;PSMD5;PELI2;PELI1;PTEN;BIRC6…
GO:0044265	1.24912e-06	1.68636	74.2658	115	909	cellular macromolecule catabolic process	LRPPRC;TOB1;MARCH6;ARIH2;MGEA5;WWP1;OSBPL7;UBR3;UBXN2B;CACUL1;RC3H1;CTSO;DDX6;RNF168;PAPD4;DCP2;AGO3;AGO4;UBR1;PATL2;EIF4B;ERN1;ZHX2;DIS3;FBXO21;CNOT1;USP33;SMG1;TNRC6B;PSME4;FBXW11;UBR2;ZCCHC11;USP24;SIRT1;CNOT6L;PAN3;NOCT;UPF2;FBXL3;KLHL3;AGO1;DISC1;MYLIP;GSPT1;UBQLN1;IDE;ARNTL;ARRB1;MANBA;MDM2;NCBP1;ATM;NFE2L2;CNOT4;CRBN;UBR5;XRN1;ANKIB1;RNF111;RNF43;USP47;ANKZF1;MTPAP;USP40;PPP2R5C;UBE2W;ZC3H…
GO:0006366	1.72659e-06	1.46197	160.542	216	1965	transcription from RNA polymerase II promoter	ZBTB33;ZNF559-ZNF177;STAG1;KLF2;N4BP2L2;HEXIM1;TXNIP;NFAT5;STAG2;LILRB1;BRD8;PAPOLA;CHD1;PSIP1;ZHX1;KLF12;CHUK;AEBP2;JMY;NCOA7;ABRA;ATF2;CREBBP;CRK;ZSCAN29;CREBRF;RNF168;ZBTB49;DHX36;TSC22D3;S1PR1;ELK3;ELK4;ERCC6;ETV4;ETV6;BPTF;FOXK1;MLXIP;ZHX2;FOXJ3;CNOT1;ZNF292;WDTC1;RAD54L2;FLNA;ICE1;MED13L;SIRT1;RHOQ;DDX58;PATZ1;ZMYND8;SSBP3;UBN2;BRWD3;GABPA;NOCT;NIPBL;EPC2;ZBTB20;AGO1;FOXP1;AFF4;GLS;BCL9L;GP…
GO:0007166	1.88987e-06	1.40176	218.712	281	2677	cell surface receptor signaling pathway	ZBTB33;BCL2L11;TSPAN32;FEM1B;TOB1;WASF2;ADAM10;GDF11;VAV3;SLC9A6;TXNIP;NCKAP1;FRS2;LILRB1;GPR83;BRD8;MLLT11;LILRA1;AKAP13;CD300A;CHUK;OSBPL8;ADCY9;GRIN3A;THEM4;BTBD11;CCR7;CMKLR1;TRABD2A;COL16A1;ADORA2B;CR1;CREBBP;CRK;MIB2;RC3H1;BTLA;CX3CR1;PAQR3;CREBRF;CD55;ABCA1;AGO3;AGO4;EFNA5;EIF4B;MUC20;ERBB2;ADGRG5;TBC1D32;FCGR3A;FGD1;FGR;RASA3;AAK1;ADGRL1;PHLPP2;TNIK;SPG20;TNRC6B;CLASP2;FLNA;KANK1;PSME4;PL…
GO:1901362	2.49568e-06	1.33119	355.479	428	4351	organic cyclic compound biosynthetic process	ZBTB33;ZNF605;ZNF559-ZNF177;LRPPRC;YAF2;TOB1;SLC25A13;TENM1;TSHZ1;DENND4A;STAG1;PCGF3;KLF2;N4BP2L2;HEXIM1;POLR3F;TXNIP;NFAT5;STAG2;MAP3K2;ZNF266;LILRB1;BRD8;PAPOLA;MLLT11;CHD1;WWP1;PSIP1;POLI;ZHX1;KLF12;CHUK;ADCY9;ZNF554;CYP2R1;AEBP2;CMKLR1;ZNF816;ZNF441;NADK2;JMY;NCOA7;ADORA2B;ZNF786;ABRA;ATF2;CREBBP;CRK;ZNF280B;ZNF664;ZSCAN29;ZNF548;CREBRF;ZNF425;ZFP1;ZNF600;ZNF709;ZNF433;PARP15;RNF168;ZBTB49;M…
GO:0046483	2.50963e-06	1.30873	463.405	541	5672	heterocycle metabolic process	ZBTB33;ZNF605;ZNF559-ZNF177;LRPPRC;YAF2;TOB1;MBNL2;SLC25A13;TENM1;RBM6;TSHZ1;DENND4A;STAG1;PCGF3;KLF2;N4BP2L2;HEXIM1;POLR3F;TXNIP;MGEA5;NFAT5;STAG2;MAP3K2;ZNF266;LILRB1;BRD8;PAPOLA;APOBEC2;MLLT11;CHD1;WWP1;PSIP1;WBP4;POLI;ZHX1;KLF12;DDX42;CHUK;BTBD9;ESCO1;ADCY9;ZNF554;AEBP2;TARSL2;CMKLR1;ZNF816;ZNF441;NADK2;JMY;WDR36;ADAT2;NCOA7;SRSF12;ADORA2B;ZNF786;ABRA;ATF2;CREBBP;CRK;ZNF280B;SREK1;PARP4;ZNF66…
GO:0034641	2.52115e-06	1.30291	513.896	593	6290	cellular nitrogen compound metabolic process	ZBTB33;ZNF605;ZNF559-ZNF177;LRPPRC;YAF2;TOB1;MBNL2;AASS;SLC25A13;TENM1;RBM6;TSHZ1;DENND4A;STAG1;PCGF3;KLF2;CEPT1;N4BP2L2;ST6GALNAC2;HEXIM1;POLR3F;TXNIP;MGEA5;NFAT5;STAG2;MAP3K2;HBS1L;ZNF266;LILRB1;BRD8;PAPOLA;APOBEC2;MLLT11;CHD1;WWP1;PSIP1;WBP4;POLI;ZHX1;KLF12;DDX42;CHUK;BTBD9;ESCO1;ADCY9;ZNF554;TPP1;AEBP2;TARSL2;CMKLR1;MRPL10;ZNF816;ZNF441;UHMK1;NADK2;JMY;WDR36;ADAT2;NCOA7;SRSF12;ADORA2B;ZNF786;…
GO:0048518	2.62663e-06	1.31295	431.787	508	5285	positive regulation of biological process	BCL2L11;YAF2;TOB1;FAM13A;WASF2;TENM1;ADAM10;GDF11;RASGRP2;DENND4A;STAG1;KLF2;ATP8A1;ARIH2;N4BP2L2;VAV3;ARFGEF2;ARFGEF1;CDC42EP3;HEXIM1;POLR3F;TXNIP;GNA13;AVIL;MGEA5;NFAT5;STAG2;MAP3K2;MASP2;NCKAP1;IQGAP2;FRS2;LILRB1;MLLT11;RCBTB2;CHD1;PSIP1;MAP4K5;RASSF1;AKAP13;KLF12;CD300A;CHUK;OSBPL7;OSBPL8;ADCY9;AGAP1;AGAP4;CCR7;WHAMM;CMKLR1;SEZ6;UHMK1;ANKRD54;COL16A1;JMY;STXBP5;NCOA7;ADORA2B;CPT1A;ABRA;CR1;AT…
GO:0016567	2.62797e-06	1.74456	59.3146	95	726	protein ubiquitination	FEM1B;MARCH6;ARIH2;WWP1;RASSF1;FBXO32;UBR3;MIB2;ASB14;CACUL1;RC3H1;SH3RF2;RNF168;UBR1;ZNRF2;FBXO21;WDTC1;PSME4;FBXW11;UBR2;SIRT1;MKRN1;FBXO33;RNF169;FBXW2;PTPN22;FBXL3;KLHL3;FBXO3;DISC1;MYLIP;UBQLN1;LNPEP;ARRB1;MDM2;NAIP;ATM;NFE2L2;CNOT4;DCAF8;CRBN;HERC5;UBR5;TRIM33;UBE2D4;DCUN1D1;ANKIB1;RNF111;RNF43;HERC6;DCUN1D2;UBE2W;PRKCQ;PSMA3;PSMB4;TULP4;PSMD5;PELI2;PELI1;PTEN;BIRC6;HACE1;MIB1;ARRDC3;PDZD4;…
GO:0006725	2.76912e-06	1.30699	464.713	542	5688	cellular aromatic compound metabolic process	ZBTB33;ZNF605;ZNF559-ZNF177;LRPPRC;YAF2;TOB1;MBNL2;SLC25A13;TENM1;RBM6;TSHZ1;DENND4A;STAG1;PCGF3;KLF2;N4BP2L2;HEXIM1;POLR3F;TXNIP;MGEA5;NFAT5;STAG2;MAP3K2;ZNF266;LILRB1;BRD8;PAPOLA;APOBEC2;MLLT11;CHD1;WWP1;PSIP1;WBP4;POLI;ZHX1;KLF12;DDX42;CHUK;BTBD9;ESCO1;ADCY9;ZNF554;AEBP2;TARSL2;CMKLR1;ZNF816;ZNF441;NADK2;JMY;WDR36;ADAT2;NCOA7;SRSF12;ADORA2B;ZNF786;ABRA;ATF2;CREBBP;CRK;ZNF280B;SREK1;PARP4;ZNF66…
GO:0009057	3.03357e-06	1.58439	92.9752	136	1138	macromolecule catabolic process	LRPPRC;TOB1;MARCH6;ARIH2;MGEA5;WWP1;OSBPL7;TPP1;UBR3;UBXN2B;CACUL1;RC3H1;CTSO;SH3D19;CREBRF;ACE;DDX6;RNF168;PAPD4;DCP2;AGO3;AGO4;UBR1;PATL2;EIF4B;ERN1;ZHX2;DIS3;FBXO21;CNOT1;USP33;SMG1;TNRC6B;FLNA;PSME4;FBXW11;UBR2;ZCCHC11;USP24;SIRT1;CNOT6L;LYG2;PAN3;NOCT;UPF2;FBXL3;KLHL3;AGO1;DISC1;GNS;GRIN2C;MYLIP;GSPT1;UBQLN1;IDE;LNPEP;ARNTL;ARRB1;SMAD3;MANBA;MDM2;MDM4;NCBP1;ATM;NFE2L2;CNOT4;NSF;CRBN;UBR5;XRN…
GO:0019538	3.38979e-06	1.30756	439.385	515	5378	protein metabolic process	AKT3;BCL2L11;FEM1B;LRPPRC;TOB1;TENM1;ADAM10;USPL1;GDF11;STAG1;MARCH6;KLF2;SPON1;ARIH2;TIMM44;ARFGEF1;ST6GALNAC2;HEXIM1;MGEA5;STAG2;MAP3K2;MASP2;HBS1L;FRS2;LILRB1;BRD8;WWP1;DUSP14;PRSS23;MAP4K5;RASSF1;AKAP13;SEC63;CD300A;MGAT4A;STK38;CHUK;ESCO1;OSBPL7;OSBPL8;FBXO32;ADCY9;TPP1;TARSL2;CCR7;MRPL10;UHMK1;ANKRD54;TRABD2A;UBR3;GRK7;GRPEL2;ADORA2B;CPD;CR1;UBXN2B;ATF2;CREBBP;CRK;MYO3B;NEK7;MIB2;ASB14;PARP…
GO:0044249	4.35941e-06	1.29828	475.987	552	5826	cellular biosynthetic process	ZBTB33;ZNF605;ZNF559-ZNF177;LRPPRC;YAF2;TOB1;SLC25A13;TENM1;TSHZ1;DENND4A;STAG1;PCGF3;KLF2;CEPT1;SPON1;N4BP2L2;ARFGEF1;ST6GALNAC2;HEXIM1;POLR3F;TXNIP;MGEA5;NFAT5;STAG2;MAP3K2;HBS1L;ZNF266;FAXDC2;LILRB1;BRD8;PAPOLA;MLLT11;CHD1;WWP1;PSIP1;POLI;ZHX1;KLF12;MGAT4A;CHUK;ESCO1;ADCY9;ZNF554;CYP2R1;AEBP2;TARSL2;CCR7;CMKLR1;MRPL10;ZNF816;ZNF441;UHMK1;NADK2;JMY;NCOA7;ADORA2B;ZNF786;ABRA;ATF2;CREBBP;CRK;ZNF2…
GO:0007229	4.92561e-06	3.61699	7.10795	21	87	integrin-mediated signaling pathway	TSPAN32;ADAM10;VAV3;COL16A1;FGR;FLNA;ITGA6;ITGA2B;ITGA4;ITGA5;ITGAM;ITGAX;ITGB1;ITGB3;ADAM11;PLEK;ERBB2IP;PXN;C6orf25;CUL3;CD47
GO:0048583	6.40745e-06	1.33869	287.259	352	3516	regulation of response to stimulus	BCL2L11;TSPAN32;FEM1B;TOB1;FAM13A;WASF2;TENM1;ADAM10;GDF11;VAV3;SLC9A6;ARFGEF2;ARFGEF1;HEXIM1;POLR3F;MGEA5;MAP3K2;MASP2;NCKAP1;FRS2;LILRB1;MLLT11;LILRA1;DUSP14;MAP4K5;AKAP13;CD300A;STK38;PIK3IP1;CHUK;OSBPL8;FBXO32;GRIN3A;THEM4;SSX2IP;CCR7;CMKLR1;SEZ6;ANKRD54;TRABD2A;STXBP5;ADORA2B;ABRA;CR1;ATF2;CREBBP;CRK;MIB2;MPP7;SESN3;RC3H1;BTLA;CX3CR1;PAQR3;CREBRF;CD55;RNF168;GPR183;ABCA1;S1PR1;AGO3;AGO4;EFNA…
GO:1901576	6.68338e-06	1.29041	484.321	559	5928	organic substance biosynthetic process	ZBTB33;ZNF605;ZNF559-ZNF177;ABCC5;LRPPRC;YAF2;TOB1;SLC25A13;TENM1;TSHZ1;DENND4A;STAG1;PCGF3;KLF2;CEPT1;SPON1;N4BP2L2;ARFGEF1;ST6GALNAC2;HEXIM1;POLR3F;TXNIP;MGEA5;NFAT5;STAG2;MAP3K2;HBS1L;ZNF266;FAXDC2;LILRB1;BRD8;PAPOLA;MLLT11;CHD1;WWP1;PSIP1;POLI;ZHX1;KLF12;MGAT4A;CHUK;ESCO1;ADCY9;ZNF554;CYP2R1;AEBP2;TARSL2;CCR7;CMKLR1;MRPL10;ZNF816;ZNF441;UHMK1;NADK2;JMY;NCOA7;ADORA2B;ZNF786;ABRA;ATF2;CREBBP;CR…
GO:0009893	1.00202e-05	1.33166	283.991	347	3476	positive regulation of metabolic process	BCL2L11;YAF2;TOB1;FAM13A;TENM1;GDF11;RASGRP2;DENND4A;STAG1;KLF2;ARIH2;VAV3;ARFGEF2;ARFGEF1;CDC42EP3;GNA13;MGEA5;NFAT5;STAG2;MAP3K2;IQGAP2;FRS2;LILRB1;MLLT11;RCBTB2;CHD1;PSIP1;MAP4K5;RASSF1;AKAP13;KLF12;CD300A;CHUK;OSBPL7;OSBPL8;ADCY9;AGAP1;AGAP4;CCR7;UHMK1;JMY;STXBP5;NCOA7;ADORA2B;CPT1A;ABRA;CR1;ATF2;CREBBP;CRK;DOCK11;CACUL1;SH3D19;PAQR3;CREBRF;TOR1AIP2;ACE;RNF168;ZBTB49;DHX36;GPR183;ABCA1;S1PR1;…
GO:0006996	1.07315e-05	1.32986	285.135	348	3490	organelle organization	AKT3;BCL2L11;TSPAN32;LRPPRC;FRY;WASF2;TENM1;USPL1;STAG1;ARIH2;VAV3;TIMM44;ARFGEF2;ARFGEF1;CDC42EP3;AVIL;MGEA5;STAG2;HBS1L;NCKAP1;IQGAP2;BRD8;MLLT11;CHD1;CNTRL;SEC23IP;FMNL2;ESCO1;OSBPL8;FCHO2;THEM4;SSX2IP;TPP1;AEBP2;CCR7;WHAMM;KIF19;MRPL10;COPB1;JMY;GRPEL2;UBXN2B;ATF2;CREBBP;CRK;NEK7;TOM1L2;RC3H1;SH3D19;CEP120;TOR1AIP2;SASS6;DDX6;RNF168;DHX36;ABCA1;S1PR1;EFNA5;ARID2;PATL2;ELK4;PIKFYVE;EPB41;STX2;…
GO:1901360	1.39358e-05	1.27856	482.197	554	5902	organic cyclic compound metabolic process	ZBTB33;ZNF605;ZNF559-ZNF177;LRPPRC;YAF2;TOB1;MBNL2;SLC25A13;TENM1;RBM6;TSHZ1;DENND4A;STAG1;PCGF3;KLF2;N4BP2L2;HEXIM1;POLR3F;TXNIP;MGEA5;NFAT5;STAG2;MAP3K2;ZNF266;LILRB1;BRD8;PAPOLA;APOBEC2;MLLT11;CHD1;WWP1;PSIP1;WBP4;POLI;ZHX1;KLF12;DDX42;CHUK;BTBD9;ESCO1;OSBPL5;ADCY9;ZNF554;CYP2R1;AEBP2;TARSL2;CMKLR1;ZNF816;ZNF441;NADK2;JMY;WDR36;ADAT2;NCOA7;SRSF12;ADORA2B;ZNF786;ABRA;ATF2;CREBBP;CRK;ZNF280B;SRE…
GO:0009058	1.95162e-05	1.27196	491.265	562	6013	biosynthetic process	ZBTB33;ZNF605;ZNF559-ZNF177;ABCC5;LRPPRC;YAF2;TOB1;SLC25A13;TENM1;TSHZ1;DENND4A;STAG1;PCGF3;KLF2;CEPT1;SPON1;N4BP2L2;ARFGEF1;ST6GALNAC2;HEXIM1;POLR3F;TXNIP;MGEA5;NFAT5;STAG2;MAP3K2;HBS1L;ZNF266;FAXDC2;LILRB1;BRD8;PAPOLA;MLLT11;CHD1;WWP1;PSIP1;POLI;ZHX1;KLF12;MGAT4A;CHUK;ESCO1;ADCY9;ZNF554;CYP2R1;AEBP2;TARSL2;CCR7;CMKLR1;MRPL10;ZNF816;ZNF441;UHMK1;NADK2;JMY;NCOA7;ADORA2B;ZNF786;ABRA;ATF2;CREBBP;CR…
GO:0010606	2.02211e-05	56.4042	0.490203	5	6	positive regulation of cytoplasmic mRNA processing body assembly	CNOT1;CNOT6L;PAN3;CNOT6;PAN2
GO:0006807	2.43304e-05	1.26438	539.06	610	6598	nitrogen compound metabolic process	ZBTB33;ZNF605;ZNF559-ZNF177;ABCC5;LRPPRC;YAF2;TOB1;MBNL2;AASS;SLC25A13;TENM1;RBM6;TSHZ1;DENND4A;STAG1;PCGF3;KLF2;CEPT1;N4BP2L2;ST6GALNAC2;HEXIM1;POLR3F;TXNIP;MGEA5;NFAT5;STAG2;MAP3K2;HBS1L;ZNF266;LILRB1;BRD8;PAPOLA;APOBEC2;MLLT11;CHD1;WWP1;PSIP1;WBP4;POLI;SEC63;ZHX1;KLF12;DDX42;CHUK;BTBD9;ESCO1;ADCY9;ZNF554;TPP1;AEBP2;TARSL2;CMKLR1;MRPL10;ZNF816;ZNF441;UHMK1;NADK2;JMY;WDR36;ADAT2;NCOA7;SRSF12;ADO…
GO:0009966	3.6937e-05	1.34786	205.967	258	2521	regulation of signal transduction	BCL2L11;FEM1B;TOB1;FAM13A;TENM1;GDF11;VAV3;SLC9A6;ARFGEF2;ARFGEF1;HEXIM1;MAP3K2;FRS2;MLLT11;DUSP14;MAP4K5;AKAP13;CD300A;STK38;PIK3IP1;CHUK;OSBPL8;SSX2IP;CCR7;CMKLR1;SEZ6;ANKRD54;TRABD2A;ADORA2B;ABRA;CREBBP;CRK;MIB2;MPP7;SESN3;RC3H1;CX3CR1;PAQR3;CREBRF;CD55;GPR183;ABCA1;UBR1;A2M;MUC20;ERBB2;ERCC6;ERN1;SPATA13;FGD1;FGR;RASA3;AAK1;CNKSR2;CNOT1;USP33;TNIK;ARHGAP26;RAP1GAP2;SPG20;FLNA;METAP1;KANK1;PSM…
GO:0035556	3.73791e-05	1.34189	214.219	267	2622	intracellular signal transduction	ZBTB33;BCL2L11;FAM13A;WASF2;TENM1;GDF11;RASGRP2;VAV3;ARFGEF2;ARFGEF1;CDC42EP3;HEXIM1;GNA13;MAP3K2;NCKAP1;IQGAP2;FRS2;MLLT11;DUSP14;MAP4K5;RASSF1;AKAP13;CD300A;STK38;PIK3IP1;CHUK;FMNL2;OSBPL8;ADCY9;AGAP1;THEM4;SSX2IP;CCR7;CMKLR1;SEZ6;ANKRD54;ADORA2B;ABRA;ATF2;DGKK;CRK;DOCK11;MIB2;ASB14;SESN3;RC3H1;GPR155;PAQR3;GPR183;ABCA1;AGO3;AGO4;UBR1;A2M;PIKFYVE;MUC20;ERBB2;ERCC6;ERN1;SPATA13;FGD1;FGR;RASA3;RH…
GO:0007169	4.00803e-05	1.55953	75.0011	109	918	transmembrane receptor protein tyrosine kinase signaling pathway	BCL2L11;WASF2;ADAM10;VAV3;SLC9A6;TXNIP;NCKAP1;FRS2;AKAP13;CHUK;OSBPL8;ADCY9;THEM4;CRK;PAQR3;AGO3;AGO4;EFNA5;EIF4B;MUC20;ERBB2;FGD1;FGR;RASA3;PHLPP2;TNRC6B;CLASP2;KANK1;PSME4;PLCB1;ARHGEF18;SIRT1;RHOQ;ALK;RICTOR;DSTYK;AGO1;ABL2;TNRC6A;ANGPT2;RAPGEF1;GRIN2C;IDE;IGF1R;IGF2R;IKBKB;IL5RA;ITGA5;ITGB3;JAK1;KRAS;LYN;MARK3;MDM2;MYH10;MYH11;NCAM1;NF1;PLCE1;PCSK5;PDE3B;PDGFRB;PIK3C2A;PIK3CA;PIK3R1;STRADB;PR…
GO:0070646	4.08895e-05	2.66479	11.193	26	137	protein modification by small protein removal	USPL1;FAM76B;USP54;USP33;OTUD3;USP24;SENP6;USP53;OTUD4;USP47;USP40;OTUD5;USP31;WDR48;USP36;USP28;ATXN7;USP9X;BAP1;ITCH;USP42;USP45;COPS2;USP34;USP15;USP3
GO:0016441	4.16763e-05	4.60083	3.67652	13	45	posttranscriptional gene silencing	AGO3;AGO4;CNOT1;TNRC6B;ZCCHC11;PUM2;AGO1;TNRC6A;SMAD3;METTL3;CNOT6;PRKRA;PUM1
GO:0071044	4.63279e-05	16.9305	0.817005	6	10	histone mRNA catabolic process	PAPD4;DCP2;ATM;XRN1;MTPAP;PAPD5
GO:0030163	4.64799e-05	1.60752	62.8277	94	769	protein catabolic process	MARCH6;ARIH2;MGEA5;WWP1;OSBPL7;TPP1;UBR3;UBXN2B;CACUL1;CTSO;SH3D19;CREBRF;ACE;RNF168;UBR1;FBXO21;USP33;FLNA;PSME4;FBXW11;UBR2;USP24;SIRT1;FBXL3;KLHL3;DISC1;GRIN2C;MYLIP;UBQLN1;IDE;LNPEP;ARNTL;ARRB1;SMAD3;MANBA;MDM2;MDM4;ATM;NFE2L2;NSF;CRBN;UBR5;ANKIB1;RNF111;RNF43;USP47;ANKZF1;PPP2R3A;USP40;PPP2R5C;UBE2W;PSMA3;PSMB4;PSMD5;PTEN;USP31;HACE1;RIC1;USP36;USP28;RBBP6;SEL1L;FBXW4;ANAPC1;SORL1;TBL1X;TTC3…
GO:0006511	4.96443e-05	1.72905	44.3634	71	543	ubiquitin-dependent protein catabolic process	ARIH2;WWP1;UBR3;UBXN2B;CACUL1;RNF168;UBR1;FBXO21;USP33;PSME4;FBXW11;UBR2;USP24;SIRT1;FBXL3;KLHL3;DISC1;MYLIP;UBQLN1;ARNTL;ARRB1;MDM2;ATM;NFE2L2;CRBN;UBR5;ANKIB1;RNF111;RNF43;USP47;ANKZF1;USP40;PPP2R5C;UBE2W;PSMA3;PSMB4;PSMD5;PTEN;USP31;HACE1;USP36;USP28;RBBP6;SEL1L;FBXW4;ANAPC1;TBL1X;TTC3;UBE2H;FBXO11;EDEM3;RNF146;USP9X;AXIN1;BAP1;ITCH;USP42;CUL4B;CUL3;CUL2;LNX1;FBXL20;USP45;UBE4A;VPS4B;CLOCK;UBE…
GO:0006402	5.01449e-05	2.28018	16.6669	34	204	mRNA catabolic process	TOB1;RC3H1;DDX6;PAPD4;DCP2;AGO3;AGO4;PATL2;EIF4B;ERN1;ZHX2;DIS3;CNOT1;SMG1;TNRC6B;CNOT6L;PAN3;NOCT;UPF2;AGO1;GSPT1;NCBP1;ATM;CNOT4;XRN1;MTPAP;ZC3HAV1;CNOT6;RPS5;PAPD5;ZFP36L2;SUPV3L1;PNPT1;PAN2
GO:0035264	5.32892e-05	2.56014	12.01	27	147	multicellular organism growth	KLF2;ERCC6;WDTC1;NIPBL;FLVCR1;PLAC8;PDE4D;PIK3CA;PLAG1;ATRX;CHD7;PTCH1;WDR48;BBS2;RARB;RARG;RBBP6;PLEKHA1;ATXN2;SLC12A2;STAT5B;KDM6A;GRHL2;TNKS2;ARID5B;SGPL1;CACNA2D2
GO:0006997	5.74615e-05	2.72826	10.1309	24	124	nucleus organization	USPL1;OSBPL8;UBXN2B;TOR1AIP2;PSME4;SYNE2;SYNE1;AHCTF1;HIPK2;AGFG1;SYCP3;GOLM1;TMEM33;NUP133;PRKCA;PRKCB;KDM3A;RANBP2;ATXN7;SRPK2;NUP214;POLR1B;VPS4B;NUP153
GO:0000288	6.11499e-05	3.62787	5.39224	16	66	nuclear-transcribed mRNA catabolic process, deadenylation-dependent decay	TOB1;DDX6;DCP2;PATL2;EIF4B;DIS3;CNOT1;TNRC6B;CNOT6L;PAN3;NOCT;CNOT4;XRN1;CNOT6;ZFP36L2;PAN2
GO:0043632	6.37734e-05	1.70623	45.5072	72	557	modification-dependent macromolecule catabolic process	ARIH2;WWP1;UBR3;UBXN2B;CACUL1;RNF168;UBR1;FBXO21;USP33;PSME4;FBXW11;UBR2;USP24;SIRT1;FBXL3;KLHL3;DISC1;MYLIP;UBQLN1;ARNTL;ARRB1;MDM2;ATM;NFE2L2;CRBN;UBR5;ANKIB1;RNF111;RNF43;USP47;ANKZF1;USP40;PPP2R5C;UBE2W;PSMA3;PSMB4;PSMD5;PTEN;USP31;HACE1;USP36;USP28;RBBP6;SEL1L;FBXW4;ANAPC1;TBL1X;TTC3;UBE2H;FBXO11;EDEM3;RNF146;USP9X;AXIN1;BAP1;ITCH;USP42;CUL4B;CUL3;CUL2;LNX1;FBXL20;USP45;PNPT1;UBE4A;VPS4B;CLO…
GO:0048519	6.75103e-05	1.271	360.218	421	4409	negative regulation of biological process	ZBTB33;ZNF559-ZNF177;TSPAN32;LRPPRC;YAF2;TOB1;WASF2;TENM1;ADAM10;GDF11;KLF2;N4BP2L2;PROCR;ARFGEF1;HEXIM1;TXNIP;CGRRF1;AVIL;MGEA5;STAG2;IQGAP2;LILRB1;WWP1;DUSP14;RASSF1;ZHX1;KLF12;CD300A;STK38;PIK3IP1;OSBPL8;GRIN3A;AEBP2;CCR7;CMKLR1;SEZ6;PODN;UHMK1;TRABD2A;JMY;SRSF12;ADORA2B;CR1;ATF2;CREBBP;TOM1L2;RC3H1;BNIPL;BTLA;CX3CR1;PAQR3;CREBRF;SH3RF2;ZNF425;CD55;ACE;DDX6;RNF168;ZBTB49;THAP5;TSC22D3;ABCA1;S1…
GO:0019941	7.04867e-05	1.70665	44.8536	71	549	modification-dependent protein catabolic process	ARIH2;WWP1;UBR3;UBXN2B;CACUL1;RNF168;UBR1;FBXO21;USP33;PSME4;FBXW11;UBR2;USP24;SIRT1;FBXL3;KLHL3;DISC1;MYLIP;UBQLN1;ARNTL;ARRB1;MDM2;ATM;NFE2L2;CRBN;UBR5;ANKIB1;RNF111;RNF43;USP47;ANKZF1;USP40;PPP2R5C;UBE2W;PSMA3;PSMB4;PSMD5;PTEN;USP31;HACE1;USP36;USP28;RBBP6;SEL1L;FBXW4;ANAPC1;TBL1X;TTC3;UBE2H;FBXO11;EDEM3;RNF146;USP9X;AXIN1;BAP1;ITCH;USP42;CUL4B;CUL3;CUL2;LNX1;FBXL20;USP45;UBE4A;VPS4B;CLOCK;UBE…
GO:0035195	7.11669e-05	4.68368	3.34972	12	41	gene silencing by miRNA	AGO3;AGO4;CNOT1;ZCCHC11;PUM2;AGO1;TNRC6A;SMAD3;METTL3;CNOT6;PRKRA;PUM1
GO:0010604	7.31978e-05	1.31867	227.291	279	2782	positive regulation of macromolecule metabolic process	BCL2L11;YAF2;TOB1;TENM1;GDF11;STAG1;KLF2;ARIH2;ARFGEF1;MGEA5;NFAT5;STAG2;MAP3K2;FRS2;LILRB1;MLLT11;CHD1;PSIP1;MAP4K5;RASSF1;KLF12;CD300A;CHUK;OSBPL7;OSBPL8;ADCY9;CCR7;UHMK1;JMY;NCOA7;ADORA2B;ABRA;CR1;ATF2;CREBBP;CRK;CACUL1;SH3D19;PAQR3;CREBRF;ACE;RNF168;ZBTB49;DHX36;GPR183;S1PR1;EFNA5;ELK3;MUC20;EPHX2;ERBB2;ERCC6;ERN1;ETV4;ETV6;BPTF;FOXK1;RASA3;NLRP1;CNOT1;ZNF292;TNIK;TNRC6B;RAD54L2;LARP4B;PSME4;…
GO:0071495	7.78792e-05	1.4596	100.982	138	1236	cellular response to endogenous stimulus	TOB1;KLF2;FRS2;AKAP13;CHUK;OSBPL8;FBXO32;ADCY9;THEM4;COL16A1;CX3CR1;PAQR3;CREBRF;AGO3;AGO4;UBR1;EIF4B;ERBB2;FECH;FGR;RASA3;PHLPP2;WDTC1;SPG20;TNRC6B;KANK1;PSME4;UBR2;ARHGEF18;SIRT1;RHOQ;RICTOR;DSTYK;PTPN22;AGO1;LATS2;TNRC6A;GLG1;BCL9L;GPR22;RAPGEF1;HIPK2;GRIN2C;NR3C1;IDE;IGF1R;BMP8A;IL5RA;JAK1;IPO5;KRAS;LYN;SMAD3;SMAD5;SMAD9;MARK3;MCM7;MDM2;MYC;NCAM1;NEO1;NF1;NODAL;NPC1;ATP2B1;ATP2B4;KLF3;PDE3B;P…
GO:0031047	8.99041e-05	3.48787	5.55564	16	68	gene silencing by RNA	AGO3;AGO4;CNOT1;TNRC6B;ZCCHC11;PUM2;CNOT6L;AGO1;TNRC6A;SMAD3;NCBP1;METTL3;CNOT6;PRKRA;ERI1;PUM1
GO:0051603	9.29168e-05	1.65794	49.2654	76	603	proteolysis involved in cellular protein catabolic process	MARCH6;ARIH2;WWP1;OSBPL7;UBR3;UBXN2B;CACUL1;CTSO;RNF168;UBR1;FBXO21;USP33;PSME4;FBXW11;UBR2;USP24;SIRT1;FBXL3;KLHL3;DISC1;MYLIP;UBQLN1;IDE;ARNTL;ARRB1;MDM2;ATM;NFE2L2;CRBN;UBR5;ANKIB1;RNF111;RNF43;USP47;ANKZF1;USP40;PPP2R5C;UBE2W;PSMA3;PSMB4;PSMD5;PTEN;USP31;HACE1;USP36;USP28;RBBP6;SEL1L;FBXW4;ANAPC1;TBL1X;TTC3;UBE2H;FBXO11;EDEM3;RNF146;USP9X;AXIN1;BAP1;ITCH;CASP8;USP42;CUL4B;CUL3;CUL2;LNX1;FBXL2…
GO:0051246	0.000101584	1.32282	208.091	257	2547	regulation of protein metabolic process	BCL2L11;FEM1B;LRPPRC;TOB1;TENM1;GDF11;KLF2;ARIH2;ARFGEF1;HEXIM1;MGEA5;MAP3K2;FRS2;LILRB1;DUSP14;MAP4K5;RASSF1;AKAP13;CD300A;STK38;OSBPL7;OSBPL8;ADCY9;CCR7;UHMK1;ANKRD54;ADORA2B;CR1;CRK;CACUL1;SH3D19;PAQR3;CREBRF;SH3RF2;CD55;ACE;DDX6;GPR183;AGO3;AGO4;EFNA5;PATL2;EIF4B;A2M;MUC20;ERBB2;ERCC6;ERN1;FECH;FGR;RASA3;NLRP1;CNOT1;USP33;TNIK;TNRC6B;FLNA;METAP1;LARP4B;PSME4;PLCL2;PLCB1;FBXW11;FMR1;USP24;PUM2…
GO:0071363	0.00013212	1.52675	71.3246	102	873	cellular response to growth factor stimulus	BCL2L11;TOB1;VAV3;SLC9A6;FRS2;AKAP13;CHUK;ADCY9;THEM4;CRK;CX3CR1;PAQR3;AGO3;AGO4;ERBB2;ERN1;FGD1;RASA3;PHLPP2;SPG20;TNRC6B;PSME4;ARHGEF18;SIRT1;RICTOR;DSTYK;AGO1;TNRC6A;GLG1;BCL9L;ANGPT2;RAPGEF1;HIPK2;GRIN2C;BMP8A;IKBKB;IL5RA;ITGA5;ITGB3;JAK1;KRAS;SMAD3;SMAD5;SMAD9;MARK3;MCM7;MDM2;MYC;NCAM1;NEO1;NF1;NODAL;PCSK5;CTDSPL2;PDGFRB;TRIM33;PIK3CA;PIK3R1;RNF111;PPP1CB;PRKACB;PRKCA;PRKCB;SULF2;PSMA3;PSMB4…
GO:0035194	0.000151049	4.24375	3.59482	12	44	posttranscriptional gene silencing by RNA	AGO3;AGO4;CNOT1;ZCCHC11;PUM2;AGO1;TNRC6A;SMAD3;METTL3;CNOT6;PRKRA;PUM1
GO:0090503	0.000155486	5.13965	2.61442	10	32	RNA phosphodiester bond hydrolysis, exonucleolytic	DCP2;DIS3;CNOT1;CNOT6L;PAN3;NOCT;CNOT6;PNPT1;ERI1;PAN2
GO:0006401	0.000165789	2.07217	19.1179	36	234	RNA catabolic process	LRPPRC;TOB1;RC3H1;DDX6;PAPD4;DCP2;AGO3;AGO4;PATL2;EIF4B;ERN1;ZHX2;DIS3;CNOT1;SMG1;TNRC6B;ZCCHC11;CNOT6L;PAN3;NOCT;UPF2;AGO1;GSPT1;NCBP1;ATM;CNOT4;XRN1;MTPAP;ZC3HAV1;CNOT6;RPS5;PAPD5;ZFP36L2;SUPV3L1;PNPT1;PAN2
GO:0044248	0.000185892	1.35332	152.617	194	1868	cellular catabolic process	LRPPRC;TOB1;AASS;MARCH6;ARIH2;MGEA5;APOBEC2;WWP1;OSBPL7;TPP1;CYP2R1;DRAM2;UBR3;CPT1A;UBXN2B;CACUL1;RC3H1;CTSO;SH3D19;CYP3A5;DBT;ACE;DDX6;RNF168;PAPD4;DCP2;AGO3;AGO4;UBR1;PATL2;EIF4B;PIKFYVE;C9orf72;EPHX2;ERN1;ETFDH;FABP3;NAPEPLD;ZHX2;DIS3;NT5C2;FBXO21;CNOT1;USP33;SMG1;TNRC6B;PSME4;FBXW11;UBR2;ZCCHC11;VPS39;USP24;SIRT1;CNOT6L;LYG2;PAN3;GK5;GALC;NOCT;UPF2;WIPI2;PTPN22;FBXL3;KLHL3;AGO1;ABL2;DISC1;GL…
GO:0032007	0.000191061	5.65089	2.20591	9	27	negative regulation of TOR signaling	UBR1;UBR2;SIRT1;ARNTL;PRKAA1;TSC1;NPRL3;NUAK2;FNIP1
GO:0006468	0.000202526	1.36161	142.976	183	1750	protein phosphorylation	AKT3;TENM1;ADAM10;GDF11;HEXIM1;MAP3K2;FRS2;DUSP14;MAP4K5;AKAP13;CD300A;STK38;CHUK;OSBPL8;ADCY9;CCR7;UHMK1;ANKRD54;GRK7;ADORA2B;ATF2;CRK;MYO3B;NEK7;CACUL1;PAQR3;ACE;GPR183;EFNA5;MUC20;ERBB2;ERCC6;ERN1;FECH;FGR;RASA3;AAK1;ICK;STK38L;MAST3;TNIK;SMG1;PSME4;PLCL2;PLCB1;ADNP;SIRT1;MORC3;CLCF1;PIK3R5;PRKD3;ALK;RICTOR;PAN3;DSTYK;PTPN22;LATS2;RPS6KC1;CHORDC1;ABL2;TSSK4;SPDYE1;RAPGEF1;HIPK2;GRIN2C;IGF1R;BM…
GO:0070527	0.000211576	3.77329	4.24843	13	52	platelet aggregation	TSPAN32;FLNA;METAP1;HBB;ITGA2B;ITGB3;LYN;PLEK;PRKCA;PRKCQ;RAP2B;STXBP3;VCL
GO:0070848	0.000225608	1.49786	73.2037	103	896	response to growth factor	BCL2L11;TOB1;VAV3;SLC9A6;FRS2;AKAP13;CHUK;ADCY9;THEM4;CRK;CX3CR1;PAQR3;AGO3;AGO4;ERBB2;ERN1;FGD1;RASA3;PHLPP2;SPG20;TNRC6B;PSME4;ARHGEF18;SIRT1;RICTOR;DSTYK;AGO1;TNRC6A;GLG1;BCL9L;ANGPT2;RAPGEF1;HIPK2;GRIN2C;BMP8A;IKBKB;IL5RA;ITGA5;ITGB3;JAK1;KRAS;SMAD3;SMAD5;SMAD9;MARK3;MCM7;MDM2;MYC;NCAM1;NEO1;NF1;NODAL;PCSK5;CTDSPL2;PDGFRB;TRIM33;PIK3CA;PIK3R1;RNF111;PPP1CB;PRKACB;PRKCA;PRKCB;SULF2;PSMA3;PSMB4…
GO:0016579	0.000230231	2.57488	9.72236	22	119	protein deubiquitination	USP54;USP33;OTUD3;USP24;USP53;OTUD4;USP47;USP40;OTUD5;USP31;WDR48;USP36;USP28;ATXN7;USP9X;BAP1;ITCH;USP42;USP45;USP34;USP15;USP3
GO:0000209	0.00024415	2.09899	17.3205	33	212	protein polyubiquitination	MARCH6;ARIH2;RNF168;PSME4;FBXW11;MKRN1;PTPN22;KLHL3;LNPEP;UBR5;UBE2D4;ANKIB1;RNF111;UBE2W;PSMA3;PSMB4;PSMD5;PELI1;HACE1;UBE2O;ANAPC1;TPP2;TTC3;UBE2H;TNKS2;RNF146;AXIN1;ITCH;CUL3;UBE2Q2;UBE4A;UBE3C;RNF144A
GO:0034248	0.000255555	1.8738	25.4906	44	312	regulation of cellular amide metabolic process	LRPPRC;TOB1;UHMK1;DDX6;AGO3;AGO4;PATL2;EIF4B;ERBB2;FECH;CNOT1;TNRC6B;METAP1;LARP4B;FMR1;PUM2;CNOT6L;AGO1;TNRC6A;IARS;IREB2;PAIP2B;NCBP1;NFE2L2;SEPSECS;PER1;GSAP;PTCD3;PRKAA1;METTL3;CNOT6;RPS5;RPS6KA3;RPS6KB1;ATXN2;SORL1;TSC1;EIF2A;MKNK1;EIF4G3;EIF2AK3;MTRF1;EIF5B;PUM1
GO:1902531	0.000257308	1.37285	128.433	166	1572	regulation of intracellular signal transduction	BCL2L11;FAM13A;TENM1;GDF11;VAV3;ARFGEF2;ARFGEF1;HEXIM1;MAP3K2;FRS2;DUSP14;MAP4K5;AKAP13;CD300A;STK38;PIK3IP1;CHUK;OSBPL8;SSX2IP;CCR7;CMKLR1;SEZ6;ANKRD54;ADORA2B;ABRA;CRK;MIB2;SESN3;RC3H1;PAQR3;GPR183;ABCA1;UBR1;A2M;MUC20;ERBB2;ERCC6;ERN1;SPATA13;FGD1;FGR;RASA3;TNIK;ARHGAP26;RAP1GAP2;FLNA;KANK1;PSME4;PLCB1;DNMBP;FBXW11;UBR2;PUM2;ARHGEF18;ZDHHC17;SIRT1;RHOQ;CLCF1;PIK3R5;ALK;RICTOR;DSTYK;PLEKHG3;ARH…
GO:0044257	0.000259621	1.59023	51.7164	77	633	cellular protein catabolic process	MARCH6;ARIH2;WWP1;OSBPL7;UBR3;UBXN2B;CACUL1;CTSO;RNF168;UBR1;FBXO21;USP33;PSME4;FBXW11;UBR2;USP24;SIRT1;FBXL3;KLHL3;DISC1;MYLIP;UBQLN1;IDE;ARNTL;ARRB1;MDM2;ATM;NFE2L2;CRBN;UBR5;ANKIB1;RNF111;RNF43;USP47;ANKZF1;USP40;PPP2R5C;UBE2W;PSMA3;PSMB4;PSMD5;PTEN;USP31;HACE1;RIC1;USP36;USP28;RBBP6;SEL1L;FBXW4;ANAPC1;TBL1X;TTC3;UBE2H;FBXO11;EDEM3;RNF146;USP9X;AXIN1;BAP1;ITCH;CASP8;USP42;CUL4B;CUL3;CUL2;LNX1;…
GO:0051347	0.000278309	1.56262	55.9649	82	685	positive regulation of transferase activity	TENM1;VAV3;MAP3K2;FRS2;MAP4K5;CD300A;OSBPL8;ADCY9;CCR7;ADORA2B;CRK;CACUL1;PAQR3;ACE;EFNA5;MUC20;ERBB2;ERCC6;ERN1;FGR;RASA3;TNIK;PSME4;ADNP;SIRT1;PIK3R5;ALK;SERINC5;DSTYK;RAPGEF1;GRIN2C;IL5RA;IL6R;ITGB3;JAK1;KRAS;LYN;ARRB1;MARK3;NCAM1;NF1;ATP2B4;PLCE1;PDGFRB;PIK3CA;PKD2;DCUN1D1;DCUN1D2;STRADB;PRKAA1;PRKACB;PSMA3;PSMB4;PSMD5;CEMIP;PTEN;SERINC1;ARRDC3;PXN;RASGRF2;PROK2;ANAPC1;SORL1;SPTB;BRAF;TGFB3;C…
GO:0016310	0.000296596	1.32434	169.365	211	2073	phosphorylation	AKT3;TENM1;ADAM10;GDF11;VAV3;HEXIM1;MAP3K2;FRS2;DUSP14;MAP4K5;AKAP13;CD300A;STK38;PIK3IP1;CHUK;OSBPL8;ADCY9;CCR7;UHMK1;ANKRD54;GRK7;NADK2;ADORA2B;ATF2;DGKK;CRK;MYO3B;NEK7;CACUL1;PAQR3;ACE;GPR183;EFNA5;PIKFYVE;MUC20;ERBB2;ERCC6;ERN1;FECH;FGR;RASA3;AAK1;ICK;NT5C2;STK38L;MAST3;TNIK;SMG1;PSME4;PLCL2;PLCB1;PPIP5K2;ADNP;SIRT1;MORC3;CLCF1;PIK3R5;PRKD3;ALK;RICTOR;PAN3;GK5;DSTYK;PTPN22;AK5;LATS2;RPS6KC1;C…
GO:0050855	0.000305287	9.67265	1.06211	6	13	regulation of B cell receptor signaling pathway	CD300A;PLCL2;PTPN22;LYN;PRKCB;FCRL5
GO:0032268	0.000343912	1.30138	194.529	238	2381	regulation of cellular protein metabolic process	BCL2L11;FEM1B;LRPPRC;TOB1;TENM1;GDF11;ARIH2;ARFGEF1;HEXIM1;MGEA5;MAP3K2;FRS2;DUSP14;MAP4K5;RASSF1;AKAP13;CD300A;STK38;OSBPL7;OSBPL8;ADCY9;CCR7;UHMK1;ANKRD54;ADORA2B;CR1;CRK;CACUL1;SH3D19;PAQR3;SH3RF2;CD55;ACE;DDX6;GPR183;AGO3;AGO4;EFNA5;PATL2;EIF4B;A2M;MUC20;ERBB2;ERCC6;ERN1;FECH;FGR;RASA3;NLRP1;CNOT1;USP33;TNIK;TNRC6B;METAP1;LARP4B;PSME4;PLCL2;PLCB1;FBXW11;FMR1;USP24;PUM2;ADNP;SIRT1;CLCF1;PIK3R5…
GO:0060896	0.000344244	14.0983	0.735305	5	9	neural plate pattern specification	SSBP3;C2CD3;PTCH1;AXIN1;NOG
GO:0030031	0.000370816	1.78527	29.0037	48	355	cell projection assembly	WASF2;TENM1;VAV3;CDC42EP3;NCKAP1;SSX2IP;CCR7;WHAMM;MYO3B;S1PR1;STX2;SPATA13;FGD1;ICK;TNIK;TTLL5;FLNA;KANK1;RHOQ;C2CD3;ARHGEF26;TTLL3;IFT172;ABL2;DISC1;ITGA6;ABLIM1;MYH10;PCM1;NME8;ATP8B1;PRKCQ;WDR35;IFT80;CEP126;WDR19;PXN;BBS2;RFX3;DNAI2;C5orf42;TGFB3;VCL;SPEF2;IFT74;SSH2;ARHGEF7;MTSS1
GO:0043549	0.000371017	1.48226	71.6514	100	877	regulation of kinase activity	TENM1;VAV3;HEXIM1;MAP3K2;FRS2;DUSP14;MAP4K5;AKAP13;CD300A;STK38;PIK3IP1;OSBPL8;ADCY9;CCR7;ANKRD54;ADORA2B;CRK;CACUL1;PAQR3;ACE;EFNA5;MUC20;ERBB2;ERCC6;ERN1;FGR;RASA3;TNIK;PSME4;ADNP;SIRT1;PIK3R5;ALK;DSTYK;PTPN22;LATS2;CHORDC1;SPDYE1;RAPGEF1;GRIN2C;IGF1R;IL5RA;IL6R;ITGB3;JAK1;KRAS;LYN;ARRB1;MARK3;SPDYE3;NCAM1;NF1;ATP2B4;HERC5;PLCE1;PDGFRB;PIK3CA;PIK3R1;PKD2;ELP3;PPP2R5A;STRADB;PRKAA1;PRKACB;PRKCA;…
GO:0043085	0.000387426	1.36699	123.286	159	1509	positive regulation of catalytic activity	BCL2L11;FAM13A;TENM1;RASGRP2;DENND4A;VAV3;ARFGEF2;ARFGEF1;CDC42EP3;GNA13;MAP3K2;IQGAP2;FRS2;RCBTB2;MAP4K5;AKAP13;CD300A;OSBPL8;ADCY9;AGAP1;AGAP4;CCR7;STXBP5;ADORA2B;CR1;CRK;DOCK11;CACUL1;PAQR3;TOR1AIP2;ACE;S1PR1;EFNA5;MUC20;DENND6A;ERBB2;ERCC6;ERN1;SPATA13;FGD1;FGR;RASA3;NLRP1;DIS3;MON2;TNIK;ARHGAP26;RAP1GAP2;PSME4;PLCB1;DENND5A;DNMBP;ARHGEF18;ADNP;SIRT1;PIK3R5;ALK;RICTOR;ELMOD2;SERINC5;DSTYK;PLE…
GO:0042787	0.000387845	2.22355	13.4806	27	165	protein ubiquitination involved in ubiquitin-dependent protein catabolic process	ARIH2;WWP1;CACUL1;PSME4;KLHL3;DISC1;MYLIP;MDM2;UBR5;ANKIB1;RNF43;PSMA3;PSMB4;PSMD5;PTEN;HACE1;RBBP6;ANAPC1;RNF146;AXIN1;ITCH;CUL4B;CUL3;CUL2;LNX1;UBE3C;RNF144A
GO:0043087	0.000411124	1.60984	45.0987	68	552	regulation of GTPase activity	FAM13A;RASGRP2;DENND4A;VAV3;ARFGEF2;ARFGEF1;CDC42EP3;IQGAP2;RCBTB2;AKAP13;AGAP1;AGAP4;CCR7;STXBP5;CRK;DOCK11;S1PR1;EFNA5;DENND6A;ERBB2;SPATA13;FGD1;RASA3;DIS3;KLRK1;MON2;ARHGAP26;RAP1GAP2;PLCB1;DENND5A;DNMBP;ARHGEF18;RICTOR;ELMOD2;PLEKHG3;ARHGEF26;RAPGEF1;AGFG1;ITGA6;ITGB1;IPO5;ARHGAP5;ARRB1;AGAP6;NF1;PLCE1;DENND4C;CDC42SE1;RIC1;RASGRF2;SMAP1;RGS18;SMAP2;SOS2;TSC1;AGAP5;TBC1D17;DENND2D;DOCK5;NPRL…
GO:0051338	0.000418523	1.44961	80.475	110	985	regulation of transferase activity	FEM1B;TENM1;VAV3;HEXIM1;MAP3K2;FRS2;DUSP14;MAP4K5;AKAP13;CD300A;STK38;PIK3IP1;OSBPL8;ADCY9;CCR7;ANKRD54;ADORA2B;CRK;CACUL1;PAQR3;ACE;EFNA5;MUC20;ERBB2;ERCC6;ERN1;FGR;RASA3;TNIK;PSME4;ADNP;SIRT1;PIK3R5;ALK;SERINC5;DSTYK;PTPN22;LATS2;CHORDC1;SPDYE1;RAPGEF1;GRIN2C;IGF1R;IL5RA;IL6R;ITGB3;JAK1;KRAS;LYN;ARRB1;MARK3;SPDYE3;NCAM1;ATM;NF1;ATP2B4;HERC5;PLCE1;PDGFRB;PIK3CA;PIK3R1;PKD2;DCUN1D1;ELP3;DCUN1D2;P…
GO:0048522	0.000445019	1.23127	370.675	424	4537	positive regulation of cellular process	BCL2L11;YAF2;TOB1;WASF2;TENM1;ADAM10;GDF11;STAG1;KLF2;ATP8A1;ARIH2;N4BP2L2;VAV3;ARFGEF1;CDC42EP3;HEXIM1;TXNIP;AVIL;MGEA5;NFAT5;STAG2;MAP3K2;NCKAP1;IQGAP2;FRS2;LILRB1;MLLT11;CHD1;PSIP1;MAP4K5;RASSF1;AKAP13;KLF12;CD300A;CHUK;OSBPL7;OSBPL8;ADCY9;CCR7;WHAMM;CMKLR1;SEZ6;UHMK1;ANKRD54;COL16A1;JMY;STXBP5;NCOA7;ADORA2B;CPT1A;ABRA;CR1;ATF2;CREBBP;CRK;MYO3B;MIB2;MPP7;CACUL1;RC3H1;BTLA;CX3CR1;SH3D19;PAQR3;C…
GO:0010608	0.000449447	1.76763	29.2488	48	358	posttranscriptional regulation of gene expression	LRPPRC;TOB1;UHMK1;RC3H1;DDX6;AGO3;AGO4;PATL2;EIF4B;ERBB2;FECH;CNOT1;TNRC6B;METAP1;LARP4B;ZCCHC11;FMR1;PUM2;CNOT6L;NOCT;AGO1;TNRC6A;IARS;IREB2;PAIP2B;SMAD3;NCBP1;SEPSECS;PER1;PTCD3;METTL3;CNOT6;RPS5;RPS6KA3;RPS6KB1;ATXN2;ZFP36L2;TSC1;AXIN2;EIF2A;MKNK1;PRKRA;EIF4G3;ANGEL2;EIF2AK3;MTRF1;EIF5B;PUM1
GO:0048523	0.00045703	1.23882	332.521	384	4070	negative regulation of cellular process	ZBTB33;ZNF559-ZNF177;TSPAN32;LRPPRC;YAF2;TOB1;WASF2;TENM1;ADAM10;GDF11;N4BP2L2;ARFGEF1;HEXIM1;TXNIP;CGRRF1;AVIL;MGEA5;STAG2;LILRB1;WWP1;DUSP14;RASSF1;ZHX1;KLF12;CD300A;STK38;PIK3IP1;OSBPL8;AEBP2;CCR7;CMKLR1;SEZ6;PODN;UHMK1;TRABD2A;JMY;SRSF12;CR1;ATF2;CREBBP;TOM1L2;RC3H1;BNIPL;BTLA;CX3CR1;PAQR3;CREBRF;SH3RF2;ZNF425;CD55;ACE;DDX6;RNF168;ZBTB49;THAP5;TSC22D3;ABCA1;S1PR1;AGO3;AGO4;UBR1;PATL2;A2M;ELK3…
GO:0008543	0.000457462	1.82982	25.4089	43	311	fibroblast growth factor receptor signaling pathway	FRS2;CHUK;ADCY9;THEM4;PAQR3;AGO3;AGO4;ERBB2;RASA3;PHLPP2;TNRC6B;PSME4;RICTOR;DSTYK;AGO1;TNRC6A;GRIN2C;IL5RA;JAK1;KRAS;MARK3;MDM2;NCAM1;NF1;PDGFRB;PIK3CA;PIK3R1;PRKACB;PRKCA;SULF2;PSMA3;PSMB4;PSMD5;PTEN;RASGRF2;SPTB;BRAF;BRAP;CUL3;MKNK1;RUNX2;NOG;CD19
GO:0046578	0.000458274	2.12713	15.0329	29	184	regulation of Ras protein signal transduction	VAV3;ARFGEF2;ARFGEF1;AKAP13;SSX2IP;ABRA;CRK;ABCA1;SPATA13;FGD1;RASA3;KANK1;DNMBP;ARHGEF18;PLEKHG3;ARHGEF26;ABL2;RAPGEF1;ITGB1;ARRB1;NF1;PLCE1;RASGRF2;SOS2;CUL3;MADD;ARHGEF7;CYTH1;ADGRG1
GO:0002768	0.000501387	1.62089	42.1575	64	516	immune response-regulating cell surface receptor signaling pathway	WASF2;VAV3;NCKAP1;FRS2;LILRB1;CD300A;CHUK;THEM4;CCR7;CR1;CREBBP;CRK;RC3H1;BTLA;PAQR3;AGO3;AGO4;ERBB2;FCGR3A;FGR;RASA3;PHLPP2;TNRC6B;PSME4;PLCL2;FBXW11;RICTOR;PTPN22;AGO1;TNRC6A;GRIN2C;IKBKB;IL5RA;JAK1;KRAS;LYN;MARK3;MDM2;NCAM1;NF1;PDE4D;PDGFRB;PIK3CA;PIK3R1;PRKACB;PRKCB;PRKCQ;PSMA3;PSMB4;PSMD5;PTEN;PTPRJ;RASGRF2;PLEKHA1;SPTB;BRAF;TXK;BRAP;FCRL5;CASP8;CUL3;CBLB;CD19;THEMIS2
GO:0009967	0.000507409	1.37149	114.217	148	1398	positive regulation of signal transduction	BCL2L11;TOB1;TENM1;GDF11;VAV3;ARFGEF1;HEXIM1;MAP3K2;FRS2;MLLT11;MAP4K5;CD300A;CHUK;OSBPL8;CCR7;ADORA2B;ABRA;CRK;MIB2;MPP7;RC3H1;PAQR3;CREBRF;GPR183;MUC20;ERBB2;ERCC6;ERN1;FGR;RASA3;AAK1;TNIK;FLNA;KANK1;PSME4;PLCB1;PUM2;ZDHHC17;SIRT1;CLCF1;PIK3R5;ALK;RICTOR;DSTYK;LDLRAP1;IFT172;PTPN22;ABL2;DISC1;RAPGEF1;HIPK2;GRIN2C;TMOD2;GZMB;HTR6;IGF1R;BMP8A;IKBKB;IL5RA;IL6R;IL6ST;ITGA5;ITGB3;JAK1;KRAS;ARNTL;LYN…
GO:0021678	0.000544238	Inf	0.245102	3	3	third ventricle development	DPCD;MYH10;KDM2B
GO:0043402	0.000544238	Inf	0.245102	3	3	glucocorticoid mediated signaling pathway	AKAP13;CREBRF;NR3C1
GO:0071596	0.000544238	Inf	0.245102	3	3	ubiquitin-dependent protein catabolic process via the N-end rule pathway	UBR3;UBR1;UBR2
GO:1900169	0.000544238	Inf	0.245102	3	3	regulation of glucocorticoid mediated signaling pathway	AKAP13;CREBRF;NR3C1
GO:0009987	0.000562	1.40117	1213.99	1248	14859	cellular process	AKT3;ZBTB33;BCL2L11;ZNF605;ZNF559-ZNF177;ABCC5;TSPAN32;FEM1B;LRPPRC;FRY;YAF2;TOB1;FAM13A;MBNL2;AASS;LPAR6;WASF2;SLC25A13;TENM1;RBM7;RBM6;TSHZ1;ADAM10;USPL1;GDF11;RASGRP2;DENND4A;STAG1;MARCH6;PCGF3;KLF2;CEPT1;ATP8A1;SPON1;ARIH2;N4BP2L2;VAV3;TIMM44;SLC9A6;IPO7;PROCR;ARFGEF2;ARFGEF1;CDC42EP3;ST6GALNAC2;HEXIM1;POLR3F;TXNIP;CGRRF1;GNA13;AVIL;SLC12A7;MGEA5;NFAT5;STAG2;MAP3K2;HBS1L;ZNF266;NCKAP1;IQGAP2;…
GO:1901575	0.000568666	1.32839	145.018	182	1775	organic substance catabolic process	LRPPRC;TOB1;AASS;MARCH6;ARIH2;MGEA5;APOBEC2;WWP1;OSBPL7;TPP1;UBR3;CPT1A;UBXN2B;CACUL1;RC3H1;CTSO;SH3D19;CREBRF;CYP3A5;DBT;ACE;DDX6;RNF168;PAPD4;DCP2;AGO3;AGO4;UBR1;PATL2;EIF4B;EPHX2;ERN1;ETFDH;FABP3;NAPEPLD;ZHX2;DIS3;NT5C2;FBXO21;CNOT1;USP33;SMG1;TNRC6B;FLNA;PSME4;PLCB1;FBXW11;UBR2;ZCCHC11;USP24;SIRT1;CNOT6L;LYG2;PAN3;GK5;GALC;NOCT;UPF2;FBXL3;KLHL3;AGO1;DISC1;GLS;GNS;ANPEP;GRIN2C;MYLIP;GSPT1;UBQL…
GO:0007173	0.00057738	1.74465	29.5756	48	362	epidermal growth factor receptor signaling pathway	ADAM10;FRS2;CHUK;ADCY9;THEM4;PAQR3;AGO3;AGO4;ERBB2;RASA3;PHLPP2;TNRC6B;PSME4;RICTOR;AGO1;ABL2;TNRC6A;GRIN2C;IL5RA;JAK1;KRAS;MARK3;MDM2;NCAM1;NF1;PLCE1;PDGFRB;PIK3C2A;PIK3CA;PIK3R1;PRKACB;PRKCA;ERBB2IP;PSMA3;PSMB4;PSMD5;PTEN;PTPRJ;PXN;RASGRF2;SPTB;BRAF;RHBDF2;BRAP;CUL3;DGKD;ARHGEF7;CD19
GO:0002764	0.000604278	1.53847	53.187	77	651	immune response-regulating signaling pathway	WASF2;VAV3;NCKAP1;FRS2;LILRB1;CD300A;CHUK;THEM4;CCR7;CR1;ATF2;CREBBP;CRK;RC3H1;BTLA;PAQR3;AGO3;AGO4;ERBB2;FCGR3A;FGR;RASA3;PHLPP2;TNRC6B;PSME4;PLCL2;FBXW11;PUM2;DDX58;RICTOR;PTPN22;AGO1;TNRC6A;GRIN2C;UBQLN1;IKBKB;IL5RA;ITGAM;JAK1;KRAS;LYN;MARK3;MDM2;NCAM1;NF1;PDE4D;PDGFRB;PIK3CA;PIK3R1;PRKACB;PRKCB;PRKCQ;ERBB2IP;ZC3HAV1;PSMA3;PSMB4;PSMD5;PELI2;PELI1;PTEN;PTPRJ;RASGRF2;PLEKHA1;RPS6KA3;SPTB;BRAF;TL…
GO:0009968	0.000630577	1.42351	83.9881	113	1028	negative regulation of signal transduction	TOB1;DUSP14;CD300A;STK38;PIK3IP1;TRABD2A;CX3CR1;PAQR3;CREBRF;UBR1;RASA3;CNOT1;SPG20;KANK1;PSME4;PLCL2;KIAA0922;FBXW11;UBR2;SIRT1;PTPN22;LATS2;ABL2;FOXP1;GCLM;GLG1;BCL9L;RAPGEF1;HIPK2;NR3C1;UBQLN1;IGF1R;IL6ST;ITGA6;ITGB1;ARNTL;LYN;ARRB1;SMAD3;MDM2;MYC;NF1;NFE2L2;NODAL;ATP2B4;OPA1;PDE3B;CTDSPL2;TRIM33;PER1;PLEK;RNF43;PPP1CB;USP47;PPP2R3A;SYNJ2BP;STRADB;PRKAA1;PRKACB;SCYL2;PRKCA;PRKCB;PRKCQ;ERBB2IP;…
GO:0043547	0.000679804	1.61187	41.0137	62	502	positive regulation of GTPase activity	FAM13A;RASGRP2;DENND4A;VAV3;ARFGEF2;ARFGEF1;CDC42EP3;IQGAP2;RCBTB2;AKAP13;AGAP1;AGAP4;CCR7;STXBP5;DOCK11;S1PR1;DENND6A;ERBB2;SPATA13;FGD1;RASA3;DIS3;MON2;ARHGAP26;RAP1GAP2;PLCB1;DENND5A;DNMBP;ARHGEF18;ELMOD2;PLEKHG3;ARHGEF26;RAPGEF1;AGFG1;ITGA6;ITGB1;ARHGAP5;ARRB1;AGAP6;NF1;PLCE1;DENND4C;RIC1;RASGRF2;SMAP1;RGS18;SMAP2;SOS2;TSC1;AGAP5;TBC1D17;DENND2D;DOCK5;NPRL3;AXIN1;AXIN2;MADD;ARHGEF7;CYTH1;FNIP…
GO:0006417	0.000695316	1.83017	23.6115	40	289	regulation of translation	LRPPRC;TOB1;UHMK1;DDX6;AGO3;AGO4;PATL2;EIF4B;ERBB2;FECH;CNOT1;TNRC6B;METAP1;LARP4B;FMR1;PUM2;CNOT6L;AGO1;TNRC6A;IARS;IREB2;PAIP2B;NCBP1;SEPSECS;PER1;PTCD3;METTL3;CNOT6;RPS5;RPS6KA3;RPS6KB1;ATXN2;TSC1;EIF2A;MKNK1;EIF4G3;EIF2AK3;MTRF1;EIF5B;PUM1
GO:0045859	0.000718958	1.466	67.8931	94	831	regulation of protein kinase activity	TENM1;HEXIM1;MAP3K2;FRS2;DUSP14;MAP4K5;AKAP13;CD300A;STK38;OSBPL8;ADCY9;CCR7;ANKRD54;ADORA2B;CRK;CACUL1;PAQR3;ACE;EFNA5;MUC20;ERBB2;ERCC6;ERN1;FGR;RASA3;TNIK;PSME4;ADNP;SIRT1;PIK3R5;ALK;PTPN22;LATS2;CHORDC1;SPDYE1;RAPGEF1;GRIN2C;IGF1R;IL5RA;IL6R;ITGB3;JAK1;KRAS;LYN;ARRB1;MARK3;SPDYE3;NCAM1;NF1;ATP2B4;HERC5;PLCE1;PDGFRB;PIK3CA;PKD2;ELP3;STRADB;PRKAA1;PRKACB;PRKCA;PSMA3;PSMB4;PSMD5;CEMIP;PTEN;PTPRJ…
GO:0023051	0.00074711	1.26008	233.418	277	2857	regulation of signaling	BCL2L11;FEM1B;TOB1;FAM13A;TENM1;GDF11;VAV3;SLC9A6;ARFGEF2;ARFGEF1;HEXIM1;MGEA5;MAP3K2;FRS2;MLLT11;DUSP14;MAP4K5;AKAP13;CD300A;STK38;PIK3IP1;CHUK;BTBD9;OSBPL8;SSX2IP;CCR7;CMKLR1;SEZ6;ANKRD54;TRABD2A;ADORA2B;CPT1A;ABRA;CREBBP;CRK;MIB2;MPP7;SESN3;RC3H1;CX3CR1;PAQR3;CREBRF;CD55;GPR183;ABCA1;EFNA5;UBR1;A2M;MUC20;ERBB2;ERCC6;ERN1;SPATA13;FGD1;FGR;RASA3;AAK1;CNKSR2;CNOT1;USP33;TNIK;ARHGAP26;RAP1GAP2;SPG…
GO:0010646	0.000783632	1.25714	237.34	281	2905	regulation of cell communication	BCL2L11;FEM1B;TOB1;FAM13A;TENM1;GDF11;VAV3;SLC9A6;ARFGEF2;ARFGEF1;HEXIM1;MGEA5;MAP3K2;FRS2;MLLT11;DUSP14;MAP4K5;AKAP13;CD300A;STK38;PIK3IP1;CHUK;BTBD9;OSBPL8;SSX2IP;CCR7;CMKLR1;SEZ6;ANKRD54;TRABD2A;ADORA2B;CPT1A;ABRA;CREBBP;CRK;MIB2;MPP7;SESN3;RC3H1;CX3CR1;PAQR3;CREBRF;CD55;GPR183;ABCA1;EFNA5;UBR1;A2M;PIKFYVE;MUC20;ERBB2;ERCC6;ERN1;SPATA13;FGD1;FGR;RASA3;AAK1;CNKSR2;CNOT1;USP33;TNIK;ARHGAP26;RAP1…
GO:0048008	0.000786036	3.65806	3.67652	11	45	platelet-derived growth factor receptor signaling pathway	TXNIP;CLASP2;ABL2;RAPGEF1;PDGFRB;PIK3C2A;PTEN;PTPRJ;PLEKHA1;ARID5B;SGPL1
GO:0000289	0.000787573	4.42098	2.61442	9	32	nuclear-transcribed mRNA poly(A) tail shortening	TOB1;EIF4B;CNOT1;TNRC6B;CNOT6L;PAN3;CNOT4;CNOT6;PAN2
GO:0010629	0.0008574	1.34356	120.998	154	1481	negative regulation of gene expression	ZBTB33;ZNF559-ZNF177;YAF2;TOB1;N4BP2L2;HEXIM1;TXNIP;WWP1;ZHX1;KLF12;AEBP2;CMKLR1;SRSF12;CR1;CREBBP;CREBRF;ZNF425;CD55;RNF168;TSC22D3;AGO3;AGO4;PATL2;A2M;ELK3;ELK4;ETV6;BPTF;FOXK1;ZHX2;CNOT1;WDTC1;TNRC6B;FLNA;DIP2A;PLCB1;FBXW11;UBR2;ZCCHC11;FMR1;PUM2;ADNP;SIRT1;PATZ1;ZMYND8;CNOT6L;GABPA;NOCT;NIPBL;ZBTB20;PTPN22;AGO1;FOXP1;TNRC6A;GLG1;HIPK2;TFCP2L1;PRMT2;IGF1R;IREB2;PAIP2B;ARNTL;ARRB1;MXD1;SMAD3;MD…
GO:0016568	0.00086859	1.53853	49.6739	72	608	chromatin modification	MGEA5;BRD8;CHD1;AEBP2;ATF2;CREBBP;RNF168;ARID2;ELK4;BPTF;SETD1B;PSME4;UBR2;SIRT1;PADI4;NIPBL;SS18L1;EPC2;KANSL1;SETD2;NR3C1;PRMT2;ARRB1;MYC;ATM;SYCP3;PHF21A;UBR5;ARID4B;KDM3B;PER1;ING3;ATRX;MBTD1;ELP3;PBRM1;PRKAA1;CHD7;PRKCA;PRKCB;KDM3A;KMT2E;SMARCAD1;GATAD2B;ARID1B;EP400;MIER1;SATB1;ATXN7;TBL1X;HIRA;KDM6A;PRDM2;SAP130;SUV39H2;NAA50;KDM7A;TDRD3;BAP1;SETDB2;WDR75;L3MBTL3;CUL4B;KDM2B;NCOA1;KAT2B;PA…
GO:0038127	0.000880944	1.7058	30.1475	48	369	ERBB signaling pathway	ADAM10;FRS2;CHUK;ADCY9;THEM4;PAQR3;AGO3;AGO4;ERBB2;RASA3;PHLPP2;TNRC6B;PSME4;RICTOR;AGO1;ABL2;TNRC6A;GRIN2C;IL5RA;JAK1;KRAS;MARK3;MDM2;NCAM1;NF1;PLCE1;PDGFRB;PIK3C2A;PIK3CA;PIK3R1;PRKACB;PRKCA;ERBB2IP;PSMA3;PSMB4;PSMD5;PTEN;PTPRJ;PXN;RASGRF2;SPTB;BRAF;RHBDF2;BRAP;CUL3;DGKD;ARHGEF7;CD19
GO:0035023	0.000887155	2.47542	8.66026	19	106	regulation of Rho protein signal transduction	VAV3;AKAP13;ABRA;ABCA1;SPATA13;FGD1;KANK1;DNMBP;ARHGEF18;PLEKHG3;ARHGEF26;ABL2;ITGB1;ARRB1;RASGRF2;SOS2;CUL3;ARHGEF7;ADGRG1
GO:0050854	0.000905019	3.89725	3.18632	10	39	regulation of antigen receptor-mediated signaling pathway	CD300A;CCR7;RC3H1;PLCL2;PTPN22;LYN;PRKCB;PTPRJ;FCRL5;CBLB
GO:0050776	0.000937099	1.41582	80.5567	108	986	regulation of immune response	WASF2;VAV3;POLR3F;MASP2;NCKAP1;FRS2;LILRB1;LILRA1;CD300A;CHUK;THEM4;CCR7;ADORA2B;CR1;ATF2;CREBBP;CRK;RC3H1;BTLA;PAQR3;CD55;AGO3;AGO4;A2M;ERBB2;FCGR3A;FGR;RASA3;KLRK1;PHLPP2;TNRC6B;PSME4;PLCL2;FBXW11;PUM2;SIRT1;CLCF1;DDX58;RICTOR;PTPN22;AGO1;SIGLEC7;SIGLEC9;TNRC6A;GRIN2C;CLEC2D;UBQLN1;TBX21;IKBKB;IL5RA;IL6ST;IL7R;ITGA4;ITGAM;ITGB1;JAK1;KIR3DL1;KLRB1;KLRD1;KRAS;LYN;SMAD3;MARK3;MDM2;MYO1F;NCAM1;NF1;…
GO:0007044	0.000988095	2.70432	6.78114	16	83	cell-substrate junction assembly	WHAMM;COL16A1;EFNA5;CLASP2;CLASP1;GPM6B;ITGA6;ITGA5;ITGB3;SMAD3;PTEN;PTPRJ;PXN;TSC1;ACTN1;ARHGEF7
GO:0035196	0.000999638	5.64397	1.71571	7	21	production of miRNAs involved in gene silencing by miRNA	AGO3;AGO4;ZCCHC11;AGO1;SMAD3;METTL3;PRKRA
GO:0032945	0.00102868	2.93407	5.55564	14	68	negative regulation of mononuclear cell proliferation	LILRB1;CD300A;RC3H1;BTLA;ERBB2;KIAA0922;GNRH1;LYN;ATM;PELI1;PRDM1;ITCH;PDE5A;CBLB
GO:0050672	0.00102868	2.93407	5.55564	14	68	negative regulation of lymphocyte proliferation	LILRB1;CD300A;RC3H1;BTLA;ERBB2;KIAA0922;GNRH1;LYN;ATM;PELI1;PRDM1;ITCH;PDE5A;CBLB
GO:0048011	0.00103108	1.66282	32.7619	51	401	neurotrophin TRK receptor signaling pathway	BCL2L11;VAV3;SLC9A6;FRS2;AKAP13;CHUK;ADCY9;THEM4;CRK;PAQR3;AGO3;AGO4;ERBB2;FGD1;RASA3;PHLPP2;TNRC6B;PSME4;ARHGEF18;RICTOR;AGO1;TNRC6A;RAPGEF1;GRIN2C;IKBKB;IL5RA;JAK1;KRAS;MARK3;MDM2;NCAM1;NF1;PCSK5;PDGFRB;PIK3CA;PIK3R1;PRKACB;PRKCA;PSMA3;PSMB4;PSMD5;PTEN;RASGRF2;RPS6KA3;SOS2;SPTB;BRAF;BRAP;CUL3;ARHGEF7;CD19
GO:0018193	0.00103492	1.37426	97.4687	127	1193	peptidyl-amino acid modification	TENM1;USPL1;STAG1;ST6GALNAC2;MGEA5;STAG2;BRD8;CD300A;MGAT4A;UHMK1;ATF2;CREBBP;MYO3B;PAQR3;ACE;RNF168;EFNA5;ERBB2;ERCC6;ERN1;FGR;FKBP5;MAST3;SMG1;SETD1B;TTLL5;METAP1;PLCL2;AGTPBP1;ADNP;SIRT1;MORC3;CLCF1;PADI4;ALK;RICTOR;ZDHHC20;DSTYK;GALNT3;SENP6;LATS2;B4GALT1;ABL2;KANSL1;HIPK2;SETD2;PRMT2;IGF1R;IKBKB;IL6R;IL6ST;IL12RB2;ITGA5;ITGB3;JAK1;LYN;ARRB1;MDM2;ATM;NKTR;ATP2B4;PDE4D;PDGFRB;PDK3;ARID4B;PER1;…
GO:0009719	0.0010355	1.32098	134.152	168	1642	response to endogenous stimulus	TOB1;KLF2;TXNIP;MGEA5;FRS2;GPR83;AKAP13;CHUK;OSBPL8;FBXO32;ADCY9;THEM4;CCR7;COL16A1;SESN3;CX3CR1;PAQR3;CREBRF;ABCA1;AGO3;AGO4;UBR1;EIF4B;ERBB2;FABP3;FECH;FGR;RASA3;NLRP1;PHLPP2;WDTC1;SPG20;TNRC6B;KANK1;PSME4;UBR2;ARHGEF18;SIRT1;RHOQ;RICTOR;DSTYK;PTPN22;AGO1;LATS2;TNRC6A;GLG1;GNAL;GNRH1;BCL9L;GPR22;RAPGEF1;HIPK2;GRIN2C;NR3C1;IDE;IGF1R;BMP8A;IL5RA;IL6R;JAK1;ACAT1;IPO5;KRAS;LYN;SMAD3;SMAD5;SMAD9;MAR…
GO:0034333	0.00109296	2.78369	6.20924	15	76	adherens junction assembly	WHAMM;COL16A1;EFNA5;CLASP2;CLASP1;GPM6B;SMAD3;PTEN;PTPRJ;PXN;TSC1;VCL;ACTN1;ARHGEF7;DLG5
GO:0031325	0.00110679	1.25055	232.111	274	2841	positive regulation of cellular metabolic process	BCL2L11;YAF2;TOB1;TENM1;GDF11;STAG1;KLF2;ARIH2;VAV3;ARFGEF1;MGEA5;NFAT5;STAG2;MAP3K2;FRS2;LILRB1;MLLT11;CHD1;PSIP1;MAP4K5;RASSF1;KLF12;CD300A;CHUK;OSBPL7;OSBPL8;ADCY9;CCR7;UHMK1;JMY;NCOA7;ADORA2B;CPT1A;ABRA;CR1;ATF2;CREBBP;CRK;CACUL1;SH3D19;PAQR3;ACE;RNF168;ZBTB49;DHX36;GPR183;ABCA1;S1PR1;EFNA5;ELK3;MUC20;ERBB2;ERCC6;ERN1;ETV4;ETV6;FABP3;BPTF;FOXK1;FGR;RASA3;NLRP1;CNOT1;ZNF292;TNIK;TNRC6B;RAD54L2…
GO:0060322	0.00111166	1.48865	56.8636	80	696	head development	BCL2L11;FRS2;SEZ6;TRABD2A;CX3CR1;CEP120;S1PR1;BPTF;PHLPP2;PLCB1;AGTPBP1;SSBP3;NIPBL;DPCD;C2CD3;IFT172;ABL2;DISC1;FLVCR1;SETD2;HTR6;IGF1R;ITGA4;ITGB1;ACAT1;LAMB1;SMAD9;MYH10;ATM;NF1;NODAL;ATP2B1;NRGN;NT5E;ATP2B4;PCM1;ATP7A;ATRX;POU6F1;SEMA4C;CHD7;PTCH1;PTEN;BBS2;RARB;RARG;PLEKHA1;GNB4;RORA;RYK;ATXN2;BMPR2;BRAF;STXBP3;TGFB3;THRA;TOP2B;NR2C2;TSC1;ZNF148;KCNAB1;TTC21B;SPEF2;GRHL2;KDM7A;GDPD5;USP9X;CA…
GO:0009056	0.00113115	1.27761	181.048	219	2216	catabolic process	LRPPRC;TOB1;AASS;ADAM10;MARCH6;ARIH2;MGEA5;APOBEC2;WWP1;OSBPL7;TPP1;CYP2R1;DRAM2;UBR3;COL16A1;CPT1A;UBXN2B;CACUL1;RC3H1;CTSO;SH3D19;CREBRF;CYP3A5;DBT;ACE;DDX6;RNF168;PAPD4;DCP2;AGO3;AGO4;UBR1;PATL2;EIF4B;PIKFYVE;C9orf72;EPHX2;ERN1;ETFDH;FABP3;NAPEPLD;ZHX2;DIS3;NT5C2;FBXO21;CNOT1;USP33;SMG1;TNRC6B;FLNA;PSME4;PLCB1;FBXW11;UBR2;ZCCHC11;VPS39;USP24;SIRT1;CNOT6L;LYG2;PAN3;GK5;GALC;NOCT;UPF2;WIPI2;PTPN…
GO:0010171	0.00114664	3.2312	4.41183	12	54	body morphogenesis	NCKAP1;CLASP2;CLASP1;SSBP3;NIPBL;FLVCR1;PLEKHA1;BRAF;TGFB3;ARID5B;SGPL1;NOG
GO:0006474	0.00115018	6.76952	1.30721	6	16	N-terminal protein amino acid acetylation	CREBBP;NAA16;NAA25;NAA15;NAA50;KAT2B
GO:0030889	0.00115018	6.76952	1.30721	6	16	negative regulation of B cell proliferation	CD300A;RC3H1;BTLA;LYN;ATM;PRDM1
GO:0042060	0.00116895	1.47818	58.661	82	718	wound healing	TSPAN32;RASGRP2;VAV3;PROCR;ARFGEF1;GNA13;AKAP10;STXBP5;DGKK;CRK;DOCK11;A2M;ELK3;STX2;ERBB2;F2RL2;FGR;CLASP2;FLNA;METAP1;KANK1;CLASP1;PIK3R5;B4GALT1;KCNMB3;GLG1;ANGPT2;HBB;TREML1;ITGA6;ITGA2B;ITGA4;ITGA5;ITGAM;ITGAX;ITGB1;ITGB3;MIA3;KRAS;LYN;ARRB1;SMAD3;MPL;MYH10;NF1;NFE2;NFE2L2;ATP2B1;ATP2B4;GP6;PHF21A;PDE3B;PDGFRB;PIK3C2A;PIK3CA;PIK3R1;PLEK;PPBP;FAM46A;PRKACB;PRKCA;PRKCB;PRKCQ;PTPN12;RAP1B;RAP2B…
GO:0044093	0.00120954	1.30498	144.61	179	1770	positive regulation of molecular function	BCL2L11;FAM13A;TENM1;RASGRP2;DENND4A;VAV3;ARFGEF2;ARFGEF1;CDC42EP3;GNA13;MAP3K2;IQGAP2;FRS2;RCBTB2;MAP4K5;AKAP13;CD300A;CHUK;OSBPL8;ADCY9;AGAP1;AGAP4;CCR7;JMY;STXBP5;ADORA2B;ABRA;CR1;ATF2;CRK;DOCK11;CACUL1;PAQR3;TOR1AIP2;ACE;S1PR1;EFNA5;MUC20;DENND6A;EPB41;ERBB2;ERCC6;ERN1;SPATA13;FGD1;FGR;RASA3;NLRP1;DIS3;USP33;MON2;TNIK;ARHGAP26;RAP1GAP2;PSME4;PLCL2;PLCB1;DENND5A;DNMBP;ARHGEF18;ADNP;SIRT1;PIK3R…
GO:0038179	0.00121622	1.64836	33.007	51	404	neurotrophin signaling pathway	BCL2L11;VAV3;SLC9A6;FRS2;AKAP13;CHUK;ADCY9;THEM4;CRK;PAQR3;AGO3;AGO4;ERBB2;FGD1;RASA3;PHLPP2;TNRC6B;PSME4;ARHGEF18;RICTOR;AGO1;TNRC6A;RAPGEF1;GRIN2C;IKBKB;IL5RA;JAK1;KRAS;MARK3;MDM2;NCAM1;NF1;PCSK5;PDGFRB;PIK3CA;PIK3R1;PRKACB;PRKCA;PSMA3;PSMB4;PSMD5;PTEN;RASGRF2;RPS6KA3;SOS2;SPTB;BRAF;BRAP;CUL3;ARHGEF7;CD19
GO:1902533	0.00123774	1.40889	78.5959	105	962	positive regulation of intracellular signal transduction	BCL2L11;TENM1;ARFGEF1;HEXIM1;MAP3K2;FRS2;MAP4K5;CD300A;CHUK;OSBPL8;CCR7;ADORA2B;ABRA;CRK;MIB2;RC3H1;PAQR3;GPR183;MUC20;ERBB2;ERCC6;ERN1;FGR;RASA3;TNIK;FLNA;PSME4;PLCB1;PUM2;ZDHHC17;SIRT1;CLCF1;PIK3R5;ALK;RICTOR;DSTYK;PTPN22;ABL2;RAPGEF1;HIPK2;GRIN2C;HTR6;IGF1R;IKBKB;IL5RA;IL6R;IL6ST;JAK1;KRAS;LYN;ARRB1;MARK3;NCAM1;ATM;NF1;NODAL;PLCE1;PDGFRB;PKD2;ATR;SEMA4C;PRR5;PRKAA1;PRKCA;PRKCB;PRKCQ;ZC3HAV1;PS…
GO:0000963	0.00126951	15.028	0.571904	4	7	mitochondrial RNA processing	TRMT61B;FASTKD5;SUPV3L1;PNPT1
GO:0035735	0.00126951	15.028	0.571904	4	7	intraciliary transport involved in cilium morphogenesis	SSX2IP;PCM1;TTC21B;IFT74
GO:0030097	0.00131875	1.47094	58.9061	82	721	hemopoiesis	WASF2;KLF2;ARIH2;N4BP2L2;LILRB1;CHUK;CCR7;ANKRD54;GAB3;RC3H1;ACE;PAPD4;GPR183;ERBB2;ETV6;RTKN2;FECH;PRRC2C;PLCL2;KIAA0922;CLCF1;PATZ1;SSBP3;GABPA;HEATR9;PTPN22;ABL2;FOXP1;ATP11C;FLVCR1;HIPK2;TMOD2;TBX21;IL7R;ITGA4;ITGAM;ITGB1;LYN;SMAD5;MYC;ATM;NF1;NFE2L2;SLC11A2;PIK3R1;PIP4K2A;PLEK;ATP7A;HERC6;CHD7;PRKCA;KMT2E;RARG;SMAP1;RORA;SATB1;PRDM1;SOS2;SPTB;BRAF;STAT5B;ZFP36L2;TCF7;TFRC;TGFBR3;THRA;TXK;ZBT…
GO:0002520	0.00132867	1.44441	65.7689	90	805	immune system development	BCL2L11;WASF2;KLF2;ARIH2;N4BP2L2;LILRB1;CHUK;CCR7;ANKRD54;GAB3;RC3H1;ACE;RNF168;PAPD4;GPR183;ERBB2;ETV6;RTKN2;FECH;PRRC2C;PLCL2;KIAA0922;CLCF1;PATZ1;SSBP3;GABPA;HEATR9;PTPN22;ABL2;FOXP1;ATP11C;FLVCR1;HIPK2;TMOD2;TBX21;IL7R;ITGA4;ITGAM;ITGB1;NUGGC;LYN;SMAD3;SMAD5;MYC;ATM;NF1;NFE2L2;SLC11A2;PIK3R1;PIP4K2A;PLEK;ATP7A;HERC6;CHD7;PRKCA;KMT2E;RARG;SMAP1;RORA;SATB1;PRDM1;SOS2;SPTB;BRAF;TROVE2;STAT5B;ZFP…
GO:0002376	0.0013554	1.25531	210.461	250	2576	immune system process	BCL2L11;TSPAN32;WASF2;TENM1;ADAM10;KLF2;BTN3A3;ARIH2;N4BP2L2;VAV3;IPO7;PROCR;POLR3F;TXNIP;MASP2;NCKAP1;FRS2;LILRB1;LILRA1;BTN3A2;CD300A;CHUK;ADCY9;THEM4;CCR7;CMKLR1;ANKRD54;ADORA2B;CR1;ATF2;CREBBP;GAB3;CRK;RC3H1;BTLA;CX3CR1;PAQR3;SBSPON;CD55;ACE;RNF168;PAPD4;DHX36;TSC22D3;GPR183;S1PR1;AGO3;AGO4;A2M;ERBB2;ETV6;RTKN2;FCGR3A;FECH;FGR;RASA3;NLRP1;KLRK1;PHLPP2;TNIK;TNRC6B;PSME4;PRRC2C;PLCL2;PLCB1;KIAA…
GO:0031050	0.00136368	5.26736	1.79741	7	22	dsRNA fragmentation	AGO3;AGO4;ZCCHC11;AGO1;SMAD3;METTL3;PRKRA
GO:0070918	0.00136368	5.26736	1.79741	7	22	production of small RNA involved in gene silencing by RNA	AGO3;AGO4;ZCCHC11;AGO1;SMAD3;METTL3;PRKRA
GO:0048584	0.00140158	1.28615	160.623	196	1966	positive regulation of response to stimulus	BCL2L11;TOB1;WASF2;TENM1;ADAM10;GDF11;VAV3;ARFGEF1;HEXIM1;POLR3F;MAP3K2;MASP2;NCKAP1;FRS2;LILRB1;MLLT11;MAP4K5;CD300A;CHUK;OSBPL8;CCR7;CMKLR1;ADORA2B;ABRA;CR1;ATF2;CREBBP;CRK;MIB2;MPP7;RC3H1;PAQR3;CREBRF;CD55;RNF168;GPR183;S1PR1;A2M;MUC20;ERBB2;ERCC6;ERN1;FCGR3A;FGR;RASA3;AAK1;KLRK1;TNIK;FLNA;KANK1;PSME4;PLCL2;PLCB1;FBXW11;PUM2;ZDHHC17;SIRT1;CLCF1;PIK3R5;DDX58;ALK;RICTOR;DSTYK;LDLRAP1;IFT172;PTPN…
GO:0016043	0.00154354	1.19086	483.259	534	5915	cellular component organization	AKT3;BCL2L11;TSPAN32;LRPPRC;FRY;AASS;WASF2;TENM1;ADAM10;USPL1;RASGRP2;STAG1;KLF2;ATP8A1;ARIH2;VAV3;TIMM44;SLC9A6;ARFGEF2;ARFGEF1;CDC42EP3;GNA13;AVIL;SLC12A7;MGEA5;STAG2;HBS1L;NCKAP1;IQGAP2;FRS2;LILRB1;BRD8;MLLT11;CHD1;CNTRL;AP4S1;PSIP1;SEC23IP;SEC63;CD300A;BTBD9;FMNL2;ESCO1;OSBPL8;TMEM123;FCHO2;GRIN3A;THEM4;SSX2IP;TPP1;AEBP2;CCR7;WHAMM;KIF19;SEZ6;MRPL10;UHMK1;COL16A1;COPB1;JMY;GRPEL2;WDR36;SRSF12…
GO:0070925	0.00154869	1.54496	43.2196	63	529	organelle assembly	SEC23IP;SSX2IP;UBXN2B;NEK7;RC3H1;SASS6;DDX6;PATL2;PIKFYVE;ICK;CNOT1;TTLL5;FLNA;CLASP1;PUM2;CNOT6L;PAN3;NOCT;C2CD3;SENP6;WIPI2;TTLL3;IFT172;DISC1;TMOD2;UBQLN1;AGFG1;ITGB1;ABLIM1;MYH10;MYH11;PCM1;NME8;BIN2;PDGFRB;PIP4K2A;HAUS6;ATG2B;CNOT6;WDR35;IFT80;CEP126;WDR19;BBS2;RFX3;RPS5;ATXN2;DNAI2;C5orf42;SPEF2;IFT74;CEP63;TUBB1;EIF2A;CFLAR;ATG12;VPS4B;FEZ1;ULK2;CCP110;ATG13;RB1CC1;PAN2
GO:0048585	0.00163089	1.34229	105.802	135	1295	negative regulation of response to stimulus	TOB1;MGEA5;LILRB1;DUSP14;CD300A;STK38;PIK3IP1;GRIN3A;TRABD2A;CR1;RC3H1;CX3CR1;PAQR3;CREBRF;CD55;UBR1;A2M;RASA3;KLRK1;CNOT1;SPG20;CLASP2;KANK1;PSME4;PLCL2;KIAA0922;FBXW11;UBR2;CLASP1;SIRT1;RNF169;PTPN22;LATS2;ABL2;FOXP1;GCLM;GLG1;BCL9L;ANGPT2;RAPGEF1;HIPK2;NR3C1;UBQLN1;IGF1R;IL6ST;IL7R;ITGA6;ITGB1;ARNTL;LYN;ARRB1;SMAD3;MDM2;MYC;NF1;NFE2L2;NODAL;NPC1;NT5E;ATP2B4;OPA1;UBR5;PDE3B;CTDSPL2;TRIM33;PER1;…
GO:0044344	0.00163216	1.70046	27.0429	43	331	cellular response to fibroblast growth factor stimulus	FRS2;CHUK;ADCY9;THEM4;PAQR3;AGO3;AGO4;ERBB2;RASA3;PHLPP2;TNRC6B;PSME4;RICTOR;DSTYK;AGO1;TNRC6A;GRIN2C;IL5RA;JAK1;KRAS;MARK3;MDM2;NCAM1;NF1;PDGFRB;PIK3CA;PIK3R1;PRKACB;PRKCA;SULF2;PSMA3;PSMB4;PSMD5;PTEN;RASGRF2;SPTB;BRAF;BRAP;CUL3;MKNK1;RUNX2;NOG;CD19
GO:0070936	0.00166839	3.27213	4.00333	11	49	protein K48-linked ubiquitination	MARCH6;ARIH2;KLHL3;UBE2D4;PELI1;HACE1;TTC3;UBE2H;RNF146;ITCH;UBE2Q2
GO:0007010	0.00167038	1.37926	85.4588	112	1046	cytoskeleton organization	TSPAN32;FRY;WASF2;TENM1;ARFGEF1;CDC42EP3;AVIL;NCKAP1;IQGAP2;FMNL2;SSX2IP;CCR7;WHAMM;KIF19;JMY;CRK;NEK7;SH3D19;CEP120;SASS6;S1PR1;EFNA5;EPB41;FGD1;PALLD;USP33;TNIK;ARHGAP26;TTLL5;CLASP2;FLNA;KANK1;SYNE2;CLASP1;SYNM;SYNE1;ARHGEF18;RHOQ;RICTOR;BRWD3;MAP7D2;C2CD3;SENP6;TTLL3;IFT172;CHORDC1;ABL2;DISC1;GPM6B;FRYL;TMOD2;AGFG1;IKBKB;ITGB1;ABLIM1;ARRB1;SMAD3;MAP1B;MYO1F;MYH10;MYH11;NF1;PCM1;PLCE1;NIN;PDGF…
GO:0023056	0.00167114	1.31434	125.655	157	1538	positive regulation of signaling	BCL2L11;TOB1;TENM1;GDF11;VAV3;ARFGEF1;HEXIM1;MGEA5;MAP3K2;FRS2;MLLT11;MAP4K5;CD300A;CHUK;OSBPL8;CCR7;ADORA2B;ABRA;CRK;MIB2;MPP7;RC3H1;CX3CR1;PAQR3;CREBRF;GPR183;MUC20;ERBB2;ERCC6;ERN1;FGR;RASA3;AAK1;TNIK;FLNA;KANK1;PSME4;PLCB1;PUM2;ZDHHC17;SIRT1;CLCF1;PIK3R5;ALK;RICTOR;DSTYK;LDLRAP1;IFT172;PTPN22;ABL2;NSG1;DISC1;RAPGEF1;HIPK2;GRIN2C;TMOD2;GZMB;HTR6;IGF1R;BMP8A;IKBKB;IL5RA;IL6R;IL6ST;ITGA5;ITGB3;J…
GO:0033674	0.00167241	1.49511	50.8994	72	623	positive regulation of kinase activity	TENM1;VAV3;MAP3K2;FRS2;MAP4K5;CD300A;OSBPL8;ADCY9;CCR7;ADORA2B;CRK;CACUL1;PAQR3;ACE;EFNA5;MUC20;ERBB2;ERCC6;ERN1;FGR;RASA3;TNIK;PSME4;ADNP;SIRT1;PIK3R5;ALK;DSTYK;RAPGEF1;GRIN2C;IL5RA;IL6R;ITGB3;JAK1;KRAS;LYN;ARRB1;MARK3;NCAM1;NF1;ATP2B4;PLCE1;PDGFRB;PIK3CA;PKD2;STRADB;PRKAA1;PRKACB;PSMA3;PSMB4;PSMD5;CEMIP;PXN;RASGRF2;PROK2;SPTB;BRAF;TGFB3;CARD14;CCNL2;AXIN1;BRAP;FZD4;CUL3;MADD;PDE5A;CCNC;CCNT1;MA…
GO:0034504	0.00176853	1.71597	25.5723	41	313	protein localization to nucleus	TOB1;IPO7;TXNIP;OSBPL8;ABRA;TOR1AIP2;PIKFYVE;FLNA;KANK1;SYNE2;FBXW11;SYNE1;SIRT1;MORC3;DDX58;IPO5;ARNTL;SMAD3;MDM2;MXI1;NF1;NODAL;UBR5;PIK3R1;PKD2;PRKCQ;RANBP2;TGFB3;THRA;XPO1;ZBTB16;NUP214;AXIN1;AXIN2;DYRK2;AKR1C3;CBLB;IL18R1;MCM3AP;EIF2AK3;LITAF
GO:0043171	0.00182351	4.93783	1.87911	7	23	peptide catabolic process	TPP1;ACE;ANPEP;IDE;LNPEP;RNPEP;ERAP2
GO:0071310	0.00182987	1.26406	179.986	216	2203	cellular response to organic substance	BCL2L11;TOB1;KLF2;VAV3;SLC9A6;FRS2;LILRB1;AKAP13;SEC63;CHUK;OSBPL7;OSBPL8;FBXO32;ADCY9;THEM4;TPP1;CCR7;CMKLR1;COL16A1;CPT1A;CRK;CX3CR1;PAQR3;CREBRF;CD55;ABCA1;AGO3;AGO4;EFNA5;UBR1;EIF4B;ERBB2;ERN1;EXTL3;FECH;FGD1;FGR;RASA3;PHLPP2;WDTC1;SPG20;TNRC6B;KANK1;PSME4;MLC1;PLCB1;FBXW11;UBR2;ZCCHC11;ARHGEF18;SIRT1;RHOQ;CLCF1;RICTOR;DSTYK;RAB11FIP5;PTPN22;AGO1;LATS2;ABL2;TNRC6A;GLG1;BCL9L;GPR22;ANGPT2;RAPG…
GO:0070664	0.00183594	2.731	5.88244	14	72	negative regulation of leukocyte proliferation	LILRB1;CD300A;RC3H1;BTLA;ERBB2;KIAA0922;GNRH1;LYN;ATM;PELI1;PRDM1;ITCH;PDE5A;CBLB
GO:0006508	0.00185501	1.3092	126.881	158	1553	proteolysis	BCL2L11;ADAM10;USPL1;MARCH6;ARIH2;MGEA5;MASP2;WWP1;PRSS23;OSBPL7;TPP1;TRABD2A;UBR3;CPD;CR1;UBXN2B;CACUL1;FAM76B;CTSO;SH3D19;USP54;CD55;ACE;RNF168;UBR1;A2M;NLRP1;FBXO21;USP33;METAP1;PSME4;OTUD3;AGTPBP1;FBXW11;UBR2;USP24;SIRT1;CAPN7;C2CD3;SENP6;IFT172;FBXW2;FBXL3;KLHL3;FBXO3;DISC1;GLG1;ANPEP;MYLIP;UBQLN1;GZMB;HSPE1;IDE;LNPEP;ARNTL;ARRB1;SMAD3;ADAM11;MDM2;CAPN14;MYC;NAIP;ATM;NFE2L2;NODAL;SLC11A2;CEL…
GO:0051254	0.00198031	1.31305	121.652	152	1489	positive regulation of RNA metabolic process	YAF2;TOB1;STAG1;KLF2;NFAT5;STAG2;MAP3K2;LILRB1;MLLT11;CHD1;PSIP1;KLF12;CHUK;JMY;NCOA7;ABRA;ATF2;CREBBP;ZBTB49;DHX36;S1PR1;ELK3;ERBB2;ERCC6;ERN1;ETV4;ETV6;BPTF;FOXK1;CNOT1;ZNF292;TNRC6B;RAD54L2;PLCB1;FBXW11;ICE1;SIRT1;RHOQ;DDX58;PATZ1;SSBP3;ALK;GABPA;NIPBL;SS18L1;AGO1;BCL9L;TSSK4;HIPK2;NR3C1;TBX21;PRMT2;HSF2;IKBKB;ITGA6;KRAS;ABLIM1;ARNTL;ARRB1;SMAD3;SMAD5;SMAD9;MYBL1;MYC;MYO6;NCBP1;NFIA;NFE2;NFE2L…
GO:0031122	0.00202323	3.42395	3.51312	10	43	cytoplasmic microtubule organization	KIF19;CEP120;CLASP1;IFT172;PCM1;CEP126;SPAST;AXIN1;HOOK3;CRIPT
GO:0000957	0.00204383	33.7923	0.326802	3	4	mitochondrial RNA catabolic process	LRPPRC;SUPV3L1;PNPT1
GO:0000960	0.00204383	33.7923	0.326802	3	4	regulation of mitochondrial RNA catabolic process	LRPPRC;SUPV3L1;PNPT1
GO:0034454	0.00204383	33.7923	0.326802	3	4	microtubule anchoring at centrosome	PCM1;NIN;HOOK3
GO:0010648	0.00205085	1.35334	93.9556	121	1150	negative regulation of cell communication	TOB1;DUSP14;CD300A;STK38;PIK3IP1;TRABD2A;CX3CR1;PAQR3;CREBRF;UBR1;RASA3;CNOT1;SPG20;KANK1;PSME4;PLCL2;KIAA0922;FBXW11;UBR2;ADNP;SIRT1;RAB11FIP5;PTPN22;LATS2;ABL2;FOXP1;GCLM;GLG1;GPM6B;BCL9L;RAPGEF1;HIPK2;NR3C1;UBQLN1;IGF1R;BMP8A;IL6ST;ITGA6;ITGB1;ARNTL;LYN;ARRB1;SMAD3;MDM2;MYC;NF1;NFE2L2;NODAL;NPC1;ATP2B4;OPA1;PDE3B;CTDSPL2;TRIM33;PER1;PLEK;RNF43;PPP1CB;USP47;PPP2R3A;SYNJ2BP;STRADB;PRKAA1;PRKACB;…
GO:2000145	0.002059	1.48116	51.3079	72	628	regulation of cell motility	ADAM10;ATP8A1;GNA13;CD300A;OSBPL8;SSX2IP;CCR7;CMKLR1;CCSAP;PODN;CX3CR1;ACE;S1PR1;SPATA13;FGR;KLRK1;CLASP2;KANK1;SYNE2;PLCB1;CLASP1;CAPN7;DDX58;ABL2;FOXP1;GNRH1;ANGPT2;IGF1R;IL6R;ITGA2B;ITGA4;ITGB3;MIA3;LAMB1;ARHGAP5;LYN;SMAD3;MYO1F;NF1;NODAL;PDE4D;PDGFRB;PIK3R1;PPBP;ELP3;PPP2R3A;SYNJ2BP;PRKCA;CEMIP;PTEN;HACE1;ZSWIM6;PTPRJ;BBS2;RAP2B;RPS6KB1;CXCL5;SELL;BMPR2;SORL1;BRAF;TACR1;THBS4;VCL;MMP28;MMRN2;…
GO:0051172	0.00209284	1.31192	120.917	151	1480	negative regulation of nitrogen compound metabolic process	ZBTB33;ZNF559-ZNF177;LRPPRC;YAF2;TOB1;N4BP2L2;HEXIM1;TXNIP;STAG2;WWP1;ZHX1;KLF12;AEBP2;CMKLR1;SRSF12;CREBBP;CREBRF;ZNF425;RNF168;TSC22D3;AGO3;AGO4;PATL2;ELK3;ELK4;ETV6;BPTF;FOXK1;ZHX2;CNOT1;WDTC1;FLNA;PLCB1;PDS5A;FBXW11;UBR2;FMR1;SIRT1;PATZ1;ZMYND8;CNOT6L;RNF169;GABBR1;GABPA;NIPBL;ZBTB20;AGO1;FOXP1;TNRC6A;HIPK2;TFCP2L1;PRMT2;IGF1R;IREB2;PAIP2B;ARNTL;ARRB1;MXD1;SMAD3;MDM2;MDM4;MXI1;MYC;NFIA;NFIL3;…
GO:0032231	0.00210428	2.68453	5.96414	14	73	regulation of actin filament bundle assembly	WASF2;S1PR1;CLASP2;CLASP1;SMAD3;PIK3R1;PLEK;PRKCQ;BRAF;TACR1;TSC1;ALMS1;PPFIA1;MTSS1
GO:2000113	0.00211445	1.32973	107.436	136	1315	negative regulation of cellular macromolecule biosynthetic process	ZBTB33;ZNF559-ZNF177;YAF2;TOB1;N4BP2L2;HEXIM1;TXNIP;MGEA5;STAG2;WWP1;ZHX1;KLF12;AEBP2;CMKLR1;CREBBP;CREBRF;ZNF425;RNF168;TSC22D3;AGO3;AGO4;PATL2;ELK3;ELK4;ETV6;BPTF;FOXK1;ZHX2;CNOT1;WDTC1;FLNA;PLCB1;PDS5A;FBXW11;UBR2;FMR1;SIRT1;PATZ1;ZMYND8;CNOT6L;GABPA;NIPBL;ZBTB20;AGO1;FOXP1;TNRC6A;HIPK2;TFCP2L1;PRMT2;IGF1R;IREB2;PAIP2B;ARNTL;ARRB1;MXD1;SMAD3;MDM2;MDM4;MXI1;MYC;NFIA;NFIL3;NODAL;ORC2;ZNF639;PHF2…
GO:0030168	0.00211702	1.79753	20.3434	34	249	platelet activation	TSPAN32;RASGRP2;VAV3;GNA13;DGKK;CRK;A2M;F2RL2;FLNA;METAP1;PIK3R5;HBB;TREML1;ITGA2B;ITGB3;LYN;ARRB1;MPL;GP6;PIK3C2A;PIK3CA;PIK3R1;PLEK;PPBP;PRKCA;PRKCB;PRKCQ;RAP1B;RAP2B;STXBP3;TGFB3;VCL;DGKD;ACTN1
GO:0051017	0.00215452	2.26577	9.31386	19	114	actin filament bundle assembly	WASF2;S1PR1;CLASP2;CLASP1;ABL2;ARRB1;SMAD3;PIK3R1;PLEK;PRKCQ;BRAF;TACR1;TSC1;ALMS1;CUL3;PPFIA1;GAS7;ACTN1;MTSS1
GO:0051169	0.00216994	1.59736	33.9057	51	415	nuclear transport	TOB1;IPO7;TXNIP;AKAP13;UHMK1;ANKRD54;ABRA;MLXIP;SMG1;FLNA;KANK1;XPO6;FBXW11;SIRT1;DDX58;UPF2;SETD2;AGFG1;IPO5;ARNTL;SMAD3;MXI1;NCBP1;NF1;NODAL;UBR5;CTDSPL2;PIK3R1;PKD2;STRADB;NUP133;PRKCQ;RANBP2;SRSF6;TCF7L2;TGFB3;THRA;TSC1;WRN;XPO1;NUP214;DUSP16;AXIN1;AXIN2;DYRK2;AKR1C3;CBLB;IL18R1;MCM3AP;LITAF;NUP153
GO:0071774	0.0021802	1.67088	27.4514	43	336	response to fibroblast growth factor	FRS2;CHUK;ADCY9;THEM4;PAQR3;AGO3;AGO4;ERBB2;RASA3;PHLPP2;TNRC6B;PSME4;RICTOR;DSTYK;AGO1;TNRC6A;GRIN2C;IL5RA;JAK1;KRAS;MARK3;MDM2;NCAM1;NF1;PDGFRB;PIK3CA;PIK3R1;PRKACB;PRKCA;SULF2;PSMA3;PSMB4;PSMD5;PTEN;RASGRF2;SPTB;BRAF;BRAP;CUL3;MKNK1;RUNX2;NOG;CD19
GO:0061448	0.00223545	1.827	18.8728	32	231	connective tissue development	ATF2;SPG20;GLG1;BMP8A;MIA3;ACAT1;SMAD3;SMAD5;SMAD9;PDGFRB;PIK3CA;ATP7A;PRKCA;CSGALNACT1;SULF2;IFT80;ARRDC3;BBS2;RARB;RARG;FBXW4;BMPR2;THRA;ZBTB16;KIAA1715;AXIN2;ARID5B;RUNX2;RUNX3;NOG;EIF2AK3;ZNF516
GO:0001655	0.00224273	1.69064	25.8991	41	317	urogenital system development	BCL2L11;FEM1B;GDF11;FRS2;SEC63;RDH10;ACE;NIPBL;KLHL3;AQP11;ANGPT2;IGF1R;ITGA6;KCNJ1;ACAT1;ARG2;SMAD3;SMAD5;SMAD9;MYC;NF1;PLCE1;PCSK5;PDGFRB;PKD2;PLAG1;SULF2;PTCH1;PTEN;RARB;RARG;THRA;TSC1;ZBTB16;ARID5B;DCHS1;SGPL1;DLG5;NOG;ACVR2B;MTSS1
GO:0002682	0.00225693	1.3067	122.959	153	1505	regulation of immune system process	TSPAN32;WASF2;ADAM10;N4BP2L2;VAV3;POLR3F;MASP2;NCKAP1;FRS2;LILRB1;LILRA1;CD300A;CHUK;THEM4;CCR7;CMKLR1;ANKRD54;ADORA2B;CR1;ATF2;CREBBP;CRK;RC3H1;BTLA;PAQR3;CD55;ACE;TSC22D3;GPR183;AGO3;AGO4;A2M;ERBB2;FCGR3A;FGR;RASA3;KLRK1;PHLPP2;TNIK;TNRC6B;PSME4;PLCL2;PLCB1;KIAA0922;FBXW11;PUM2;SIRT1;CLCF1;DDX58;RICTOR;GABPA;ELMOD2;PTPN22;AGO1;SIGLEC7;FOXP1;SIGLEC9;TNRC6A;GNRH1;ATP11C;GRIN2C;CLEC2D;UBQLN1;TBX21…
GO:0007266	0.00226673	2.03143	12.9087	24	158	Rho protein signal transduction	VAV3;CDC42EP3;GNA13;AKAP13;CHUK;ABRA;ABCA1;SPATA13;FGD1;KANK1;DNMBP;ARHGEF18;PLEKHG3;ARHGEF26;ABL2;ITGB1;ARHGAP5;ARRB1;STRADB;RASGRF2;SOS2;CUL3;ARHGEF7;ADGRG1
GO:0007045	0.00233672	2.77401	5.39224	13	66	cell-substrate adherens junction assembly	WHAMM;COL16A1;EFNA5;CLASP2;CLASP1;GPM6B;SMAD3;PTEN;PTPRJ;PXN;TSC1;ACTN1;ARHGEF7
GO:0048041	0.00233672	2.77401	5.39224	13	66	focal adhesion assembly	WHAMM;COL16A1;EFNA5;CLASP2;CLASP1;GPM6B;SMAD3;PTEN;PTPRJ;PXN;TSC1;ACTN1;ARHGEF7
GO:1901888	0.00233672	2.77401	5.39224	13	66	regulation of cell junction assembly	COL16A1;ACE;EFNA5;CLASP2;CLASP1;GPM6B;RAPGEF1;IKBKB;SMAD3;PTEN;PTPRJ;RAP1B;TSC1
GO:0009890	0.00239488	1.30754	120.427	150	1474	negative regulation of biosynthetic process	ZBTB33;ZNF559-ZNF177;YAF2;TOB1;N4BP2L2;HEXIM1;TXNIP;MGEA5;STAG2;LILRB1;WWP1;ZHX1;KLF12;AEBP2;CMKLR1;CREBBP;CREBRF;ZNF425;RNF168;TSC22D3;AGO3;AGO4;PATL2;ELK3;ELK4;ETV6;BPTF;FOXK1;ZHX2;CNOT1;WDTC1;FLNA;PLCB1;PDS5A;FBXW11;UBR2;FMR1;SIRT1;PATZ1;ZMYND8;CNOT6L;GABBR1;GABPA;NIPBL;ZBTB20;AGO1;FOXP1;TNRC6A;HIPK2;TFCP2L1;PRMT2;IGF1R;IL6R;IREB2;ITGB3;PAIP2B;ARNTL;ARRB1;MXD1;SMAD3;MDM2;MDM4;MXI1;MYC;NFIA;NFI…
GO:0008334	0.00239499	4.64706	1.96081	7	24	histone mRNA metabolic process	PAPD4;DCP2;NCBP1;ATM;XRN1;MTPAP;PAPD5
GO:0046631	0.00250419	2.29042	8.74196	18	107	alpha-beta T cell activation	LILRB1;CD300A;RC3H1;BTLA;CD55;ABL2;FOXP1;ATP7A;PRKCQ;RORA;SATB1;BRAF;TCF7;TXK;ZBTB16;ITCH;CBLB;IL18R1
GO:0016570	0.00265565	1.58717	33.4155	50	409	histone modification	MGEA5;BRD8;ATF2;CREBBP;RNF168;ELK4;SETD1B;UBR2;SIRT1;PADI4;NIPBL;KANSL1;SETD2;PRMT2;ARRB1;ATM;UBR5;ARID4B;PER1;ING3;ELP3;PRKAA1;PRKCA;PRKCB;KDM3A;KMT2E;SMARCAD1;EP400;SATB1;ATXN7;TBL1X;KDM6A;PRDM2;SAP130;SUV39H2;NAA50;KDM7A;BAP1;SETDB2;WDR75;CUL4B;KDM2B;NCOA1;KAT2B;PAXBP1;CLOCK;MORF4L2;SETD1A;USP15;USP3
GO:0031054	0.00266363	7.04727	1.06211	5	13	pre-miRNA processing	AGO3;AGO4;ZCCHC11;AGO1;PRKRA
GO:0009611	0.00270821	1.36297	83.1711	108	1018	response to wounding	TSPAN32;RASGRP2;VAV3;PROCR;ARFGEF1;GNA13;AKAP10;CCR7;STXBP5;ADORA2B;CR1;DGKK;CRK;DOCK11;CX3CR1;CD55;A2M;ELK3;STX2;ERBB2;F2RL2;FGR;NLRP1;CLASP2;FLNA;METAP1;KANK1;CLASP1;PIK3R5;RICTOR;B4GALT1;FOXP1;KCNMB3;GLG1;ANGPT2;GRIN2C;HBB;TREML1;IL6ST;ITGA6;ITGA2B;ITGA4;ITGA5;ITGAM;ITGAX;ITGB1;ITGB3;MIA3;KRAS;LYN;ARRB1;SMAD3;MPL;MTR;MYH10;NAIP;NF1;NFE2;NFE2L2;ATP2B1;NT5E;ATP2B4;GP6;PHF21A;PDE3B;PDGFRB;PER1;CF…
GO:0043149	0.00273859	2.59617	6.12754	14	75	stress fiber assembly	WASF2;S1PR1;CLASP2;CLASP1;ARRB1;SMAD3;PIK3R1;PRKCQ;BRAF;TACR1;TSC1;ALMS1;CUL3;PPFIA1
GO:0023057	0.00274797	1.34279	92.9752	119	1138	negative regulation of signaling	TOB1;DUSP14;CD300A;STK38;PIK3IP1;TRABD2A;CX3CR1;PAQR3;CREBRF;UBR1;RASA3;CNOT1;SPG20;KANK1;PSME4;PLCL2;KIAA0922;FBXW11;UBR2;ADNP;SIRT1;RAB11FIP5;PTPN22;LATS2;ABL2;FOXP1;GCLM;GLG1;GPM6B;BCL9L;RAPGEF1;HIPK2;NR3C1;UBQLN1;IGF1R;BMP8A;IL6ST;ITGA6;ITGB1;ARNTL;LYN;ARRB1;SMAD3;MDM2;MYC;NF1;NFE2L2;NODAL;ATP2B4;OPA1;PDE3B;CTDSPL2;TRIM33;PER1;PLEK;RNF43;PPP1CB;USP47;PPP2R3A;SYNJ2BP;STRADB;PRKAA1;PRKACB;SCYL2…
GO:0061515	0.00275998	3.03211	4.24843	11	52	myeloid cell development	WASF2;KLF2;LILRB1;FOXP1;FLVCR1;TMOD2;ITGAM;SLC11A2;PIP4K2A;C6orf25;L3MBTL3
GO:0006913	0.00279166	1.58265	33.4972	50	410	nucleocytoplasmic transport	TOB1;IPO7;TXNIP;AKAP13;UHMK1;ANKRD54;ABRA;MLXIP;SMG1;FLNA;KANK1;XPO6;FBXW11;SIRT1;DDX58;UPF2;SETD2;AGFG1;IPO5;ARNTL;SMAD3;MXI1;NCBP1;NF1;NODAL;UBR5;CTDSPL2;PIK3R1;PKD2;STRADB;NUP133;PRKCQ;RANBP2;SRSF6;TCF7L2;TGFB3;THRA;TSC1;XPO1;NUP214;DUSP16;AXIN1;AXIN2;DYRK2;AKR1C3;CBLB;IL18R1;MCM3AP;LITAF;NUP153
GO:0033144	0.00279458	3.92683	2.53272	8	31	negative regulation of intracellular steroid hormone receptor signaling pathway	CNOT1;SIRT1;FOXP1;ARNTL;NODAL;PER1;PIAS2;CLOCK
GO:0010558	0.00285029	1.30936	113.727	142	1392	negative regulation of macromolecule biosynthetic process	ZBTB33;ZNF559-ZNF177;YAF2;TOB1;N4BP2L2;HEXIM1;TXNIP;MGEA5;STAG2;LILRB1;WWP1;ZHX1;KLF12;AEBP2;CMKLR1;CREBBP;CREBRF;ZNF425;RNF168;TSC22D3;AGO3;AGO4;PATL2;ELK3;ELK4;ETV6;BPTF;FOXK1;ZHX2;CNOT1;WDTC1;FLNA;PLCB1;PDS5A;FBXW11;UBR2;FMR1;SIRT1;PATZ1;ZMYND8;CNOT6L;GABPA;NIPBL;ZBTB20;AGO1;FOXP1;TNRC6A;HIPK2;TFCP2L1;PRMT2;IGF1R;IL6R;IREB2;ITGB3;PAIP2B;ARNTL;ARRB1;MXD1;SMAD3;MDM2;MDM4;MXI1;MYC;NFIA;NFIL3;NODA…
GO:0048701	0.00289958	3.22787	3.67652	10	45	embryonic cranial skeleton morphogenesis	RDH10;NIPBL;SETD2;SMAD3;NODAL;WDR19;TGFB3;SPEF2;GRHL2;RUNX2
GO:0034249	0.00290609	2.31873	8.17005	17	100	negative regulation of cellular amide metabolic process	TOB1;AGO3;AGO4;PATL2;CNOT1;FMR1;CNOT6L;AGO1;TNRC6A;IREB2;PAIP2B;PRKAA1;METTL3;SORL1;TSC1;EIF2AK3;PUM1
GO:0018205	0.00291836	1.6213	29.4939	45	361	peptidyl-lysine modification	USPL1;STAG1;MGEA5;STAG2;BRD8;ATF2;CREBBP;RNF168;SETD1B;SIRT1;SENP6;KANSL1;SETD2;ARRB1;MDM2;ARID4B;PER1;ATP7A;SETD4;ING3;ELP3;NUP133;KDM3A;KMT2E;EP400;RAD52;RANBP2;KDM6A;WRN;PRDM2;SAP130;VCPKMT;SUV39H2;PHC3;NUP214;NAA50;SETDB2;WDR75;NCOA1;KAT2B;PIAS2;CLOCK;MORF4L2;SETD1A;NUP153
GO:0071840	0.00293922	1.17611	493.553	541	6041	cellular component organization or biogenesis	AKT3;BCL2L11;TSPAN32;LRPPRC;FRY;AASS;WASF2;TENM1;ADAM10;USPL1;RASGRP2;STAG1;KLF2;ATP8A1;ARIH2;VAV3;TIMM44;SLC9A6;ARFGEF2;ARFGEF1;CDC42EP3;GNA13;AVIL;SLC12A7;MGEA5;STAG2;HBS1L;NCKAP1;IQGAP2;FRS2;LILRB1;BRD8;MLLT11;CHD1;CNTRL;AP4S1;PSIP1;SEC23IP;SEC63;CD300A;BTBD9;FMNL2;ESCO1;OSBPL8;TMEM123;FCHO2;GRIN3A;THEM4;SSX2IP;TPP1;AEBP2;CCR7;WHAMM;KIF19;SEZ6;MRPL10;UHMK1;COL16A1;COPB1;JMY;GRPEL2;WDR36;SRSF12…
GO:0008286	0.00301806	1.64798	27.1246	42	332	insulin receptor signaling pathway	FRS2;OSBPL8;THEM4;PAQR3;EIF4B;ERBB2;RASA3;KANK1;PSME4;SIRT1;RHOQ;GRIN2C;IDE;IGF1R;IL5RA;JAK1;KRAS;MARK3;NCAM1;NF1;PDE3B;PDGFRB;PIK3C2A;PIK3CA;PIK3R1;STRADB;PRKAA1;PRKCA;PRKCB;PRKCQ;PSMA3;PSMB4;PSMD5;PTPRE;RASGRF2;RPS6KB1;ZNF106;SPTB;BRAF;TSC1;BRAP;CUL3
GO:0050900	0.00304295	1.63669	27.9416	43	342	leukocyte migration	ADAM10;VAV3;PROCR;CD300A;CCR7;CMKLR1;CX3CR1;S1PR1;KLRK1;PLCB1;B4GALT1;GLG1;GPR15;ANGPT2;TBX21;IL6R;CXCR2;ITGA6;ITGA2B;ITGA4;ITGA5;ITGAM;ITGAX;ITGB1;ITGB3;MIA3;KRAS;LYN;GP6;PDE4D;PIK3CA;PIK3R1;PPBP;PRKCA;S100A8;CXCL5;SELL;STAT5B;TACR1;THBS4;MMP28;EPX;CD47
GO:0002063	0.00309494	4.3886	2.04251	7	25	chondrocyte development	MIA3;SULF2;RARG;BMPR2;AXIN2;RUNX2;EIF2AK3
GO:0061014	0.00314974	5.20629	1.55231	6	19	positive regulation of mRNA catabolic process	TOB1;CNOT1;TNRC6B;ZC3HAV1;ZFP36L2;PNPT1
GO:0021915	0.00316592	1.97202	13.2355	24	162	neural tube development	NCKAP1;TBC1D32;SSBP3;C2CD3;IFT172;SETD2;NF1;NODAL;OPA1;PKD2;SEMA4C;PRKACB;PTCH1;MIB1;WDR19;RARG;TCF7;TSC1;KDM6A;GRHL2;CASP8;KDM2B;DCHS1;NOG
GO:0061572	0.00321916	2.17364	9.64066	19	118	actin filament bundle organization	WASF2;S1PR1;CLASP2;CLASP1;ABL2;ARRB1;SMAD3;PIK3R1;PLEK;PRKCQ;BRAF;TACR1;TSC1;ALMS1;CUL3;PPFIA1;GAS7;ACTN1;MTSS1
GO:0007596	0.00336943	1.48196	45.5072	64	557	blood coagulation	TSPAN32;RASGRP2;VAV3;PROCR;GNA13;AKAP10;STXBP5;DGKK;CRK;DOCK11;A2M;STX2;F2RL2;FGR;FLNA;METAP1;PIK3R5;KCNMB3;GLG1;ANGPT2;HBB;TREML1;ITGA6;ITGA2B;ITGA4;ITGA5;ITGAM;ITGAX;ITGB1;ITGB3;KRAS;LYN;ARRB1;MPL;NFE2;NFE2L2;ATP2B1;ATP2B4;GP6;PHF21A;PDE3B;PIK3C2A;PIK3CA;PIK3R1;PLEK;PPBP;FAM46A;PRKACB;PRKCA;PRKCB;PRKCQ;RAP1B;RAP2B;SELL;RBSN;STXBP3;TGFB3;VCL;C6orf25;KIAA1715;DGKD;PDE5A;ACTN1;CD47
GO:0031327	0.00338516	1.29641	118.793	147	1454	negative regulation of cellular biosynthetic process	ZBTB33;ZNF559-ZNF177;YAF2;TOB1;N4BP2L2;HEXIM1;TXNIP;MGEA5;STAG2;LILRB1;WWP1;ZHX1;KLF12;AEBP2;CMKLR1;CREBBP;CREBRF;ZNF425;RNF168;TSC22D3;AGO3;AGO4;PATL2;ELK3;ELK4;ETV6;BPTF;FOXK1;ZHX2;CNOT1;WDTC1;FLNA;PLCB1;PDS5A;FBXW11;UBR2;FMR1;SIRT1;PATZ1;ZMYND8;CNOT6L;GABBR1;GABPA;NIPBL;ZBTB20;AGO1;FOXP1;TNRC6A;HIPK2;TFCP2L1;PRMT2;IGF1R;IREB2;PAIP2B;ARNTL;ARRB1;MXD1;SMAD3;MDM2;MDM4;MXI1;MYC;NFIA;NFIL3;NODAL;NP…
GO:0045860	0.00342955	1.46266	48.9386	68	599	positive regulation of protein kinase activity	TENM1;MAP3K2;FRS2;MAP4K5;CD300A;OSBPL8;ADCY9;CCR7;ADORA2B;CRK;CACUL1;PAQR3;ACE;EFNA5;MUC20;ERBB2;ERCC6;ERN1;RASA3;TNIK;PSME4;ADNP;SIRT1;PIK3R5;ALK;RAPGEF1;GRIN2C;IL5RA;IL6R;ITGB3;JAK1;KRAS;ARRB1;MARK3;NCAM1;NF1;ATP2B4;PLCE1;PDGFRB;PIK3CA;PKD2;STRADB;PRKAA1;PRKACB;PSMA3;PSMB4;PSMD5;CEMIP;PXN;RASGRF2;PROK2;SPTB;BRAF;TGFB3;CARD14;CCNL2;AXIN1;BRAP;FZD4;CUL3;MADD;PDE5A;CCNC;CCNT1;MAP3K13;ACVR2B;MAP4K4…
GO:0060324	0.00343893	3.138	3.75822	10	46	face development	NIPBL;ITGA4;CHD7;RARG;PLEKHA1;TGFB3;GRHL2;ARID5B;SGPL1;NOG
GO:0008361	0.00343933	1.99026	12.5819	23	154	regulation of cell size	VAV3;SLC12A7;TMEM123;WDR36;WDTC1;RAP1GAP2;SPG20;CLASP2;ADNP;DISC1;IL7R;ARHGAP5;MAP1B;NRCAM;PLEK;PTEN;RARG;SLC12A2;BMPR2;TSC1;ULK2;RB1CC1;SLC12A6
GO:1900077	0.00346359	3.76297	2.61442	8	32	negative regulation of cellular response to insulin stimulus	KANK1;PRKAA1;PRKCA;PRKCB;PRKCQ;PTPRE;RPS6KB1;TSC1
GO:0050790	0.0034675	1.24074	186.114	220	2278	regulation of catalytic activity	BCL2L11;FEM1B;FAM13A;TENM1;RASGRP2;DENND4A;VAV3;IPO7;ARFGEF2;ARFGEF1;CDC42EP3;HEXIM1;TXNIP;GNA13;MAP3K2;IQGAP2;FRS2;RCBTB2;DUSP14;MAP4K5;AKAP13;CD300A;STK38;PIK3IP1;OSBPL8;ADCY9;AGAP1;AGAP4;CCR7;ANKRD54;GRPEL2;STXBP5;ADORA2B;CR1;UBXN2B;CRK;DOCK11;CACUL1;PAQR3;SH3RF2;TOR1AIP2;ACE;S1PR1;EFNA5;A2M;MUC20;DENND6A;ERBB2;ERCC6;ERN1;SPATA13;FGD1;FGR;RASA3;NLRP1;DIS3;KLRK1;WDTC1;MON2;TNIK;ARHGAP26;RAP1GAP…
GO:0038095	0.00349641	1.65425	25.7357	40	315	Fc-epsilon receptor signaling pathway	VAV3;FRS2;CHUK;THEM4;PAQR3;AGO3;AGO4;ERBB2;RASA3;PHLPP2;TNRC6B;PSME4;FBXW11;RICTOR;AGO1;TNRC6A;GRIN2C;IKBKB;IL5RA;JAK1;KRAS;LYN;MARK3;MDM2;NCAM1;NF1;PDGFRB;PIK3CA;PIK3R1;PRKCQ;PSMA3;PSMB4;PSMD5;PTEN;RASGRF2;SPTB;BRAF;BRAP;CUL3;CD19
GO:0010647	0.00353872	1.28539	127.126	156	1556	positive regulation of cell communication	BCL2L11;TOB1;TENM1;GDF11;VAV3;ARFGEF1;HEXIM1;MGEA5;MAP3K2;FRS2;MLLT11;MAP4K5;CD300A;CHUK;OSBPL8;CCR7;ADORA2B;ABRA;CRK;MIB2;MPP7;RC3H1;CX3CR1;PAQR3;CREBRF;GPR183;MUC20;ERBB2;ERCC6;ERN1;FGR;RASA3;AAK1;TNIK;FLNA;KANK1;PSME4;PLCB1;PUM2;ZDHHC17;SIRT1;CLCF1;PIK3R5;ALK;RICTOR;DSTYK;LDLRAP1;IFT172;PTPN22;ABL2;DISC1;RAPGEF1;HIPK2;GRIN2C;TMOD2;GZMB;HTR6;IGF1R;BMP8A;IKBKB;IL5RA;IL6R;IL6ST;ITGA5;ITGB3;JAK1;K…
GO:0060323	0.00354224	3.38785	3.18632	9	39	head morphogenesis	SSBP3;NIPBL;FLVCR1;PLEKHA1;BRAF;TGFB3;ARID5B;SGPL1;NOG
GO:0000956	0.00356988	1.8678	15.6048	27	191	nuclear-transcribed mRNA catabolic process	TOB1;RC3H1;DDX6;PAPD4;DCP2;PATL2;EIF4B;DIS3;CNOT1;SMG1;TNRC6B;CNOT6L;PAN3;NOCT;UPF2;AGO1;GSPT1;NCBP1;ATM;CNOT4;XRN1;MTPAP;CNOT6;RPS5;PAPD5;ZFP36L2;PAN2
GO:0030522	0.00361138	1.67445	24.1834	38	296	intracellular receptor signaling pathway	TXNIP;BRD8;CHUK;NLRP1;CNOT1;PUM2;SIRT1;DDX58;PTPN22;FOXP1;NR3C1;PRMT2;IKBKB;ARNTL;NODAL;UBR5;PDK3;PER1;KDM3A;KMT2E;ERBB2IP;ZC3HAV1;CALCOCO1;RARB;RARG;RORA;THRA;NR2C1;ITCH;CASP8;AKR1C3;NCOA1;PIAS2;MED14;CLOCK;PUM1;MED13;NR1D2
GO:0030032	0.00376399	2.8907	4.41183	11	54	lamellipodium assembly	WASF2;VAV3;NCKAP1;WHAMM;S1PR1;SPATA13;ABLIM1;PXN;VCL;SSH2;ARHGEF7
GO:0065008	0.00383814	1.20155	279.007	318	3415	regulation of biological quality	BCL2L11;TSPAN32;TENM1;RASGRP2;KLF2;ATP8A1;VAV3;SLC9A6;PROCR;ARFGEF1;GNLY;CDC42EP3;GNA13;AVIL;SLC12A7;MGEA5;NCKAP1;IQGAP2;MLLT11;CHD1;RASSF1;AKAP10;CHUK;BTBD9;OSBPL8;TMEM123;ADCY9;THEM4;SLC16A10;TPP1;CCR7;WHAMM;SEZ6;CCSAP;ANKRD54;JMY;WDR36;STXBP5;ADORA2B;CPT1A;ATF2;CREBBP;DGKK;CRK;DOCK11;SESN3;RDH12;SLC30A7;RC3H1;CX3CR1;RDH10;CD55;ACE;DHX36;TSC22D3;ABCA1;S1PR1;EFNA5;A2M;SLC39A11;EPHX2;STX2;ERCC6;E…
GO:0051497	0.00386709	6.26383	1.14381	5	14	negative regulation of stress fiber assembly	WASF2;S1PR1;CLASP2;CLASP1;PPFIA1
GO:0043933	0.00391311	1.22897	201.555	236	2467	macromolecular complex subunit organization	BCL2L11;FRY;AASS;WASF2;TENM1;ARFGEF1;CDC42EP3;AVIL;MGEA5;HBS1L;NCKAP1;IQGAP2;BRD8;CHD1;PSIP1;FCHO2;AEBP2;CCR7;WHAMM;KIF19;MRPL10;COL16A1;JMY;SRSF12;CPT1A;ATF2;CREBBP;NEK7;MPP7;RC3H1;CEP120;DDX6;RNF168;ABCA1;S1PR1;AGO3;AGO4;EFNA5;ARID2;PATL2;ELK4;MUC20;STX2;BPTF;FECH;CNOT1;SETD1B;CLASP2;FLNA;KANK1;MDN1;PSME4;MLC1;UBR2;CLASP1;PUM2;ICE1;SIRT1;SF3B1;ABCA5;PADI4;SSBP3;CNOT6L;RICTOR;PAN3;NOCT;NIPBL;AHC…
GO:0048534	0.00395638	1.40058	62.1741	83	761	hematopoietic or lymphoid organ development	BCL2L11;WASF2;KLF2;ARIH2;N4BP2L2;LILRB1;CHUK;CCR7;ANKRD54;GAB3;RC3H1;ACE;PAPD4;GPR183;ERBB2;ETV6;RTKN2;FECH;PRRC2C;PLCL2;KIAA0922;CLCF1;PATZ1;SSBP3;GABPA;HEATR9;PTPN22;ABL2;FOXP1;ATP11C;FLVCR1;HIPK2;TMOD2;TBX21;IL7R;ITGA4;ITGAM;ITGB1;LYN;SMAD5;MYC;ATM;NF1;NFE2L2;SLC11A2;PIK3R1;PIP4K2A;PLEK;ATP7A;HERC6;CHD7;PRKCA;KMT2E;RARG;SMAP1;RORA;SATB1;PRDM1;SOS2;SPTB;BRAF;STAT5B;ZFP36L2;TCF7;TFRC;TGFBR3;THRA…
GO:0000290	0.00399953	9.01559	0.735305	4	9	deadenylation-dependent decapping of nuclear-transcribed mRNA	DCP2;PATL2;PAN3;NOCT
GO:0032927	0.00399953	9.01559	0.735305	4	9	positive regulation of activin receptor signaling pathway	NODAL;SYNJ2BP;ACVR2A;ACVR2B
GO:0035278	0.00399953	9.01559	0.735305	4	9	negative regulation of translation involved in gene silencing by miRNA	AGO3;AGO4;AGO1;TNRC6A
GO:0040033	0.00399953	9.01559	0.735305	4	9	negative regulation of translation, ncRNA-mediated	AGO3;AGO4;AGO1;TNRC6A
GO:0045974	0.00399953	9.01559	0.735305	4	9	regulation of translation, ncRNA-mediated	AGO3;AGO4;AGO1;TNRC6A
GO:0030334	0.00408893	1.45421	48.4484	67	593	regulation of cell migration	ADAM10;ATP8A1;GNA13;CD300A;OSBPL8;CCR7;CMKLR1;PODN;CX3CR1;ACE;S1PR1;SPATA13;FGR;KLRK1;CLASP2;KANK1;SYNE2;PLCB1;CLASP1;CAPN7;DDX58;FOXP1;GNRH1;ANGPT2;IGF1R;IL6R;ITGA2B;ITGA4;ITGB3;MIA3;LAMB1;ARHGAP5;LYN;SMAD3;MYO1F;NF1;NODAL;PDE4D;PDGFRB;PIK3R1;PPBP;ELP3;SYNJ2BP;PRKCA;CEMIP;PTEN;HACE1;ZSWIM6;PTPRJ;RAP2B;RPS6KB1;CXCL5;SELL;BMPR2;SORL1;BRAF;TACR1;THBS4;VCL;MMP28;MMRN2;IKBKAP;ARHGEF7;KRIT1;NEXN;NOG;A…
GO:0032956	0.00410041	1.69929	21.9774	35	269	regulation of actin cytoskeleton organization	WASF2;TENM1;ARFGEF1;CDC42EP3;AVIL;NCKAP1;IQGAP2;CCR7;WHAMM;JMY;CRK;S1PR1;EFNA5;CLASP2;KANK1;CLASP1;RHOQ;RICTOR;ABL2;GPM6B;TMOD2;SMAD3;MYO1F;PDGFRB;PIK3R1;PLEK;PRKCQ;SPTB;BRAF;TACR1;TSC1;ALMS1;PPFIA1;SSH2;MTSS1
GO:0007599	0.00413534	1.46658	45.9157	64	562	hemostasis	TSPAN32;RASGRP2;VAV3;PROCR;GNA13;AKAP10;STXBP5;DGKK;CRK;DOCK11;A2M;STX2;F2RL2;FGR;FLNA;METAP1;PIK3R5;KCNMB3;GLG1;ANGPT2;HBB;TREML1;ITGA6;ITGA2B;ITGA4;ITGA5;ITGAM;ITGAX;ITGB1;ITGB3;KRAS;LYN;ARRB1;MPL;NFE2;NFE2L2;ATP2B1;ATP2B4;GP6;PHF21A;PDE3B;PIK3C2A;PIK3CA;PIK3R1;PLEK;PPBP;FAM46A;PRKACB;PRKCA;PRKCB;PRKCQ;RAP1B;RAP2B;SELL;RBSN;STXBP3;TGFB3;VCL;C6orf25;KIAA1715;DGKD;PDE5A;ACTN1;CD47
GO:0050817	0.00413534	1.46658	45.9157	64	562	coagulation	TSPAN32;RASGRP2;VAV3;PROCR;GNA13;AKAP10;STXBP5;DGKK;CRK;DOCK11;A2M;STX2;F2RL2;FGR;FLNA;METAP1;PIK3R5;KCNMB3;GLG1;ANGPT2;HBB;TREML1;ITGA6;ITGA2B;ITGA4;ITGA5;ITGAM;ITGAX;ITGB1;ITGB3;KRAS;LYN;ARRB1;MPL;NFE2;NFE2L2;ATP2B1;ATP2B4;GP6;PHF21A;PDE3B;PIK3C2A;PIK3CA;PIK3R1;PLEK;PPBP;FAM46A;PRKACB;PRKCA;PRKCB;PRKCQ;RAP1B;RAP2B;SELL;RBSN;STXBP3;TGFB3;VCL;C6orf25;KIAA1715;DGKD;PDE5A;ACTN1;CD47
GO:0009653	0.00414595	1.21879	220.591	256	2700	anatomical structure morphogenesis	BCL2L11;FEM1B;FRY;WASF2;TSHZ1;ADAM10;GDF11;KLF2;VAV3;SLC9A6;CDC42EP3;GNA13;AVIL;NCKAP1;FRS2;SEC23IP;CHUK;FMNL2;SSX2IP;WDR36;ATF2;CREBBP;CRYGS;RC3H1;CX3CR1;SH3D19;PAQR3;RDH10;S1PR1;EFNA5;ELK3;PIKFYVE;STX2;ERBB2;ETV4;TBC1D32;FOXK1;FGD1;FGR;RASA3;ICK;FOXJ3;PALLD;USP33;TNIK;TTLL5;SPG20;CLASP2;FLNA;KANK1;PSME4;AGTPBP1;CLASP1;ARHGEF18;ADNP;SIRT1;RHOQ;SF3B1;SSBP3;BRWD3;NIPBL;C2CD3;SS18L1;ARHGEF26;TTLL3;…
GO:0050858	0.00419252	4.83409	1.63401	6	20	negative regulation of antigen receptor-mediated signaling pathway	CD300A;PLCL2;PTPN22;PTPRJ;FCRL5;CBLB
GO:0051345	0.00421308	1.38055	67.5663	89	827	positive regulation of hydrolase activity	BCL2L11;FAM13A;RASGRP2;DENND4A;VAV3;ARFGEF2;ARFGEF1;CDC42EP3;GNA13;IQGAP2;RCBTB2;AKAP13;CD300A;ADCY9;AGAP1;AGAP4;CCR7;STXBP5;CR1;DOCK11;TOR1AIP2;S1PR1;DENND6A;ERBB2;ERN1;SPATA13;FGD1;RASA3;NLRP1;DIS3;MON2;ARHGAP26;RAP1GAP2;PSME4;PLCB1;DENND5A;DNMBP;ARHGEF18;SIRT1;ELMOD2;PLEKHG3;ARHGEF26;ABL2;RAPGEF1;AGFG1;HSPE1;ITGA6;ITGB1;ARHGAP5;ARRB1;SMAD3;AGAP6;MYC;NF1;NODAL;SLC11A2;PLCE1;PDGFRB;PLEK;DENND4C;…
GO:0007178	0.00438141	1.6189	26.8795	41	329	transmembrane receptor protein serine/threonine kinase signaling pathway	TOB1;GDF11;BTBD11;SPG20;ARHGEF18;SIRT1;GLG1;BCL9L;HIPK2;BMP8A;LNPEP;SMAD3;SMAD5;SMAD9;MYC;NEO1;NODAL;CTDSPL2;TRIM33;RNF111;PPP1CB;SYNJ2BP;PXN;UBE2O;BMPR2;TFDP2;TGFB3;TGFBR3;XPO1;ZNF8;USP9X;AXIN1;RUNX2;CCNC;CCNT1;ACVR2A;NOG;ACVR2B;NREP;ZFYVE16;USP15
GO:0051056	0.00442199	1.67636	22.8761	36	280	regulation of small GTPase mediated signal transduction	FAM13A;VAV3;ARFGEF2;ARFGEF1;AKAP13;SSX2IP;ABRA;CRK;ABCA1;A2M;SPATA13;FGD1;RASA3;ARHGAP26;RAP1GAP2;KANK1;DNMBP;ARHGEF18;RHOQ;PLEKHG3;ARHGEF26;ABL2;RAPGEF1;ITGB1;ARHGAP5;ARRB1;NF1;PLCE1;RASGRF2;SOS2;CUL3;MADD;ARHGEF7;CYTH1;ADGRG1;ARHGAP32
GO:0007160	0.0044309	1.83388	15.8499	27	194	cell-matrix adhesion	BCL2L11;CCR7;WHAMM;COL16A1;EFNA5;NID2;CLASP2;CLASP1;DISC1;GPM6B;ITGA6;ITGA2B;ITGA4;ITGB1;ITGB3;SMAD3;NF1;PIK3R1;TRPM7;PTEN;PTPRJ;PXN;TSC1;VCL;PPFIA1;ACTN1;ARHGEF7
GO:0051247	0.00461872	1.27915	123.45	151	1511	positive regulation of protein metabolic process	BCL2L11;TENM1;GDF11;KLF2;ARIH2;ARFGEF1;MGEA5;MAP3K2;FRS2;MAP4K5;RASSF1;CD300A;OSBPL7;OSBPL8;ADCY9;CCR7;UHMK1;ADORA2B;CR1;CRK;CACUL1;SH3D19;PAQR3;CREBRF;ACE;GPR183;EFNA5;MUC20;ERBB2;ERCC6;ERN1;RASA3;NLRP1;TNIK;LARP4B;PSME4;PLCB1;FBXW11;ADNP;SIRT1;CLCF1;PIK3R5;ALK;RICTOR;DSTYK;NIPBL;PTPN22;ABL2;DISC1;RAPGEF1;HIPK2;GRIN2C;MYLIP;UBQLN1;HSPE1;IGF1R;BMP8A;IL5RA;IL6R;IL6ST;ITGA5;ITGB3;JAK1;KRAS;LYN;ARRB…
GO:0030509	0.00475802	2.0406	10.7028	20	131	BMP signaling pathway	TOB1;SPG20;HIPK2;BMP8A;SMAD5;SMAD9;NEO1;CTDSPL2;TRIM33;UBE2O;BMPR2;TGFBR3;ZNF8;USP9X;RUNX2;ACVR2A;NOG;ACVR2B;ZFYVE16;USP15
GO:0090287	0.00478847	1.74195	19.0362	31	233	regulation of cellular response to growth factor stimulus	TOB1;SLC9A6;SPG20;SIRT1;DSTYK;GLG1;BCL9L;HIPK2;ITGA5;ITGB3;SMAD3;NEO1;CTDSPL2;TRIM33;RNF111;PPP1CB;PRKCB;SULF2;UBE2O;BMPR2;TGFB3;TGFBR3;XPO1;MMRN2;AXIN1;FZD4;RUNX2;ACVR2A;NOG;NREP;USP15
GO:0000395	0.00479846	16.895	0.408503	3	5	mRNA 5'-splice site recognition	PSIP1;SRSF12;PRPF39
GO:0050859	0.00479846	16.895	0.408503	3	5	negative regulation of B cell receptor signaling pathway	CD300A;PLCL2;FCRL5
GO:1901142	0.00479846	16.895	0.408503	3	5	insulin metabolic process	ERN1;IDE;ERO1B
GO:0001775	0.00492614	1.35097	75.8998	98	929	cell activation	TSPAN32;ADAM10;RASGRP2;VAV3;GNA13;LILRB1;CD300A;CCR7;ADORA2B;DGKK;CRK;RC3H1;BTLA;CX3CR1;CD55;RNF168;GPR183;A2M;ERBB2;F2RL2;FGR;KLRK1;FLNA;METAP1;PLCL2;PLCB1;KIAA0922;CLCF1;PIK3R5;PATZ1;RICTOR;PTPN22;ABL2;FOXP1;GNRH1;ATP11C;TBX21;HBB;TREML1;IL6ST;IL7R;CXCR2;ITGA2B;ITGA4;ITGAM;ITGB1;ITGB3;LYN;ARRB1;SMAD3;MPL;MYO1F;ATM;GP6;PIK3C2A;PIK3CA;PIK3R1;PLEK;ATP7A;PPBP;PRF1;CHD7;PRKCA;PRKCB;PRKCQ;KMT2E;PELI1…
GO:0050821	0.00503018	2.12242	9.31386	18	114	protein stabilization	NCKAP1;RASSF1;AAK1;USP33;FLNA;MORC3;STX12;SMAD3;MDM4;PIK3R1;CDC37L1;PTEN;SEL1L;TSC1;NAA16;NAA15;COG3;NAPG
GO:0065009	0.00503321	1.21156	224.268	259	2745	regulation of molecular function	BCL2L11;FEM1B;FAM13A;TENM1;RASGRP2;DENND4A;VAV3;IPO7;ARFGEF2;ARFGEF1;CDC42EP3;HEXIM1;TXNIP;GNA13;MAP3K2;IQGAP2;FRS2;RCBTB2;DUSP14;MAP4K5;AKAP13;CD300A;STK38;PIK3IP1;CHUK;OSBPL8;ADCY9;AGAP1;AGAP4;CCR7;CMKLR1;ANKRD54;JMY;GRPEL2;STXBP5;ADORA2B;ABRA;CR1;UBXN2B;ATF2;CRK;DOCK11;CACUL1;PAQR3;SH3RF2;TOR1AIP2;ACE;S1PR1;EFNA5;A2M;MUC20;DENND6A;EPB41;ERBB2;ERCC6;ERN1;SPATA13;FGD1;FGR;RASA3;NLRP1;DIS3;KLRK1;…
GO:1900076	0.00504012	2.76186	4.57523	11	56	regulation of cellular response to insulin stimulus	OSBPL8;KANK1;SIRT1;PIK3R1;PRKAA1;PRKCA;PRKCB;PRKCQ;PTPRE;RPS6KB1;TSC1
GO:0050853	0.00505327	3.17569	3.34972	9	41	B cell receptor signaling pathway	VAV3;CD300A;PLCL2;PTPN22;LYN;PRKCB;PLEKHA1;FCRL5;CD19
GO:0051492	0.00515285	2.60809	5.22883	12	64	regulation of stress fiber assembly	WASF2;S1PR1;CLASP2;CLASP1;SMAD3;PIK3R1;PRKCQ;BRAF;TACR1;TSC1;ALMS1;PPFIA1
GO:0016569	0.00518942	1.52615	34.5593	50	423	covalent chromatin modification	MGEA5;BRD8;ATF2;CREBBP;RNF168;ELK4;SETD1B;UBR2;SIRT1;PADI4;NIPBL;KANSL1;SETD2;PRMT2;ARRB1;ATM;UBR5;ARID4B;PER1;ING3;ELP3;PRKAA1;PRKCA;PRKCB;KDM3A;KMT2E;SMARCAD1;EP400;SATB1;ATXN7;TBL1X;KDM6A;PRDM2;SAP130;SUV39H2;NAA50;KDM7A;BAP1;SETDB2;WDR75;CUL4B;KDM2B;NCOA1;KAT2B;PAXBP1;CLOCK;MORF4L2;SETD1A;USP15;USP3
GO:1902532	0.00527485	1.5389	32.9253	48	403	negative regulation of intracellular signal transduction	DUSP14;CD300A;STK38;PIK3IP1;PAQR3;UBR1;RASA3;KANK1;FBXW11;UBR2;SIRT1;PTPN22;ABL2;RAPGEF1;IGF1R;ITGB1;ARNTL;LYN;ARRB1;MDM2;MYC;NF1;NFE2L2;ATP2B4;OPA1;PDE3B;PER1;PLEK;USP47;SYNJ2BP;PRKAA1;PRKCA;ERBB2IP;PTEN;PTPRJ;PLEKHA1;RORA;SORL1;TLE1;TSC1;DUSP16;NPRL3;NUAK2;ITCH;CASP8;CUL3;LITAF;FNIP1
GO:0007265	0.00531595	1.46122	43.8732	61	537	Ras protein signal transduction	WASF2;RASGRP2;VAV3;ARFGEF2;ARFGEF1;CDC42EP3;GNA13;NCKAP1;FRS2;RASSF1;AKAP13;CHUK;SSX2IP;ABRA;CRK;PAQR3;ABCA1;ERBB2;SPATA13;FGD1;RASA3;KANK1;PSME4;DNMBP;ARHGEF18;PLEKHG3;ARHGEF26;ABL2;RAPGEF1;GRIN2C;IL5RA;ITGB1;JAK1;KRAS;ARHGAP5;ARRB1;MARK3;NCAM1;NF1;PLCE1;RAB9B;PDGFRB;STRADB;PSMA3;PSMB4;PSMD5;RAB22A;HACE1;RAP1B;RAP2B;RASGRF2;SOS2;SPTB;BRAF;BRAP;CUL3;MADD;ARHGEF7;RAB29;CYTH1;ADGRG1
GO:0045292	0.00541468	5.63707	1.22551	5	15	mRNA cis splicing, via spliceosome	PSIP1;WBP4;SRSF12;NCBP1;PRPF39
GO:0045778	0.00563681	2.36274	6.61774	14	81	positive regulation of ossification	NIPBL;GPM6B;IL6R;IL6ST;MIA3;SMAD3;SMAD5;BMPR2;TACR1;TGFB3;ZBTB16;RUNX2;ACVR2A;ACVR2B
GO:0030030	0.00566519	1.27833	116.832	143	1430	cell projection organization	FRY;WASF2;TENM1;ADAM10;VAV3;SLC9A6;ARFGEF1;CDC42EP3;AVIL;NCKAP1;FRS2;GRIN3A;SSX2IP;CCR7;WHAMM;SEZ6;UHMK1;WDR36;MYO3B;PAQR3;S1PR1;EFNA5;STX2;ERBB2;ETV4;SPATA13;TBC1D32;FGD1;RASA3;ICK;USP33;TNIK;TTLL5;RAP1GAP2;SPG20;CLASP2;FLNA;KANK1;PSME4;FMR1;CLASP1;ADNP;RHOQ;C2CD3;SS18L1;ARHGEF26;TTLL3;IFT172;ABL2;DISC1;FRYL;RAPGEF1;GRIN2C;IGF1R;IKBKB;IL5RA;ITGA6;ITGA2B;ITGA5;ITGB1;ITGB3;JAK1;KRAS;LAMB1;ABLIM1;L…
GO:0044767	0.00571097	1.16356	457.114	500	5595	single-organism developmental process	BCL2L11;FEM1B;FRY;TOB1;WASF2;TENM1;TSHZ1;ADAM10;GDF11;KLF2;ARIH2;N4BP2L2;VAV3;SLC9A6;ARFGEF1;CDC42EP3;HEXIM1;TXNIP;GNA13;AVIL;MGEA5;STAG2;NCKAP1;FRS2;LILRB1;WWP1;SEC23IP;SEC63;ZHX1;SCRG1;CHUK;FMNL2;OSBPL8;GRIN3A;SSX2IP;TPP1;CCR7;CMKLR1;SEZ6;CCSAP;UHMK1;ANKRD54;TRABD2A;UBR3;WDR36;CPT1A;ATF2;CREBBP;GAB3;CRYGS;CSRP2;RC3H1;CX3CR1;SH3D19;PAQR3;CEP120;RDH10;ACE;DDX6;RNF168;PAPD4;TSC22D3;GPR183;ABCA1;S1…
GO:0070887	0.00577096	1.21015	217.323	251	2660	cellular response to chemical stimulus	BCL2L11;TOB1;ADAM10;RASGRP2;KLF2;VAV3;SLC9A6;FRS2;LILRB1;AKAP13;SEC63;CHUK;OSBPL7;OSBPL8;FBXO32;ADCY9;THEM4;TPP1;CYP2R1;CCR7;CMKLR1;COL16A1;CPT1A;CREBBP;CRK;CX3CR1;PAQR3;CREBRF;CYP3A5;CD55;ABCA1;AGO3;AGO4;EFNA5;UBR1;EIF4B;EPHX2;ERBB2;ERN1;EXTL3;FECH;FGD1;FGR;RASA3;KLRK1;PHLPP2;WDTC1;SPG20;TNRC6B;KANK1;PSME4;MLC1;PLCB1;FBXW11;UBR2;ZCCHC11;ARHGEF18;SIRT1;RHOQ;CLCF1;RICTOR;DSTYK;RAB11FIP5;PTPN22;AGO…
GO:0045935	0.00595055	1.25624	137.175	165	1679	positive regulation of nucleobase-containing compound metabolic process	YAF2;TOB1;STAG1;KLF2;MGEA5;NFAT5;STAG2;MAP3K2;LILRB1;MLLT11;CHD1;PSIP1;KLF12;CHUK;JMY;NCOA7;ADORA2B;ABRA;ATF2;CREBBP;RNF168;ZBTB49;DHX36;ABCA1;S1PR1;ELK3;ERBB2;ERCC6;ERN1;ETV4;ETV6;BPTF;FOXK1;CNOT1;ZNF292;TNRC6B;RAD54L2;PLCB1;FBXW11;ICE1;ADNP;SIRT1;RHOQ;CLCF1;DDX58;PATZ1;SSBP3;ALK;GABPA;NIPBL;SS18L1;AGO1;GNAL;BCL9L;TSSK4;HIPK2;NR3C1;TBX21;PRMT2;HSF2;IGF1R;IKBKB;ITGA6;KRAS;ABLIM1;ARNTL;ARRB1;SMAD3…
GO:0046626	0.00597511	3.07926	3.43142	9	42	regulation of insulin receptor signaling pathway	OSBPL8;KANK1;SIRT1;PRKCA;PRKCB;PRKCQ;PTPRE;RPS6KB1;TSC1
GO:0035295	0.00599802	1.42611	49.2654	67	603	tube development	BCL2L11;GDF11;KLF2;GNA13;NCKAP1;RDH10;STX2;ETV4;TBC1D32;SSBP3;NIPBL;C2CD3;IFT172;KLHL3;B4GALT1;FOXP1;AQP11;SETD2;NR3C1;HSD11B1;ITGA6;ITGB3;ACAT1;ARG2;SMAD3;SMAD5;SMAD9;MYC;NF1;NODAL;OPA1;PCSK5;PDE4D;HECA;PKD2;ATP7A;ATRX;SEMA4C;CHD7;PRKACB;PTCH1;MIB1;WDR48;WDR19;PXN;RARB;RARG;PRDM1;SRSF6;SLC12A2;BMPR2;TCF7;TGFB3;THRA;TSC1;KDM6A;GRHL2;SETDB2;CASP8;KDM2B;DCHS1;DLG5;NOG;ACVR2B;HS6ST1;MTSS1;SLC23A1
GO:0050851	0.00607184	1.91706	12.4185	22	152	antigen receptor-mediated signaling pathway	VAV3;CD300A;CHUK;CCR7;RC3H1;PLCL2;PTPN22;IKBKB;LYN;PDE4D;PIK3CA;PIK3R1;PRKCB;PRKCQ;PTEN;PTPRJ;PLEKHA1;TXK;FCRL5;CBLB;CD19;THEMIS2
GO:0031032	0.00612705	1.94948	11.6832	21	143	actomyosin structure organization	WASF2;S1PR1;CLASP2;CLASP1;TMOD2;ITGB1;ARRB1;SMAD3;MYH10;MYH11;PDGFRB;PIK3R1;TRPM7;PRKCQ;BRAF;TACR1;TSC1;ALMS1;CUL3;PPFIA1;CFLAR
GO:0031365	0.00614446	3.76091	2.28761	7	28	N-terminal protein amino acid modification	CREBBP;METAP1;NAA16;NAA25;NAA15;NAA50;KAT2B
GO:0038093	0.00619973	1.54627	30.7194	45	376	Fc receptor signaling pathway	WASF2;VAV3;NCKAP1;FRS2;CHUK;THEM4;CRK;PAQR3;AGO3;AGO4;ERBB2;FCGR3A;FGR;RASA3;PHLPP2;TNRC6B;PSME4;FBXW11;RICTOR;AGO1;TNRC6A;GRIN2C;IKBKB;IL5RA;JAK1;KRAS;LYN;MARK3;MDM2;NCAM1;NF1;PDGFRB;PIK3CA;PIK3R1;PRKCQ;PSMA3;PSMB4;PSMD5;PTEN;RASGRF2;SPTB;BRAF;BRAP;CUL3;CD19
GO:1902589	0.00622176	1.21446	201.637	234	2468	single-organism organelle organization	BCL2L11;LRPPRC;FRY;WASF2;TENM1;STAG1;VAV3;ARFGEF1;CDC42EP3;AVIL;MGEA5;STAG2;HBS1L;NCKAP1;IQGAP2;BRD8;SEC23IP;FMNL2;ESCO1;THEM4;SSX2IP;CCR7;WHAMM;KIF19;MRPL10;COPB1;JMY;ATF2;CREBBP;CRK;NEK7;TOM1L2;CEP120;SASS6;RNF168;DHX36;S1PR1;EFNA5;ARID2;ELK4;EPB41;STX2;FGD1;ICK;PALLD;USP33;TNIK;PDS5B;SETD1B;ARHGAP26;TTLL5;CLASP2;FLNA;KANK1;PSME4;SYNE2;PLCB1;PDS5A;UBR2;CLASP1;SYNM;VPS39;SYNE1;ARHGEF18;SIRT1;RHO…
GO:0001553	0.00623777	7.5125	0.817005	4	10	luteinization	PLEKHA1;STAT5B;FZD4;SGPL1
GO:0045916	0.00623777	7.5125	0.817005	4	10	negative regulation of complement activation	CR1;CD55;A2M;SUSD4
GO:0030218	0.00630407	2.1807	8.08835	16	99	erythrocyte differentiation	KLF2;ANKRD54;FECH;FLVCR1;HIPK2;TMOD2;LYN;SMAD5;SLC11A2;KMT2E;SMAP1;STAT5B;TGFBR3;THRA;L3MBTL3;ACVR2A
GO:0048736	0.00632551	1.85018	13.9708	24	171	appendage development	BCL2L11;CREBBP;RDH10;TBC1D32;NIPBL;C2CD3;IFT172;FLVCR1;ITGA6;MBNL1;PCSK5;ATRX;CHD7;PTCH1;WDR19;RARB;RARG;FBXW4;BMPR2;ZBTB16;GRHL2;KIAA1715;RUNX2;NOG
GO:0060173	0.00632551	1.85018	13.9708	24	171	limb development	BCL2L11;CREBBP;RDH10;TBC1D32;NIPBL;C2CD3;IFT172;FLVCR1;ITGA6;MBNL1;PCSK5;ATRX;CHD7;PTCH1;WDR19;RARB;RARG;FBXW4;BMPR2;ZBTB16;GRHL2;KIAA1715;RUNX2;NOG
GO:0045893	0.00642331	1.27375	116.342	142	1424	positive regulation of transcription, DNA-templated	YAF2;STAG1;KLF2;NFAT5;STAG2;MAP3K2;LILRB1;MLLT11;PSIP1;KLF12;CHUK;JMY;NCOA7;ABRA;ATF2;CREBBP;ZBTB49;DHX36;S1PR1;ELK3;ERBB2;ERCC6;ETV4;ETV6;BPTF;FOXK1;ZNF292;RAD54L2;PLCB1;FBXW11;ICE1;SIRT1;RHOQ;DDX58;PATZ1;SSBP3;ALK;GABPA;NIPBL;SS18L1;AGO1;BCL9L;TSSK4;HIPK2;NR3C1;TBX21;PRMT2;HSF2;IKBKB;ITGA6;KRAS;ABLIM1;ARNTL;ARRB1;SMAD3;SMAD5;SMAD9;MYBL1;MYC;MYO6;NFIA;NFE2;NFE2L2;NODAL;NPAT;NRF1;ZNF639;PLAC8;ARI…
GO:1903508	0.00642331	1.27375	116.342	142	1424	positive regulation of nucleic acid-templated transcription	YAF2;STAG1;KLF2;NFAT5;STAG2;MAP3K2;LILRB1;MLLT11;PSIP1;KLF12;CHUK;JMY;NCOA7;ABRA;ATF2;CREBBP;ZBTB49;DHX36;S1PR1;ELK3;ERBB2;ERCC6;ETV4;ETV6;BPTF;FOXK1;ZNF292;RAD54L2;PLCB1;FBXW11;ICE1;SIRT1;RHOQ;DDX58;PATZ1;SSBP3;ALK;GABPA;NIPBL;SS18L1;AGO1;BCL9L;TSSK4;HIPK2;NR3C1;TBX21;PRMT2;HSF2;IKBKB;ITGA6;KRAS;ABLIM1;ARNTL;ARRB1;SMAD3;SMAD5;SMAD9;MYBL1;MYC;MYO6;NFIA;NFE2;NFE2L2;NODAL;NPAT;NRF1;ZNF639;PLAC8;ARI…
GO:0044087	0.00655186	1.39821	54.6577	73	669	regulation of cellular component biogenesis	BCL2L11;WASF2;TENM1;ARFGEF1;CDC42EP3;AVIL;NCKAP1;IQGAP2;CCR7;WHAMM;COL16A1;JMY;MYO3B;MPP7;ACE;S1PR1;EFNA5;PATL2;PIKFYVE;ADGRL1;CNOT1;CLASP2;KANK1;CLASP1;ICE1;ADNP;RHOQ;CNOT6L;RICTOR;PAN3;SENP6;GPM6B;RAPGEF1;TMOD2;UBQLN1;IDE;JCHAIN;IKBKB;SMAD3;CRBN;ATP8B1;PIK3R1;PIP4K2A;PLEK;LRRN3;PRKAA1;ATF7IP;PRKCA;PRKCQ;SAR1A;PTEN;CNOT6;FNIP2;PTPRJ;RAP1B;ATXN2;SORL1;SPTB;BRAF;TACR1;TGFB3;THRA;TSC1;ALMS1;COLQ;PP…
GO:0032535	0.00662689	1.59396	25.8991	39	317	regulation of cellular component size	TENM1;VAV3;ARFGEF1;CDC42EP3;AVIL;SLC12A7;NCKAP1;IQGAP2;TMEM123;CCR7;WHAMM;JMY;WDR36;WDTC1;RAP1GAP2;SPG20;CLASP2;KANK1;ADNP;RICTOR;DISC1;TMOD2;IL7R;ARHGAP5;MAP1B;NRCAM;PLEK;PTEN;RAB22A;RARG;SLC12A2;BMPR2;SPTB;TSC1;SSH2;PEX11G;ULK2;RB1CC1;SLC12A6
GO:0000958	0.00667044	Inf	0.163401	2	2	mitochondrial mRNA catabolic process	SUPV3L1;PNPT1
GO:0000962	0.00667044	Inf	0.163401	2	2	positive regulation of mitochondrial RNA catabolic process	SUPV3L1;PNPT1
GO:0002545	0.00667044	Inf	0.163401	2	2	chronic inflammatory response to non-antigenic stimulus	ADORA2B;CX3CR1
GO:0002880	0.00667044	Inf	0.163401	2	2	regulation of chronic inflammatory response to non-antigenic stimulus	ADORA2B;CX3CR1
GO:0021592	0.00667044	Inf	0.163401	2	2	fourth ventricle development	MYH10;KDM2B
GO:0021997	0.00667044	Inf	0.163401	2	2	neural plate axis specification	C2CD3;PTCH1
GO:0030451	0.00667044	Inf	0.163401	2	2	regulation of complement activation, alternative pathway	CR1;SUSD4
GO:0035408	0.00667044	Inf	0.163401	2	2	histone H3-T6 phosphorylation	PRKCA;PRKCB
GO:0045175	0.00667044	Inf	0.163401	2	2	basal protein localization	NCKAP1;ERBB2IP
GO:0045957	0.00667044	Inf	0.163401	2	2	negative regulation of complement activation, alternative pathway	CR1;SUSD4
GO:0071233	0.00667044	Inf	0.163401	2	2	cellular response to leucine	UBR1;UBR2
GO:1900170	0.00667044	Inf	0.163401	2	2	negative regulation of glucocorticoid mediated signaling pathway	CREBRF;NR3C1
GO:1902037	0.00667044	Inf	0.163401	2	2	negative regulation of hematopoietic stem cell differentiation	N4BP2L2;NFE2L2
GO:1904217	0.00667044	Inf	0.163401	2	2	regulation of CDP-diacylglycerol-serine O-phosphatidyltransferase activity	SERINC5;SERINC1
GO:1904219	0.00667044	Inf	0.163401	2	2	positive regulation of CDP-diacylglycerol-serine O-phosphatidyltransferase activity	SERINC5;SERINC1
GO:1904220	0.00667044	Inf	0.163401	2	2	regulation of serine C-palmitoyltransferase activity	SERINC5;SERINC1
GO:1904222	0.00667044	Inf	0.163401	2	2	positive regulation of serine C-palmitoyltransferase activity	SERINC5;SERINC1
GO:0071900	0.00678729	1.50138	35.0495	50	429	regulation of protein serine/threonine kinase activity	TENM1;HEXIM1;MAP3K2;FRS2;DUSP14;MAP4K5;CD300A;STK38;ADORA2B;PAQR3;MUC20;ERBB2;ERCC6;ERN1;SIRT1;PIK3R5;ALK;PTPN22;LATS2;CHORDC1;KRAS;LYN;ARRB1;NF1;ATP2B4;HERC5;PLCE1;PDGFRB;PKD2;PRKAA1;PRKCA;CEMIP;PTEN;PTPRJ;PXN;PROK2;SORL1;TGFB3;CARD14;DUSP16;CCNL2;AXIN1;FZD4;SESN2;CUL3;MADD;PDE5A;KAT2B;CCNC;CCNT1
GO:0022618	0.00689756	1.78626	15.6048	26	191	ribonucleoprotein complex assembly	PSIP1;SRSF12;RC3H1;DDX6;AGO3;AGO4;PATL2;CNOT1;PUM2;SF3B1;CNOT6L;PAN3;NOCT;AGO1;MBNL1;NCBP1;LUC7L3;PRPF39;CNOT6;RPS5;ATXN2;SRSF6;SRPK2;EIF2A;SCAF11;PAN2
GO:0061013	0.00700942	4.22928	1.79741	6	22	regulation of mRNA catabolic process	TOB1;CNOT1;TNRC6B;ZC3HAV1;ZFP36L2;PNPT1
GO:0051173	0.00712902	1.24431	143.384	171	1755	positive regulation of nitrogen compound metabolic process	YAF2;TOB1;STAG1;KLF2;MGEA5;NFAT5;STAG2;MAP3K2;LILRB1;MLLT11;CHD1;PSIP1;KLF12;CHUK;UHMK1;JMY;NCOA7;ADORA2B;ABRA;ATF2;CREBBP;RNF168;ZBTB49;DHX36;ABCA1;S1PR1;ELK3;ERBB2;ERCC6;ERN1;ETV4;ETV6;BPTF;FOXK1;CNOT1;ZNF292;TNRC6B;RAD54L2;LARP4B;PLCB1;FBXW11;ICE1;ADNP;SIRT1;RHOQ;CLCF1;DDX58;PATZ1;SSBP3;ALK;GABPA;NIPBL;SS18L1;AGO1;GNAL;BCL9L;TSSK4;HIPK2;NR3C1;TBX21;HBB;PRMT2;HSF2;IGF1R;IKBKB;ITGA6;KRAS;ABLIM1;…
GO:0071826	0.00713465	1.75928	16.4218	27	201	ribonucleoprotein complex subunit organization	HBS1L;PSIP1;SRSF12;RC3H1;DDX6;AGO3;AGO4;PATL2;CNOT1;PUM2;SF3B1;CNOT6L;PAN3;NOCT;AGO1;MBNL1;NCBP1;LUC7L3;PRPF39;CNOT6;RPS5;ATXN2;SRSF6;SRPK2;EIF2A;SCAF11;PAN2
GO:0048731	0.00725264	1.17054	346.574	385	4242	system development	BCL2L11;FEM1B;FRY;WASF2;TENM1;TSHZ1;ADAM10;GDF11;KLF2;ARIH2;N4BP2L2;VAV3;SLC9A6;ARFGEF1;HEXIM1;TXNIP;GNA13;AVIL;NCKAP1;FRS2;LILRB1;WWP1;SEC63;SCRG1;CHUK;GRIN3A;TPP1;CCR7;CMKLR1;SEZ6;UHMK1;ANKRD54;WDR36;ATF2;GAB3;CRYGS;RC3H1;CX3CR1;PAQR3;CEP120;RDH10;ACE;DDX6;RNF168;PAPD4;TSC22D3;GPR183;S1PR1;EFNA5;ELK3;PIKFYVE;STX2;ERBB2;ETV4;ETV6;FABP3;BPTF;RTKN2;TBC1D32;FOXK1;FECH;FGD1;RASA3;ADGRL1;FNDC3A;ZHX2;…
GO:0006325	0.00728076	1.37002	61.0303	80	747	chromatin organization	MGEA5;BRD8;CHD1;AEBP2;ATF2;CREBBP;RNF168;ARID2;ELK4;BPTF;SETD1B;PSME4;UBR2;SIRT1;PADI4;NIPBL;ZZZ3;SS18L1;EPC2;KANSL1;SETD2;NR3C1;PRMT2;ARRB1;MYC;ATM;NFE2;SYCP3;PHF21A;UBR5;ARID4B;KDM3B;PER1;ING3;ATRX;MBTD1;ELP3;PBRM1;ELP2;PRKAA1;CHD7;ATF7IP;PRKCA;PRKCB;KDM3A;KMT2E;SMARCAD1;GATAD2B;ARID1B;EP400;MIER1;SATB1;ATXN7;SUPV3L1;TBL1X;HIRA;KDM6A;PRDM2;SAP130;SAP30L;SUV39H2;NAA50;KDM7A;TDRD3;BAP1;SETDB2;WDR…
GO:0031929	0.00731022	2.36992	6.12754	13	75	TOR signaling	UBR1;UBR2;SIRT1;RICTOR;DISC1;HTR6;ARNTL;PRKAA1;RPS6KB1;TSC1;NPRL3;NUAK2;FNIP1
GO:1902680	0.00734101	1.26574	118.629	144	1452	positive regulation of RNA biosynthetic process	YAF2;STAG1;KLF2;NFAT5;STAG2;MAP3K2;LILRB1;MLLT11;CHD1;PSIP1;KLF12;CHUK;JMY;NCOA7;ABRA;ATF2;CREBBP;ZBTB49;DHX36;S1PR1;ELK3;ERBB2;ERCC6;ETV4;ETV6;BPTF;FOXK1;ZNF292;RAD54L2;PLCB1;FBXW11;ICE1;SIRT1;RHOQ;DDX58;PATZ1;SSBP3;ALK;GABPA;NIPBL;SS18L1;AGO1;BCL9L;TSSK4;HIPK2;NR3C1;TBX21;PRMT2;HSF2;IKBKB;ITGA6;KRAS;ABLIM1;ARNTL;ARRB1;SMAD3;SMAD5;SMAD9;MYBL1;MYC;MYO6;NCBP1;NFIA;NFE2;NFE2L2;NODAL;NPAT;NRF1;ZNF63…
GO:0030036	0.0074167	1.43928	43.7098	60	535	actin cytoskeleton organization	FRY;WASF2;TENM1;ARFGEF1;CDC42EP3;AVIL;NCKAP1;IQGAP2;FMNL2;CCR7;WHAMM;JMY;CRK;S1PR1;EFNA5;EPB41;FGD1;PALLD;TNIK;ARHGAP26;CLASP2;FLNA;KANK1;CLASP1;ARHGEF18;RHOQ;RICTOR;ABL2;GPM6B;FRYL;TMOD2;IKBKB;ITGB1;ARRB1;SMAD3;MYO1F;MYH10;MYH11;NF1;PDGFRB;PIK3R1;PLEK;TRPM7;STRADB;PRKCQ;ERMN;SPTB;BRAF;TACR1;TSC1;ALMS1;NUAK2;CUL3;PPFIA1;GAS7;STRIP1;SSH2;ACTN1;CFLAR;MTSS1
GO:0006796	0.00749965	1.19361	241.262	275	2953	phosphate-containing compound metabolic process	AKT3;SLC25A13;TENM1;ADAM10;GDF11;CEPT1;VAV3;HEXIM1;MGEA5;MAP3K2;FRS2;DUSP14;MAP4K5;AKAP13;CD300A;STK38;PIK3IP1;CHUK;OSBPL8;ADCY9;CCR7;UHMK1;ANKRD54;GRK7;NADK2;ADORA2B;ATF2;DGKK;CRK;MYO3B;NEK7;CACUL1;PPM1N;PAQR3;SH3RF2;PPTC7;ACE;GPR183;ABCA1;EFNA5;PIKFYVE;MUC20;EPHX2;ERBB2;ERCC6;ERN1;FABP3;NAPEPLD;FECH;FGR;RASA3;AAK1;ICK;SACM1L;NT5C2;STK38L;MAST3;PHLPP2;TNIK;SMG1;PSME4;PLCL2;PLCB1;PPIP5K2;FBXW11;A…
GO:0042073	0.00753944	3.58973	2.36932	7	29	intraciliary transport	SSX2IP;ICK;PCM1;WDR35;WDR19;TTC21B;IFT74
GO:0060612	0.00753944	3.58973	2.36932	7	29	adipose tissue development	ATF2;SPG20;ACAT1;PIK3CA;ARRDC3;ARID5B;ZNF516
GO:0001701	0.00759208	1.54189	29.4122	43	360	in utero embryonic development	BCL2L11;ADAM10;KLF2;GNA13;NCKAP1;UBR3;RDH10;BPTF;WDTC1;SF3B1;GABPA;C2CD3;TANC2;FLVCR1;SETD2;ITGA4;ITGB1;SMAD3;MBNL1;MYH10;NODAL;PDGFRB;PKD2;PLCD1;ATP7A;CHD7;PTCH1;BIRC6;MIB1;WDR19;RBBP6;PRDM1;TGFB3;KDM6A;GRHL2;USP9X;AXIN1;CASP8;CUL3;NCOA1;NOG;HS6ST1;MTSS1
GO:0001501	0.00766131	1.45595	40.3601	56	494	skeletal system development	WASF2;GDF11;LILRB1;CMKLR1;RDH10;NIPBL;IFT172;FOXP1;GLG1;FLVCR1;SETD2;BMP8A;MIA3;SMAD3;SMAD5;SMAD9;NODAL;PCSK5;PDGFRB;PIP4K2A;ATP7A;MBTD1;CHD7;PRKCA;CSGALNACT1;SULF2;BBX;IFT80;WDR48;WDR19;BBS2;RARB;RARG;PLEKHA1;RPS6KA3;FBXW4;BMPR2;TGFB3;THRA;ZBTB16;SPEF2;GRHL2;C6orf25;KIAA1715;AXIN1;AXIN2;ARID5B;PRKRA;RUNX2;RUNX3;DCHS1;SGPL1;ACVR2A;NOG;ACVR2B;EIF2AK3
GO:0072001	0.00766769	1.6218	22.8761	35	280	renal system development	BCL2L11;GDF11;SEC63;RDH10;ACE;NIPBL;KLHL3;AQP11;ANGPT2;ITGA6;KCNJ1;ACAT1;ARG2;SMAD3;SMAD5;SMAD9;MYC;NF1;PLCE1;PCSK5;PDGFRB;PKD2;SULF2;PTCH1;RARB;THRA;TSC1;ZBTB16;ARID5B;DCHS1;SGPL1;DLG5;NOG;ACVR2B;MTSS1
GO:0010033	0.00787512	1.1955	231.049	264	2828	response to organic substance	BCL2L11;TOB1;ADAM10;MARCH6;KLF2;VAV3;SLC9A6;TXNIP;MGEA5;FRS2;LILRB1;GPR83;AKAP13;SEC63;CHUK;OSBPL7;OSBPL8;FBXO32;ADCY9;GRIN3A;THEM4;TPP1;CCR7;CMKLR1;COL16A1;CPT1A;CREBBP;CRK;SESN3;CX3CR1;PAQR3;CREBRF;CD55;DHX36;ABCA1;AGO3;AGO4;EFNA5;UBR1;EIF4B;ERBB2;ERN1;EXTL3;FABP3;FECH;FGD1;FGR;RASA3;NLRP1;PHLPP2;WDTC1;SPG20;TNRC6B;KANK1;PSME4;MLC1;PLCB1;FBXW11;UBR2;ZCCHC11;ARHGEF18;ADNP;SIRT1;RHOQ;CLCF1;DDX58;…
GO:0032868	0.00806913	1.4853	35.3763	50	433	response to insulin	FRS2;OSBPL8;THEM4;SESN3;PAQR3;EIF4B;ERBB2;FABP3;RASA3;WDTC1;KANK1;PSME4;SIRT1;RHOQ;GRIN2C;IDE;IGF1R;IL5RA;JAK1;KRAS;LYN;MARK3;NCAM1;NF1;PDE3B;PDGFRB;PIK3C2A;PIK3CA;PIK3R1;STRADB;PRKAA1;DENND4C;PRKCA;PRKCB;PRKCQ;PSMA3;PSMB4;PSMD5;PTPRE;RASGRF2;RPS6KB1;ZNF106;SPTB;BRAF;STXBP3;TSC1;BRAP;SESN2;CUL3;KAT2B
GO:0048856	0.00809216	1.15936	410.3	450	5022	anatomical structure development	BCL2L11;FEM1B;FRY;WASF2;TENM1;TSHZ1;ADAM10;GDF11;KLF2;ARIH2;N4BP2L2;VAV3;SLC9A6;ARFGEF1;CDC42EP3;HEXIM1;TXNIP;GNA13;AVIL;NCKAP1;FRS2;LILRB1;WWP1;SEC23IP;SEC63;SCRG1;CHUK;FMNL2;GRIN3A;SSX2IP;TPP1;CCR7;CMKLR1;SEZ6;CCSAP;UHMK1;ANKRD54;TRABD2A;UBR3;WDR36;CPT1A;ATF2;CREBBP;GAB3;CRYGS;CSRP2;RC3H1;CX3CR1;SH3D19;PAQR3;CEP120;RDH10;ACE;DDX6;RNF168;PAPD4;TSC22D3;GPR183;S1PR1;EFNA5;ELK3;PIKFYVE;STX2;ERBB2;E…
GO:0009894	0.00821739	1.37617	56.9453	75	697	regulation of catabolic process	LRPPRC;TOB1;ARIH2;OSBPL7;DRAM2;CPT1A;SH3D19;CREBRF;PIKFYVE;ERN1;CNOT1;USP33;TNRC6B;FLNA;PSME4;USP24;SIRT1;PTPN22;ABL2;DISC1;GRIN2C;MYLIP;UBQLN1;ITGB1;ARNTL;SMAD3;MDM2;MDM4;ATM;NFE2L2;NPC1;NSF;ATP2B4;PDE3B;PIP4K2A;ANKIB1;PPP1CB;USP47;PPP2R3A;USP40;PRKAA1;ZC3HAV1;PSMA3;PSMB4;PSMD5;PTEN;USP31;RIC1;USP36;USP28;ANAPC1;SORL1;ZFP36L2;SUPV3L1;THRA;XPO1;LPCAT1;USP9X;AXIN1;ITCH;WDR75;USP42;CUL4B;CUL3;USP45…
GO:0032147	0.00838566	1.46411	37.9907	53	465	activation of protein kinase activity	MAP3K2;FRS2;MAP4K5;CD300A;OSBPL8;ADCY9;ADORA2B;CRK;PAQR3;EFNA5;MUC20;ERBB2;ERCC6;ERN1;RASA3;TNIK;PSME4;ADNP;ALK;RAPGEF1;GRIN2C;IL5RA;IL6R;ITGB3;JAK1;KRAS;ARRB1;MARK3;NCAM1;NF1;PLCE1;PDGFRB;PIK3CA;STRADB;PRKAA1;PRKACB;PSMA3;PSMB4;PSMD5;PXN;RASGRF2;PROK2;SPTB;BRAF;TGFB3;CARD14;AXIN1;BRAP;CUL3;MADD;MAP3K13;ACVR2B;MAP4K4
GO:0042127	0.00844165	1.25941	119.119	144	1458	regulation of cell proliferation	TSPAN32;TOB1;TENM1;ADAM10;GDF11;N4BP2L2;VAV3;TXNIP;CGRRF1;FRS2;LILRB1;CD300A;PODN;CACUL1;RC3H1;BNIPL;BTLA;CX3CR1;CD55;ACE;ZBTB49;GPR183;S1PR1;AGO3;ERBB2;ETV4;FABP3;RTKN2;FGR;PDS5B;KIAA0922;SIRT1;MORC3;CLCF1;SSBP3;CNOT6L;RICTOR;IFT172;PTPN22;B4GALT1;ABL2;FOXP1;DISC1;GNRH1;RAPGEF1;HIPK2;IGF1R;IKBKB;IL6R;IL6ST;CXCR2;IL12RB2;ITGB1;ITGB3;JAK1;KRAS;LAMB1;ARHGAP5;LYN;SMAD3;MDM2;MDM4;MXI1;MYC;ATM;NF1;NOD…
GO:0097581	0.00845672	2.42116	5.55564	12	68	lamellipodium organization	WASF2;VAV3;NCKAP1;WHAMM;S1PR1;SPATA13;KANK1;ABLIM1;PXN;VCL;SSH2;ARHGEF7
GO:0030326	0.00857239	1.95485	10.5394	19	129	embryonic limb morphogenesis	BCL2L11;CREBBP;RDH10;TBC1D32;NIPBL;C2CD3;FLVCR1;MBNL1;CHD7;PTCH1;WDR19;RARB;RARG;FBXW4;ZBTB16;GRHL2;KIAA1715;RUNX2;NOG
GO:0035113	0.00857239	1.95485	10.5394	19	129	embryonic appendage morphogenesis	BCL2L11;CREBBP;RDH10;TBC1D32;NIPBL;C2CD3;FLVCR1;MBNL1;CHD7;PTCH1;WDR19;RARB;RARG;FBXW4;ZBTB16;GRHL2;KIAA1715;RUNX2;NOG
GO:0046822	0.00865192	1.72912	16.6669	27	204	regulation of nucleocytoplasmic transport	UHMK1;FLNA;KANK1;FBXW11;SIRT1;DDX58;SETD2;IPO5;SMAD3;MXI1;NF1;NODAL;UBR5;CTDSPL2;PIK3R1;PKD2;PRKCQ;TCF7L2;TGFB3;THRA;XPO1;AXIN1;AXIN2;DYRK2;IL18R1;LITAF;NUP153
GO:0008285	0.008839	1.39015	51.8798	69	635	negative regulation of cell proliferation	TSPAN32;TOB1;TENM1;GDF11;CGRRF1;LILRB1;CD300A;PODN;RC3H1;BNIPL;BTLA;ZBTB49;ERBB2;ETV4;FABP3;PDS5B;KIAA0922;MORC3;IFT172;B4GALT1;GNRH1;RAPGEF1;LYN;SMAD3;MDM4;MXI1;MYC;ATM;NF1;NODAL;PKD2;PBRM1;PPP2R5C;SYNJ2BP;PRKCA;PELI1;PTCH1;PTEN;PTGDS;IFT80;PTPRJ;RARB;RARG;PRDM1;BMPR2;STRN;KLF9;TGFB3;TGFBR3;TSC1;ZBTB16;IFT74;AXIN2;BAP1;ITCH;CUL2;KLF11;KDM2B;PRKRA;RUNX3;PDE5A;CBLB;KAT2B;KRIT1;DLG5;NOG;ADGRG1;MTSS…
GO:0035058	0.00883975	3.98023	1.87911	6	23	nonmotile primary cilium assembly	C2CD3;DISC1;PCM1;IFT80;CEP126;BBS2
GO:0046636	0.00883975	3.98023	1.87911	6	23	negative regulation of alpha-beta T cell activation	LILRB1;CD300A;RC3H1;BTLA;ITCH;CBLB
GO:0048015	0.00898019	1.74351	15.9316	26	195	phosphatidylinositol-mediated signaling	FRS2;PIK3IP1;CHUK;THEM4;AGO3;AGO4;ERBB2;FGR;PHLPP2;TNRC6B;PIK3R5;RICTOR;AGO1;TNRC6A;IGF1R;MDM2;NF1;PDGFRB;PIK3C2A;PIK3CA;PIK3R1;PRR5;PTEN;PLEKHA1;RPS6KB1;CD19
GO:0002062	0.00900727	2.14688	7.67985	15	94	chondrocyte differentiation	GLG1;MIA3;SMAD3;PRKCA;SULF2;IFT80;RARB;RARG;BMPR2;ZBTB16;KIAA1715;AXIN2;RUNX2;RUNX3;EIF2AK3
GO:0017148	0.00900727	2.14688	7.67985	15	94	negative regulation of translation	TOB1;AGO3;AGO4;PATL2;CNOT1;FMR1;CNOT6L;AGO1;TNRC6A;IREB2;PAIP2B;METTL3;TSC1;EIF2AK3;PUM1
GO:0003406	0.00901514	11.2626	0.490203	3	6	retinal pigment epithelium development	TBC1D32;RARB;RARG
GO:0021999	0.00901514	11.2626	0.490203	3	6	neural plate anterior/posterior regionalization	SSBP3;AXIN1;NOG
GO:0033087	0.00901514	11.2626	0.490203	3	6	negative regulation of immature T cell proliferation	ERBB2;KIAA0922;GNRH1
GO:0043201	0.00901514	11.2626	0.490203	3	6	response to leucine	UBR1;UBR2;RPS6KB1
GO:0072393	0.00901514	11.2626	0.490203	3	6	microtubule anchoring at microtubule organizing center	PCM1;NIN;HOOK3
GO:0080009	0.00901514	11.2626	0.490203	3	6	mRNA methylation	KIAA1429;CMTR2;METTL3
GO:0090527	0.00901514	11.2626	0.490203	3	6	actin filament reorganization	FRY;WHAMM;FRYL
GO:2000323	0.00901514	11.2626	0.490203	3	6	negative regulation of glucocorticoid receptor signaling pathway	ARNTL;PER1;CLOCK
GO:0007420	0.00903581	1.38189	53.6772	71	657	brain development	BCL2L11;FRS2;SEZ6;CX3CR1;CEP120;S1PR1;BPTF;PHLPP2;PLCB1;AGTPBP1;SSBP3;NIPBL;DPCD;C2CD3;IFT172;ABL2;DISC1;SETD2;HTR6;IGF1R;ITGB1;ACAT1;LAMB1;SMAD9;MYH10;ATM;NF1;NODAL;ATP2B1;NRGN;NT5E;ATP2B4;PCM1;ATP7A;ATRX;POU6F1;SEMA4C;CHD7;PTCH1;PTEN;BBS2;RARB;GNB4;RORA;RYK;ATXN2;BMPR2;STXBP3;THRA;TOP2B;NR2C2;TSC1;ZNF148;KCNAB1;TTC21B;SPEF2;GRHL2;KDM7A;GDPD5;USP9X;CAST;AXIN1;FZD4;HOOK3;KDM2B;NCOA1;DLG5;NOG;ADGR…
GO:0046627	0.00915512	3.43342	2.45102	7	30	negative regulation of insulin receptor signaling pathway	KANK1;PRKCA;PRKCB;PRKCQ;PTPRE;RPS6KB1;TSC1
GO:0006999	0.00917464	6.43886	0.898706	4	11	nuclear pore organization	AHCTF1;TMEM33;NUP133;NUP153
GO:0051654	0.00917464	6.43886	0.898706	4	11	establishment of mitochondrion localization	LRPPRC;KIF1B;MAP1B;FEZ1
GO:2000258	0.00917464	6.43886	0.898706	4	11	negative regulation of protein activation cascade	CR1;CD55;A2M;SUSD4
GO:0006793	0.00918496	1.18626	245.102	278	3000	phosphorus metabolic process	AKT3;AASS;SLC25A13;TENM1;ADAM10;GDF11;CEPT1;VAV3;HEXIM1;MGEA5;MAP3K2;FRS2;DUSP14;MAP4K5;AKAP13;CD300A;STK38;PIK3IP1;CHUK;OSBPL8;ADCY9;CCR7;UHMK1;ANKRD54;GRK7;NADK2;ADORA2B;ATF2;DGKK;CRK;MYO3B;NEK7;CACUL1;PPM1N;PAQR3;SH3RF2;PPTC7;ACE;GPR183;ABCA1;EFNA5;PIKFYVE;MUC20;EPHX2;ERBB2;ERCC6;ERN1;FABP3;NAPEPLD;FECH;FGR;RASA3;AAK1;ICK;SACM1L;NT5C2;STK38L;MAST3;PHLPP2;TNIK;SMG1;PSME4;PLCL2;PLCB1;PPIP5K2;FBX…
GO:0071772	0.00918663	1.9024	11.3564	20	139	response to BMP	TOB1;SPG20;HIPK2;BMP8A;SMAD5;SMAD9;NEO1;CTDSPL2;TRIM33;UBE2O;BMPR2;TGFBR3;ZNF8;USP9X;RUNX2;ACVR2A;NOG;ACVR2B;ZFYVE16;USP15
GO:0071773	0.00918663	1.9024	11.3564	20	139	cellular response to BMP stimulus	TOB1;SPG20;HIPK2;BMP8A;SMAD5;SMAD9;NEO1;CTDSPL2;TRIM33;UBE2O;BMPR2;TGFBR3;ZNF8;USP9X;RUNX2;ACVR2A;NOG;ACVR2B;ZFYVE16;USP15
GO:0043161	0.00929556	1.47822	34.8044	49	426	proteasome-mediated ubiquitin-dependent protein catabolic process	ARIH2;WWP1;UBR3;UBXN2B;UBR1;USP33;PSME4;FBXW11;UBR2;USP24;SIRT1;FBXL3;UBQLN1;ARNTL;ARRB1;MDM2;ATM;NFE2L2;CRBN;ANKIB1;USP47;ANKZF1;USP40;PPP2R5C;UBE2W;PSMA3;PSMB4;PSMD5;PTEN;USP31;USP36;USP28;SEL1L;ANAPC1;TBL1X;UBE2H;EDEM3;USP9X;AXIN1;ITCH;USP42;CUL3;FBXL20;USP45;CLOCK;USP34;RNF144A;USP15;USP3
GO:1901699	0.00929692	1.37053	56.3734	74	690	cellular response to nitrogen compound	KLF2;FRS2;OSBPL8;ADCY9;THEM4;COL16A1;PAQR3;AGO3;AGO4;UBR1;EIF4B;ERBB2;FGR;RASA3;WDTC1;KANK1;PSME4;UBR2;ZCCHC11;SIRT1;RHOQ;PTPN22;AGO1;RAPGEF1;GRIN2C;IDE;IGF1R;IL5RA;JAK1;IPO5;KRAS;LYN;SMAD3;MARK3;MTR;NCAM1;NF1;ATP2B4;KLF3;PDE3B;PDE4D;PDGFRB;PIK3C2A;PIK3CA;PIK3R1;ATRX;STRADB;PRKAA1;DENND4C;PRKACB;PRKCA;PRKCB;PRKCQ;METTL3;ZC3HAV1;PSMA3;PSMB4;PSMD5;PTPRE;PXN;RAP1B;RASGRF2;GNB4;RPS6KB1;ZNF106;SPTB;BR…
GO:0030336	0.00930448	1.75937	15.1963	25	186	negative regulation of cell migration	CD300A;OSBPL8;PODN;CX3CR1;KLRK1;CLASP2;KANK1;PLCB1;CLASP1;GNRH1;ANGPT2;MIA3;NF1;NODAL;SYNJ2BP;PTEN;PTPRJ;RAP2B;BRAF;VCL;MMP28;MMRN2;KRIT1;NOG;ADGRG1
GO:0016055	0.00955834	1.4885	33.1704	47	406	Wnt signaling pathway	ZBTB33;TRABD2A;TNIK;KANK1;PSME4;KIAA0922;FBXW11;LATS2;HBP1;ABL2;DISC1;BCL9L;RAPGEF1;ARNTL;SMAD3;MYC;UBR5;RNF43;PPP2R3A;ANKRD10;PRKAA1;SCYL2;SULF2;PSMA3;PSMB4;PSMD5;PTEN;IFT80;CALCOCO1;RARG;RYK;FBXW4;STRN;TBL1X;TCF7;TCF7L2;TLE1;TLE4;KDM6A;TNKS2;RNF146;AXIN1;AXIN2;FZD4;CUL3;NOG;USP34
GO:0032232	0.00972706	4.69694	1.38891	5	17	negative regulation of actin filament bundle assembly	WASF2;S1PR1;CLASP2;CLASP1;PPFIA1
GO:0043967	0.0097411	2.48485	4.98373	11	61	histone H4 acetylation	BRD8;SIRT1;KANSL1;ARRB1;PER1;ING3;ELP3;EP400;NAA50;NCOA1;MORF4L2
GO:0007219	0.00980328	1.70957	16.8303	27	206	Notch signaling pathway	ADAM10;CREBBP;MIB2;AGO3;AGO4;AAK1;TNRC6B;IFT172;AGO1;B4GALT1;TNRC6A;GZMB;IL6ST;ARRB1;MYC;SYNJ2BP;MIB1;SEL1L;TBL1X;TFDP2;TLE1;TLE4;IFT74;NRIP2;ITCH;KAT2B;CCNC
GO:0000902	0.00990152	1.25587	116.015	140	1420	cell morphogenesis	FRY;WASF2;ADAM10;KLF2;VAV3;SLC9A6;CDC42EP3;GNA13;AVIL;FRS2;FMNL2;SSX2IP;WDR36;SH3D19;PAQR3;EFNA5;ERBB2;ETV4;TBC1D32;FGD1;FGR;RASA3;ICK;PALLD;USP33;TNIK;TTLL5;SPG20;CLASP2;FLNA;KANK1;PSME4;CLASP1;ARHGEF18;ADNP;RHOQ;BRWD3;C2CD3;SS18L1;ARHGEF26;TTLL3;IFT172;ABL2;DISC1;BCL9L;FRYL;GRIN2C;TFCP2L1;VSIG1;IGF1R;IL5RA;IL7R;ITGA2B;ITGA4;ITGA5;ITGB1;ITGB3;JAK1;KRAS;LAMB1;ABLIM1;LYN;SMAD3;MAP1B;MARK3;MYH10;MY…
GO:0001822	0.0099429	1.61376	21.6506	33	265	kidney development	BCL2L11;GDF11;RDH10;ACE;NIPBL;KLHL3;AQP11;ANGPT2;KCNJ1;ACAT1;ARG2;SMAD3;SMAD5;SMAD9;MYC;NF1;PLCE1;PCSK5;PDGFRB;PKD2;SULF2;PTCH1;RARB;THRA;TSC1;ZBTB16;ARID5B;DCHS1;SGPL1;DLG5;NOG;ACVR2B;MTSS1
GO:0048705	0.00999497	1.68828	17.6473	28	216	skeletal system morphogenesis	RDH10;NIPBL;GLG1;FLVCR1;SETD2;SMAD3;NODAL;PDGFRB;CSGALNACT1;IFT80;WDR48;WDR19;RARB;RARG;PLEKHA1;BMPR2;TGFB3;THRA;SPEF2;GRHL2;AXIN1;AXIN2;ARID5B;PRKRA;RUNX2;SGPL1;NOG;ACVR2B
GO:0071901	0.0101502	1.95812	9.96746	18	122	negative regulation of protein serine/threonine kinase activity	HEXIM1;DUSP14;CD300A;STK38;PAQR3;SIRT1;PTPN22;LATS2;CHORDC1;LYN;NF1;PRKCA;PTEN;PTPRJ;SORL1;DUSP16;CUL3;KAT2B
GO:0016071	0.0102641	1.38587	50.4909	67	618	mRNA metabolic process	TOB1;MBNL2;PAPOLA;APOBEC2;PSIP1;WBP4;SRSF12;SREK1;HNRNPA1L2;RC3H1;DDX6;PAPD4;DCP2;AGO3;AGO4;PATL2;EIF4B;ERN1;ZHX2;DIS3;CNOT1;SMG1;TNRC6B;SF3B1;SRRM2;CNOT6L;PAN3;NOCT;KIAA1429;UPF2;AGO1;GSPT1;TRA2A;HNRNPH3;HNRNPL;MBNL1;NCBP1;ATM;CNOT4;PCF11;LUC7L3;XRN1;PRPF39;MTPAP;RAVER2;CMTR2;METTL3;ZC3HAV1;CNOT6;RPS5;RBM26;PAPD5;SRSF6;PAPOLG;SRPK2;ZFP36L2;SUPV3L1;RBM17;CDK13;PNPT1;PRPF4B;CCNT1;SCAF11;RBM39;AQR;…
GO:0051270	0.0103315	1.3602	57.5172	75	704	regulation of cellular component movement	ADAM10;ATP8A1;GNA13;CD300A;OSBPL8;SSX2IP;CCR7;CMKLR1;CCSAP;PODN;CX3CR1;ACE;S1PR1;SPATA13;FGR;KLRK1;CLASP2;KANK1;SYNE2;PLCB1;CLASP1;CAPN7;DDX58;B4GALT1;ABL2;FOXP1;GNRH1;ANGPT2;IGF1R;IL6R;ITGA2B;ITGA4;ITGB3;MIA3;LAMB1;ARHGAP5;LYN;SMAD3;MYO1F;NF1;NODAL;PDE4D;PDGFRB;PIK3R1;PPBP;ELP3;PPP2R3A;SYNJ2BP;PRKCA;CEMIP;PTEN;HACE1;ZSWIM6;PTPRJ;BBS2;RAP2B;RPS6KB1;CXCL5;SELL;BMPR2;SORL1;BRAF;TACR1;TGFBR3;THBS4;V…
GO:0032989	0.0103985	1.24717	122.632	147	1501	cellular component morphogenesis	FRY;WASF2;ADAM10;KLF2;VAV3;SLC9A6;CDC42EP3;GNA13;AVIL;FRS2;SEC23IP;FMNL2;SSX2IP;WDR36;SH3D19;PAQR3;EFNA5;PIKFYVE;ERBB2;ETV4;TBC1D32;FGD1;FGR;RASA3;ICK;PALLD;USP33;TNIK;TTLL5;SPG20;CLASP2;FLNA;KANK1;PSME4;CLASP1;ARHGEF18;ADNP;RHOQ;BRWD3;C2CD3;SS18L1;ARHGEF26;TTLL3;IFT172;ABL2;DISC1;BCL9L;FRYL;GRIN2C;TMOD2;TFCP2L1;AGFG1;VSIG1;IGF1R;IL5RA;IL7R;ITGA2B;ITGA4;ITGA5;ITGB1;ITGB3;JAK1;KRAS;LAMB1;ABLIM1;LY…
GO:0071359	0.0104098	3.00918	3.10462	8	38	cellular response to dsRNA	AGO3;AGO4;ZCCHC11;AGO1;SMAD3;METTL3;ZC3HAV1;PRKRA
GO:0035107	0.010472	1.84284	12.2551	21	150	appendage morphogenesis	BCL2L11;CREBBP;RDH10;TBC1D32;NIPBL;C2CD3;FLVCR1;MBNL1;PCSK5;ATRX;CHD7;PTCH1;WDR19;RARB;RARG;FBXW4;ZBTB16;GRHL2;KIAA1715;RUNX2;NOG
GO:0035108	0.010472	1.84284	12.2551	21	150	limb morphogenesis	BCL2L11;CREBBP;RDH10;TBC1D32;NIPBL;C2CD3;FLVCR1;MBNL1;PCSK5;ATRX;CHD7;PTCH1;WDR19;RARB;RARG;FBXW4;ZBTB16;GRHL2;KIAA1715;RUNX2;NOG
GO:0048010	0.0105029	1.57151	24.1834	36	296	vascular endothelial growth factor receptor signaling pathway	WASF2;VAV3;NCKAP1;FRS2;CRK;PAQR3;ERBB2;RASA3;PSME4;RICTOR;GRIN2C;IL5RA;ITGA5;ITGB3;JAK1;KRAS;MARK3;NCAM1;NF1;PDGFRB;PIK3CA;PIK3R1;PRKCA;PRKCB;PSMA3;PSMB4;PSMD5;PXN;RASGRF2;BMPR2;SPTB;BRAF;MMRN2;BRAP;FZD4;CUL3
GO:0034655	0.0105595	1.48537	32.5168	46	398	nucleobase-containing compound catabolic process	LRPPRC;TOB1;APOBEC2;RC3H1;DDX6;PAPD4;DCP2;AGO3;AGO4;PATL2;EIF4B;ERN1;ZHX2;DIS3;NT5C2;CNOT1;SMG1;TNRC6B;ZCCHC11;CNOT6L;PAN3;NOCT;UPF2;AGO1;GSPT1;NCBP1;ATM;CNOT4;NT5E;PDE3B;PDE4D;PDE8A;XRN1;MTPAP;PRKAA1;ZC3HAV1;CNOT6;RPS5;PAPD5;ZFP36L2;SUPV3L1;NEIL1;PDE5A;PNPT1;ERI1;PAN2
GO:0010498	0.0106202	1.4538	36.7652	51	450	proteasomal protein catabolic process	MARCH6;ARIH2;WWP1;OSBPL7;UBR3;UBXN2B;UBR1;USP33;PSME4;FBXW11;UBR2;USP24;SIRT1;FBXL3;UBQLN1;ARNTL;ARRB1;MDM2;ATM;NFE2L2;CRBN;ANKIB1;USP47;ANKZF1;USP40;PPP2R5C;UBE2W;PSMA3;PSMB4;PSMD5;PTEN;USP31;USP36;USP28;SEL1L;ANAPC1;TBL1X;UBE2H;EDEM3;USP9X;AXIN1;ITCH;USP42;CUL3;FBXL20;USP45;CLOCK;USP34;RNF144A;USP15;USP3
GO:0032869	0.0107011	1.49097	31.6998	45	388	cellular response to insulin stimulus	FRS2;OSBPL8;THEM4;PAQR3;EIF4B;ERBB2;RASA3;WDTC1;KANK1;PSME4;SIRT1;RHOQ;GRIN2C;IDE;IGF1R;IL5RA;JAK1;KRAS;MARK3;NCAM1;NF1;PDE3B;PDGFRB;PIK3C2A;PIK3CA;PIK3R1;STRADB;PRKAA1;DENND4C;PRKCA;PRKCB;PRKCQ;PSMA3;PSMB4;PSMD5;PTPRE;RASGRF2;RPS6KB1;ZNF106;SPTB;BRAF;TSC1;BRAP;CUL3;KAT2B
GO:0048017	0.0108581	1.71276	16.1767	26	198	inositol lipid-mediated signaling	FRS2;PIK3IP1;CHUK;THEM4;AGO3;AGO4;ERBB2;FGR;PHLPP2;TNRC6B;PIK3R5;RICTOR;AGO1;TNRC6A;IGF1R;MDM2;NF1;PDGFRB;PIK3C2A;PIK3CA;PIK3R1;PRR5;PTEN;PLEKHA1;RPS6KB1;CD19
GO:0034109	0.0108817	1.42577	41.0954	56	503	homotypic cell-cell adhesion	TSPAN32;LILRB1;CD300A;CCR7;RC3H1;BTLA;CD55;ERBB2;KLRK1;FLNA;METAP1;KIAA0922;PATZ1;RICTOR;PTPN22;ABL2;FOXP1;GNRH1;TBX21;HBB;IL6ST;IL7R;ITGA2B;ITGAM;ITGB3;LYN;SMAD3;PIK3CA;PIK3R1;PLEK;ATP7A;CHD7;PRKCA;PRKCQ;PELI1;RAP2B;RORA;S100A8;SATB1;SOS2;BRAF;STAT5B;ZFP36L2;STXBP3;TCF7;TXK;VCL;ZBTB16;ITCH;CASP8;RUNX2;PDE5A;CBLB;IL18R1;SOX13;CD47
GO:0051647	0.010988	3.75886	1.96081	6	24	nucleus localization	CEP120;SYNE2;SYNE1;MYH10;PCM1;HOOK3
GO:0051893	0.0110083	2.74564	3.75822	9	46	regulation of focal adhesion assembly	COL16A1;EFNA5;CLASP2;CLASP1;GPM6B;SMAD3;PTEN;PTPRJ;TSC1
GO:0090109	0.0110083	2.74564	3.75822	9	46	regulation of cell-substrate junction assembly	COL16A1;EFNA5;CLASP2;CLASP1;GPM6B;SMAD3;PTEN;PTPRJ;TSC1
GO:0010259	0.0110103	3.29015	2.53272	7	31	multicellular organismal aging	SEC63;TFCP2L1;IDE;ATM;WRN;PRDM2;SPEF2
GO:0051170	0.0110253	1.61307	20.997	32	257	nuclear import	TOB1;IPO7;TXNIP;ABRA;FLNA;KANK1;FBXW11;SIRT1;DDX58;IPO5;ARNTL;SMAD3;MXI1;NF1;NODAL;UBR5;PIK3R1;PKD2;PRKCQ;RANBP2;TGFB3;THRA;NUP214;AXIN1;AXIN2;DYRK2;AKR1C3;CBLB;IL18R1;MCM3AP;LITAF;NUP153
GO:0048513	0.011113	1.18036	245.102	277	3000	organ development	BCL2L11;FEM1B;WASF2;TSHZ1;GDF11;KLF2;ARIH2;N4BP2L2;HEXIM1;TXNIP;NCKAP1;FRS2;LILRB1;SEC63;CHUK;CCR7;SEZ6;ANKRD54;ATF2;GAB3;CRYGS;RC3H1;CX3CR1;CEP120;RDH10;ACE;PAPD4;TSC22D3;GPR183;S1PR1;STX2;ERBB2;ETV4;ETV6;FABP3;BPTF;RTKN2;TBC1D32;FOXK1;FECH;FGD1;FNDC3A;PALLD;PHLPP2;SPG20;CLASP2;FLNA;PRRC2C;PLCL2;PLCB1;KIAA0922;AGTPBP1;CLASP1;SIRT1;CLCF1;PATZ1;SSBP3;STAC3;GABPA;HEATR9;NIPBL;DPCD;C2CD3;UPF2;IFT172…
GO:0002753	0.0111525	2.5661	4.41183	10	54	cytoplasmic pattern recognition receptor signaling pathway	CHUK;PUM2;DDX58;PTPN22;IKBKB;ERBB2IP;ZC3HAV1;ITCH;CASP8;PUM1
GO:0007049	0.011443	1.22951	138.728	164	1698	cell cycle	BCL2L11;FEM1B;RBM7;STAG1;HEXIM1;TXNIP;CGRRF1;STAG2;LILRB1;CNTRL;RASSF1;ESCO1;UHMK1;JMY;ATF2;CREBBP;NEK7;CACUL1;TOM1L2;CEP120;SASS6;ZBTB49;THAP5;ERN1;ICK;USP33;TNIK;PDS5B;CLASP2;FLNA;PSME4;PLCB1;PDS5A;FBXW11;UBR2;CLASP1;SIRT1;NIPBL;AHCTF1;NSL1;C2CD3;SENP6;LATS2;HBP1;CHORDC1;MLH3;HIPK2;GSPT1;PRMT2;IGF1R;ITGB1;ARNTL;SMAD3;MCM7;MDM2;MDM4;MYC;MYH10;ATM;NEK3;NPAT;ATP2B4;ORC2;ORC4;SYCP3;PCM1;HERC5;CDK17…
GO:0009892	0.0115945	1.19062	210.134	240	2572	negative regulation of metabolic process	ZBTB33;ZNF559-ZNF177;LRPPRC;YAF2;TOB1;N4BP2L2;ARFGEF1;HEXIM1;TXNIP;MGEA5;STAG2;IQGAP2;LILRB1;WWP1;DUSP14;ZHX1;KLF12;CD300A;STK38;PIK3IP1;AEBP2;CMKLR1;SRSF12;CR1;CREBBP;PAQR3;CREBRF;SH3RF2;ZNF425;CD55;RNF168;TSC22D3;AGO3;AGO4;PATL2;A2M;ELK3;ELK4;ETV6;BPTF;FOXK1;ZHX2;KLRK1;CNOT1;WDTC1;TNRC6B;FLNA;DIP2A;PLCB1;PDS5A;FBXW11;UBR2;ZCCHC11;FMR1;PUM2;ADNP;SIRT1;PATZ1;ZMYND8;CNOT6L;RNF169;GABBR1;GABPA;NOCT…
GO:0051271	0.0117619	1.68106	17.0754	27	209	negative regulation of cellular component movement	CD300A;OSBPL8;PODN;CX3CR1;KLRK1;CLASP2;KANK1;PLCB1;CLASP1;GNRH1;ANGPT2;MIA3;NF1;NODAL;SYNJ2BP;PTEN;PTPRJ;RAP2B;BRAF;TGFBR3;VCL;MMP28;MMRN2;ACTN1;KRIT1;NOG;ADGRG1
GO:0034101	0.0120384	2.01015	8.66026	16	106	erythrocyte homeostasis	KLF2;ANKRD54;FECH;FLVCR1;HIPK2;TMOD2;LYN;SMAD5;SLC11A2;KMT2E;SMAP1;STAT5B;TGFBR3;THRA;L3MBTL3;ACVR2A
GO:0043551	0.0121821	2.91192	3.18632	8	39	regulation of phosphatidylinositol 3-kinase activity	VAV3;PIK3IP1;CCR7;FGR;PIK3R5;LYN;PDGFRB;PIK3R1
GO:0031589	0.0121899	1.55327	24.4285	36	299	cell-substrate adhesion	BCL2L11;CCR7;WHAMM;COL16A1;EFNA5;NID2;CLASP2;FLNA;KANK1;CLASP1;DISC1;GPM6B;ANGPT2;ITGA6;ITGA2B;ITGA4;ITGA5;ITGB1;ITGB3;LAMB1;SMAD3;NF1;VIT;PIK3R1;TRPM7;PTEN;PTPRJ;PXN;BRAF;TSC1;VCL;PEAK1;FZD4;PPFIA1;ACTN1;ARHGEF7
GO:0032006	0.0123624	2.38896	5.14713	11	63	regulation of TOR signaling	UBR1;UBR2;SIRT1;RICTOR;HTR6;ARNTL;PRKAA1;TSC1;NPRL3;NUAK2;FNIP1
GO:0090092	0.012481	1.67176	17.1571	27	210	regulation of transmembrane receptor protein serine/threonine kinase signaling pathway	TOB1;GDF11;SPG20;SIRT1;GLG1;BCL9L;HIPK2;BMP8A;SMAD3;NEO1;NODAL;CTDSPL2;TRIM33;RNF111;PPP1CB;SYNJ2BP;UBE2O;BMPR2;TGFB3;TGFBR3;XPO1;AXIN1;ACVR2A;NOG;ACVR2B;NREP;USP15
GO:0061298	0.0125785	4.33535	1.47061	5	18	retina vasculature development in camera-type eye	PDGFRB;BMPR2;FZD4;ACVR2B;SLC4A7
GO:0043550	0.0126552	2.67321	3.83993	9	47	regulation of lipid kinase activity	VAV3;PIK3IP1;CCR7;FGR;PIK3R5;LYN;PDGFRB;PIK3R1;PPP2R5A
GO:0030888	0.0126608	2.50891	4.49353	10	55	regulation of B cell proliferation	VAV3;CD300A;RC3H1;BTLA;GPR183;CLCF1;LYN;ATM;PELI1;PRDM1
GO:0042130	0.0126608	2.50891	4.49353	10	55	negative regulation of T cell proliferation	LILRB1;RC3H1;BTLA;ERBB2;KIAA0922;GNRH1;PELI1;ITCH;PDE5A;CBLB
GO:0007015	0.0127195	1.53808	25.3272	37	310	actin filament organization	FRY;WASF2;TENM1;ARFGEF1;CDC42EP3;AVIL;NCKAP1;IQGAP2;CCR7;WHAMM;JMY;S1PR1;CLASP2;FLNA;KANK1;CLASP1;RICTOR;ABL2;FRYL;TMOD2;ARRB1;SMAD3;PIK3R1;PLEK;PRKCQ;ERMN;SPTB;BRAF;TACR1;TSC1;ALMS1;CUL3;PPFIA1;GAS7;SSH2;ACTN1;MTSS1
GO:0032502	0.0127563	1.14305	463.977	502	5679	developmental process	BCL2L11;FEM1B;FRY;TOB1;WASF2;TENM1;TSHZ1;ADAM10;GDF11;KLF2;ARIH2;N4BP2L2;VAV3;SLC9A6;ARFGEF1;CDC42EP3;HEXIM1;TXNIP;GNA13;AVIL;MGEA5;STAG2;NCKAP1;FRS2;LILRB1;WWP1;SEC23IP;SEC63;ZHX1;SCRG1;CHUK;FMNL2;OSBPL8;GRIN3A;SSX2IP;TPP1;CCR7;CMKLR1;SEZ6;CCSAP;UHMK1;ANKRD54;TRABD2A;UBR3;WDR36;CPT1A;ATF2;CREBBP;GAB3;CRYGS;CSRP2;RC3H1;CX3CR1;SH3D19;PAQR3;CEP120;RDH10;ACE;DDX6;RNF168;PAPD4;TSC22D3;GPR183;ABCA1;S1…
GO:0002921	0.0128837	5.63363	0.980406	4	12	negative regulation of humoral immune response	CR1;CD55;A2M;SUSD4
GO:0021694	0.0128837	5.63363	0.980406	4	12	cerebellar Purkinje cell layer formation	AGTPBP1;ATP7A;RORA;ATXN2
GO:0021702	0.0128837	5.63363	0.980406	4	12	cerebellar Purkinje cell differentiation	AGTPBP1;ATP7A;RORA;ATXN2
GO:0040015	0.0128837	5.63363	0.980406	4	12	negative regulation of multicellular organism growth	PLAC8;PTCH1;BBS2;ATXN2
GO:1901653	0.0129046	1.41554	40.6052	55	497	cellular response to peptide	KLF2;FRS2;OSBPL8;ADCY9;THEM4;PAQR3;EIF4B;ERBB2;FGR;RASA3;WDTC1;KANK1;PSME4;SIRT1;RHOQ;PTPN22;GRIN2C;IDE;IGF1R;IL5RA;JAK1;KRAS;LYN;MARK3;NCAM1;NF1;KLF3;PDE3B;PDGFRB;PIK3C2A;PIK3CA;PIK3R1;STRADB;PRKAA1;DENND4C;PRKACB;PRKCA;PRKCB;PRKCQ;PSMA3;PSMB4;PSMD5;PTPRE;PXN;RASGRF2;GNB4;RPS6KB1;ZNF106;SPTB;BRAF;STAT5B;TSC1;BRAP;CUL3;KAT2B
GO:0019216	0.0129294	1.57919	22.0591	33	270	regulation of lipid metabolic process	VAV3;PIK3IP1;CCR7;CPT1A;EPHX2;FABP3;FGR;WDTC1;SIRT1;PIK3R5;LDLRAP1;NR3C1;IGF1R;LYN;NT5E;GOLM1;PDE3B;PDGFRB;PDK1;PDK3;PIK3R1;PPP2R5A;PRKAA1;PPP4R3B;RORA;STAT5B;THRA;LPCAT1;AKR1C3;CCNC;ORMDL1;EIF2AK3;NR1D2
GO:0040012	0.0131451	1.34867	56.3734	73	690	regulation of locomotion	ADAM10;ATP8A1;GNA13;CD300A;OSBPL8;SSX2IP;CCR7;CMKLR1;CCSAP;PODN;CX3CR1;ACE;S1PR1;SPATA13;FGR;KLRK1;CLASP2;KANK1;SYNE2;PLCB1;CLASP1;CAPN7;DDX58;ABL2;FOXP1;GNRH1;ANGPT2;IGF1R;IL6R;ITGA2B;ITGA4;ITGB3;MIA3;LAMB1;ARHGAP5;LYN;SMAD3;MYO1F;NF1;NODAL;PDE4D;PDGFRB;PIK3R1;PPBP;ELP3;PPP2R3A;SYNJ2BP;PRKCA;CEMIP;PTEN;HACE1;ARRDC3;ZSWIM6;PTPRJ;BBS2;RAP2B;RPS6KB1;CXCL5;SELL;BMPR2;SORL1;BRAF;TACR1;THBS4;VCL;MMP28…
GO:0010628	0.013407	1.224	137.502	162	1683	positive regulation of gene expression	YAF2;TOB1;STAG1;KLF2;NFAT5;STAG2;MAP3K2;LILRB1;MLLT11;CHD1;PSIP1;KLF12;CHUK;UHMK1;JMY;NCOA7;ABRA;ATF2;CREBBP;ZBTB49;DHX36;S1PR1;ELK3;EPHX2;ERBB2;ERCC6;ERN1;ETV4;ETV6;BPTF;FOXK1;CNOT1;ZNF292;TNRC6B;RAD54L2;LARP4B;PLCB1;FBXW11;ICE1;SIRT1;RHOQ;DDX58;PATZ1;SSBP3;ALK;GABPA;NIPBL;SS18L1;PTPN22;AGO1;BCL9L;TSSK4;HIPK2;NR3C1;TBX21;PRMT2;HSF2;IKBKB;IL7R;ITGA6;KRAS;ABLIM1;ARNTL;ARRB1;SMAD3;SMAD5;SMAD9;MYBL1…
GO:0000959	0.0134805	3.56079	2.04251	6	25	mitochondrial RNA metabolic process	LRPPRC;TRMT61B;FASTKD5;SUPV3L1;MTERF2;PNPT1
GO:0051491	0.0134805	3.56079	2.04251	6	25	positive regulation of filopodium assembly	TENM1;CCR7;MYO3B;RHOQ;PRKCQ;TGFB3
GO:0043405	0.0135688	1.56131	22.9578	34	281	regulation of MAP kinase activity	TENM1;MAP3K2;FRS2;DUSP14;MAP4K5;CD300A;STK38;ADORA2B;PAQR3;MUC20;ERBB2;ERCC6;ERN1;PIK3R5;ALK;PTPN22;KRAS;LYN;ARRB1;NF1;PLCE1;PDGFRB;PRKAA1;PRKCA;PTPRJ;PXN;PROK2;SORL1;TGFB3;DUSP16;AXIN1;FZD4;MADD;PDE5A
GO:0000122	0.0138264	1.33435	60.0499	77	735	negative regulation of transcription from RNA polymerase II promoter	ZBTB33;ZNF559-ZNF177;N4BP2L2;HEXIM1;TXNIP;ZHX1;KLF12;AEBP2;CREBBP;CREBRF;RNF168;TSC22D3;ELK4;ETV6;BPTF;ZHX2;CNOT1;WDTC1;SIRT1;ZMYND8;GABPA;NIPBL;ZBTB20;HIPK2;TFCP2L1;MXD1;SMAD3;MDM2;MDM4;MXI1;MYC;NFIA;NFIL3;NODAL;ORC2;PHF21A;TRIM33;PER1;ATRX;ELP2;ATF7IP;PTCH1;GATAD2B;FNIP2;PHF12;RARB;RARG;BACH2;SATB1;PRDM1;TBL1X;TCF7;TCF7L2;THRA;TLE1;TLE4;NR2C1;XPO1;ZNF8;ZBTB16;ZNF148;SAP130;SUV39H2;USP9X;AXIN1;N…
GO:0006950	0.014116	1.15624	321.328	355	3933	response to stress	BCL2L11;TSPAN32;FEM1B;WASF2;RASGRP2;MARCH6;KLF2;VAV3;IPO7;PROCR;ARFGEF1;GNLY;POLR3F;TXNIP;CGRRF1;GNA13;MAP3K2;MASP2;NCKAP1;FRS2;LILRB1;LILRA1;PSIP1;MAP4K5;RASSF1;POLI;AKAP10;SEC63;CHUK;ADCY9;LEAP2;THEM4;TPP1;CCR7;JMY;STXBP5;ADORA2B;CR1;UBXN2B;ATF2;CREBBP;DGKK;CRK;DOCK11;PARP4;SESN3;CX3CR1;PAQR3;CREBRF;CD55;RNF168;DHX36;TSC22D3;ABCA1;AGO3;AGO4;A2M;ELK3;PIKFYVE;EPHX2;STX2;ERBB2;ERCC6;ERN1;ETFDH;EXT…
GO:0007417	0.0141773	1.30399	71.7331	90	878	central nervous system development	BCL2L11;GDF11;NCKAP1;FRS2;WWP1;TPP1;SEZ6;CX3CR1;CEP120;S1PR1;ERBB2;BPTF;PHLPP2;PLCB1;AGTPBP1;FMR1;CLCF1;SSBP3;NIPBL;DPCD;C2CD3;IFT172;ABL2;DISC1;SETD2;HTR6;IGF1R;IL6ST;ITGAM;ITGB1;ACAT1;LAMB1;LYN;SMAD9;MYH10;ATM;NF1;NODAL;NRCAM;ATP2B1;NRGN;NT5E;ATP2B4;PCM1;HPCAL4;PKD2;ATP7A;ATRX;POU6F1;SEMA4C;ELP3;CHD7;PTCH1;PTEN;PTPRJ;BBS2;RARB;GNB4;RORA;RPS6KA3;RYK;S100B;ATXN2;BMPR2;SOX12;STXBP3;THRA;TOP2B;NR2C…
GO:0051216	0.0141911	1.70918	14.9512	24	183	cartilage development	GLG1;BMP8A;MIA3;SMAD3;SMAD5;SMAD9;ATP7A;PRKCA;CSGALNACT1;SULF2;IFT80;BBS2;RARB;RARG;FBXW4;BMPR2;THRA;ZBTB16;KIAA1715;AXIN2;RUNX2;RUNX3;NOG;EIF2AK3
GO:0001841	0.014266	1.96619	8.82366	16	108	neural tube formation	NCKAP1;IFT172;SETD2;NODAL;OPA1;SEMA4C;PRKACB;PTCH1;MIB1;RARG;TSC1;KDM6A;GRHL2;CASP8;KDM2B;NOG
GO:0006979	0.0144468	1.48102	29.739	42	364	response to oxidative stress	KLF2;TXNIP;PSIP1;CHUK;CCR7;DGKK;SESN3;STX2;ERCC6;ETFDH;SIRT1;GCLM;GPX2;UBQLN1;HBA2;HBB;ARNTL;MTR;NDUFB4;NFE2L2;SLC11A2;NME8;PDGFRB;PDK1;PKD2;ATP7A;DUOX1;OXR1;PRKAA1;PTGS1;PXN;RAD52;PLEKHA1;TACR1;WRN;NEIL1;EPX;SESN2;PRKRA;AKR1C3;PNPT1;KAT2B
GO:1903391	0.0144783	2.60449	3.92163	9	48	regulation of adherens junction organization	COL16A1;EFNA5;CLASP2;CLASP1;GPM6B;SMAD3;PTEN;PTPRJ;TSC1
GO:0032870	0.0145679	1.33581	58.4159	75	715	cellular response to hormone stimulus	FRS2;AKAP13;OSBPL8;FBXO32;ADCY9;THEM4;PAQR3;CREBRF;EIF4B;ERBB2;FECH;FGR;RASA3;WDTC1;KANK1;PSME4;SIRT1;RHOQ;LATS2;GPR22;GRIN2C;NR3C1;IDE;IGF1R;IL5RA;JAK1;KRAS;LYN;MARK3;NCAM1;NF1;NPC1;ATP2B1;PDE3B;PDGFRB;SERPINB9;PIK3C2A;PIK3CA;PIK3R1;STRADB;PRKAA1;DENND4C;PRKACB;PRKCA;PRKCB;KDM3A;PRKCQ;PSMA3;PSMB4;PSMD5;PTPRE;PXN;BBS2;RARB;RARG;RASGRF2;GNB4;RORA;RPS6KB1;ZNF106;SPTB;BRAF;STAT5B;KLF9;THRA;NR2C1;NR2…
GO:0010605	0.0146306	1.19177	187.584	215	2296	negative regulation of macromolecule metabolic process	ZBTB33;ZNF559-ZNF177;LRPPRC;YAF2;TOB1;N4BP2L2;HEXIM1;TXNIP;MGEA5;STAG2;LILRB1;WWP1;DUSP14;ZHX1;KLF12;CD300A;STK38;AEBP2;CMKLR1;SRSF12;CR1;CREBBP;PAQR3;CREBRF;SH3RF2;ZNF425;CD55;RNF168;TSC22D3;AGO3;AGO4;PATL2;A2M;ELK3;ELK4;ETV6;BPTF;FOXK1;ZHX2;CNOT1;WDTC1;TNRC6B;FLNA;DIP2A;PLCB1;PDS5A;FBXW11;UBR2;ZCCHC11;FMR1;PUM2;ADNP;SIRT1;PATZ1;ZMYND8;CNOT6L;RNF169;GABPA;NOCT;NIPBL;ZBTB20;PTPN22;AGO1;LATS2;CHOR…
GO:0030029	0.0147995	1.37125	47.8765	63	586	actin filament-based process	FRY;WASF2;TENM1;ARFGEF1;CDC42EP3;AVIL;NCKAP1;IQGAP2;FMNL2;CCR7;WHAMM;JMY;CRK;S1PR1;EFNA5;EPB41;FGD1;PALLD;TNIK;ARHGAP26;CLASP2;FLNA;KANK1;SYNE2;CLASP1;ARHGEF18;RHOQ;RICTOR;ABL2;GPM6B;FRYL;TMOD2;IKBKB;ITGB1;ARRB1;SMAD3;MYO1F;MYH10;MYH11;MYO6;NF1;PDE4D;PDGFRB;PIK3R1;PLEK;TRPM7;STRADB;PRKCQ;ERMN;SPTB;BRAF;TACR1;TSC1;ALMS1;NUAK2;CUL3;PPFIA1;GAS7;STRIP1;SSH2;ACTN1;CFLAR;MTSS1
GO:0090066	0.0148228	1.42787	36.6018	50	448	regulation of anatomical structure size	TENM1;VAV3;ARFGEF1;CDC42EP3;AVIL;SLC12A7;NCKAP1;IQGAP2;TMEM123;CCR7;WHAMM;JMY;WDR36;ADORA2B;ACE;EPHX2;WDTC1;RAP1GAP2;SPG20;CLASP2;KANK1;ADNP;RICTOR;DISC1;GCLM;TMOD2;HBB;IL7R;ARHGAP5;MAP1B;NRCAM;PIK3C2A;PLEK;PRKCQ;PTEN;RAB22A;PTGS1;BBS2;RARG;SLC12A2;BMPR2;SPTB;TACR1;TSC1;SSH2;KAT2B;PEX11G;ULK2;RB1CC1;SLC12A6
GO:0017196	0.0148244	8.4464	0.571904	3	7	N-terminal peptidyl-methionine acetylation	NAA16;NAA25;NAA15
GO:0035280	0.0148244	8.4464	0.571904	3	7	miRNA loading onto RISC involved in gene silencing by miRNA	AGO3;AGO4;AGO1
GO:0036289	0.0148244	8.4464	0.571904	3	7	peptidyl-serine autophosphorylation	ERN1;ATM;PRKCA
GO:0046642	0.0148244	8.4464	0.571904	3	7	negative regulation of alpha-beta T cell proliferation	BTLA;ITCH;CBLB
GO:0060897	0.0148244	8.4464	0.571904	3	7	neural plate regionalization	SSBP3;AXIN1;NOG
GO:0090244	0.0148244	8.4464	0.571904	3	7	Wnt signaling pathway involved in somitogenesis	PPP2R3A;AXIN1;AXIN2
GO:0006606	0.0151112	1.5829	20.6702	31	253	protein import into nucleus	TOB1;IPO7;TXNIP;ABRA;FLNA;KANK1;FBXW11;SIRT1;DDX58;IPO5;ARNTL;SMAD3;MXI1;NF1;NODAL;UBR5;PIK3R1;PKD2;PRKCQ;RANBP2;TGFB3;THRA;NUP214;AXIN1;AXIN2;DYRK2;AKR1C3;CBLB;IL18R1;MCM3AP;LITAF
GO:0044744	0.0151112	1.5829	20.6702	31	253	protein targeting to nucleus	TOB1;IPO7;TXNIP;ABRA;FLNA;KANK1;FBXW11;SIRT1;DDX58;IPO5;ARNTL;SMAD3;MXI1;NF1;NODAL;UBR5;PIK3R1;PKD2;PRKCQ;RANBP2;TGFB3;THRA;NUP214;AXIN1;AXIN2;DYRK2;AKR1C3;CBLB;IL18R1;MCM3AP;LITAF
GO:1902593	0.0151112	1.5829	20.6702	31	253	single-organism nuclear import	TOB1;IPO7;TXNIP;ABRA;FLNA;KANK1;FBXW11;SIRT1;DDX58;IPO5;ARNTL;SMAD3;MXI1;NF1;NODAL;UBR5;PIK3R1;PKD2;PRKCQ;RANBP2;TGFB3;THRA;NUP214;AXIN1;AXIN2;DYRK2;AKR1C3;CBLB;IL18R1;MCM3AP;LITAF
GO:1901700	0.0153088	1.22921	124.103	147	1519	response to oxygen-containing compound	KLF2;TXNIP;FRS2;LILRB1;CHUK;OSBPL7;OSBPL8;FBXO32;ADCY9;GRIN3A;THEM4;CCR7;COL16A1;CPT1A;SESN3;CX3CR1;PAQR3;CD55;ABCA1;EFNA5;UBR1;EIF4B;STX2;ERBB2;ERCC6;ERN1;FABP3;FECH;FGR;RASA3;NLRP1;WDTC1;KANK1;PSME4;MLC1;UBR2;ADNP;SIRT1;RHOQ;NOCT;RAB11FIP5;PTPN22;ABL2;FOXP1;GNRH1;GPR22;ANGPT2;GPX2;RAPGEF1;GRIN2C;HBA2;HBB;IDE;IGF1R;IKBKB;IL5RA;IL6R;IL12RB2;JAK1;IPO5;KRAS;LYN;ARRB1;MARK3;MEST;MTR;NAIP;NCAM1;NF1;N…
GO:0007275	0.0153428	1.14441	391.754	427	4795	multicellular organismal development	BCL2L11;FEM1B;FRY;WASF2;TENM1;TSHZ1;ADAM10;GDF11;KLF2;ARIH2;N4BP2L2;VAV3;SLC9A6;ARFGEF1;HEXIM1;TXNIP;GNA13;AVIL;NCKAP1;FRS2;LILRB1;WWP1;SEC63;SCRG1;CHUK;GRIN3A;TPP1;CCR7;CMKLR1;SEZ6;CCSAP;UHMK1;ANKRD54;UBR3;WDR36;ATF2;CREBBP;GAB3;CRYGS;CSRP2;RC3H1;CX3CR1;PAQR3;CEP120;RDH10;ACE;DDX6;RNF168;PAPD4;TSC22D3;GPR183;S1PR1;EFNA5;ELK3;PIKFYVE;STX2;ERBB2;ETV4;ETV6;FABP3;BPTF;RTKN2;TBC1D32;FOXK1;FECH;FGD1;R…
GO:0010573	0.0155123	3.03666	2.69612	7	33	vascular endothelial growth factor production	ADORA2B;IL6ST;NODAL;SULF2;RORA;ADGRG1;EIF2AK3
GO:0018209	0.0159178	1.58875	19.9349	30	244	peptidyl-serine modification	TENM1;UHMK1;MYO3B;PAQR3;ERN1;MAST3;SMG1;PLCL2;MORC3;RICTOR;GALNT3;LATS2;HIPK2;IKBKB;ARRB1;ATM;ATP2B4;PDE4D;PDK3;PIK3CA;ATR;PRKAA1;PRKCA;FNIP2;MBOAT4;BRAF;AXIN1;MKNK1;EIF2AK3;FNIP1
GO:0033522	0.0159459	4.02542	1.55231	5	19	histone H2A ubiquitination	RNF168;UBR2;UBR5;CUL4B;KDM2B
GO:0060074	0.0159459	4.02542	1.55231	5	19	synapse maturation	SEZ6;ADGRL1;DISC1;NFIA;PTEN
GO:2000114	0.0159459	4.02542	1.55231	5	19	regulation of establishment of cell polarity	ARFGEF1;KANK1;RICTOR;RAP1B;KRIT1
GO:0043009	0.0160783	1.35774	49.8373	65	610	chordate embryonic development	BCL2L11;ADAM10;KLF2;GNA13;NCKAP1;UBR3;RDH10;BPTF;TBC1D32;WDTC1;SF3B1;SSBP3;GABPA;NIPBL;C2CD3;TANC2;IFT172;FLVCR1;SETD2;ITGA4;ITGB1;SMAD3;MBNL1;MYH10;ATM;NF1;NODAL;OPA1;PCSK5;PDGFRB;PKD2;PLCD1;ATP7A;MBTD1;SEMA4C;PPP2R3A;CHD7;PRKACB;SULF2;PTCH1;BIRC6;MIB1;WDR19;RARG;RBBP6;PRDM1;TCF7;TGFB3;TSC1;KDM6A;SPEF2;GRHL2;USP9X;AXIN1;AXIN2;CASP8;CUL3;KDM2B;RUNX2;DCHS1;NCOA1;ACVR2A;NOG;HS6ST1;MTSS1
GO:0060395	0.0161308	2.40183	4.65693	10	57	SMAD protein signal transduction	GDF11;BTBD11;HIPK2;BMP8A;LNPEP;SMAD3;SMAD5;SMAD9;NODAL;TGFB3
GO:0022607	0.0162666	1.18852	186.196	213	2279	cellular component assembly	BCL2L11;AASS;WASF2;TENM1;VAV3;ARFGEF1;CDC42EP3;AVIL;NCKAP1;IQGAP2;PSIP1;SEC23IP;FCHO2;SSX2IP;CCR7;WHAMM;COL16A1;JMY;SRSF12;CPT1A;UBXN2B;CREBBP;MYO3B;NEK7;MPP7;RC3H1;ACE;SASS6;DDX6;ABCA1;S1PR1;AGO3;AGO4;EFNA5;PATL2;PIKFYVE;MUC20;STX2;SPATA13;FECH;FGD1;ICK;ADGRL1;CNOT1;TNIK;TTLL5;CLASP2;FLNA;KANK1;MDN1;MLC1;CLASP1;PUM2;ICE1;ADNP;RHOQ;SF3B1;PADI4;SSBP3;CNOT6L;RICTOR;PAN3;NOCT;AHCTF1;ATL3;C2CD3;SENP6…
GO:0010575	0.0163424	3.38253	2.12421	6	26	positive regulation of vascular endothelial growth factor production	ADORA2B;IL6ST;NODAL;SULF2;RORA;EIF2AK3
GO:0015749	0.0164616	1.78162	12.01	20	147	monosaccharide transport	MGEA5;OSBPL8;RHOQ;NFE2L2;PIK3R1;PPBP;PRKAA1;NUP133;PRKCA;PRKCB;RANBP2;RPS6KB1;BRAF;STXBP3;TSC1;ADIPOR2;NUP214;SESN2;SLC23A1;NUP153
GO:0001934	0.016936	1.28056	78.5959	97	962	positive regulation of protein phosphorylation	TENM1;GDF11;MAP3K2;FRS2;MAP4K5;CD300A;OSBPL8;ADCY9;CCR7;ADORA2B;CRK;CACUL1;PAQR3;ACE;GPR183;EFNA5;MUC20;ERBB2;ERCC6;ERN1;RASA3;TNIK;PSME4;PLCB1;ADNP;SIRT1;CLCF1;PIK3R5;ALK;RICTOR;DSTYK;PTPN22;ABL2;RAPGEF1;HIPK2;GRIN2C;IGF1R;BMP8A;IL5RA;IL6R;IL6ST;ITGA5;ITGB3;JAK1;KRAS;LYN;ARRB1;MARK3;NCAM1;NF1;NODAL;ATP2B4;PLCE1;PDGFRB;PIK3CA;PKD2;SEMA4C;STRADB;PRR5;PRKAA1;PRKACB;PRKCA;PSMA3;PSMB4;PSMD5;PELI2;CEM…
GO:0050670	0.01705	1.67719	15.1963	24	186	regulation of lymphocyte proliferation	VAV3;LILRB1;CD300A;RC3H1;BTLA;CD55;GPR183;ERBB2;KIAA0922;CLCF1;PTPN22;GNRH1;IL6ST;LYN;ATM;PRKCQ;PELI1;PRDM1;SOS2;STAT5B;TACR1;ITCH;PDE5A;CBLB
GO:0001101	0.0171612	1.52075	24.1834	35	296	response to acid chemical	CHUK;CCR7;COL16A1;CPT1A;ABCA1;UBR1;FABP3;UBR2;ABL2;GNRH1;IKBKB;IPO5;LYN;MEST;NAIP;NRF1;ATP2B4;PDGFRB;PDK3;PKD2;GDAP1;PRKAA1;KMT2E;PTCH1;PTGS1;RARG;RPS6KB1;SELL;TACR1;TFRC;TGFBR3;PDGFD;FZD4;AKR1C3;NCOA1
GO:2000146	0.0172829	1.65538	16.0133	25	196	negative regulation of cell motility	CD300A;OSBPL8;PODN;CX3CR1;KLRK1;CLASP2;KANK1;PLCB1;CLASP1;GNRH1;ANGPT2;MIA3;NF1;NODAL;SYNJ2BP;PTEN;PTPRJ;RAP2B;BRAF;VCL;MMP28;MMRN2;KRIT1;NOG;ADGRG1
GO:0016556	0.0174259	5.00734	1.06211	4	13	mRNA modification	APOBEC2;KIAA1429;CMTR2;METTL3
GO:0018206	0.0174259	5.00734	1.06211	4	13	peptidyl-methionine modification	METAP1;NAA16;NAA25;NAA15
GO:0060766	0.0174259	5.00734	1.06211	4	13	negative regulation of androgen receptor signaling pathway	SIRT1;FOXP1;NODAL;PIAS2
GO:0060831	0.0174259	5.00734	1.06211	4	13	smoothened signaling pathway involved in dorsal/ventral neural tube patterning	TBC1D32;PRKACB;PTCH1;WDR19
GO:0042325	0.0174883	1.23117	115.361	137	1412	regulation of phosphorylation	TENM1;GDF11;VAV3;HEXIM1;MAP3K2;FRS2;DUSP14;MAP4K5;AKAP13;CD300A;STK38;PIK3IP1;OSBPL8;ADCY9;CCR7;ANKRD54;ADORA2B;CRK;CACUL1;PAQR3;ACE;GPR183;EFNA5;MUC20;ERBB2;ERCC6;ERN1;FECH;FGR;RASA3;TNIK;PSME4;PLCL2;PLCB1;ADNP;SIRT1;CLCF1;PIK3R5;ALK;RICTOR;DSTYK;PTPN22;LATS2;CHORDC1;ABL2;SPDYE1;RAPGEF1;HIPK2;GRIN2C;IGF1R;BMP8A;IL5RA;IL6R;IL6ST;ITGA6;ITGA5;ITGB3;JAK1;KRAS;LYN;ARRB1;SMAD3;MARK3;MCM7;SPDYE3;MYC;NC…
GO:0034329	0.0176432	1.60195	18.4643	28	226	cell junction assembly	WHAMM;COL16A1;MPP7;ACE;EFNA5;CLASP2;FLNA;CLASP1;GPM6B;RAPGEF1;IKBKB;ITGA6;ITGA5;ITGB1;ITGB3;SMAD3;PRKCA;PTEN;PTPRJ;PXN;RAP1B;STRN;TSC1;VCL;GRHL2;ACTN1;ARHGEF7;DLG5
GO:0032944	0.0180978	1.66679	15.278	24	187	regulation of mononuclear cell proliferation	VAV3;LILRB1;CD300A;RC3H1;BTLA;CD55;GPR183;ERBB2;KIAA0922;CLCF1;PTPN22;GNRH1;IL6ST;LYN;ATM;PRKCQ;PELI1;PRDM1;SOS2;STAT5B;TACR1;ITCH;PDE5A;CBLB
GO:0042327	0.0181206	1.27177	81.5371	100	998	positive regulation of phosphorylation	TENM1;GDF11;VAV3;MAP3K2;FRS2;MAP4K5;CD300A;OSBPL8;ADCY9;CCR7;ADORA2B;CRK;CACUL1;PAQR3;ACE;GPR183;EFNA5;MUC20;ERBB2;ERCC6;ERN1;FGR;RASA3;TNIK;PSME4;PLCB1;ADNP;SIRT1;CLCF1;PIK3R5;ALK;RICTOR;DSTYK;PTPN22;ABL2;RAPGEF1;HIPK2;GRIN2C;IGF1R;BMP8A;IL5RA;IL6R;IL6ST;ITGA6;ITGA5;ITGB3;JAK1;KRAS;LYN;ARRB1;MARK3;NCAM1;NF1;NODAL;ATP2B4;PLCE1;PDGFRB;PIK3CA;PKD2;SEMA4C;STRADB;PRR5;PRKAA1;PRKACB;PRKCA;PSMA3;PSMB4;…
GO:0090101	0.018193	1.90373	9.06876	16	111	negative regulation of transmembrane receptor protein serine/threonine kinase signaling pathway	TOB1;SPG20;SIRT1;GLG1;BCL9L;HIPK2;SMAD3;CTDSPL2;TRIM33;PPP1CB;SYNJ2BP;TGFB3;TGFBR3;XPO1;NOG;USP15
GO:0000965	0.0189228	22.5115	0.245102	2	3	mitochondrial RNA 3'-end processing	SUPV3L1;PNPT1
GO:0001743	0.0189228	22.5115	0.245102	2	3	optic placode formation	FRS2;AXIN1
GO:0001831	0.0189228	22.5115	0.245102	2	3	trophectodermal cellular morphogenesis	NODAL;CUL3
GO:0002051	0.0189228	22.5115	0.245102	2	3	osteoblast fate commitment	SMAD5;RUNX2
GO:0002774	0.0189228	22.5115	0.245102	2	3	Fc receptor mediated inhibitory signaling pathway	LILRB1;LYN
GO:0006741	0.0189228	22.5115	0.245102	2	3	NADP biosynthetic process	NADK2;NADK
GO:0009957	0.0189228	22.5115	0.245102	2	3	epidermal cell fate specification	PTCH1;PTCH2
GO:0010616	0.0189228	22.5115	0.245102	2	3	negative regulation of cardiac muscle adaptation	MGEA5;ATP2B4
GO:0010835	0.0189228	22.5115	0.245102	2	3	regulation of protein ADP-ribosylation	ADNP;KAT2B
GO:0030950	0.0189228	22.5115	0.245102	2	3	establishment or maintenance of actin cytoskeleton polarity	NCKAP1;RICTOR
GO:0031937	0.0189228	22.5115	0.245102	2	3	positive regulation of chromatin silencing	SIRT1;MIER1
GO:0035441	0.0189228	22.5115	0.245102	2	3	cell migration involved in vasculogenesis	SETD2;PDGFRB
GO:0036123	0.0189228	22.5115	0.245102	2	3	histone H3-K9 dimethylation	KDM3A;SUV39H2
GO:0040009	0.0189228	22.5115	0.245102	2	3	regulation of growth rate	BNIPL;WRN
GO:0045925	0.0189228	22.5115	0.245102	2	3	positive regulation of female receptivity	THRA;NCOA1
GO:0048320	0.0189228	22.5115	0.245102	2	3	axial mesoderm formation	NODAL;AXIN1
GO:0061470	0.0189228	22.5115	0.245102	2	3	T follicular helper cell differentiation	RC3H1;FOXP1
GO:0061511	0.0189228	22.5115	0.245102	2	3	centriole elongation	C2CD3;VPS4B
GO:0070425	0.0189228	22.5115	0.245102	2	3	negative regulation of nucleotide-binding oligomerization domain containing signaling pathway	PTPN22;ERBB2IP
GO:0070433	0.0189228	22.5115	0.245102	2	3	negative regulation of nucleotide-binding oligomerization domain containing 2 signaling pathway	PTPN22;ERBB2IP
GO:0090155	0.0189228	22.5115	0.245102	2	3	negative regulation of sphingolipid biosynthetic process	PRKAA1;ORMDL1
GO:0090526	0.0189228	22.5115	0.245102	2	3	regulation of gluconeogenesis involved in cellular glucose homeostasis	RANBP2;SESN2
GO:1903690	0.0189228	22.5115	0.245102	2	3	negative regulation of wound healing, spreading of epidermal cells	CLASP2;CLASP1
GO:0009888	0.0190239	1.20515	143.63	167	1758	tissue development	FEM1B;GDF11;KLF2;TXNIP;GNA13;NCKAP1;FRS2;CHUK;TPP1;CPT1A;ATF2;CRYGS;RDH10;TSC22D3;S1PR1;STX2;ETV4;BPTF;TBC1D32;FNDC3A;PALLD;SPG20;CLASP2;FLNA;CLASP1;SSBP3;STAC3;C2CD3;ARHGEF26;IFT172;KLHL3;LATS2;B4GALT1;FOXP1;SULT1B1;GLG1;GNAT2;GPM6B;AQP11;BCL9L;RAPGEF1;HIPK2;SETD2;NR3C1;TFCP2L1;HNRNPH3;FOXN2;VSIG1;IGF1R;BMP8A;IKBKB;ITGA6;ITGA4;ITGA5;ITGAM;ITGB1;ITGB3;MIA3;ACAT1;ARG2;LAMB1;ARNTL;SMAD3;SMAD5;SMAD9…
GO:0048869	0.0190625	1.14721	322.145	354	3943	cellular developmental process	BCL2L11;FEM1B;FRY;TOB1;WASF2;ADAM10;GDF11;KLF2;ARIH2;N4BP2L2;VAV3;SLC9A6;ARFGEF1;CDC42EP3;TXNIP;GNA13;AVIL;FRS2;LILRB1;SEC23IP;ZHX1;CHUK;FMNL2;OSBPL8;GRIN3A;SSX2IP;TPP1;CCR7;CMKLR1;SEZ6;UHMK1;ANKRD54;WDR36;CPT1A;ATF2;GAB3;CSRP2;RC3H1;CX3CR1;SH3D19;PAQR3;CEP120;RDH10;ACE;DDX6;PAPD4;GPR183;ABCA1;S1PR1;EFNA5;A2M;ELK3;ELK4;PIKFYVE;STX2;ERBB2;ETV4;ETV6;TBC1D32;FOXK1;FECH;FGD1;FGR;RASA3;ICK;FNDC3A;ZHX2…
GO:0048589	0.019095	1.36832	44.1183	58	540	developmental growth	BCL2L11;KLF2;ARIH2;SLC9A6;WDR36;RDH10;S1PR1;ERCC6;WDTC1;SPG20;CLASP2;PLCB1;ADNP;NIPBL;LATS2;DISC1;FLVCR1;PRMT2;ITGB1;SMAD3;MAP1B;NRCAM;PLAC8;PDE4D;PIK3CA;PLAG1;ATRX;PPP2R3A;CHD7;PRKCQ;PTCH1;PTEN;WDR48;PTPN12;BBS2;RARB;RARG;RBBP6;PLEKHA1;RPS6KB1;ATXN2;SLC12A2;BMPR2;STAT5B;TGFBR3;KDM6A;VCL;GRHL2;TNKS2;USP9X;COLQ;ARID5B;CFLAR;SGPL1;NOG;CACNA2D2;ACVR2B;ULK2
GO:0031401	0.0192468	1.24957	94.5275	114	1157	positive regulation of protein modification process	TENM1;GDF11;ARFGEF1;MAP3K2;FRS2;MAP4K5;RASSF1;CD300A;OSBPL8;ADCY9;CCR7;ADORA2B;CRK;CACUL1;PAQR3;ACE;GPR183;EFNA5;MUC20;ERBB2;ERCC6;ERN1;RASA3;TNIK;PSME4;PLCB1;ADNP;SIRT1;CLCF1;PIK3R5;ALK;RICTOR;DSTYK;NIPBL;PTPN22;ABL2;DISC1;RAPGEF1;HIPK2;GRIN2C;UBQLN1;IGF1R;BMP8A;IL5RA;IL6R;IL6ST;ITGA5;ITGB3;JAK1;KRAS;LYN;ARRB1;SMAD3;MARK3;NCAM1;NF1;NODAL;ATP2B4;PLCE1;PDGFRB;PIK3CA;PKD2;PLEK;DCUN1D1;RNF111;SEMA4C…
GO:0010927	0.0193355	1.53676	21.8957	32	268	cellular component assembly involved in morphogenesis	SEC23IP;SSX2IP;PIKFYVE;ICK;TTLL5;CLASP2;FLNA;CLASP1;C2CD3;TTLL3;IFT172;DISC1;TMOD2;AGFG1;ITGB1;ABLIM1;MYH10;MYH11;PCM1;NME8;PDGFRB;WDR35;IFT80;CEP126;WDR19;BBS2;RFX3;DNAI2;C5orf42;SPEF2;IFT74;CFLAR
GO:0032270	0.0194213	1.22592	115.77	137	1417	positive regulation of cellular protein metabolic process	BCL2L11;TENM1;GDF11;ARIH2;ARFGEF1;MGEA5;MAP3K2;FRS2;MAP4K5;RASSF1;CD300A;OSBPL7;OSBPL8;ADCY9;CCR7;UHMK1;ADORA2B;CR1;CRK;CACUL1;SH3D19;PAQR3;ACE;GPR183;EFNA5;MUC20;ERBB2;ERCC6;ERN1;RASA3;NLRP1;TNIK;LARP4B;PSME4;PLCB1;FBXW11;ADNP;SIRT1;CLCF1;PIK3R5;ALK;RICTOR;DSTYK;NIPBL;PTPN22;ABL2;DISC1;RAPGEF1;HIPK2;GRIN2C;UBQLN1;HSPE1;IGF1R;BMP8A;IL5RA;IL6R;IL6ST;ITGA5;ITGB3;JAK1;KRAS;LYN;ARRB1;SMAD3;MARK3;MDM2…
GO:0009792	0.0194659	1.34241	50.3275	65	616	embryo development ending in birth or egg hatching	BCL2L11;ADAM10;KLF2;GNA13;NCKAP1;UBR3;RDH10;BPTF;TBC1D32;WDTC1;SF3B1;SSBP3;GABPA;NIPBL;C2CD3;TANC2;IFT172;FLVCR1;SETD2;ITGA4;ITGB1;SMAD3;MBNL1;MYH10;ATM;NF1;NODAL;OPA1;PCSK5;PDGFRB;PKD2;PLCD1;ATP7A;MBTD1;SEMA4C;PPP2R3A;CHD7;PRKACB;SULF2;PTCH1;BIRC6;MIB1;WDR19;RARG;RBBP6;PRDM1;TCF7;TGFB3;TSC1;KDM6A;SPEF2;GRHL2;USP9X;AXIN1;AXIN2;CASP8;CUL3;KDM2B;RUNX2;DCHS1;NCOA1;ACVR2A;NOG;HS6ST1;MTSS1
GO:0006376	0.019597	3.22124	2.20591	6	27	mRNA splice site selection	PSIP1;SRSF12;MBNL1;LUC7L3;PRPF39;SRSF6
GO:0021680	0.019597	3.22124	2.20591	6	27	cerebellar Purkinje cell layer development	SEZ6;AGTPBP1;MYH10;ATP7A;RORA;ATXN2
GO:0085029	0.019597	3.22124	2.20591	6	27	extracellular matrix assembly	CLASP2;CLASP1;GPM6B;SMAD3;MYH11;ATP7A
GO:0045332	0.0198638	3.75681	1.63401	5	20	phospholipid translocation	ATP8A1;ABCA1;ATP11C;ATP8B1;TMEM30A
GO:0022402	0.0201859	1.23503	104.822	125	1283	cell cycle process	FEM1B;STAG1;CGRRF1;STAG2;CNTRL;RASSF1;ESCO1;UHMK1;JMY;ATF2;CREBBP;NEK7;CACUL1;TOM1L2;CEP120;SASS6;ZBTB49;ERN1;USP33;PDS5B;CLASP2;FLNA;PSME4;PLCB1;PDS5A;FBXW11;UBR2;CLASP1;NIPBL;AHCTF1;NSL1;C2CD3;SENP6;LATS2;HBP1;CHORDC1;MLH3;GSPT1;PRMT2;IGF1R;ITGB1;SMAD3;MCM7;MDM2;MDM4;MYC;MYH10;ATM;NEK3;NPAT;ATP2B4;ORC2;ORC4;SYCP3;PCM1;PDGFRB;PKD2;ATR;ATRX;HAUS6;TTC19;PPP1CB;USP47;PBRM1;PPP2R5C;STRADB;PRKAA1;NUP…
GO:0043401	0.0202597	2.30349	4.82033	10	59	steroid hormone mediated signaling pathway	AKAP13;CREBRF;NR3C1;RARB;RARG;RORA;THRA;NR2C1;NR2C2;NR1D2
GO:1903725	0.0202597	2.30349	4.82033	10	59	regulation of phospholipid metabolic process	VAV3;PIK3IP1;CCR7;FABP3;FGR;PIK3R5;LYN;PDGFRB;PIK3R1;LPCAT1
GO:0098602	0.0207836	1.3053	61.1937	77	749	single organism cell adhesion	TSPAN32;LILRB1;CD300A;CCR7;RC3H1;BTLA;CD55;EFNA5;DENND6A;ERBB2;FNDC3A;KLRK1;FLNA;METAP1;KANK1;KIAA0922;PATZ1;RICTOR;PTPN22;ABL2;FOXP1;GNRH1;RAPGEF1;TBX21;HBB;IL6ST;IL7R;ITGA6;ITGA2B;ITGA4;ITGA5;ITGAM;ITGAX;ITGB1;ITGB3;LAMB1;LYN;SMAD3;NODAL;NRCAM;NT5E;PIK3CA;PIK3R1;PLEK;ATP7A;CHD7;PRKCA;PRKCQ;PELI1;PXN;RAP2B;RORA;S100A8;SATB1;SOS2;BRAF;STAT5B;ZFP36L2;STXBP3;TCF7;THBS4;TXK;VCL;ZBTB16;PEAK1;FZD4;ITC…
GO:0040029	0.0208589	1.50551	23.6932	34	290	regulation of gene expression, epigenetic	KLF2;APOBEC2;AEBP2;AGO3;AGO4;CNOT1;TNRC6B;UBR2;ZCCHC11;SMCHD1;PUM2;SIRT1;AGO1;TNRC6A;SMAD3;MTRR;ARID4B;PIK3CA;ATRX;ATF7IP;KMT2E;METTL3;GATAD2B;CNOT6;ARID1B;MIER1;TAF1D;SAP130;SAP30L;GRHL2;POLR1B;PRKRA;MORF4L2;PUM1
GO:1903827	0.0210167	1.3759	40.8503	54	500	regulation of cellular protein localization	BCL2L11;TENM1;ARIH2;UHMK1;ERBB2;FLNA;KANK1;FBXW11;ICE1;SIRT1;RHOQ;DDX58;RAB11FIP5;LDLRAP1;GPM6B;GZMB;ITGAX;ITGB1;IPO5;SMAD3;MXI1;NF1;NODAL;PCM1;UBR5;CTDSPL2;PIK3R1;PKD2;PPP2R5A;SYNJ2BP;TMEM30A;PRKCQ;CEMIP;USP36;SORL1;TCF7L2;TGFB3;THRA;XPO1;AXIN1;AXIN2;BAP1;CASP8;WDR75;DYRK2;PPFIA1;EPT1;IL18R1;RAB29;CRIPT;EIF2AK3;LITAF;GCC2;ATG13
GO:0030501	0.0211858	2.81938	2.85952	7	35	positive regulation of bone mineralization	GPM6B;MIA3;SMAD3;BMPR2;TGFB3;ACVR2A;ACVR2B
GO:0008589	0.0212393	2.17869	5.55564	11	68	regulation of smoothened signaling pathway	CREBBP;C2CD3;IFT172;PRKACB;PTCH1;IFT80;RORA;TTC21B;DISP1;RUNX2;PTCH2
GO:0010501	0.02152	2.57845	3.51312	8	43	RNA secondary structure unwinding	DDX42;DDX6;DHX36;AGO3;AGO4;AGO1;DDX18;DDX46
GO:0031647	0.0215474	1.63634	15.5231	24	190	regulation of protein stability	NCKAP1;RASSF1;AAK1;USP33;FLNA;FBXW11;SIRT1;MORC3;STX12;FBXL3;MYLIP;SMAD3;MDM2;MDM4;PIK3R1;CDC37L1;PTEN;SEL1L;TSC1;NAA16;NAA15;COG3;NAPG;USP3
GO:0018105	0.0217714	1.5698	18.7911	28	230	peptidyl-serine phosphorylation	TENM1;UHMK1;MYO3B;PAQR3;ERN1;MAST3;SMG1;PLCL2;MORC3;RICTOR;LATS2;HIPK2;IKBKB;ARRB1;ATM;ATP2B4;PDE4D;PDK3;PIK3CA;ATR;PRKAA1;PRKCA;FNIP2;BRAF;AXIN1;MKNK1;EIF2AK3;FNIP1
GO:1903507	0.0220215	1.23754	98.6942	118	1208	negative regulation of nucleic acid-templated transcription	ZBTB33;ZNF559-ZNF177;YAF2;TOB1;N4BP2L2;HEXIM1;TXNIP;WWP1;ZHX1;KLF12;AEBP2;CMKLR1;CREBBP;CREBRF;ZNF425;RNF168;TSC22D3;ELK3;ELK4;ETV6;BPTF;FOXK1;ZHX2;CNOT1;WDTC1;FLNA;PLCB1;FBXW11;UBR2;SIRT1;PATZ1;ZMYND8;GABPA;NIPBL;ZBTB20;FOXP1;HIPK2;TFCP2L1;PRMT2;IGF1R;ARNTL;ARRB1;MXD1;SMAD3;MDM2;MDM4;MXI1;MYC;NFIA;NFIL3;NODAL;NPAT;ORC2;ZNF639;PHF21A;TRIM33;PER1;ATP8B1;POU2F1;ATRX;USP47;ELP2;ATF7IP;ERBB2IP;NKRF;P…
GO:0048468	0.02221	1.18373	170.672	195	2089	cell development	BCL2L11;FEM1B;FRY;WASF2;ADAM10;GDF11;KLF2;ARIH2;VAV3;SLC9A6;ARFGEF1;AVIL;FRS2;LILRB1;SEC23IP;GRIN3A;SEZ6;UHMK1;WDR36;CX3CR1;PAQR3;RDH10;DDX6;EFNA5;ERBB2;ETV4;RASA3;FNDC3A;ZHX2;CNOT1;PALLD;USP33;TNIK;TTLL5;RAP1GAP2;SPG20;CLASP2;FLNA;KANK1;PSME4;FMR1;CLASP1;ADNP;CLCF1;OSBP2;ALK;STAC3;SS18L1;ARHGEF26;B4GALT1;ABL2;FOXP1;AFF4;DISC1;GNAT2;GNRH1;BCL9L;ANGPT2;FRYL;RAPGEF1;FLVCR1;GRIN2C;SETD2;TMOD2;TFCP2L…
GO:0002327	0.022294	6.75668	0.653604	3	8	immature B cell differentiation	ATP11C;ATM;FNIP1
GO:0022027	0.022294	6.75668	0.653604	3	8	interkinetic nuclear migration	CEP120;PCM1;HOOK3
GO:0030575	0.022294	6.75668	0.653604	3	8	nuclear body organization	USPL1;HIPK2;SRPK2
GO:0048318	0.022294	6.75668	0.653604	3	8	axial mesoderm development	NODAL;AXIN1;NOG
GO:0051292	0.022294	6.75668	0.653604	3	8	nuclear pore complex assembly	AHCTF1;TMEM33;NUP153
GO:0061157	0.022294	6.75668	0.653604	3	8	mRNA destabilization	CNOT6L;METTL3;PUM1
GO:0070922	0.022294	6.75668	0.653604	3	8	small RNA loading onto RISC	AGO3;AGO4;AGO1
GO:0072610	0.022294	6.75668	0.653604	3	8	interleukin-12 secretion	LILRB1;CCR7;FOXP1
GO:1900246	0.022294	6.75668	0.653604	3	8	positive regulation of RIG-I signaling pathway	PUM2;ZC3HAV1;PUM1
GO:2000074	0.022294	6.75668	0.653604	3	8	regulation of type B pancreatic cell development	ARNTL;RFX3;CLOCK
GO:0045892	0.0224172	1.23983	95.9981	115	1175	negative regulation of transcription, DNA-templated	ZBTB33;ZNF559-ZNF177;YAF2;N4BP2L2;HEXIM1;TXNIP;WWP1;ZHX1;KLF12;AEBP2;CMKLR1;CREBBP;CREBRF;ZNF425;RNF168;TSC22D3;ELK3;ELK4;ETV6;BPTF;FOXK1;ZHX2;CNOT1;WDTC1;FLNA;PLCB1;FBXW11;UBR2;SIRT1;PATZ1;ZMYND8;GABPA;NIPBL;ZBTB20;FOXP1;HIPK2;TFCP2L1;PRMT2;IGF1R;ARNTL;ARRB1;MXD1;SMAD3;MDM2;MDM4;MXI1;MYC;NFIA;NFIL3;NODAL;ORC2;ZNF639;PHF21A;TRIM33;PER1;ATP8B1;POU2F1;ATRX;USP47;ELP2;ATF7IP;ERBB2IP;NKRF;PELI1;PTCH1…
GO:0050878	0.0225258	1.30882	57.844	73	708	regulation of body fluid levels	TSPAN32;RASGRP2;VAV3;PROCR;GNA13;AKAP10;CHUK;ADCY9;STXBP5;DGKK;CRK;DOCK11;A2M;STX2;F2RL2;FGR;FLNA;METAP1;PIK3R5;TAC4;KCNMB3;GLG1;ANGPT2;HBB;TREML1;ITGA6;ITGA2B;ITGA4;ITGA5;ITGAM;ITGAX;ITGB1;ITGB3;KRAS;LYN;ARRB1;MPL;NFE2;NFE2L2;ATP2B1;ATP2B4;GP6;PHF21A;PDE3B;PIK3C2A;PIK3CA;PIK3R1;PLEK;ATP7A;PPBP;SYTL2;FAM46A;PRKACB;PRKCA;PRKCB;PRKCQ;RAP1B;RAP2B;SELL;RBSN;STAT5B;STXBP3;TACR1;TGFB3;VCL;C6orf25;KIAA1…
GO:0007399	0.0225809	1.17597	186.849	212	2287	nervous system development	BCL2L11;FRY;TENM1;ADAM10;GDF11;VAV3;SLC9A6;ARFGEF1;AVIL;NCKAP1;FRS2;WWP1;SCRG1;GRIN3A;TPP1;SEZ6;UHMK1;WDR36;CX3CR1;PAQR3;CEP120;DDX6;S1PR1;EFNA5;PIKFYVE;ERBB2;ETV4;BPTF;TBC1D32;RASA3;ADGRL1;ZHX2;USP33;PHLPP2;TNIK;ARHGAP26;RAP1GAP2;SPG20;CLASP2;KANK1;PSME4;VPS13A;PLCB1;AGTPBP1;FMR1;CLASP1;ADNP;CLCF1;SSBP3;ALK;SERINC5;NIPBL;DPCD;C2CD3;SS18L1;IFT172;ABL2;DISC1;GNAT2;GNRH1;GPM6B;FRYL;RAPGEF1;HIPK2;GR…
GO:0036315	0.0228494	4.50631	1.14381	4	14	cellular response to sterol	OSBPL7;MLC1;PTCH1;RORA
GO:0043968	0.0228494	4.50631	1.14381	4	14	histone H2A acetylation	BRD8;ING3;EP400;MORF4L2
GO:0060049	0.0228494	4.50631	1.14381	4	14	regulation of protein glycosylation	ARFGEF1;MGEA5;ADNP;KAT2B
GO:0070293	0.0228494	4.50631	1.14381	4	14	renal absorption	KLHL3;HBB;KCNJ1;AKR1C3
GO:0002683	0.0231691	1.43554	29.8207	41	365	negative regulation of immune system process	TSPAN32;N4BP2L2;LILRB1;CD300A;CR1;RC3H1;BTLA;CD55;TSC22D3;A2M;ERBB2;KLRK1;PLCL2;PLCB1;KIAA0922;GABPA;PTPN22;GNRH1;UBQLN1;IL7R;LYN;MYC;ATM;NF1;NFE2L2;SERPINB9;PIK3R1;SUSD4;ERBB2IP;PSMB4;PELI1;PTPRJ;PRDM1;STAT5B;TGFB3;ZBTB16;MMP28;FCRL5;ITCH;PDE5A;CBLB
GO:0031440	0.0232659	3.07462	2.28761	6	28	regulation of mRNA 3'-end processing	TOB1;PAPOLA;CNOT1;TNRC6B;NCBP1;CCNT1
GO:0050856	0.0232659	3.07462	2.28761	6	28	regulation of T cell receptor signaling pathway	CD300A;CCR7;RC3H1;PTPN22;PTPRJ;CBLB
GO:0006367	0.0233703	1.51074	22.2225	32	272	transcription initiation from RNA polymerase II promoter	CREBBP;GLS;GPX2;NR3C1;GTF2A1;SMAD3;MYC;MED15;TRIM33;RNF111;PRKAA1;ATF7IP;PTEN;RARB;RARG;RORA;TAF2;TFDP2;THRA;NR2C1;NR2C2;TSC1;USP9X;SESN2;RUNX2;KAT2B;CCNC;CCNT1;MED14;MED23;MED13;NR1D2
GO:0032092	0.0234664	2.14098	5.63734	11	69	positive regulation of protein binding	EPB41;USP33;PLCL2;ABL2;HIPK2;ARRB1;CRBN;TCF7L2;ARHGEF7;KRIT1;EIF2AK3
GO:0045934	0.023571	1.21944	112.828	133	1381	negative regulation of nucleobase-containing compound metabolic process	ZBTB33;ZNF559-ZNF177;LRPPRC;YAF2;TOB1;N4BP2L2;HEXIM1;TXNIP;STAG2;WWP1;ZHX1;KLF12;AEBP2;CMKLR1;SRSF12;CREBBP;CREBRF;ZNF425;RNF168;TSC22D3;ELK3;ELK4;ETV6;BPTF;FOXK1;ZHX2;CNOT1;WDTC1;FLNA;PLCB1;PDS5A;FBXW11;UBR2;SIRT1;PATZ1;ZMYND8;RNF169;GABBR1;GABPA;NIPBL;ZBTB20;FOXP1;HIPK2;TFCP2L1;PRMT2;IGF1R;ARNTL;ARRB1;MXD1;SMAD3;MDM2;MDM4;MXI1;MYC;NFIA;NFIL3;NODAL;NPAT;ORC2;ZNF639;PHF21A;UBR5;TRIM33;PER1;ATP8B1…
GO:0071375	0.0236108	1.37361	39.3797	52	482	cellular response to peptide hormone stimulus	FRS2;OSBPL8;ADCY9;THEM4;PAQR3;EIF4B;ERBB2;FGR;RASA3;WDTC1;KANK1;PSME4;SIRT1;RHOQ;GRIN2C;IDE;IGF1R;IL5RA;JAK1;KRAS;LYN;MARK3;NCAM1;NF1;PDE3B;PDGFRB;PIK3C2A;PIK3CA;PIK3R1;STRADB;PRKAA1;DENND4C;PRKACB;PRKCA;PRKCB;PRKCQ;PSMA3;PSMB4;PSMD5;PTPRE;PXN;RASGRF2;GNB4;RPS6KB1;ZNF106;SPTB;BRAF;STAT5B;TSC1;BRAP;CUL3;KAT2B
GO:0014020	0.0237776	1.92862	7.84325	14	96	primary neural tube formation	NCKAP1;IFT172;SETD2;NODAL;OPA1;SEMA4C;PRKACB;PTCH1;RARG;TSC1;KDM6A;GRHL2;KDM2B;NOG
GO:0090100	0.0237776	1.92862	7.84325	14	96	positive regulation of transmembrane receptor protein serine/threonine kinase signaling pathway	GDF11;HIPK2;BMP8A;NEO1;NODAL;RNF111;SYNJ2BP;UBE2O;BMPR2;TGFB3;TGFBR3;AXIN1;ACVR2A;ACVR2B
GO:0006479	0.0238558	1.73253	11.6832	19	143	protein methylation	SETD1B;SIRT1;SETD2;GSPT1;PRMT2;ARID4B;SETD4;PCMTD2;KDM3A;KMT2E;SATB1;KDM6A;PRDM2;VCPKMT;SUV39H2;FBXO11;SETDB2;PAXBP1;SETD1A
GO:0008213	0.0238558	1.73253	11.6832	19	143	protein alkylation	SETD1B;SIRT1;SETD2;GSPT1;PRMT2;ARID4B;SETD4;PCMTD2;KDM3A;KMT2E;SATB1;KDM6A;PRDM2;VCPKMT;SUV39H2;FBXO11;SETDB2;PAXBP1;SETD1A
GO:0015758	0.0238558	1.73253	11.6832	19	143	glucose transport	MGEA5;OSBPL8;RHOQ;NFE2L2;PIK3R1;PPBP;PRKAA1;NUP133;PRKCA;PRKCB;RANBP2;RPS6KB1;BRAF;STXBP3;TSC1;ADIPOR2;NUP214;SESN2;NUP153
GO:1901652	0.0240393	1.32823	50.0007	64	612	response to peptide	KLF2;FRS2;OSBPL8;ADCY9;THEM4;SESN3;PAQR3;EIF4B;ERBB2;FABP3;FGR;RASA3;NLRP1;WDTC1;KANK1;PSME4;SIRT1;RHOQ;PTPN22;GNRH1;GPR22;GRIN2C;IDE;IGF1R;IL5RA;IL6R;JAK1;KRAS;LYN;MARK3;NCAM1;NF1;KLF3;PDE3B;PDGFRB;PIK3C2A;PIK3CA;PIK3R1;STRADB;PRKAA1;DENND4C;PRKACB;PRKCA;PRKCB;PRKCQ;ERBB2IP;PSMA3;PSMB4;PSMD5;PTPRE;PXN;RASGRF2;GNB4;RPS6KB1;ZNF106;SPTB;BRAF;STAT5B;STXBP3;TSC1;BRAP;SESN2;CUL3;KAT2B
GO:0010256	0.0240735	1.3633	41.1771	54	504	endomembrane system organization	ARFGEF2;ARFGEF1;SEC23IP;OSBPL8;FCHO2;WHAMM;UBXN2B;TOR1AIP2;ABCA1;STX2;TNIK;CLASP2;SYNE2;CLASP1;SYNE1;RHOQ;ATL3;LDLRAP1;AQP11;AGFG1;IKBKB;ITGB1;MYH10;NSF;ATL1;BIN2;ATP8B1;PIK3R1;TMEM33;PPP2R5A;DENND4C;NUP133;PRKCA;PRKCB;PTCH1;PTEN;RAB22A;HACE1;BBS2;RANBP2;ATL2;SPTB;NUP214;KIAA1715;COG3;HOOK3;PPFIA1;SYNJ1;RAB29;EIF2AK3;VPS4B;GCC2;MTSS1;NUP153
GO:0033157	0.024107	1.43103	29.9024	41	366	regulation of intracellular protein transport	TENM1;ARIH2;UHMK1;ERBB2;FLNA;KANK1;FBXW11;ICE1;SIRT1;DDX58;ITGAX;IPO5;SMAD3;MXI1;NF1;NODAL;PCM1;UBR5;CTDSPL2;PIK3R1;PKD2;TMEM30A;PRKCQ;CEMIP;USP36;SORL1;TCF7L2;TGFB3;THRA;XPO1;AXIN1;AXIN2;BAP1;WDR75;DYRK2;EPT1;IL18R1;RAB29;LITAF;GCC2;ATG13
GO:0046777	0.0241879	1.56763	18.1375	27	222	protein autophosphorylation	UHMK1;GRK7;MYO3B;ACE;ERBB2;ERN1;FGR;AAK1;TNIK;SMG1;ALK;ABL2;IGF1R;JAK1;LYN;ATM;PDGFRB;ATR;TRPM7;PRKCA;RAP2B;TXK;PEAK1;MKNK1;MAP3K13;EIF2AK3;ULK2
GO:0044085	0.024257	1.16773	201.474	227	2466	cellular component biogenesis	BCL2L11;AASS;WASF2;TENM1;VAV3;ARFGEF1;CDC42EP3;AVIL;NCKAP1;IQGAP2;PSIP1;SEC23IP;FCHO2;SSX2IP;CCR7;WHAMM;MRPL10;COL16A1;JMY;WDR36;SRSF12;CPT1A;UBXN2B;CREBBP;MYO3B;NEK7;MPP7;RC3H1;ACE;SASS6;DDX6;ABCA1;S1PR1;AGO3;AGO4;EFNA5;PATL2;PIKFYVE;MUC20;STX2;SPATA13;FECH;FGD1;ICK;ADGRL1;DIS3;CNOT1;TNIK;TTLL5;CLASP2;FLNA;KANK1;MDN1;MLC1;CLASP1;PUM2;ICE1;ADNP;SIRT1;RHOQ;SF3B1;PADI4;SSBP3;CNOT6L;RICTOR;PAN3;NOCT…
GO:0034204	0.0243619	3.52178	1.71571	5	21	lipid translocation	ATP8A1;ABCA1;ATP11C;ATP8B1;TMEM30A
GO:0071108	0.0243619	3.52178	1.71571	5	21	protein K48-linked deubiquitination	USP33;OTUD4;OTUD5;BAP1;USP34
GO:0071577	0.0243619	3.52178	1.71571	5	21	zinc II ion transmembrane transport	SLC30A7;SLC39A11;SLC11A2;PIK3C2A;SLC30A6
GO:2000209	0.0243619	3.52178	1.71571	5	21	regulation of anoikis	ITGA5;ITGB1;PIK3CA;TLE1;ANKRD13C
GO:0010559	0.0245021	2.72198	2.94122	7	36	regulation of glycoprotein biosynthetic process	ARFGEF1;MGEA5;CCR7;PLCB1;ADNP;TCF7L2;KAT2B
GO:0034405	0.0245021	2.72198	2.94122	7	36	response to fluid shear stress	KLF2;ABCA1;NFE2L2;PDGFRB;PKD2;TGFB3;MTSS1
GO:0034330	0.0249715	1.52371	20.6702	30	253	cell junction organization	WHAMM;COL16A1;MPP7;ACE;EFNA5;CLASP2;FLNA;CLASP1;GPM6B;RAPGEF1;IKBKB;ITGA6;ITGA5;ITGB1;ITGB3;SMAD3;PRKCA;PTEN;PTPRJ;PXN;RAP1B;STRN;TGFB3;TSC1;VCL;GRHL2;ACTN1;ARHGEF7;DLG5;MTSS1
GO:0042733	0.0251107	2.21286	4.98373	10	61	embryonic digit morphogenesis	BCL2L11;CREBBP;TBC1D32;C2CD3;FLVCR1;FBXW4;ZBTB16;GRHL2;KIAA1715;NOG
GO:0002262	0.0256753	1.77903	10.2126	17	125	myeloid cell homeostasis	BCL2L11;KLF2;ANKRD54;FECH;FLVCR1;HIPK2;TMOD2;LYN;SMAD5;SLC11A2;KMT2E;SMAP1;STAT5B;TGFBR3;THRA;L3MBTL3;ACVR2A
GO:0043407	0.0258589	2.10455	5.71904	11	70	negative regulation of MAP kinase activity	DUSP14;CD300A;STK38;PAQR3;PTPN22;LYN;NF1;PRKCA;PTPRJ;SORL1;DUSP16
GO:0016337	0.0259153	1.30057	57.3538	72	702	single organismal cell-cell adhesion	TSPAN32;LILRB1;CD300A;CCR7;RC3H1;BTLA;CD55;EFNA5;DENND6A;ERBB2;FNDC3A;KLRK1;FLNA;METAP1;KIAA0922;PATZ1;RICTOR;PTPN22;ABL2;FOXP1;GNRH1;RAPGEF1;TBX21;HBB;IL6ST;IL7R;ITGA6;ITGA2B;ITGA4;ITGA5;ITGAM;ITGAX;ITGB1;ITGB3;LAMB1;LYN;SMAD3;NODAL;NRCAM;NT5E;PIK3CA;PIK3R1;PLEK;ATP7A;CHD7;PRKCA;PRKCQ;PELI1;RAP2B;RORA;S100A8;SATB1;SOS2;BRAF;STAT5B;ZFP36L2;STXBP3;TCF7;THBS4;TXK;VCL;ZBTB16;ITCH;CASP8;ANXA9;RUNX2;P…
GO:0001952	0.026085	1.95745	7.18965	13	88	regulation of cell-matrix adhesion	CCR7;COL16A1;EFNA5;CLASP2;CLASP1;DISC1;GPM6B;SMAD3;NF1;PIK3R1;PTEN;PTPRJ;TSC1
GO:0007030	0.026085	1.95745	7.18965	13	88	Golgi organization	ARFGEF1;SEC23IP;UBXN2B;CLASP2;CLASP1;SYNE1;ATL3;ATP8B1;HACE1;ATL2;COG3;RAB29;GCC2
GO:0002253	0.0261149	1.34796	43.1379	56	528	activation of immune response	WASF2;VAV3;MASP2;NCKAP1;CD300A;CHUK;CCR7;CR1;ATF2;CREBBP;CRK;RC3H1;CD55;A2M;FCGR3A;FGR;PSME4;PLCL2;FBXW11;PUM2;DDX58;PTPN22;UBQLN1;IKBKB;ITGAM;KRAS;LYN;PDE4D;CFP;PIK3CA;PIK3R1;SUSD4;PRKACB;PRKCB;PRKCQ;ERBB2IP;ZC3HAV1;PSMA3;PSMB4;PSMD5;PELI2;PELI1;PTEN;PTPRJ;PLEKHA1;RPS6KA3;TLR5;TXK;C8G;FCRL5;ITCH;CASP8;CBLB;CD19;THEMIS2;PUM1
GO:0034332	0.026513	1.80794	9.47726	16	116	adherens junction organization	WHAMM;COL16A1;EFNA5;CLASP2;CLASP1;GPM6B;SMAD3;PTEN;PTPRJ;PXN;TSC1;VCL;ACTN1;ARHGEF7;DLG5;MTSS1
GO:0046847	0.0265896	2.30777	4.33013	9	53	filopodium assembly	TENM1;CCR7;MYO3B;SPATA13;FGD1;RHOQ;ITGA6;PRKCQ;TGFB3
GO:0007179	0.0269175	1.59741	15.8499	24	194	transforming growth factor beta receptor signaling pathway	ARHGEF18;SIRT1;GLG1;BCL9L;HIPK2;SMAD3;SMAD5;SMAD9;MYC;NODAL;TRIM33;RNF111;PPP1CB;PXN;TFDP2;TGFB3;TGFBR3;XPO1;USP9X;AXIN1;CCNC;CCNT1;NREP;USP15
GO:0070663	0.0269175	1.59741	15.8499	24	194	regulation of leukocyte proliferation	VAV3;LILRB1;CD300A;RC3H1;BTLA;CD55;GPR183;ERBB2;KIAA0922;CLCF1;PTPN22;GNRH1;IL6ST;LYN;ATM;PRKCQ;PELI1;PRDM1;SOS2;STAT5B;TACR1;ITCH;PDE5A;CBLB
GO:0008645	0.0271339	1.70481	11.8466	19	145	hexose transport	MGEA5;OSBPL8;RHOQ;NFE2L2;PIK3R1;PPBP;PRKAA1;NUP133;PRKCA;PRKCB;RANBP2;RPS6KB1;BRAF;STXBP3;TSC1;ADIPOR2;NUP214;SESN2;NUP153
GO:0051253	0.0271368	1.22184	103.188	122	1263	negative regulation of RNA metabolic process	ZBTB33;ZNF559-ZNF177;LRPPRC;YAF2;TOB1;N4BP2L2;HEXIM1;TXNIP;WWP1;ZHX1;KLF12;AEBP2;CMKLR1;SRSF12;CREBBP;CREBRF;ZNF425;RNF168;TSC22D3;ELK3;ELK4;ETV6;BPTF;FOXK1;ZHX2;CNOT1;WDTC1;FLNA;PLCB1;FBXW11;UBR2;SIRT1;PATZ1;ZMYND8;GABPA;NIPBL;ZBTB20;FOXP1;HIPK2;TFCP2L1;PRMT2;IGF1R;ARNTL;ARRB1;MXD1;SMAD3;MDM2;MDM4;MXI1;MYC;NFIA;NFIL3;NODAL;NPAT;ORC2;ZNF639;PHF21A;TRIM33;PER1;ATP8B1;POU2F1;ATRX;USP47;ELP2;ATF7IP;…
GO:0031023	0.0272657	1.84193	8.74196	15	107	microtubule organizing center organization	SSX2IP;SASS6;USP33;CLASP2;CLASP1;C2CD3;CHORDC1;PCM1;PKD2;HAUS6;XPO1;CEP63;VPS4B;GCC2;CCP110
GO:0031123	0.0272657	1.84193	8.74196	15	107	RNA 3'-end processing	TOB1;PAPOLA;CNOT1;TNRC6B;ZCCHC11;NCBP1;PCF11;MTPAP;SRSF6;PAPOLG;SUPV3L1;ZCCHC6;PNPT1;CCNT1;ERI1
GO:0030449	0.0273685	2.94075	2.36932	6	29	regulation of complement activation	CR1;CD55;A2M;CFP;SUSD4;C8G
GO:0008283	0.0275213	1.18346	153.76	176	1882	cell proliferation	TSPAN32;TOB1;TENM1;ADAM10;USPL1;GDF11;ARIH2;N4BP2L2;VAV3;TXNIP;CGRRF1;FRS2;LILRB1;CD300A;CHUK;PODN;CREBBP;CACUL1;RC3H1;BNIPL;BTLA;CX3CR1;CEP120;CD55;ACE;ZBTB49;GPR183;S1PR1;AGO3;ERBB2;ERN1;ETV4;ETV6;FABP3;RTKN2;FGR;PDS5B;PLCL2;KIAA0922;SIRT1;MORC3;CLCF1;SSBP3;ALK;CNOT6L;RICTOR;IFT172;PTPN22;B4GALT1;ABL2;FOXP1;DISC1;GNRH1;RAPGEF1;HIPK2;IGF1R;IKBKB;IL5RA;IL6R;IL6ST;IL7R;CXCR2;IL12RB2;ITGAM;ITGB1;IT…
GO:0032330	0.0277125	2.43875	3.67652	8	45	regulation of chondrocyte differentiation	GLG1;SMAD3;RARB;RARG;ZBTB16;KIAA1715;AXIN2;RUNX2
GO:0010827	0.0278943	1.88245	8.00665	14	98	regulation of glucose transport	MGEA5;OSBPL8;RHOQ;NFE2L2;PIK3R1;PRKAA1;NUP133;PRKCA;PRKCB;RANBP2;RPS6KB1;ADIPOR2;NUP214;NUP153
GO:0048009	0.0281575	2.63108	3.02292	7	37	insulin-like growth factor receptor signaling pathway	PLCB1;IGF1R;IGF2R;PIK3R1;ATXN7;GIGYF1;EIF2AK3
GO:0051726	0.0286884	1.2518	77.6155	94	950	regulation of cell cycle	BCL2L11;FEM1B;HEXIM1;CGRRF1;STAG2;LILRB1;RASSF1;UHMK1;JMY;ATF2;CREBBP;NEK7;TOM1L2;ZBTB49;THAP5;ERN1;ICK;TNIK;PSME4;PLCB1;SIRT1;SENP6;LATS2;HBP1;CHORDC1;HIPK2;PRMT2;IGF1R;ITGB1;ARNTL;SMAD3;MDM2;MDM4;MYC;ATM;ATP2B4;HERC5;CDK17;PDGFRB;HECA;PGGT1B;PKD2;ATRX;USP47;PPP2R5C;STRADB;PRKAA1;PRKACB;PRKCA;TXLNG;PRKCQ;KMT2E;PSMA3;PSMB4;PSMD5;PTCH1;PTEN;BIRC6;RAD17;RPS6KB1;ANAPC1;SPAST;SRPK2;STAT5B;SVIL;TCF7L2…
GO:0010557	0.0289043	1.19425	132.355	153	1620	positive regulation of macromolecule biosynthetic process	YAF2;STAG1;KLF2;ARFGEF1;NFAT5;STAG2;MAP3K2;LILRB1;MLLT11;CHD1;PSIP1;KLF12;CHUK;CCR7;UHMK1;JMY;NCOA7;ABRA;ATF2;CREBBP;ZBTB49;DHX36;S1PR1;ELK3;ERBB2;ERCC6;ETV4;ETV6;BPTF;FOXK1;ZNF292;RAD54L2;LARP4B;PLCB1;FBXW11;ICE1;SIRT1;RHOQ;DDX58;PATZ1;SSBP3;ALK;GABPA;NIPBL;SS18L1;AGO1;BCL9L;TSSK4;HIPK2;NR3C1;TBX21;PRMT2;HSF2;IGF1R;IKBKB;ITGA6;KRAS;ABLIM1;ARNTL;ARRB1;SMAD3;SMAD5;SMAD9;MYBL1;MYC;MYO6;NCBP1;NFIA;N…
GO:0001932	0.0289803	1.21361	108.09	127	1323	regulation of protein phosphorylation	TENM1;GDF11;HEXIM1;MAP3K2;FRS2;DUSP14;MAP4K5;AKAP13;CD300A;STK38;OSBPL8;ADCY9;CCR7;ANKRD54;ADORA2B;CRK;CACUL1;PAQR3;ACE;GPR183;EFNA5;MUC20;ERBB2;ERCC6;ERN1;FECH;FGR;RASA3;TNIK;PSME4;PLCL2;PLCB1;ADNP;SIRT1;CLCF1;PIK3R5;ALK;RICTOR;DSTYK;PTPN22;LATS2;CHORDC1;ABL2;SPDYE1;RAPGEF1;HIPK2;GRIN2C;IGF1R;BMP8A;IL5RA;IL6R;IL6ST;ITGA5;ITGB3;JAK1;KRAS;LYN;ARRB1;SMAD3;MARK3;SPDYE3;MYC;NCAM1;NF1;NODAL;ATP2B4;HER…
GO:0006957	0.0291894	4.09638	1.22551	4	15	complement activation, alternative pathway	CR1;CFP;SUSD4;C8G
GO:0008340	0.0291894	4.09638	1.22551	4	15	determination of adult lifespan	TFCP2L1;IDE;ATM;PRDM2
GO:0021692	0.0291894	4.09638	1.22551	4	15	cerebellar Purkinje cell layer morphogenesis	AGTPBP1;ATP7A;RORA;ATXN2
GO:0034616	0.0291894	4.09638	1.22551	4	15	response to laminar fluid shear stress	KLF2;ABCA1;NFE2L2;TGFB3
GO:0035024	0.0291894	4.09638	1.22551	4	15	negative regulation of Rho protein signal transduction	KANK1;ABL2;ITGB1;CUL3
GO:0036092	0.0291894	4.09638	1.22551	4	15	phosphatidylinositol-3-phosphate biosynthetic process	PIKFYVE;ATM;PIK3C2A;PIK3CA
GO:0039529	0.0291894	4.09638	1.22551	4	15	RIG-I signaling pathway	PUM2;DDX58;ZC3HAV1;PUM1
GO:0070816	0.0291894	4.09638	1.22551	4	15	phosphorylation of RNA polymerase II C-terminal domain	CCNL2;CDK13;CCNC;CCNT1
GO:1900151	0.0291894	4.09638	1.22551	4	15	regulation of nuclear-transcribed mRNA catabolic process, deadenylation-dependent decay	TOB1;CNOT1;TNRC6B;ZFP36L2
GO:1900153	0.0291894	4.09638	1.22551	4	15	positive regulation of nuclear-transcribed mRNA catabolic process, deadenylation-dependent decay	TOB1;CNOT1;TNRC6B;ZFP36L2
GO:0001783	0.0294656	3.3144	1.79741	5	22	B cell apoptotic process	BCL2L11;FOXP1;LYN;PTEN;FNIP1
GO:0007099	0.0294656	3.3144	1.79741	5	22	centriole replication	SASS6;C2CD3;CEP63;VPS4B;CCP110
GO:0060765	0.0294656	3.3144	1.79741	5	22	regulation of androgen receptor signaling pathway	SIRT1;FOXP1;PRMT2;NODAL;PIAS2
GO:0060271	0.0297619	1.54864	17.6473	26	216	cilium morphogenesis	AVIL;SSX2IP;TBC1D32;ICK;TTLL5;FLNA;C2CD3;TTLL3;IFT172;DISC1;ABLIM1;PCM1;NME8;WDR35;IFT80;CEP126;WDR19;BBS2;RFX3;DNAI2;C5orf42;TROVE2;TTC21B;SPEF2;IFT74;UNC119B
GO:0031328	0.0299702	1.18647	141.914	163	1737	positive regulation of cellular biosynthetic process	YAF2;STAG1;KLF2;ARFGEF1;NFAT5;STAG2;MAP3K2;LILRB1;MLLT11;CHD1;PSIP1;KLF12;CHUK;CCR7;UHMK1;JMY;NCOA7;ADORA2B;ABRA;ATF2;CREBBP;ZBTB49;DHX36;ABCA1;S1PR1;ELK3;ERBB2;ERCC6;ETV4;ETV6;FABP3;BPTF;FOXK1;ZNF292;RAD54L2;LARP4B;PLCB1;FBXW11;ICE1;ADNP;SIRT1;RHOQ;DDX58;PATZ1;SSBP3;ALK;GABPA;NIPBL;SS18L1;AGO1;GNAL;BCL9L;TSSK4;HIPK2;NR3C1;TBX21;HBB;PRMT2;HSF2;IGF1R;IKBKB;ITGA6;KRAS;ABLIM1;ARNTL;ARRB1;SMAD3;SMAD5…
GO:1902679	0.0303265	1.21944	99.9198	118	1223	negative regulation of RNA biosynthetic process	ZBTB33;ZNF559-ZNF177;YAF2;TOB1;N4BP2L2;HEXIM1;TXNIP;WWP1;ZHX1;KLF12;AEBP2;CMKLR1;CREBBP;CREBRF;ZNF425;RNF168;TSC22D3;ELK3;ELK4;ETV6;BPTF;FOXK1;ZHX2;CNOT1;WDTC1;FLNA;PLCB1;FBXW11;UBR2;SIRT1;PATZ1;ZMYND8;GABPA;NIPBL;ZBTB20;FOXP1;HIPK2;TFCP2L1;PRMT2;IGF1R;ARNTL;ARRB1;MXD1;SMAD3;MDM2;MDM4;MXI1;MYC;NFIA;NFIL3;NODAL;NPAT;ORC2;ZNF639;PHF21A;TRIM33;PER1;ATP8B1;POU2F1;ATRX;USP47;ELP2;ATF7IP;ERBB2IP;NKRF;P…
GO:0002429	0.0305273	1.43117	26.9612	37	330	immune response-activating cell surface receptor signaling pathway	WASF2;VAV3;NCKAP1;CD300A;CHUK;CCR7;CR1;CREBBP;CRK;RC3H1;FCGR3A;FGR;PSME4;PLCL2;FBXW11;PTPN22;IKBKB;KRAS;LYN;PDE4D;PIK3CA;PIK3R1;PRKACB;PRKCB;PRKCQ;PSMA3;PSMB4;PSMD5;PTEN;PTPRJ;PLEKHA1;TXK;FCRL5;CASP8;CBLB;CD19;THEMIS2
GO:0009880	0.0307434	2.12908	5.14713	10	63	embryonic pattern specification	NCKAP1;FRS2;C2CD3;SMAD3;SMAD5;NODAL;PTCH1;KDM6A;ZBTB16;DISP1
GO:0061035	0.0307434	2.12908	5.14713	10	63	regulation of cartilage development	GLG1;SMAD3;RARB;RARG;BMPR2;ZBTB16;KIAA1715;AXIN2;RUNX2;NOG
GO:0051276	0.0310483	1.23708	84.3149	101	1032	chromosome organization	MGEA5;STAG2;BRD8;CHD1;ESCO1;AEBP2;ATF2;CREBBP;RNF168;DHX36;ARID2;ELK4;BPTF;PDS5B;SETD1B;PSME4;PDS5A;UBR2;SMCHD1;SIRT1;PADI4;NIPBL;ZZZ3;SS18L1;SENP6;EPC2;MLH3;KANSL1;SETD2;NR3C1;PRMT2;ARRB1;MCM7;MYC;ATM;NFE2;SYCP3;PHF21A;UBR5;ARID4B;KDM3B;PER1;ING3;ATRX;MBTD1;ELP3;PBRM1;ELP2;PRKAA1;CHD7;ATF7IP;PRKCA;PRKCB;KDM3A;KMT2E;SMARCAD1;PTEN;GATAD2B;ARID1B;EP400;MIER1;RFC1;SATB1;ATXN7;ANAPC1;SUPV3L1;TBL1X;TC…
GO:0040014	0.0311647	2.03528	5.88244	11	72	regulation of multicellular organism growth	NIPBL;PLAC8;PIK3CA;CHD7;PTCH1;BBS2;ATXN2;STAT5B;TNKS2;SGPL1;CACNA2D2
GO:0070542	0.0311647	2.03528	5.88244	11	72	response to fatty acid	CCR7;CPT1A;FABP3;GNRH1;IKBKB;PDK3;PRKAA1;PTGS1;SELL;TGFBR3;AKR1C3
GO:0002684	0.0313538	1.25193	74.2658	90	909	positive regulation of immune system process	WASF2;ADAM10;N4BP2L2;VAV3;POLR3F;MASP2;NCKAP1;LILRB1;CD300A;CHUK;CCR7;CMKLR1;ANKRD54;ADORA2B;CR1;ATF2;CREBBP;CRK;RC3H1;BTLA;CD55;GPR183;A2M;FCGR3A;FGR;KLRK1;PSME4;PLCL2;FBXW11;PUM2;SIRT1;CLCF1;DDX58;RICTOR;PTPN22;ATP11C;UBQLN1;TBX21;IKBKB;IL6R;IL6ST;IL7R;ITGA2B;ITGA4;ITGAM;MIA3;KRAS;LYN;PDE4D;CFP;PIK3CA;PIK3R1;PPBP;SUSD4;PRKACB;PRKCA;PRKCB;PRKCQ;KMT2E;ERBB2IP;ZC3HAV1;PSMA3;PSMB4;PSMD5;PELI2;PELI1…
GO:0042306	0.0314134	1.62642	13.644	21	167	regulation of protein import into nucleus	FLNA;KANK1;FBXW11;SIRT1;DDX58;IPO5;SMAD3;MXI1;NF1;NODAL;UBR5;PIK3R1;PKD2;PRKCQ;TGFB3;THRA;AXIN1;AXIN2;DYRK2;IL18R1;LITAF
GO:0034139	0.0314413	5.63019	0.735305	3	9	regulation of toll-like receptor 3 signaling pathway	PTPN22;UBQLN1;PELI1
GO:0034643	0.0314413	5.63019	0.735305	3	9	establishment of mitochondrion localization, microtubule-mediated	LRPPRC;KIF1B;MAP1B
GO:0035520	0.0314413	5.63019	0.735305	3	9	monoubiquitinated protein deubiquitination	USP47;BAP1;USP15
GO:0035721	0.0314413	5.63019	0.735305	3	9	intraciliary retrograde transport	WDR35;WDR19;TTC21B
GO:0046643	0.0314413	5.63019	0.735305	3	9	regulation of gamma-delta T cell activation	LILRB1;STAT5B;SOX13
GO:0047497	0.0314413	5.63019	0.735305	3	9	mitochondrion transport along microtubule	LRPPRC;KIF1B;MAP1B
GO:0048570	0.0314413	5.63019	0.735305	3	9	notochord morphogenesis	NCKAP1;KDM6A;NOG
GO:0048617	0.0314413	5.63019	0.735305	3	9	embryonic foregut morphogenesis	NCKAP1;SMAD3;ACVR2B
GO:1901203	0.0314413	5.63019	0.735305	3	9	positive regulation of extracellular matrix assembly	CLASP2;CLASP1;SMAD3
GO:1901409	0.0314413	5.63019	0.735305	3	9	positive regulation of phosphorylation of RNA polymerase II C-terminal domain	CCNL2;CCNC;CCNT1
GO:2000322	0.0314413	5.63019	0.735305	3	9	regulation of glucocorticoid receptor signaling pathway	ARNTL;PER1;CLOCK
GO:0030278	0.031564	1.60518	14.461	22	177	regulation of ossification	TOB1;S1PR1;NOCT;NIPBL;GPM6B;IL6R;IL6ST;MIA3;SMAD3;SMAD5;TXLNG;PTCH1;BMPR2;TACR1;TGFB3;ZBTB16;AXIN2;RUNX2;PIAS2;ACVR2A;NOG;ACVR2B
GO:0016601	0.0319218	2.81803	2.45102	6	30	Rac protein signal transduction	WASF2;NCKAP1;SSX2IP;CRK;NF1;HACE1
GO:1904036	0.0319218	2.81803	2.45102	6	30	negative regulation of epithelial cell apoptotic process	ABL2;NFE2L2;BRAF;TCF7L2;CAST;KRIT1
GO:0048870	0.0320225	1.21533	101.064	119	1237	cell motility	WASF2;ADAM10;ATP8A1;VAV3;PROCR;GNA13;NCKAP1;CD300A;OSBPL8;SSX2IP;CCR7;CMKLR1;CCSAP;PODN;JMY;CX3CR1;ACE;S1PR1;SPATA13;FGR;KLRK1;USP33;TTLL5;CLASP2;KANK1;SYNE2;PLCB1;CLASP1;CAPN7;DDX58;DPCD;B4GALT1;ABL2;FOXP1;DISC1;GLG1;GNRH1;GPR15;ANGPT2;SETD2;TBX21;HTR6;IGF1R;IL6R;CXCR2;ITGA6;ITGA2B;ITGA4;ITGA5;ITGAM;ITGAX;ITGB1;ITGB3;JAK1;MIA3;KRAS;LAMB1;ARHGAP5;LYN;SMAD3;MYO1F;MYH10;NF1;NODAL;NRCAM;GP6;NME8;BIN…
GO:0051674	0.0320225	1.21533	101.064	119	1237	localization of cell	WASF2;ADAM10;ATP8A1;VAV3;PROCR;GNA13;NCKAP1;CD300A;OSBPL8;SSX2IP;CCR7;CMKLR1;CCSAP;PODN;JMY;CX3CR1;ACE;S1PR1;SPATA13;FGR;KLRK1;USP33;TTLL5;CLASP2;KANK1;SYNE2;PLCB1;CLASP1;CAPN7;DDX58;DPCD;B4GALT1;ABL2;FOXP1;DISC1;GLG1;GNRH1;GPR15;ANGPT2;SETD2;TBX21;HTR6;IGF1R;IL6R;CXCR2;ITGA6;ITGA2B;ITGA4;ITGA5;ITGAM;ITGAX;ITGB1;ITGB3;JAK1;MIA3;KRAS;LAMB1;ARHGAP5;LYN;SMAD3;MYO1F;MYH10;NF1;NODAL;NRCAM;GP6;NME8;BIN…
GO:0043631	0.0321651	2.54603	3.10462	7	38	RNA polyadenylation	PAPOLA;PAPD4;PCF11;MTPAP;PAPOLG;PNPT1;CCNT1
GO:0070169	0.0321651	2.54603	3.10462	7	38	positive regulation of biomineral tissue development	GPM6B;MIA3;SMAD3;BMPR2;TGFB3;ACVR2A;ACVR2B
GO:0006955	0.0322177	1.18887	132.845	153	1626	immune response	WASF2;TENM1;BTN3A3;VAV3;IPO7;PROCR;POLR3F;TXNIP;MASP2;NCKAP1;FRS2;LILRB1;LILRA1;BTN3A2;CD300A;CHUK;ADCY9;THEM4;CCR7;CMKLR1;ADORA2B;CR1;ATF2;CREBBP;CRK;RC3H1;BTLA;CX3CR1;PAQR3;SBSPON;CD55;RNF168;DHX36;GPR183;AGO3;AGO4;A2M;ERBB2;FCGR3A;FGR;RASA3;NLRP1;KLRK1;PHLPP2;TNRC6B;PSME4;PLCL2;FBXW11;SIRT1;CLCF1;PADI4;DDX58;RICTOR;PTPN22;AGO1;ABL2;SIGLEC7;FOXP1;SIGLEC9;TNRC6A;GRIN2C;CLEC2D;TBX21;GZMB;TREML1;I…
GO:0032970	0.0323953	1.43126	26.2259	36	321	regulation of actin filament-based process	WASF2;TENM1;ARFGEF1;CDC42EP3;AVIL;NCKAP1;IQGAP2;CCR7;WHAMM;JMY;CRK;S1PR1;EFNA5;CLASP2;KANK1;CLASP1;RHOQ;RICTOR;ABL2;GPM6B;TMOD2;SMAD3;MYO1F;PDE4D;PDGFRB;PIK3R1;PLEK;PRKCQ;SPTB;BRAF;TACR1;TSC1;ALMS1;PPFIA1;SSH2;MTSS1
GO:0009755	0.0325124	1.83843	8.17005	14	100	hormone-mediated signaling pathway	AKAP13;CREBRF;LATS2;NR3C1;KDM3A;RARB;RARG;RORA;STAT5B;THRA;NR2C1;NR2C2;ADIPOR2;NR1D2
GO:0071482	0.0325124	1.83843	8.17005	14	100	cellular response to light stimulus	POLI;CREBBP;METAP1;SIRT1;MYC;PDE6A;PIK3R1;ATR;USP47;PRKCA;PRKCQ;USP28;CUL4B;SLC24A1
GO:0044089	0.0327323	1.3959	30.556	41	374	positive regulation of cellular component biogenesis	BCL2L11;WASF2;TENM1;CDC42EP3;NCKAP1;IQGAP2;CCR7;WHAMM;COL16A1;JMY;MYO3B;MPP7;ADGRL1;CNOT1;CLASP2;CLASP1;ICE1;ADNP;RHOQ;CNOT6L;RICTOR;PAN3;IDE;JCHAIN;SMAD3;PIP4K2A;PLEK;LRRN3;PRKCA;PRKCQ;CNOT6;FNIP2;PTPRJ;BRAF;TACR1;TGFB3;TSC1;VPS4B;FNIP1;MTSS1;PAN2
GO:0045944	0.0328407	1.23608	82.6809	99	1012	positive regulation of transcription from RNA polymerase II promoter	STAG1;KLF2;NFAT5;STAG2;LILRB1;PSIP1;KLF12;CHUK;NCOA7;ABRA;ATF2;CREBBP;ZBTB49;DHX36;S1PR1;ELK3;ETV4;ETV6;ZNF292;RAD54L2;SIRT1;RHOQ;DDX58;PATZ1;SSBP3;GABPA;NIPBL;AGO1;BCL9L;HIPK2;NR3C1;HSF2;IKBKB;ITGA6;ABLIM1;ARNTL;ARRB1;SMAD3;SMAD5;SMAD9;MYBL1;MYC;MYO6;NFIA;NFE2L2;NODAL;NRF1;ZNF639;PLAC8;ARID4B;PER1;PIK3R1;PKD2;PLAG1;ATRX;RNF111;KDM3A;CALCOCO1;RARB;RARG;RFX3;RORA;RPS6KA3;ATXN7;BMPR2;SOX12;STAT5B;T…
GO:0000245	0.0330063	2.20714	4.49353	9	55	spliceosomal complex assembly	PSIP1;SRSF12;SF3B1;MBNL1;LUC7L3;PRPF39;SRSF6;SRPK2;SCAF11
GO:0006383	0.0330063	2.20714	4.49353	9	55	transcription from RNA polymerase III promoter	TENM1;POLR3F;ERBB2;ICE1;GTF3C1;POU2F1;POLR3E;SNAPC3;TROVE2
GO:0050657	0.0330279	1.63841	12.9087	20	158	nucleic acid transport	LRPPRC;HNRNPA1L2;SMG1;FMR1;AHCTF1;UPF2;SETD2;AGFG1;NCBP1;SIDT1;NUP133;RANBP2;ATXN2;SRSF6;TSC1;XPO1;NUP214;PNPT1;MCM3AP;NUP153
GO:0050658	0.0330279	1.63841	12.9087	20	158	RNA transport	LRPPRC;HNRNPA1L2;SMG1;FMR1;AHCTF1;UPF2;SETD2;AGFG1;NCBP1;SIDT1;NUP133;RANBP2;ATXN2;SRSF6;TSC1;XPO1;NUP214;PNPT1;MCM3AP;NUP153
GO:0051236	0.0330279	1.63841	12.9087	20	158	establishment of RNA localization	LRPPRC;HNRNPA1L2;SMG1;FMR1;AHCTF1;UPF2;SETD2;AGFG1;NCBP1;SIDT1;NUP133;RANBP2;ATXN2;SRSF6;TSC1;XPO1;NUP214;PNPT1;MCM3AP;NUP153
GO:0007165	0.0330487	1.11707	459.729	491	5627	signal transduction	AKT3;ZBTB33;BCL2L11;TSPAN32;FEM1B;TOB1;FAM13A;LPAR6;WASF2;TENM1;ADAM10;GDF11;RASGRP2;VAV3;SLC9A6;IPO7;ARFGEF2;ARFGEF1;CDC42EP3;HEXIM1;TXNIP;GNA13;NFAT5;MAP3K2;HBS1L;NCKAP1;IQGAP2;FRS2;LILRB1;GPR83;BRD8;MLLT11;LILRA1;WWP1;DUSP14;MAP4K5;RASSF1;AKAP13;AKAP10;SEC63;CD300A;STK38;PIK3IP1;CHUK;FMNL2;OSBPL8;ADCY9;GRIN3A;AGAP1;THEM4;SSX2IP;TPP1;OR10P1;BTBD11;CCR7;CMKLR1;SEZ6;ANKRD54;TRABD2A;COL16A1;GRK7;A…
GO:0001843	0.0332949	1.88179	7.43475	13	91	neural tube closure	NCKAP1;IFT172;SETD2;OPA1;SEMA4C;PRKACB;PTCH1;RARG;TSC1;KDM6A;GRHL2;KDM2B;NOG
GO:0048706	0.0335808	1.71504	10.5394	17	129	embryonic skeletal system development	RDH10;NIPBL;FLVCR1;SETD2;SMAD3;NODAL;PCSK5;MBTD1;SULF2;WDR19;TGFB3;SPEF2;GRHL2;AXIN1;RUNX2;ACVR2A;NOG
GO:0061053	0.0338528	1.93513	6.69944	12	82	somite development	NCKAP1;SMAD3;ATM;PPP2R3A;PTCH1;MIB1;WDR19;RBBP6;KDM6A;AXIN1;AXIN2;NOG
GO:0031324	0.034323	1.15903	188.075	211	2302	negative regulation of cellular metabolic process	ZBTB33;ZNF559-ZNF177;LRPPRC;YAF2;TOB1;N4BP2L2;HEXIM1;TXNIP;MGEA5;STAG2;LILRB1;WWP1;DUSP14;ZHX1;KLF12;CD300A;STK38;PIK3IP1;AEBP2;CMKLR1;SRSF12;CR1;CREBBP;PAQR3;CREBRF;SH3RF2;ZNF425;CD55;RNF168;TSC22D3;AGO3;AGO4;PATL2;A2M;ELK3;ELK4;ETV6;BPTF;FOXK1;ZHX2;CNOT1;WDTC1;FLNA;PLCB1;PDS5A;FBXW11;UBR2;FMR1;SIRT1;PATZ1;ZMYND8;CNOT6L;RNF169;GABBR1;GABPA;NIPBL;ZBTB20;PTPN22;AGO1;LATS2;CHORDC1;FOXP1;TNRC6A;GLG1…
GO:0007050	0.0349442	1.48533	20.4251	29	250	cell cycle arrest	CGRRF1;RASSF1;UHMK1;JMY;ZBTB49;ERN1;PSME4;HBP1;SMAD3;MDM2;MDM4;MYC;ATM;PKD2;PPP2R5C;STRADB;PRKAA1;KMT2E;PSMA3;PSMB4;PSMD5;TCF7L2;TSC1;CAST;CUL3;CUL2;GAS7;PNPT1;KAT2B
GO:0007224	0.0349915	1.73794	9.80406	16	120	smoothened signaling pathway	CREBBP;TBC1D32;C2CD3;IFT172;HIPK2;PRKACB;PTCH1;IFT80;WDR19;RORA;TROVE2;TTC21B;DYRK2;DISP1;RUNX2;PTCH2
GO:0030518	0.0349915	1.73794	9.80406	16	120	intracellular steroid hormone receptor signaling pathway	CNOT1;SIRT1;FOXP1;NR3C1;PRMT2;ARNTL;NODAL;UBR5;PER1;KDM3A;CALCOCO1;NCOA1;PIAS2;MED14;CLOCK;MED13
GO:0007368	0.0350187	1.81718	8.25175	14	101	determination of left/right symmetry	DPCD;C2CD3;IFT172;SMAD3;NODAL;PKD2;MIB1;RFX3;DNAI2;AXIN1;SETDB2;DISP1;ACVR2A;ACVR2B
GO:0044270	0.0350222	1.35661	35.9482	47	440	cellular nitrogen compound catabolic process	LRPPRC;TOB1;APOBEC2;RC3H1;CYP3A5;DDX6;PAPD4;DCP2;AGO3;AGO4;PATL2;EIF4B;ERN1;ZHX2;DIS3;NT5C2;CNOT1;SMG1;TNRC6B;ZCCHC11;CNOT6L;PAN3;NOCT;UPF2;AGO1;GSPT1;NCBP1;ATM;CNOT4;NT5E;PDE3B;PDE4D;PDE8A;XRN1;MTPAP;PRKAA1;ZC3HAV1;CNOT6;RPS5;PAPD5;ZFP36L2;SUPV3L1;NEIL1;PDE5A;PNPT1;ERI1;PAN2
GO:1904589	0.0351566	1.60423	13.8074	21	169	regulation of protein import	FLNA;KANK1;FBXW11;SIRT1;DDX58;IPO5;SMAD3;MXI1;NF1;NODAL;UBR5;PIK3R1;PKD2;PRKCQ;TGFB3;THRA;AXIN1;AXIN2;DYRK2;IL18R1;LITAF
GO:0018023	0.035195	3.13006	1.87911	5	23	peptidyl-lysine trimethylation	SETD2;ARID4B;SETD4;VCPKMT;SUV39H2
GO:0032878	0.035195	3.13006	1.87911	5	23	regulation of establishment or maintenance of cell polarity	ARFGEF1;KANK1;RICTOR;RAP1B;KRIT1
GO:0042119	0.035195	3.13006	1.87911	5	23	neutrophil activation	CD300A;CXCR2;MYO1F;KMT2E;STXBP3
GO:0051567	0.035195	3.13006	1.87911	5	23	histone H3-K9 methylation	SIRT1;ARID4B;KDM3A;SUV39H2;SETDB2
GO:0009891	0.0355665	1.17713	144.61	165	1770	positive regulation of biosynthetic process	YAF2;STAG1;KLF2;ARFGEF1;NFAT5;STAG2;MAP3K2;LILRB1;MLLT11;CHD1;PSIP1;KLF12;CHUK;CCR7;UHMK1;JMY;NCOA7;ADORA2B;ABRA;ATF2;CREBBP;ZBTB49;DHX36;ABCA1;S1PR1;ELK3;ERBB2;ERCC6;ETV4;ETV6;FABP3;BPTF;FOXK1;ZNF292;RAD54L2;LARP4B;PLCB1;FBXW11;ICE1;ADNP;SIRT1;RHOQ;DDX58;PATZ1;SSBP3;ALK;GABPA;NIPBL;SS18L1;AGO1;GNAL;BCL9L;TSSK4;HIPK2;NR3C1;TBX21;HBB;PRMT2;HSF2;IGF1R;IKBKB;ITGA6;KRAS;ABLIM1;ARNTL;ARRB1;SMAD3;SMAD5…
GO:0001915	0.0358019	11.255	0.326802	2	4	negative regulation of T cell mediated cytotoxicity	LILRB1;IL7R
GO:0002669	0.0358019	11.255	0.326802	2	4	positive regulation of T cell anergy	ITCH;CBLB
GO:0002913	0.0358019	11.255	0.326802	2	4	positive regulation of lymphocyte anergy	ITCH;CBLB
GO:0003032	0.0358019	11.255	0.326802	2	4	detection of oxygen	SLC11A2;TGFB3
GO:0016998	0.0358019	11.255	0.326802	2	4	cell wall macromolecule catabolic process	LYG2;MANBA
GO:0018076	0.0358019	11.255	0.326802	2	4	N-terminal peptidyl-lysine acetylation	CREBBP;KAT2B
GO:0030450	0.0358019	11.255	0.326802	2	4	regulation of complement activation, classical pathway	CR1;SUSD4
GO:0035093	0.0358019	11.255	0.326802	2	4	spermatogenesis, exchange of chromosomal proteins	PSME4;SYCP3
GO:0043570	0.0358019	11.255	0.326802	2	4	maintenance of DNA repeat elements	TCF7L2;AXIN2
GO:0044531	0.0358019	11.255	0.326802	2	4	modulation of programmed cell death in other organism	BCL2L11;SERPINB9
GO:0044532	0.0358019	11.255	0.326802	2	4	modulation of apoptotic process in other organism	BCL2L11;SERPINB9
GO:0045959	0.0358019	11.255	0.326802	2	4	negative regulation of complement activation, classical pathway	CR1;SUSD4
GO:0046878	0.0358019	11.255	0.326802	2	4	positive regulation of saliva secretion	TAC4;TACR1
GO:0052040	0.0358019	11.255	0.326802	2	4	modulation by symbiont of host programmed cell death	BCL2L11;SERPINB9
GO:0052150	0.0358019	11.255	0.326802	2	4	modulation by symbiont of host apoptotic process	BCL2L11;SERPINB9
GO:0052248	0.0358019	11.255	0.326802	2	4	modulation of programmed cell death in other organism involved in symbiotic interaction	BCL2L11;SERPINB9
GO:0052433	0.0358019	11.255	0.326802	2	4	modulation by organism of apoptotic process in other organism involved in symbiotic interaction	BCL2L11;SERPINB9
GO:0060613	0.0358019	11.255	0.326802	2	4	fat pad development	ARRDC3;ARID5B
GO:0070294	0.0358019	11.255	0.326802	2	4	renal sodium ion absorption	KLHL3;KCNJ1
GO:0070672	0.0358019	11.255	0.326802	2	4	response to interleukin-15	PLCB1;STAT5B
GO:0071896	0.0358019	11.255	0.326802	2	4	protein localization to adherens junction	MPP7;DLG5
GO:0086023	0.0358019	11.255	0.326802	2	4	adrenergic receptor signaling pathway involved in heart process	ATP2B4;PDE4D
GO:0090219	0.0358019	11.255	0.326802	2	4	negative regulation of lipid kinase activity	PIK3IP1;PPP2R5A
GO:0090435	0.0358019	11.255	0.326802	2	4	protein localization to nuclear envelope	OSBPL8;TOR1AIP2
GO:1900242	0.0358019	11.255	0.326802	2	4	regulation of synaptic vesicle endocytosis	BTBD9;SYNJ1
GO:1902036	0.0358019	11.255	0.326802	2	4	regulation of hematopoietic stem cell differentiation	N4BP2L2;NFE2L2
GO:2000481	0.0358019	11.255	0.326802	2	4	positive regulation of cAMP-dependent protein kinase activity	SIRT1;ATP2B4
GO:0060606	0.035989	1.85785	7.51645	13	92	tube closure	NCKAP1;IFT172;SETD2;OPA1;SEMA4C;PRKACB;PTCH1;RARG;TSC1;KDM6A;GRHL2;KDM2B;NOG
GO:0022613	0.0360416	1.39069	29.9024	40	366	ribonucleoprotein complex biogenesis	PSIP1;MRPL10;WDR36;SRSF12;RC3H1;DDX6;AGO3;AGO4;PATL2;DIS3;CNOT1;PUM2;SIRT1;SF3B1;CNOT6L;PAN3;NOCT;AGO1;MBNL1;NCBP1;LUC7L3;SETD4;GNL3L;PRPF39;CHD7;PTEN;CNOT6;RPS5;ATXN2;PAPD5;SRSF6;SRPK2;TSC1;XPO1;NOL9;EIF2A;GTPBP10;ERI1;SCAF11;PAN2
GO:0031399	0.0360613	1.18028	138.074	158	1690	regulation of protein modification process	FEM1B;TENM1;GDF11;ARFGEF1;HEXIM1;MGEA5;MAP3K2;FRS2;DUSP14;MAP4K5;RASSF1;AKAP13;CD300A;STK38;OSBPL8;ADCY9;CCR7;ANKRD54;ADORA2B;CRK;CACUL1;PAQR3;SH3RF2;ACE;GPR183;EFNA5;MUC20;ERBB2;ERCC6;ERN1;FECH;FGR;RASA3;TNIK;PSME4;PLCL2;PLCB1;ADNP;SIRT1;CLCF1;PIK3R5;ALK;RICTOR;DSTYK;NIPBL;PTPN22;LATS2;CHORDC1;ABL2;DISC1;SPDYE1;RAPGEF1;HIPK2;GRIN2C;UBQLN1;IGF1R;BMP8A;IKBKB;IL5RA;IL6R;IL6ST;ITGA5;ITGB3;JAK1;KRAS;…
GO:0046907	0.0361718	1.17631	144.692	165	1771	intracellular transport	BCL2L11;LRPPRC;TOB1;SLC25A13;TENM1;ARIH2;TIMM44;IPO7;ARFGEF2;TXNIP;MGEA5;AP4S1;SEC23IP;AKAP13;SEC63;CD300A;OSBPL5;THEM4;SSX2IP;CCR7;WHAMM;UHMK1;ANKRD54;COPB1;GRPEL2;SRSF12;ADORA2B;CPT1A;ABRA;ATF2;TOM1L2;SH3D19;CREBRF;ABCA1;PIKFYVE;STX2;ERBB2;FGR;RHOBTB3;ICK;MLXIP;MON2;SMG1;KIF1B;FLNA;KANK1;MLC1;XPO6;VPS13A;DENND5A;FBXW11;VPS39;ICE1;SIRT1;DDX58;STX12;ZDHHC20;PAN3;UPF2;LDLRAP1;NSG1;FLVCR1;SETD2;SNX…
GO:0043409	0.0364031	1.66722	11.4381	18	140	negative regulation of MAPK cascade	DUSP14;CD300A;STK38;PAQR3;PTPN22;RAPGEF1;IGF1R;LYN;ARRB1;MYC;NF1;PER1;SYNJ2BP;PRKCA;PTPRJ;SORL1;DUSP16;ITCH
GO:0007064	0.0364681	3.75476	1.30721	4	16	mitotic sister chromatid cohesion	PDS5B;PDS5A;NIPBL;NAA50
GO:0042921	0.0364681	3.75476	1.30721	4	16	glucocorticoid receptor signaling pathway	NR3C1;ARNTL;PER1;CLOCK
GO:0072643	0.0364681	3.75476	1.30721	4	16	interferon-gamma secretion	LILRB1;BTN3A2;PTPN22;ABL2
GO:2000811	0.0364681	3.75476	1.30721	4	16	negative regulation of anoikis	ITGA5;ITGB1;PIK3CA;TLE1
GO:0030098	0.0364994	1.43151	24.7553	34	303	lymphocyte differentiation	CCR7;RC3H1;GPR183;ERBB2;PLCL2;KIAA0922;CLCF1;PATZ1;PTPN22;ABL2;FOXP1;ATP11C;TBX21;IL7R;ITGA4;ITGB1;ATM;PIK3R1;ATP7A;CHD7;RORA;SATB1;PRDM1;SOS2;BRAF;STAT5B;ZFP36L2;TCF7;TXK;ZBTB16;RUNX2;IL18R1;SOX13;FNIP1
GO:0051298	0.036585	2.16003	4.57523	9	56	centrosome duplication	SASS6;USP33;C2CD3;CHORDC1;PKD2;XPO1;CEP63;VPS4B;CCP110
GO:0010574	0.0369406	2.70513	2.53272	6	31	regulation of vascular endothelial growth factor production	ADORA2B;IL6ST;NODAL;SULF2;RORA;EIF2AK3
GO:0030866	0.0369406	2.70513	2.53272	6	31	cortical actin cytoskeleton organization	FMNL2;EPB41;RHOQ;IKBKB;PLEK;STRIP1
GO:0061647	0.0369406	2.70513	2.53272	6	31	histone H3-K9 modification	SIRT1;ARID4B;KDM3A;SUV39H2;SETDB2;KAT2B
GO:2000257	0.0369406	2.70513	2.53272	6	31	regulation of protein activation cascade	CR1;CD55;A2M;CFP;SUSD4;C8G
GO:1902582	0.0371556	1.18537	127.861	147	1565	single-organism intracellular transport	BCL2L11;LRPPRC;TOB1;SLC25A13;ARIH2;TIMM44;IPO7;ARFGEF2;TXNIP;MGEA5;AP4S1;SEC63;CD300A;OSBPL5;THEM4;SSX2IP;CCR7;WHAMM;UHMK1;COPB1;GRPEL2;ADORA2B;CPT1A;ABRA;ATF2;SH3D19;ABCA1;PIKFYVE;ERBB2;FGR;RHOBTB3;ICK;MON2;SMG1;KIF1B;FLNA;KANK1;XPO6;VPS13A;DENND5A;FBXW11;VPS39;SIRT1;DDX58;ZDHHC20;PAN3;UPF2;LDLRAP1;NSG1;FLVCR1;SETD2;GZMB;AGFG1;MTX3;ITGAX;IPO5;ARNTL;LYN;ARRB1;SMAD3;MAP1B;MXI1;MYO6;NCBP1;NF1;NODAL…
GO:0000045	0.0372024	1.97041	6.04584	11	74	autophagosome assembly	UBXN2B;PIKFYVE;WIPI2;UBQLN1;PIP4K2A;ATG2B;ATG12;FEZ1;ULK2;ATG13;RB1CC1
GO:0043331	0.0372024	1.97041	6.04584	11	74	response to dsRNA	DHX36;AGO3;AGO4;ZCCHC11;DDX58;AGO1;SMAD3;METTL3;ZC3HAV1;PELI1;PRKRA
GO:0042176	0.0374342	1.34956	36.1116	47	442	regulation of protein catabolic process	ARIH2;OSBPL7;SH3D19;CREBRF;USP33;FLNA;PSME4;USP24;DISC1;GRIN2C;MYLIP;UBQLN1;ARNTL;SMAD3;MDM2;MDM4;ATM;NFE2L2;NSF;ANKIB1;USP47;PPP2R3A;USP40;PSMA3;PSMB4;PSMD5;PTEN;USP31;RIC1;USP36;USP28;ANAPC1;SORL1;XPO1;LPCAT1;USP9X;AXIN1;ITCH;USP42;CUL4B;CUL3;USP45;CBLB;USP34;RNF144A;USP15;USP3
GO:0032990	0.0378734	1.22085	87.8281	104	1075	cell part morphogenesis	WASF2;ADAM10;VAV3;SLC9A6;AVIL;FRS2;SSX2IP;WDR36;PAQR3;EFNA5;ERBB2;ETV4;TBC1D32;RASA3;ICK;USP33;TNIK;TTLL5;SPG20;CLASP2;FLNA;KANK1;PSME4;CLASP1;ADNP;C2CD3;SS18L1;TTLL3;IFT172;ABL2;DISC1;GRIN2C;IGF1R;IL5RA;ITGA2B;ITGA5;ITGB1;ITGB3;JAK1;KRAS;LAMB1;ABLIM1;LYN;MAP1B;MARK3;MYH10;MYH11;NCAM1;NEK3;NEO1;NF1;SLC11A2;NRCAM;ATL1;PCM1;NME8;PDGFRB;ATP7A;PRKCQ;PSMA3;PSMB4;PSMD5;PTEN;WDR35;IFT80;CEP126;ZSWIM6;WD…
GO:0006470	0.0379221	1.41107	26.5527	36	325	protein dephosphorylation	DUSP14;CD300A;PPM1N;SH3RF2;PPTC7;PHLPP2;FBXW11;PTPN22;IKBKB;SMAD3;CTDSPL2;PDGFRB;PLEK;SYTL2;PPP1CB;PPP2R3A;PPP2R5A;PPP2R5C;PPP6R3;PPP4R3B;PTEN;PTPN4;PTPN12;PTPRE;PTPRJ;RBM26;TSC1;EPM2A;DUSP16;ILKAP;CSRNP2;SSH2;CDC14B;PPP1R3E;KIAA0430;CDC25B
GO:0090288	0.038145	1.68473	10.7028	17	131	negative regulation of cellular response to growth factor stimulus	TOB1;SPG20;SIRT1;GLG1;BCL9L;HIPK2;SMAD3;CTDSPL2;TRIM33;PPP1CB;SULF2;TGFB3;TGFBR3;XPO1;MMRN2;NOG;USP15
GO:0045321	0.0389218	1.27301	56.7819	70	695	leukocyte activation	TSPAN32;ADAM10;VAV3;LILRB1;CD300A;CCR7;ADORA2B;RC3H1;BTLA;CX3CR1;CD55;RNF168;GPR183;ERBB2;FGR;KLRK1;PLCL2;KIAA0922;CLCF1;PATZ1;RICTOR;PTPN22;ABL2;FOXP1;GNRH1;ATP11C;TBX21;IL6ST;IL7R;CXCR2;ITGA4;ITGAM;ITGB1;LYN;SMAD3;MYO1F;ATM;PIK3CA;PIK3R1;ATP7A;PRF1;CHD7;PRKCB;PRKCQ;KMT2E;PELI1;PTPRE;RORA;SATB1;PRDM1;SOS2;BRAF;STAT5B;ZFP36L2;STXBP3;TACR1;TCF7;TXK;ZBTB16;SNX27;ITCH;CASP8;RUNX2;PDE5A;CBLB;IL18R1;N…
GO:0048858	0.0400456	1.21958	86.1941	102	1055	cell projection morphogenesis	WASF2;ADAM10;VAV3;SLC9A6;AVIL;FRS2;SSX2IP;WDR36;PAQR3;EFNA5;ERBB2;ETV4;TBC1D32;RASA3;ICK;USP33;TNIK;TTLL5;SPG20;CLASP2;FLNA;KANK1;PSME4;CLASP1;ADNP;C2CD3;SS18L1;TTLL3;IFT172;ABL2;DISC1;GRIN2C;IGF1R;IL5RA;ITGA2B;ITGA5;ITGB1;ITGB3;JAK1;KRAS;LAMB1;ABLIM1;LYN;MAP1B;MARK3;MYH10;MYH11;NCAM1;NEK3;NEO1;NF1;SLC11A2;NRCAM;ATL1;PCM1;NME8;PDGFRB;ATP7A;PRKCQ;PSMA3;PSMB4;PSMD5;PTEN;WDR35;IFT80;CEP126;ZSWIM6;WD…
GO:0002757	0.0406409	1.32829	38.9712	50	477	immune response-activating signal transduction	WASF2;VAV3;NCKAP1;CD300A;CHUK;CCR7;CR1;ATF2;CREBBP;CRK;RC3H1;FCGR3A;FGR;PSME4;PLCL2;FBXW11;PUM2;DDX58;PTPN22;UBQLN1;IKBKB;ITGAM;KRAS;LYN;PDE4D;PIK3CA;PIK3R1;PRKACB;PRKCB;PRKCQ;ERBB2IP;ZC3HAV1;PSMA3;PSMB4;PSMD5;PELI2;PELI1;PTEN;PTPRJ;PLEKHA1;RPS6KA3;TLR5;TXK;FCRL5;ITCH;CASP8;CBLB;CD19;THEMIS2;PUM1
GO:0048646	0.0408475	1.21171	91.8314	108	1124	anatomical structure formation involved in morphogenesis	BCL2L11;WASF2;VAV3;GNA13;NCKAP1;FRS2;SEC23IP;SSX2IP;RC3H1;CX3CR1;RDH10;S1PR1;ELK3;PIKFYVE;ERBB2;ICK;TTLL5;CLASP2;FLNA;AGTPBP1;CLASP1;SIRT1;SF3B1;SSBP3;C2CD3;TTLL3;IFT172;B4GALT1;DISC1;ANGPT2;HIPK2;ANPEP;SETD2;TMOD2;AGFG1;ITGA6;ITGA4;ITGA5;ITGB1;ITGB3;LAMB1;ABLIM1;SMAD3;MYH10;MYH11;ATM;NEO1;NF1;NODAL;NRCAM;OPA1;PCM1;NME8;PDE3B;PDGFRB;ATP8B1;PIK3CA;PLCD1;ATP7A;SEMA4C;PPP2R3A;SYNJ2BP;PRKACB;PRKCA;PR…
GO:0007029	0.0412815	2.39141	3.26802	7	40	endoplasmic reticulum organization	TOR1AIP2;ATL3;ATL1;TMEM33;ATL2;KIAA1715;EIF2AK3
GO:0046834	0.0412815	2.39141	3.26802	7	40	lipid phosphorylation	PIKFYVE;SMG1;PIK3C2A;PIK3CA;PIK3R1;PIP4K2A;AGK
GO:0050793	0.0414883	1.15883	168.14	189	2058	regulation of developmental process	BCL2L11;TOB1;GDF11;N4BP2L2;CDC42EP3;GNA13;AVIL;FRS2;LILRB1;FMNL2;CMKLR1;SEZ6;CCSAP;ANKRD54;WDR36;RC3H1;CX3CR1;SH3D19;PAQR3;ACE;DDX6;TSC22D3;ABCA1;S1PR1;ERBB2;ETV4;FGD1;FGR;ADGRL1;ZHX2;CNOT1;TNIK;RAP1GAP2;SPG20;CLASP2;FLNA;KANK1;PLCB1;KIAA0922;CLASP1;ARHGEF18;ADNP;SIRT1;RHOQ;ABCA5;CLCF1;SSBP3;BRWD3;GABPA;NOCT;NIPBL;SS18L1;LATS2;B4GALT1;ABL2;FOXP1;DISC1;GLG1;GNRH1;GPM6B;BCL9L;ANGPT2;ATP11C;RAPGEF1;…
GO:0002068	0.0415652	2.96512	1.96081	5	24	glandular epithelial cell development	ARNTL;RARB;RARG;RFX3;CLOCK
GO:0021533	0.0415652	2.96512	1.96081	5	24	cell differentiation in hindbrain	AGTPBP1;ATP7A;RORA;ATXN2;NOG
GO:0035412	0.0415652	2.96512	1.96081	5	24	regulation of catenin import into nucleus	KANK1;SMAD3;UBR5;AXIN1;AXIN2
GO:0071407	0.0416369	1.37346	30.2292	40	370	cellular response to organic cyclic compound	KLF2;AKAP13;OSBPL7;FBXO32;CREBRF;AGO3;AGO4;FECH;MLC1;ZCCHC11;SIRT1;AGO1;RAPGEF1;NR3C1;SMAD3;SMAD5;SMAD9;NPC1;ATP2B1;ATP2B4;PDE4D;SERPINB9;METTL3;ZC3HAV1;PTCH1;RAP1B;RARB;RARG;RORA;RPS6KB1;KLF9;THRA;NR2C1;NR2C2;AXIN1;AXIN2;CASP8;PRKRA;AKR1C3;NR1D2
GO:0042990	0.0418369	1.81173	7.67985	13	94	regulation of transcription factor import into nucleus	FLNA;FBXW11;DDX58;SMAD3;MXI1;NF1;PIK3R1;PKD2;PRKCQ;THRA;DYRK2;IL18R1;LITAF
GO:1901698	0.0420169	1.22119	82.6809	98	1012	response to nitrogen compound	KLF2;FRS2;CHUK;OSBPL8;ADCY9;THEM4;CCR7;COL16A1;SESN3;PAQR3;DHX36;AGO3;AGO4;UBR1;EIF4B;ERBB2;FABP3;FGR;RASA3;NLRP1;WDTC1;KANK1;PSME4;UBR2;ZCCHC11;SIRT1;RHOQ;DDX58;PTPN22;AGO1;GNAL;GNRH1;GPR22;RAPGEF1;GRIN2C;IDE;IGF1R;IL5RA;IL6R;JAK1;IPO5;KRAS;LYN;SMAD3;MARK3;MTR;NAIP;NCAM1;NF1;NRF1;ATP2B4;KLF3;PDE3B;PDE4D;PDGFRB;PER1;PIK3C2A;PIK3CA;PIK3R1;DUOX1;ATRX;STRADB;PRKAA1;DENND4C;PRKACB;PRKCA;PRKCB;PRKCQ;E…
GO:0002523	0.0422428	4.82556	0.817005	3	10	leukocyte migration involved in inflammatory response	ITGAM;PPBP;S100A8
GO:0006991	0.0422428	4.82556	0.817005	3	10	response to sterol depletion	LYN;EIF2A;EIF2AK3
GO:0007440	0.0422428	4.82556	0.817005	3	10	foregut morphogenesis	NCKAP1;SMAD3;ACVR2B
GO:0033083	0.0422428	4.82556	0.817005	3	10	regulation of immature T cell proliferation	ERBB2;KIAA0922;GNRH1
GO:0050779	0.0422428	4.82556	0.817005	3	10	RNA destabilization	CNOT6L;METTL3;PUM1
GO:0060123	0.0422428	4.82556	0.817005	3	10	regulation of growth hormone secretion	MGEA5;CHD7;ARHGEF7
GO:0070493	0.0422428	4.82556	0.817005	3	10	thrombin receptor signaling pathway	IQGAP2;F2RL2;PLEK
GO:0072203	0.0422428	4.82556	0.817005	3	10	cell proliferation involved in metanephros development	MYC;PDGFRB;PTCH1
GO:0017015	0.0433685	1.75625	8.49686	14	104	regulation of transforming growth factor beta receptor signaling pathway	SIRT1;GLG1;BCL9L;HIPK2;SMAD3;TRIM33;RNF111;PPP1CB;TGFB3;TGFBR3;XPO1;AXIN1;NREP;USP15
GO:1903844	0.0433685	1.75625	8.49686	14	104	regulation of cellular response to transforming growth factor beta stimulus	SIRT1;GLG1;BCL9L;HIPK2;SMAD3;TRIM33;RNF111;PPP1CB;TGFB3;TGFBR3;XPO1;AXIN1;NREP;USP15
GO:0006473	0.0433986	1.54475	14.9512	22	183	protein acetylation	MGEA5;BRD8;ESCO1;ATF2;CREBBP;SIRT1;KANSL1;ARRB1;PER1;ING3;ELP3;EP400;SAP130;NAA16;NAA25;NAA15;NAA50;WDR75;NCOA1;KAT2B;CLOCK;MORF4L2
GO:0071383	0.0435207	1.62689	11.6832	18	143	cellular response to steroid hormone stimulus	AKAP13;FBXO32;CREBRF;FECH;SIRT1;NR3C1;NPC1;ATP2B1;SERPINB9;RARB;RARG;RORA;KLF9;THRA;NR2C1;NR2C2;AKR1C3;NR1D2
GO:0071384	0.0435736	2.20024	4.00333	8	49	cellular response to corticosteroid stimulus	AKAP13;FBXO32;CREBRF;FECH;NR3C1;ATP2B1;KLF9;AKR1C3
GO:0016477	0.0439502	1.20608	93.0569	109	1139	cell migration	WASF2;ADAM10;ATP8A1;VAV3;PROCR;GNA13;NCKAP1;CD300A;OSBPL8;CCR7;CMKLR1;PODN;CX3CR1;ACE;S1PR1;SPATA13;FGR;KLRK1;USP33;CLASP2;KANK1;SYNE2;PLCB1;CLASP1;CAPN7;DDX58;B4GALT1;ABL2;FOXP1;DISC1;GLG1;GNRH1;GPR15;ANGPT2;SETD2;TBX21;HTR6;IGF1R;IL6R;CXCR2;ITGA6;ITGA2B;ITGA4;ITGA5;ITGAM;ITGAX;ITGB1;ITGB3;JAK1;MIA3;KRAS;LAMB1;ARHGAP5;LYN;SMAD3;MYO1F;MYH10;NF1;NODAL;NRCAM;GP6;BIN2;PDE4D;PDGFRB;PIK3C2A;PIK3CA;PIK…
GO:0033143	0.0445182	2.0716	4.73863	9	58	regulation of intracellular steroid hormone receptor signaling pathway	CNOT1;SIRT1;FOXP1;PRMT2;ARNTL;NODAL;PER1;PIAS2;CLOCK
GO:0034644	0.0445182	2.0716	4.73863	9	58	cellular response to UV	POLI;CREBBP;SIRT1;MYC;PIK3R1;ATR;USP47;USP28;CUL4B
GO:0002902	0.0446961	3.46571	1.38891	4	17	regulation of B cell apoptotic process	FOXP1;LYN;PTEN;FNIP1
GO:0010560	0.0446961	3.46571	1.38891	4	17	positive regulation of glycoprotein biosynthetic process	ARFGEF1;CCR7;PLCB1;TCF7L2
GO:0031442	0.0446961	3.46571	1.38891	4	17	positive regulation of mRNA 3'-end processing	TOB1;CNOT1;TNRC6B;NCBP1
GO:0014065	0.044998	1.78952	7.76155	13	95	phosphatidylinositol 3-kinase signaling	PIK3IP1;ERBB2;FGR;PIK3R5;IGF1R;NF1;PDGFRB;PIK3C2A;PIK3CA;PIK3R1;PRR5;PTEN;PLEKHA1
GO:0042991	0.044998	1.78952	7.76155	13	95	transcription factor import into nucleus	FLNA;FBXW11;DDX58;SMAD3;MXI1;NF1;PIK3R1;PKD2;PRKCQ;THRA;DYRK2;IL18R1;LITAF
GO:0032386	0.0451549	1.29074	46.4059	58	568	regulation of intracellular transport	BCL2L11;TENM1;ARIH2;MGEA5;CD300A;UHMK1;ADORA2B;CREBRF;ERBB2;FGR;FLNA;KANK1;MLC1;FBXW11;ICE1;SIRT1;DDX58;SETD2;GZMB;ITGAX;IPO5;LYN;SMAD3;MAP1B;MXI1;NF1;NODAL;PCM1;UBR5;PDE4D;CTDSPL2;PIK3R1;PKD2;TMEM30A;PRKCQ;SAR1A;CEMIP;USP36;SORL1;TCF7L2;TGFB3;THRA;XPO1;AXIN1;AXIN2;BAP1;FCRL5;CASP8;WDR75;DYRK2;EPT1;IL18R1;RAB29;CD19;LITAF;GCC2;ATG13;NUP153
GO:0061008	0.0452921	1.67313	10.1309	16	124	hepaticobiliary system development	SEC63;NIPBL;UPF2;ACAT1;SMAD3;NF1;NODAL;PIK3CA;PKD2;POU2F1;TGFBR3;THRA;CAST;ARID5B;CUL3;RB1CC1
GO:0032943	0.0454014	1.44549	20.9153	29	256	mononuclear cell proliferation	VAV3;LILRB1;CD300A;RC3H1;BTLA;CD55;ACE;GPR183;ERBB2;PLCL2;KIAA0922;CLCF1;PTPN22;GNRH1;IL6ST;IL7R;ITGAM;LYN;ATM;PRKCQ;PELI1;SATB1;PRDM1;SOS2;STAT5B;TACR1;ITCH;PDE5A;CBLB
GO:0007033	0.0461016	1.61387	11.7649	18	144	vacuole organization	TPP1;UBXN2B;ABCA1;PIKFYVE;MFSD8;WIPI2;UBQLN1;PIP4K2A;ATG2B;EPG5;RBSN;HOOK3;ATG12;VPS4B;FEZ1;ULK2;ATG13;RB1CC1
GO:0090316	0.0462227	1.45304	20.0983	28	246	positive regulation of intracellular protein transport	TENM1;ARIH2;ERBB2;FLNA;KANK1;ICE1;DDX58;ITGAX;IPO5;SMAD3;NODAL;PCM1;UBR5;CTDSPL2;PIK3R1;TMEM30A;PRKCQ;CEMIP;USP36;SORL1;TCF7L2;TGFB3;BAP1;WDR75;EPT1;IL18R1;RAB29;ATG13
GO:0007062	0.0464093	2.32093	3.34972	7	41	sister chromatid cohesion	STAG2;ESCO1;PDS5B;PDS5A;NIPBL;NAA50;AXIN2
GO:1903018	0.0464093	2.32093	3.34972	7	41	regulation of glycoprotein metabolic process	ARFGEF1;MGEA5;CCR7;PLCB1;ADNP;TCF7L2;KAT2B
GO:0021549	0.0464794	1.83005	7.02625	12	86	cerebellum development	SEZ6;AGTPBP1;ABL2;MYH10;ATP7A;SEMA4C;RORA;ATXN2;NR2C2;USP9X;FZD4;NCOA1
GO:0019439	0.0468904	1.32543	36.6835	47	449	aromatic compound catabolic process	LRPPRC;TOB1;APOBEC2;RC3H1;DDX6;PAPD4;DCP2;AGO3;AGO4;PATL2;EIF4B;EPHX2;ERN1;ZHX2;DIS3;NT5C2;CNOT1;SMG1;TNRC6B;ZCCHC11;CNOT6L;PAN3;NOCT;UPF2;AGO1;GSPT1;NCBP1;ATM;CNOT4;NT5E;PDE3B;PDE4D;PDE8A;XRN1;MTPAP;PRKAA1;ZC3HAV1;CNOT6;RPS5;PAPD5;ZFP36L2;SUPV3L1;NEIL1;PDE5A;PNPT1;ERI1;PAN2
GO:0009952	0.0469609	1.49923	16.7486	24	205	anterior/posterior pattern specification	TSHZ1;GDF11;NCKAP1;FRS2;BPTF;SF3B1;SSBP3;HIPK2;SMAD3;ATM;NODAL;PCSK5;PPP2R3A;MIB1;RARG;BMPR2;KDM6A;ZBTB16;AXIN1;AXIN2;KDM2B;ACVR2A;NOG;ACVR2B
GO:0051493	0.0470345	1.34814	32.2717	42	395	regulation of cytoskeleton organization	WASF2;TENM1;ARFGEF1;CDC42EP3;AVIL;NCKAP1;IQGAP2;CCR7;WHAMM;JMY;CRK;S1PR1;EFNA5;CLASP2;KANK1;CLASP1;RHOQ;RICTOR;SENP6;CHORDC1;ABL2;GPM6B;TMOD2;SMAD3;MYO1F;PDGFRB;PIK3R1;PLEK;PRKCQ;S100A8;SPAST;SPTB;BRAF;TACR1;TSC1;XPO1;ALMS1;PPFIA1;SSH2;NEXN;VPS4B;MTSS1
GO:0007159	0.0472443	1.31658	38.481	49	471	leukocyte cell-cell adhesion	LILRB1;CD300A;CCR7;RC3H1;BTLA;CD55;ERBB2;KLRK1;KIAA0922;PATZ1;RICTOR;PTPN22;ABL2;FOXP1;GNRH1;TBX21;IL6ST;IL7R;ITGA4;ITGA5;ITGAM;ITGB1;LYN;SMAD3;NT5E;PIK3CA;PIK3R1;ATP7A;CHD7;PRKCQ;PELI1;RORA;S100A8;SATB1;SOS2;BRAF;STAT5B;ZFP36L2;TCF7;TXK;ZBTB16;ITCH;CASP8;RUNX2;PDE5A;CBLB;IL18R1;SOX13;CD47
GO:0016197	0.0482386	1.4463	20.18	28	247	endosomal transport	ABCA1;PIKFYVE;RHOBTB3;MON2;FLNA;VPS13A;DENND5A;VPS39;NSG1;RAB9B;SCYL2;RIC1;EPG5;UBE2O;RBSN;SORL1;TRAPPC10;ALMS1;TBC1D17;SNX27;HOOK3;NSMAF;RAB11FIP4;RAB29;VPS4B;GCC2;GPRASP1;ZFYVE16
GO:0018022	0.0483217	1.76784	7.84325	13	96	peptidyl-lysine methylation	SETD1B;SIRT1;SETD2;ARID4B;SETD4;KDM3A;KMT2E;KDM6A;PRDM2;VCPKMT;SUV39H2;SETDB2;SETD1A
GO:0048704	0.0483217	1.76784	7.84325	13	96	embryonic skeletal system morphogenesis	RDH10;NIPBL;FLVCR1;SETD2;SMAD3;NODAL;WDR19;TGFB3;SPEF2;GRHL2;AXIN1;RUNX2;NOG
GO:0050869	0.0484202	2.50442	2.69612	6	33	negative regulation of B cell activation	CD300A;RC3H1;BTLA;LYN;ATM;PRDM1
GO:0051898	0.0484202	2.50442	2.69612	6	33	negative regulation of protein kinase B signaling	SIRT1;RAPGEF1;IGF1R;PTEN;PTPRJ;PLEKHA1
GO:0060325	0.0484202	2.50442	2.69612	6	33	face morphogenesis	NIPBL;PLEKHA1;TGFB3;ARID5B;SGPL1;NOG
GO:0033057	0.0485864	2.81668	2.04251	5	25	multicellular organismal reproductive behavior	CREBRF;NR3C1;PTEN;THRA;NCOA1
GO:0035411	0.0485864	2.81668	2.04251	5	25	catenin import into nucleus	KANK1;SMAD3;UBR5;AXIN1;AXIN2
GO:0043276	0.0485864	2.81668	2.04251	5	25	anoikis	ITGA5;ITGB1;PIK3CA;TLE1;ANKRD13C
GO:0048821	0.0485864	2.81668	2.04251	5	25	erythrocyte development	KLF2;FLVCR1;TMOD2;SLC11A2;L3MBTL3
GO:0061512	0.0485864	2.81668	2.04251	5	25	protein localization to cilium	TBC1D32;TULP4;WDR35;BBS2;TTC21B
GO:0098534	0.0485864	2.81668	2.04251	5	25	centriole assembly	SASS6;C2CD3;CEP63;VPS4B;CCP110
GO:0048332	0.0485881	1.94489	5.55564	10	68	mesoderm morphogenesis	NCKAP1;SETD2;ITGB1;ITGB3;SMAD3;NODAL;BMPR2;KDM6A;AXIN1;NOG
GO:0046324	0.0488847	2.03003	4.82033	9	59	regulation of glucose import	MGEA5;OSBPL8;RHOQ;NFE2L2;PIK3R1;PRKAA1;PRKCA;RPS6KB1;ADIPOR2
GO:0046649	0.0489619	1.2776	48.4484	60	593	lymphocyte activation	VAV3;LILRB1;CD300A;CCR7;RC3H1;BTLA;CD55;RNF168;GPR183;ERBB2;KLRK1;PLCL2;KIAA0922;CLCF1;PATZ1;RICTOR;PTPN22;ABL2;FOXP1;GNRH1;ATP11C;TBX21;IL6ST;IL7R;ITGA4;ITGAM;ITGB1;LYN;SMAD3;ATM;PIK3CA;PIK3R1;ATP7A;PRF1;CHD7;PRKCB;PRKCQ;PELI1;RORA;SATB1;PRDM1;SOS2;BRAF;STAT5B;ZFP36L2;TACR1;TCF7;TXK;ZBTB16;SNX27;ITCH;CASP8;RUNX2;PDE5A;CBLB;IL18R1;NCR1;SOX13;CD47;FNIP1
GO:0000186	0.0491104	1.4542	19.363	27	237	activation of MAPKK activity	MAP3K2;FRS2;CRK;PAQR3;ERBB2;ERCC6;RASA3;TNIK;PSME4;RAPGEF1;GRIN2C;IL5RA;JAK1;KRAS;MARK3;NCAM1;NF1;PDGFRB;PSMA3;PSMB4;PSMD5;RASGRF2;SPTB;BRAF;BRAP;CUL3;MAP3K13
GO:0040007	0.0492994	1.22038	75.8998	90	929	growth	BCL2L11;ADAM10;GDF11;RASGRP2;KLF2;ARIH2;SLC9A6;BRD8;WDR36;BNIPL;RDH10;S1PR1;ERBB2;ERCC6;EXTL3;FOXK1;WDTC1;SPG20;CLASP2;PLCB1;ADNP;SIRT1;NIPBL;LATS2;DISC1;FLVCR1;TFCP2L1;PRMT2;BMP8A;IL6R;IL7R;ITGB1;ITGB3;SMAD3;MAP1B;NRCAM;ZNF639;PLCE1;PLAC8;PDE4D;PIK3CA;PLAG1;ING3;ATRX;USP47;PPP2R3A;CHD7;PRKCQ;ERBB2IP;PTCH1;PTEN;WDR48;PTPN12;PTPRJ;BBS2;RARB;RARG;RBBP6;PLEKHA1;RPS6KA3;RPS6KB1;S100A8;ATXN2;SLC12A2;B…
GO:0043414	0.0493543	1.43267	21.0787	29	258	macromolecule methylation	SETD1B;SIRT1;KIAA1429;SETD2;GSPT1;PRMT2;MTRR;ARID4B;PIK3CA;SETD4;ATRX;TRMT61B;PCMTD2;ATF7IP;CMTR2;KDM3A;KMT2E;METTL3;GATAD2B;SATB1;KDM6A;PRDM2;VCPKMT;SUV39H2;GRHL2;FBXO11;SETDB2;PAXBP1;SETD1A
GO:0046700	0.0497065	1.32327	35.9482	46	440	heterocycle catabolic process	LRPPRC;TOB1;APOBEC2;RC3H1;DDX6;PAPD4;DCP2;AGO3;AGO4;PATL2;EIF4B;ERN1;ZHX2;DIS3;NT5C2;CNOT1;SMG1;TNRC6B;ZCCHC11;CNOT6L;PAN3;NOCT;UPF2;AGO1;GSPT1;NCBP1;ATM;CNOT4;NT5E;PDE3B;PDE4D;PDE8A;XRN1;MTPAP;PRKAA1;ZC3HAV1;CNOT6;RPS5;PAPD5;ZFP36L2;SUPV3L1;NEIL1;PDE5A;PNPT1;ERI1;PAN2
GO:0032388	0.0498409	1.36917	28.0233	37	343	positive regulation of intracellular transport	BCL2L11;TENM1;ARIH2;MGEA5;ADORA2B;CREBRF;ERBB2;FGR;FLNA;KANK1;MLC1;ICE1;DDX58;GZMB;ITGAX;IPO5;SMAD3;NODAL;PCM1;UBR5;CTDSPL2;PIK3R1;TMEM30A;PRKCQ;CEMIP;USP36;SORL1;TCF7L2;TGFB3;BAP1;CASP8;WDR75;EPT1;IL18R1;RAB29;CD19;ATG13
