# Supplementary material for: Deep Surveying of the Transcriptional and Alternative Splicing Signatures for Decidual CD8+ T Cells at the First Trimester of Human Healthy Pregnancy
Source: Front Immunol. 2018 May 4;9:937. doi: 10.3389/fimmu.2018.00937 (PMC5946033; doi:10.3389/fimmu.2018.00937)
Supplement: Supplementary file 5 [file Table_4.xlsx]

## Sheet: Sheet1
annotated	Sample	pCD8-1	pCD8-2	pCD8-3	dCD8-1	dCD8-2	dCD8-3	总和（pCD8)	总和（dCD8)
annotated	GT-AG(表达量）	6146695	6673010	8896882	11579224	5240836	11338172	21716587	28158232
annotated	AT-AC(表达量）	5065	6158	6944	9960	4333	9933	18167	24226
annotated	GC-AG(表达量）	38520	40870	56186	68268	32489	70024	135576	170781
annotated	others(表达量）	6096	7195	8494	10223	5726	10522	21785	26471
annotated	总和（表达量）	6196376	6727233	8968506	11667675	5283384	11428651	21892115	28379710
annotated
annotated
annotated	Sample	pCD8-1	pCD8-2	pCD8-3	dCD8-1	dCD8-2	dCD8-3	平均（pCD8)	平均（dCD8)
annotated	GT-AG %	99.1982	99.194	99.2014	99.2419	99.1947	99.2083	99.1982	99.2196
annotated	AT-AC %	0.0817413	0.0915384	0.0774265	0.0853641	0.0820118	0.0869131	0.0829842	0.0853638
annotated	GC-AG %	0.621654	0.607531	0.626481	0.585104	0.614928	0.612706	0.619291	0.601771
annotated	others %	0.0983801	0.106953	0.0947092	0.0876181	0.108378	0.0920669	0.0995107	0.0932744
		100	100	100	100	100	100	100	100
unannotated	Sample	pCD8-1	pCD8-2	pCD8-3	dCD8-1	dCD8-2	dCD8-3	总和（pCD8)	总和（dCD8)
unannotated	GT-AG(表达量）	213555	261508	315176	334981	204059	313100	790239	852140
unannotated	AT-AC(表达量）	369	558	645	376	492	454	1572	1322
unannotated	GC-AG(表达量）	15814	33417	23495	14743	24042	16108	72726	54893
unannotated	others(表达量）	361	355	562	3707	334	538	1278	4579
unannotated	总和（表达量）	230099	295838	339878	353807	228927	330200	865815	912934
unannotated
unannotated
unannotated
unannotated	Sample	pCD8-1	pCD8-2	pCD8-3	dCD8-1	dCD8-2	dCD8-3	平均（pCD8)	平均（dCD8)
unannotated	GT-AG %	92.8101	88.3957	92.7321	94.679	89.1371	94.8213	91.2711	93.3408
unannotated	AT-AC %	0.160366	0.188617	0.189774	0.106273	0.214916	0.137492	0.181563	0.144808
unannotated	GC-AG %	6.87269	11.2957	6.91277	4.16696	10.502	4.87826	8.39972	6.01281
unannotated	others %	0.156889	0.119998	0.165353	1.04775	0.145898	0.162932	0.147607	0.50157
		100	100	100	100	100	100	100	100
novel	Sample	pCD8-1	pCD8-2	pCD8-3	dCD8-1	dCD8-2	dCD8-3	总和（pCD8)	总和（dCD8)
novel	GT-AG(表达量）	873	1134	1521	1025	1143	1185	3528	3353
novel	AT-AC(表达量）	19	23	23	19	38	20	65	77
novel	GC-AG(表达量）	234	435	334	400	358	218	1003	976
novel	others(表达量）	256	81	200	274	414	64	537	752
novel	总和（表达量）	1382	1673	2078	1718	1953	1487	5133	5158
novel
novel
novel
novel	Sample	pCD8-1	pCD8-2	pCD8-3	dCD8-1	dCD8-2	dCD8-3	平均（pCD8)	平均（dCD8)
novel	GT-AG %	63.1693	67.7824	73.1954	59.6624	58.5253	79.6907	68.7317	65.0058
novel	AT-AC %	1.37482	1.37478	1.10683	1.10594	1.94572	1.34499	1.26632	1.49283
novel	GC-AG %	16.932	26.0012	16.0731	23.2829	18.3308	14.6604	19.5402	18.9221
novel	others %	18.5239	4.8416	9.62464	15.9488	21.1982	4.30397	10.4617	14.5793
		100	100	100	100	100	100	100	100
