# Supplementary material for: Deep Surveying of the Transcriptional and Alternative Splicing Signatures for Decidual CD8+ T Cells at the First Trimester of Human Healthy Pregnancy
Source: Front Immunol. 2018 May 4;9:937. doi: 10.3389/fimmu.2018.00937 (PMC5946033; doi:10.3389/fimmu.2018.00937)
Supplement: Supplementary file 6 [file Table_5.xlsx]

## Sheet: Sheet1
ID	GeneID	geneSymbol	chr	strand	1stExonStart_0base	1stExonEnd	2ndExonStart_0base	2ndExonEnd	upstreamES	upstreamEE	downstreamES	downstreamEE	ID	IJC_SAMPLE_1	IJC_SAMPLE_1	IJC_SAMPLE_1	SJC_SAMPLE_1	SJC_SAMPLE_1	SJC_SAMPLE_1	IJC_SAMPLE_2	IJC_SAMPLE_2	IJC_SAMPLE_2	SJC_SAMPLE_2	SJC_SAMPLE_2	SJC_SAMPLE_2	IncFormLen	SkipFormLen	PValue	FDR	IncLevel1	IncLevel1	IncLevel1	IncLevel2	IncLevel2	IncLevel2	IncLevelDifference
10737	ASB3	ASB3	chr2	-	53912772	53912871	53919751	53919930	53897116	53897827	53921020	53921151	10737	4	0	0	1	0	0	0	0	0	11	0	0	247	222	0.00475822	0.0216423	0.782	NA	NA	0	NA	NA	0.782
5974	PDCD6	PDCD6	chr5	+	306716	306875	311407	311513	272825	272887	314531	315089	5974	3	1	3	0	0	1	0	0	4	2	0	7	247	229	5.94945e-23	2.12435e-21	1	1	0.736	0	NA	0.346	0.739
24278	RNF121	RNF121	chr11	+	71673197	71673335	71693852	71693961	71671795	71671937	71701642	71701763	24278	2	1	1	1	0	0	0	3	2	5	5	9	247	232	0.000444672	0.0025307	0.653	1	1	0	0.36	0.173	0.707
13072	DYNLL1	DYNLL1	chr12	+	120908294	120908371	120931605	120931728	120907659	120907907	120934218	120934356	13072	1	1	3	1	0	0	0	0	3	2	1	3	200	246	5.68047e-12	8.77071e-11	0.552	1	1	0	0	0.552	0.667
7877	METTL15	METTL15	chr11	+	28147056	28147218	28156092	28156192	28134864	28135151	28232608	28232745	7877	4	0	1	0	0	1	0	0	1	3	6	3	247	223	2.62035e-22	9.03515e-21	1	NA	0.474	0	0	0.231	0.66
16865	FGGY	FGGY	chr1	+	59791420	59791521	59797514	59797704	59787207	59787422	59805629	59805741	16865	1	0	1	0	0	1	0	0	1	12	0	3	224	247	5.08864e-26	2.21784e-24	1	NA	0.524	0	NA	0.269	0.627
19903	TMBIM6	TMBIM6	chr12	+	50137199	50137348	50143400	50143517	50135292	50135394	50146246	50146332	19903	8	3	3	0	1	6	0	0	3	6	0	16	247	240	1.27298e-56	2.64495e-54	1	0.745	0.327	0	NA	0.154	0.614
4799	ZNF346	ZNF346	chr5	+	176471467	176471534	176477751	176477937	176468778	176468871	176491512	176494983	4799	1	1	1	0	0	1	0	0	2	9	1	1	190	247	4.55835e-07	4.17104e-06	1	1	0.565	0	0	0.722	0.614
4143	DESI2	DESI2	chr1	+	244835703	244835763	244845169	244845234	244816349	244816657	244849898	244849971	4143	1	2	2	1	0	1	0	2	0	1	4	6	183	188	0.00395306	0.0183799	0.507	1	0.673	0	0.339	0	0.614
5866	HLA-B	HLA-B	chr6	-	31324053	31324145	31324146	31324202	31323967	31323992	31324464	31324662	5866	2	0	2	0	0	2	1	0	0	2	0	3	179	215	3.82619e-12	6.04182e-11	1	NA	0.546	0.375	NA	0	0.586
17001	TRIM21	TRIM21	chr11	-	4407381	4407487	4408197	4408437	4406126	4407083	4409529	4409760	17001	0	1	8	0	0	3	0	1	4	10	1	7	247	229	4.45801e-17	1.05237e-15	NA	1	0.712	0	0.481	0.346	0.58
5926	PARP8	PARP8	chr5	+	50011464	50011501	50037664	50037785	49963904	49963959	50045984	50046022	5926	10	9	9	3	4	2	0	2	1	5	6	2	160	244	0.000334462	0.00194917	0.836	0.774	0.873	0	0.337	0.433	0.571
21896	SAMD3	SAMD3	chr6	-	130467990	130468111	130475645	130475837	130467154	130467326	130475969	130476170	21896	3	1	2	2	0	0	1	1	1	14	1	2	247	244	7.00036e-38	5.79257e-36	0.597	1	1	0.066	0.497	0.331	0.568
12792	MYCBP2	MYCBP2	chr13	-	77864859	77864939	77866392	77866477	77862295	77862511	77870733	77870809	12792	8	1	4	0	2	0	0	3	4	9	10	5	208	203	0.00032071	0.00187661	1	0.328	1	0	0.226	0.438	0.555
19904	TMBIM6	TMBIM6	chr12	+	50137199	50137348	50138195	50138325	50135292	50135394	50146246	50146332	19904	8	3	3	2	0	3	0	0	3	6	0	4	247	247	1.44142e-28	7.34486e-27	0.8	1	0.5	0	NA	0.429	0.552
21162	MRPL42	MRPL42	chr12	+	93864261	93864281	93867057	93867164	93862967	93863131	93870729	93870793	21162	4	4	3	1	2	3	0	1	2	8	5	6	143	230	2.3104e-50	3.61593e-48	0.865	0.763	0.617	0	0.243	0.349	0.551
21379	UBXN4	UBXN4	chr2	+	136504465	136504533	136505227	136505335	136499188	136499581	136505836	136505939	21379	2	0	3	0	0	2	0	0	3	1	0	3	191	231	1.86122e-05	0.000134108	1	NA	0.645	0	NA	0.547	0.549
3875	CAMTA2	CAMTA2	chr17	-	4889190	4889278	4889486	4889576	4886270	4886338	4890887	4890960	3875	1	1	1	1	0	0	4	1	0	3	2	5	213	211	0.000271237	0.00161376	0.498	1	1	0.569	0.331	0	0.533
23042	STK4	STK4	chr20	+	43646253	43646314	43652157	43652270	43629811	43629994	43653613	43653771	23042	1	0	2	0	0	1	0	0	1	4	2	0	184	236	5.00283e-07	4.54155e-06	1	NA	0.72	0	0	1	0.527
22423	DBF4	DBF4	chr7	+	87516643	87516713	87517297	87517362	87514293	87514473	87525788	87525825	22423	1	0	5	0	0	2	0	0	1	1	2	0	193	188	0.00286057	0.0137287	1	NA	0.709	0	0	1	0.521
6518	NCOR1	NCOR1	chr17	-	16112037	16112146	16117059	16117188	16097775	16097953	16118675	16118874	6518	2	2	7	1	1	1	0	0	3	0	5	4	247	232	2.63152e-35	1.88204e-33	0.653	0.653	0.868	NA	0	0.413	0.518
17803	HMOX2	HMOX2	chr16	+	4533633	4533743	4552814	4552960	4526340	4526488	4555484	4555611	17803	1	1	3	0	0	4	1	0	2	3	0	4	233	247	2.54491e-05	0.000178722	1	1	0.443	0.261	NA	0.346	0.511
11877	ARL13B	ARL13B	chr3	+	93715406	93715528	93715923	93715980	93714717	93714788	93722502	93722752	11877	1	0	2	0	0	1	1	0	2	2	3	1	245	180	0.00209456	0.0103896	1	NA	0.595	0.269	0	0.595	0.51
12466	SPIDR	SPIDR	chr8	+	48243292	48243484	48307537	48307581	48203621	48203726	48308935	48309186	12466	4	3	2	1	1	2	0	0	3	4	5	5	247	167	1.02371e-37	8.42099e-36	0.73	0.67	0.403	0	0	0.289	0.505
4134	TMEM161B-AS1	TMEM161B-AS1	chr5	+	87578573	87578683	87581560	87581720	87577858	87577923	87583252	87583439	4134	0	1	3	0	1	0	2	0	1	3	2	2	233	247	6.78349e-13	1.14734e-11	NA	0.515	1	0.414	0	0.346	0.504
12173	GNLY	GNLY	chr2	+	85923687	85923805	85924126	85924296	85923104	85923179	85924628	85924800	12173	0	4	4	0	0	2	0	1	0	5	0	4	241	247	1.13376e-16	2.59012e-15	NA	1	0.672	0	1	0	0.503
21590	MYB	MYB	chr6	+	135515493	135515598	135516885	135517140	135514975	135515056	135520045	135520188	21590	0	1	1	0	0	1	0	0	1	0	4	1	228	247	2.3753e-08	2.54443e-07	NA	1	0.52	NA	0	0.52	0.5
11998	FAM65B	FAM65B	chr6	-	24949630	24949783	24953844	24953911	24875918	24876045	25042078	25042396	11998	1	0	1	1	0	0	0	0	1	4	0	1	190	247	1.27123e-07	1.24702e-06	0.565	NA	1	0	NA	0.565	0.5
4864	SUMO1	SUMO1	chr2	-	203089732	203089830	203098300	203098394	203084754	203084829	203103162	203103322	4864	1	0	1	1	0	0	0	0	1	3	0	1	217	221	9.54159e-07	8.27831e-06	0.505	NA	1	0	NA	0.505	0.5
2745	AP2A2	AP2A2	chr11	+	984042	984190	984373	984564	981197	981299	984644	984753	2745	1	1	0	0	0	3	0	0	2	4	4	2	247	247	9.62848e-07	8.33869e-06	1	1	0	0	0	0.5	0.5
15202	HLA-A	HLA-A	chr6	+	29911118	29911320	29911898	29912144	29910533	29910803	29912276	29912411	15202	0	1	1	0	2	0	0	0	3	1	5	3	247	247	4.99201e-05	0.000335801	NA	0.333	1	0	0	0.5	0.5
3550	ZBTB20	ZBTB20	chr3	-	114284189	114284283	114301885	114301949	114219198	114219238	114412374	114412422	3550	6	2	1	3	1	0	0	1	1	18	2	1	187	217	1.00025e-06	8.63158e-06	0.699	0.699	1	0	0.367	0.537	0.498
150	ZNF573	ZNF573	chr19	-	38245840	38245901	38249115	38249236	38229202	38231095	38249686	38249779	150	2	1	3	2	0	1	0	0	1	6	0	1	244	184	9.09699e-17	2.09413e-15	0.43	1	0.693	0	NA	0.43	0.493
23352	MSH3	MSH3	chr5	+	79992980	79993108	80015302	80015354	79974745	79974912	80021271	80021384	23352	3	2	1	2	1	0	0	0	2	1	0	2	247	175	0.000641832	0.00354478	0.515	0.586	1	0	NA	0.415	0.493
14535	PTPN22	PTPN22	chr1	-	114382707	114382805	114389178	114389325	114381165	114381242	114391161	114391248	14535	5	2	2	0	2	0	0	3	0	5	0	1	247	221	5.182e-16	1.11814e-14	1	0.472	1	0	1	0	0.491
4693	RASA2	RASA2	chr3	+	141220790	141220938	141228409	141228583	141205888	141206058	141231004	141231122	4693	0	2	1	0	0	4	0	2	0	1	4	3	247	247	0.000261135	0.00155866	NA	1	0.2	0	0.333	0	0.489
4393	INO80E	INO80E	chr16	+	30013756	30013823	30014756	30014991	30012734	30012851	30016541	30017111	4393	6	1	9	3	0	1	0	3	7	8	7	2	190	247	5.3491e-36	3.99145e-34	0.722	1	0.921	0	0.358	0.82	0.488
5814	CD96	CD96	chr3	+	111304178	111304225	111325546	111325635	111297873	111298081	111342600	111342669	5814	2	2	2	0	0	3	0	0	1	1	1	0	170	212	4.41291e-05	0.000300282	1	1	0.454	0	0	1	0.485
1028	NDUFS8	NDUFS8	chr11	+	67801456	67801641	67803144	67803255	67800577	67800750	67803719	67803848	1028	0	1	2	0	0	1	1	0	4	1	3	3	247	234	2.20001e-05	0.000156651	NA	1	0.655	0.486	0	0.558	0.479
4966	POM121	POM121	chr7	+	72371567	72371665	72384301	72384365	72361471	72361649	72396799	72397015	4966	0	4	10	1	0	2	0	0	3	7	1	4	221	187	1.92671e-25	8.09018e-24	0	1	0.809	0	0	0.388	0.474
9266	GPBP1	GPBP1	chr5	+	56479619	56479699	56504508	56504626	56471274	56472227	56509900	56510020	9266	5	8	5	0	1	0	0	5	0	0	0	1	203	241	0.00409678	0.0189776	1	0.905	1	NA	1	0	0.468
3549	ZBTB20	ZBTB20	chr3	-	114284189	114284283	114362079	114362207	114219198	114219238	114412374	114412422	3549	1	1	1	3	1	0	0	1	0	18	2	1	247	217	2.85983e-08	3.03245e-07	0.227	0.468	1	0	0.305	0	0.463
19464	EWSR1	EWSR1	chr22	+	29685229	29685343	29686401	29686582	29684594	29684775	29687553	29687588	19464	3	1	8	4	0	8	0	2	4	12	4	14	237	247	1.28102e-35	9.41312e-34	0.439	1	0.51	0	0.343	0.229	0.459
17230	XKR8	XKR8	chr1	+	28290695	28290746	28292229	28292439	28290007	28290204	28293013	28294607	17230	1	3	7	0	2	1	1	1	0	1	5	0	174	247	5.80839e-10	7.3449e-09	1	0.68	0.909	0.587	0.221	NA	0.459
9438	MGEA5	MGEA5	chr10	-	103567487	103567658	103569940	103570085	103565801	103565900	103572786	103572884	9438	12	9	8	5	1	6	0	8	0	10	2	3	247	247	3.92151e-06	3.12141e-05	0.706	0.9	0.571	0	0.8	0	0.459
11551	ARPC4-TTLL3	ARPC4-TTLL3	chr3	+	9867483	9867632	9868680	9868752	9854931	9855029	9870643	9871079	11551	1	5	0	0	1	1	0	0	1	0	1	2	247	195	4.89037e-06	3.83185e-05	1	0.798	0	NA	0	0.283	0.458
24385	TBC1D25	TBC1D25	chrX	+	48403260	48403411	48417284	48417414	48399720	48399830	48417545	48417734	24385	1	7	3	8	1	1	0	1	1	7	4	5	247	247	1.08415e-28	5.55961e-27	0.111	0.875	0.75	0	0.2	0.167	0.456
23620	TMEM117	TMEM117	chr12	+	44338012	44338173	44537327	44537427	44238426	44238731	44605072	44605170	23620	2	4	5	3	0	2	3	0	0	3	2	0	247	223	5.77481e-07	5.19152e-06	0.376	1	0.693	0.474	0	NA	0.453
7798	FAM49B	FAM49B	chr8	-	130906732	130906810	130908994	130909118	130891652	130891717	130915557	130915596	7798	4	1	2	0	0	3	3	0	0	0	1	2	247	201	0.00460937	0.0210407	1	1	0.352	1	0	0	0.451
4389	INO80E	INO80E	chr16	+	30013756	30013823	30014756	30014847	30012734	30012851	30016541	30017111	4389	6	1	9	3	0	2	0	3	7	5	8	1	190	214	8.18617e-11	1.13327e-09	0.693	1	0.835	0	0.297	0.887	0.448
23908	CD244	CD244	chr1	-	160812368	160812521	160826442	160826544	160811373	160811691	160832406	160832692	23908	3	1	2	15	0	12	0	0	0	49	4	20	225	247	5.25577e-10	6.6882e-09	0.18	1	0.155	0	0	0	0.445
24390	TBC1D25	TBC1D25	chrX	+	48403256	48403411	48417284	48417414	48398074	48398308	48417545	48417734	24390	1	7	3	2	1	2	0	1	1	2	2	6	247	247	7.67985e-30	4.19727e-28	0.333	0.875	0.6	0	0.333	0.143	0.444
23084	HSPD1	HSPD1	chr2	-	198355661	198355766	198356299	198356367	198354920	198355020	198358047	198358216	23084	0	2	12	2	0	6	0	2	0	5	4	1	191	228	4.05908e-08	4.22965e-07	0	1	0.705	0	0.374	0	0.444
1964	TRPV2	TRPV2	chr17	+	16336934	16337012	16338203	16338295	16335279	16335614	16340102	16340317	1964	8	3	8	5	1	4	2	3	3	10	6	11	201	215	4.19591e-55	8.09039e-53	0.631	0.762	0.681	0.176	0.348	0.226	0.441
17630	NSUN5P2	NSUN5P2	chr7	-	72419843	72420030	72420384	72420495	72419430	72419641	72420596	72420735	17630	2	0	8	2	0	3	0	1	1	8	2	4	234	247	1.23757e-46	1.70445e-44	0.514	NA	0.738	0	0.345	0.209	0.441
19498	EWSR1	EWSR1	chr22	+	29684975	29685051	29686401	29686582	29682927	29683123	29687553	29687588	19498	3	4	7	1	3	4	4	0	4	5	4	13	199	247	2.45679e-32	1.5067e-30	0.788	0.623	0.685	0.498	0	0.276	0.441
6480	INIP	INIP	chr9	-	115459718	115459836	115461477	115461589	115456410	115456513	115478740	115478821	6480	0	5	4	2	0	0	0	1	1	4	2	2	235	241	1.73473e-26	7.75703e-25	0	1	1	0	0.339	0.339	0.441
14381	MAP4K1	MAP4K1	chr19	-	39104881	39104932	39105029	39105150	39104682	39104725	39106834	39106899	14381	3	1	4	2	3	0	0	0	2	0	4	4	244	174	1.06773e-13	1.91904e-12	0.517	0.192	1	NA	0	0.263	0.438
14532	PTPN22	PTPN22	chr1	-	114382707	114382805	114389174	114389325	114381165	114381242	114391161	114391248	14532	4	1	1	0	2	0	0	3	0	5	0	1	247	221	1.77709e-09	2.15018e-08	1	0.309	1	0	1	0	0.436
5379	PRSS21	PRSS21	chr16	+	2868683	2868970	2870955	2871110	2867801	2867967	2871366	2871723	5379	8	4	8	13	2	2	8	8	0	52	25	0	247	247	6.61164e-48	9.42922e-46	0.381	0.667	0.8	0.133	0.242	NA	0.428
2512	RCBTB2	RCBTB2	chr13	-	49096033	49096098	49096443	49096539	49089721	49089877	49098794	49098893	2512	9	7	15	6	3	15	0	1	1	3	7	2	219	188	3.21965e-33	2.03141e-31	0.563	0.667	0.462	0	0.109	0.3	0.428
6484	INIP	INIP	chr9	-	115459718	115459862	115461477	115461589	115456410	115456513	115478740	115478821	6484	0	5	4	1	0	2	0	1	1	6	3	6	235	247	5.29515e-43	6.19532e-41	0	1	0.678	0	0.259	0.149	0.423
22096	LOC374443	LOC374443	chr12	+	9774914	9775032	9786020	9786125	9769879	9769947	9806278	9806404	22096	8	2	3	0	1	1	1	4	4	2	6	5	241	228	0.00299822	0.0143237	1	0.654	0.739	0.321	0.387	0.431	0.418
20648	TEX264	TEX264	chr3	+	51709128	51709268	51709528	51709742	51708286	51708578	51718428	51718650	20648	1	3	0	0	0	1	0	1	0	0	1	2	247	247	3.62999e-06	2.8999e-05	1	1	0	NA	0.5	0	0.417
4865	SUMO1	SUMO1	chr2	-	203089732	203089856	203098300	203098394	203084754	203084829	203103162	203103322	4865	1	0	1	2	0	0	0	0	1	2	0	1	217	247	0.00961116	0.0404484	0.363	NA	1	0	NA	0.532	0.415
4000	TTLL1	TTLL1	chr22	-	43466176	43466248	43467931	43468078	43465637	43465850	43471479	43471596	4000	1	0	4	0	0	2	8	0	2	4	0	7	247	195	4.74444e-06	3.7272e-05	1	NA	0.612	0.612	NA	0.184	0.408
1968	TRPV2	TRPV2	chr17	+	16336888	16337012	16338203	16338295	16335279	16335614	16340102	16340317	1968	8	3	7	5	1	4	3	3	3	10	6	11	247	215	7.76392e-29	4.02421e-27	0.582	0.723	0.604	0.207	0.303	0.192	0.402
9132	PCED1B	PCED1B	chr12	+	47617310	47617455	47617706	47617822	47610004	47610472	47628789	47630446	9132	2	1	3	0	3	9	0	0	4	13	6	9	247	239	5.36684e-13	9.20651e-12	1	0.244	0.244	0	0	0.301	0.396
1849	FMO5	FMO5	chr1	-	146672733	146673086	146680413	146680613	146661755	146661828	146683960	146684103	1849	7	3	5	1	0	2	2	0	3	3	1	0	247	247	1.39462e-10	1.87052e-09	0.875	1	0.714	0.4	0	1	0.396
11999	FAM65B	FAM65B	chr6	-	24949630	24949783	25004595	25004744	24875918	24876045	25042078	25042396	11999	6	6	0	1	0	0	6	2	0	4	0	1	247	247	5.02307e-08	5.1804e-07	0.857	1	NA	0.6	1	0	0.395
19537	LETMD1	LETMD1	chr12	+	51445870	51445990	51447560	51447643	51442816	51442968	51450132	51450285	19537	3	5	6	0	1	3	11	4	1	9	3	3	243	206	2.30103e-15	4.71594e-14	1	0.809	0.629	0.509	0.531	0.22	0.393
19466	EWSR1	EWSR1	chr22	+	29685229	29685343	29686401	29686582	29682927	29683123	29687553	29687588	19466	4	3	5	1	3	4	0	4	3	5	4	13	237	247	0.000222961	0.00134547	0.807	0.51	0.566	0	0.51	0.194	0.393
3336	TC2N	TC2N	chr14	-	92312889	92313049	92330413	92330459	92280046	92280169	92333605	92333880	3336	0	7	7	0	1	4	0	2	7	2	8	0	169	247	1.23773e-06	1.05674e-05	NA	0.911	0.719	0	0.268	1	0.392
9434	MGEA5	MGEA5	chr10	-	103567487	103567609	103569940	103570085	103565801	103565900	103572786	103572884	9434	12	9	8	2	2	0	0	8	0	8	0	0	247	245	1.07119e-20	3.30999e-19	0.856	0.817	1	0	1	NA	0.391
1177	ATP7A	ATP7A	chrX	+	77178495	77178539	77218119	77218311	77166152	77166332	77227117	77227258	1177	2	2	2	3	0	5	2	1	0	8	2	2	167	247	6.99881e-08	7.09955e-07	0.496	1	0.372	0.27	0.425	0	0.391
21163	MRPL42	MRPL42	chr12	+	93864261	93864366	93867057	93867164	93862967	93863131	93870729	93870793	21163	10	5	3	1	2	3	0	5	5	8	5	6	228	230	2.04668e-35	1.48135e-33	0.91	0.716	0.502	0	0.502	0.457	0.39
6626	FAM21C	FAM21C	chr10	+	46237270	46237384	46237427	46237521	46235520	46235694	46238837	46238931	6626	1	2	9	1	3	5	0	7	0	6	14	12	237	217	3.61667e-27	1.71255e-25	0.478	0.379	0.622	0	0.314	0	0.388
9334	ANKRD12	ANKRD12	chr18	+	9200511	9200642	9204705	9204908	9195550	9195696	9208654	9208801	9334	2	3	1	1	1	6	0	0	2	21	6	3	247	247	7.09529e-16	1.51069e-14	0.667	0.75	0.143	0	0	0.4	0.387
22330	SMYD3	SMYD3	chr1	-	246216293	246216371	246350044	246350244	246093171	246093239	246490502	246490639	22330	1	1	4	3	0	1	0	2	5	8	2	7	247	201	1.46423e-14	2.82327e-13	0.213	1	0.765	0	0.449	0.368	0.387
20649	TEX264	TEX264	chr3	+	51709128	51709268	51715357	51715446	51708286	51708578	51718428	51718650	20649	1	3	0	1	0	3	0	1	0	19	2	6	247	212	0.000260702	0.00155685	0.462	1	0	0	0.3	0	0.387
9186	COA1	COA1	chr7	-	43690210	43690311	43705256	43705321	43688198	43688251	43769027	43769140	9186	0	2	4	0	3	3	1	1	1	10	8	5	188	224	6.74282e-20	1.94863e-18	NA	0.443	0.614	0.106	0.13	0.192	0.386
9133	PCED1B	PCED1B	chr12	+	47617310	47617455	47617709	47617822	47610004	47610472	47628789	47630446	9133	2	1	3	0	2	4	0	0	4	3	0	6	247	236	1.52292e-07	1.47827e-06	1	0.323	0.417	0	NA	0.389	0.385
4601	LINC00893	LINC00893	chrX	-	148617705	148617745	148619164	148619310	148615164	148615906	148619646	148619704	4601	9	1	5	2	0	1	10	7	4	12	6	2	247	163	0.000201884	0.00123029	0.748	1	0.767	0.355	0.435	0.569	0.385
6482	INIP	INIP	chr9	-	115459718	115459836	115473188	115473291	115456410	115456513	115478740	115478821	6482	0	0	1	2	0	0	0	0	1	4	2	2	226	241	0.00278166	0.0134007	0	NA	1	0	0	0.348	0.384
23840	DDX10	DDX10	chr11	+	108602264	108602406	108638663	108638728	108593723	108594189	108709172	108709292	23840	1	1	4	1	0	1	0	1	2	2	1	1	247	188	1.46359e-06	1.23876e-05	0.432	1	0.753	0	0.432	0.604	0.383
2615	SLC38A9	SLC38A9	chr5	-	54998566	54998719	55000149	55000262	54993673	54993820	55007279	55007327	2615	3	4	16	1	0	1	10	7	11	26	3	9	236	247	1.02145e-81	5.72534e-79	0.758	1	0.944	0.287	0.709	0.561	0.382
16290	R3HDM1	R3HDM1	chr2	+	136363636	136363729	136373721	136373763	136362375	136362586	136374237	136374327	16290	1	1	1	3	0	5	0	1	0	0	5	5	216	165	0.000676519	0.00371931	0.203	1	0.133	NA	0.133	0	0.379
4239	CRYZL1	CRYZL1	chr21	-	34973473	34973640	34974139	34974215	34971455	34971554	34974539	34974651	4239	1	1	1	0	1	3	0	0	2	3	4	1	199	247	6.66062e-05	0.000440181	1	0.554	0.293	0	0	0.713	0.378
20478	TBC1D5	TBC1D5	chr3	-	17560385	17560487	17627844	17627958	17549965	17550097	17665340	17665405	20478	3	2	6	1	0	1	3	1	2	2	1	3	237	225	0.000604465	0.00335533	0.74	1	0.851	0.587	0.487	0.388	0.376
4562	SDR39U1	SDR39U1	chr14	-	24910976	24911001	24911303	24911383	24909988	24910132	24911551	24911658	4562	2	2	6	2	1	4	0	3	4	4	7	13	203	148	2.63301e-34	1.76771e-32	0.422	0.593	0.522	0	0.238	0.183	0.372
11426	NAPB	NAPB	chr20	-	23375775	23375899	23377708	23377825	23375558	23375636	23383629	23383709	11426	16	5	26	6	4	10	0	6	8	5	5	15	240	247	2.1111e-25	8.83362e-24	0.733	0.563	0.728	0	0.553	0.354	0.372
16001	NUP43	NUP43	chr6	-	150049514	150049614	150051821	150051899	150047464	150048334	150052748	150052871	16001	5	1	2	0	1	7	2	3	3	15	13	7	201	223	1.2178e-30	6.84181e-29	1	0.526	0.241	0.129	0.204	0.322	0.371
17208	PFN1	PFN1	chr17	-	4849967	4850007	4850106	4850111	4848944	4849292	4851557	4852381	17208	3	0	1	1	0	2	6	0	1	8	2	6	128	163	5.04477e-07	4.5779e-06	0.793	NA	0.389	0.489	0	0.175	0.37
13430	TOR1AIP2	TOR1AIP2	chr1	-	179834570	179834989	179846373	179846508	179821766	179821946	179846827	179846941	13430	3	0	4	1	0	4	0	1	4	9	9	2	247	247	1.09591e-12	1.8292e-11	0.75	NA	0.5	0	0.1	0.667	0.369
4930	SERPINB6	SERPINB6	chr6	-	2961203	2961330	2966633	2966824	2959401	2959576	2969012	2969147	4930	19	4	10	2	5	0	0	1	1	0	1	2	247	247	1.62714e-12	2.67513e-11	0.905	0.444	1	NA	0.5	0.333	0.367
19467	EWSR1	EWSR1	chr22	+	29684823	29685051	29685229	29685343	29682911	29683123	29687553	29687588	19467	2	4	7	4	3	5	0	0	1	0	4	3	247	237	1.58493e-19	4.47306e-18	0.324	0.561	0.573	NA	0	0.242	0.365
3408	CEP72	CEP72	chr5	+	624585	624694	633883	634062	620183	620376	635486	635699	3408	7	5	13	5	0	11	6	9	13	9	18	31	232	247	0.000612026	0.00339183	0.598	1	0.557	0.415	0.347	0.309	0.361
11428	NAPB	NAPB	chr20	-	23375775	23375822	23377708	23377825	23375558	23375636	23383629	23383709	11428	16	5	26	5	4	10	0	6	8	4	5	15	240	170	1.70539e-57	3.63746e-55	0.694	0.47	0.648	0	0.459	0.274	0.36
4785	UBE3D	UBE3D	chr6	-	83754146	83754378	83763866	83763957	83748134	83748204	83767544	83767741	4785	11	5	16	4	2	10	6	3	9	20	10	8	214	247	8.54737e-64	2.36792e-61	0.76	0.743	0.649	0.257	0.257	0.565	0.358
9161	WBP1	WBP1	chr2	+	74686123	74686244	74686564	74686679	74685526	74685798	74686769	74686872	9161	2	2	4	9	0	4	1	1	2	7	4	5	244	238	0.0121608	0.0499744	0.178	1	0.494	0.122	0.196	0.281	0.358
1941	TRPV2	TRPV2	chr17	+	16336891	16337012	16338203	16338295	16335279	16335614	16340102	16340317	1941	8	3	7	5	1	4	2	3	8	10	6	11	244	215	0.00629798	0.0278215	0.585	0.726	0.607	0.15	0.306	0.391	0.357
3593	ZBTB20	ZBTB20	chr3	-	114307879	114307967	114362079	114362207	114219198	114219238	114412374	114412422	3593	1	1	1	2	0	1	0	1	0	4	1	0	247	211	1.39999e-05	0.000102779	0.299	1	0.461	0	0.461	NA	0.356
8266	KIAA1324L	KIAA1324L	chr7	-	86594219	86594340	86669071	86669187	86574214	86574362	86669418	86669550	8266	0	0	4	0	1	0	0	0	2	0	1	5	239	244	1.01827e-11	1.5339e-10	NA	0	1	NA	0	0.29	0.355
5813	CD96	CD96	chr3	+	111304178	111304225	111325546	111325643	111297873	111298081	111342600	111342669	5813	2	2	2	0	0	2	0	0	1	0	3	0	170	220	6.19545e-06	4.77222e-05	1	1	0.564	NA	0	1	0.355
5376	KIF2C	KIF2C	chr1	+	45216113	45216236	45218803	45218926	45213323	45213372	45219404	45219505	5376	3	1	3	0	0	3	20	1	42	6	3	57	246	246	7.41766e-05	0.000486677	1	1	0.5	0.769	0.25	0.424	0.352
13984	RBM41	RBM41	chrX	-	106331856	106332069	106356626	106356698	106312484	106312632	106358581	106358786	13984	5	11	13	5	2	9	0	10	3	10	7	6	195	247	1.26962e-33	8.2704e-32	0.559	0.874	0.647	0	0.644	0.388	0.349
3334	TC2N	TC2N	chr14	-	92312889	92313052	92330413	92330459	92280046	92280169	92333605	92333880	3334	0	7	7	0	1	6	0	2	7	5	8	0	169	247	0.000771625	0.00418867	NA	0.911	0.63	0	0.268	1	0.348
23176	LINC00539	LINC00539	chr13	-	21885180	21885257	21886590	21886694	21877650	21877959	21904712	21904797	23176	3	3	5	2	0	3	10	13	7	21	12	12	227	200	1.53846e-23	5.60968e-22	0.569	1	0.595	0.296	0.488	0.339	0.347
3	MECR	MECR	chr1	-	29547345	29547433	29549651	29549772	29543099	29543324	29557242	29557470	3	0	2	0	0	0	1	0	0	2	2	2	2	244	211	0.000728109	0.00397213	NA	1	0	0	0	0.464	0.345
10083	LOC101927156	LOC101927156	chr2	+	182102977	182103177	182218934	182219070	182091197	182091262	182227413	182227645	10083	2	4	5	4	1	4	10	5	9	39	25	22	247	247	0.00314787	0.0149674	0.333	0.8	0.556	0.204	0.167	0.29	0.343
166	ZNF611	ZNF611	chr19	-	53210721	53210791	53214459	53214557	53206065	53210117	53217267	53217394	166	3	2	5	11	1	5	0	0	2	0	5	8	221	193	9.7608e-25	3.86932e-23	0.192	0.636	0.466	NA	0	0.179	0.342
2365	BUD13	BUD13	chr11	-	116628984	116629123	116629789	116629895	116628481	116628666	116631450	116631668	2365	8	1	16	4	0	5	23	3	25	14	9	24	229	247	0.000214656	0.00129991	0.683	1	0.775	0.639	0.264	0.529	0.342
23487	POLR2J4	POLR2J4	chr7	-	44001193	44001344	44001571	44001689	43992119	43992795	44005465	44005560	23487	10	6	7	0	4	2	3	6	10	6	7	8	241	247	0.00279487	0.0134589	1	0.606	0.782	0.339	0.468	0.562	0.34
4286	CHD4	CHD4	chr12	-	6683064	6683179	6683726	6683853	6682317	6682435	6686950	6687083	4286	3	1	4	0	2	1	0	1	1	0	1	3	247	238	6.04966e-07	5.42041e-06	1	0.325	0.794	NA	0.491	0.243	0.339
8720	USP4	USP4	chr3	-	49338013	49338124	49339870	49339990	49335984	49336068	49343147	49343321	8720	0	0	1	0	1	0	0	1	0	0	2	4	243	234	1.21207e-05	8.98596e-05	NA	0	1	NA	0.325	0	0.338
21145	RCOR3	RCOR3	chr1	+	211440206	211440356	211441116	211441212	211433449	211433506	211444573	211444651	21145	1	0	1	0	1	1	0	0	1	0	6	2	247	219	1.83731e-06	1.53228e-05	1	0	0.47	NA	0	0.307	0.337
4191	ZNF45	ZNF45	chr19	-	44435398	44435517	44436755	44436842	44429476	44429610	44438577	44438846	4191	15	9	7	1	2	2	0	3	14	2	1	4	210	242	1.99075e-12	3.24854e-11	0.945	0.838	0.801	0	0.776	0.801	0.336
18204	FAM208B	FAM208B	chr10	+	5751492	5751626	5754356	5754502	5726800	5727138	5754785	5754881	18204	4	3	10	4	4	10	4	1	0	14	4	8	247	247	0.00175784	0.00885422	0.5	0.429	0.5	0.222	0.2	0	0.336
1922	NAP1L4	NAP1L4	chr11	-	2974067	2974163	2975530	2975640	2973009	2973039	2975756	2975876	1922	4	0	3	3	0	1	2	5	0	6	2	4	233	219	2.19621e-25	9.17383e-24	0.556	NA	0.738	0.239	0.701	0	0.334
7643	MPPE1	MPPE1	chr18	-	11886497	11886620	11886711	11886780	11883471	11884626	11886915	11887024	7643	5	5	8	5	0	5	6	6	6	23	8	8	192	246	4.84473e-10	6.18472e-09	0.562	1	0.672	0.251	0.49	0.49	0.334
19209	GCSAM	GCSAM	chr3	-	111846863	111847075	111849291	111849360	111845833	111845880	111851938	111852152	19209	1	1	9	0	4	11	4	0	2	9	4	4	192	247	1.83955e-06	1.53309e-05	1	0.243	0.513	0.364	0	0.391	0.334
24104	NCALD	NCALD	chr8	-	102733440	102733579	102762825	102762915	102731479	102731876	102792151	102792207	24104	3	0	1	0	1	0	0	1	0	4	0	2	213	247	4.22364e-11	6.00055e-10	1	0	1	0	1	0	0.333
24101	NCALD	NCALD	chr8	-	102733440	102733579	102762825	102762915	102731479	102731876	102928036	102928086	24101	2	0	2	0	1	0	0	1	0	1	0	3	213	247	5.29961e-09	6.13208e-08	1	0	1	0	1	0	0.333
5022	NGLY1	NGLY1	chr3	-	25799943	25800061	25803168	25803199	25792588	25792754	25805556	25805802	5022	0	0	3	0	4	1	0	0	1	3	3	5	154	241	0.000132568	0.000834679	NA	0	0.824	0	0	0.238	0.333
21617	PWWP2A	PWWP2A	chr5	-	159540195	159540325	159542942	159542977	159535551	159535621	159545811	159546452	21617	2	0	1	0	2	2	0	1	0	3	2	1	158	247	0.000183089	0.00112514	1	0	0.439	0	0.439	0	0.333
16122	CEP350	CEP350	chr1	+	180025629	180025767	180030355	180030474	180023549	180023637	180031354	180031501	16122	2	4	1	0	0	1	0	0	1	0	2	0	247	242	1.46787e-07	1.42829e-06	1	1	0.495	NA	0	1	0.332
17405	GNPTAB	GNPTAB	chr12	-	102147801	102147863	102148541	102148606	102147149	102147317	102150989	102151088	17405	2	2	2	0	0	2	0	0	1	0	2	0	188	185	0.0012016	0.00626725	1	1	0.496	NA	0	1	0.332
5710	PRRC2C	PRRC2C	chr1	+	171492581	171492661	171493959	171494103	171492359	171492493	171496929	171496983	5710	3	1	0	2	2	0	0	1	0	11	1	3	203	247	1.18168e-19	3.37051e-18	0.646	0.378	NA	0	0.549	0	0.329
12469	SPIDR	SPIDR	chr8	+	48243368	48243484	48307537	48307581	48203621	48203726	48308935	48309186	12469	4	1	1	1	1	2	0	1	3	4	5	5	239	167	8.92358e-15	1.75143e-13	0.736	0.411	0.259	0	0.123	0.295	0.329
8709	PMS2P3	PMS2P3	chr7	-	75141912	75141999	75143969	75144104	75140252	75140436	75145042	75145153	8709	3	1	9	2	1	2	0	1	5	0	4	7	247	210	1.48411e-24	5.76934e-23	0.56	0.46	0.793	NA	0.175	0.378	0.328
1176	ATP7A	ATP7A	chrX	+	77178495	77178539	77218119	77218322	77166152	77166332	77227117	77227258	1176	2	2	2	1	0	2	2	1	0	5	0	4	167	247	1.27538e-12	2.11703e-11	0.747	1	0.597	0.372	1	0	0.324
22541	ARHGEF7	ARHGEF7	chr13	+	111806251	111806338	111857635	111857720	111767623	111768038	111870025	111870227	22541	0	1	1	0	2	1	0	0	3	3	2	8	210	208	2.11925e-06	1.75466e-05	NA	0.331	0.498	0	0	0.271	0.324
3486	LINC00299	LINC00299	chr2	-	8439805	8439923	8452855	8452979	8436969	8437073	8464671	8464814	3486	10	14	5	2	1	2	0	6	0	0	0	1	247	241	0.00179993	0.00904168	0.83	0.932	0.709	NA	1	0	0.324
9988	STARD9	STARD9	chr15	+	42875543	42875613	42877718	42877835	42867856	42867960	42927053	42927170	9988	3	2	7	4	1	9	0	6	4	1	10	12	193	240	7.91058e-09	8.96384e-08	0.483	0.713	0.492	0	0.427	0.293	0.323
3600	ZBTB20	ZBTB20	chr3	-	114828933	114829047	114863659	114863754	114790066	114790261	114866065	114866127	3600	15	3	5	6	0	0	31	11	4	16	18	2	218	237	0.000477218	0.00269681	0.731	1	1	0.678	0.399	0.685	0.323
10911	FYB	FYB	chr5	-	39211159	39211193	39250772	39250908	39201927	39203089	39270670	39270759	10911	2	4	10	0	1	3	4	9	5	12	2	3	247	157	0.000954283	0.00507841	1	0.718	0.679	0.175	0.741	0.514	0.322
5079	SIGIRR	SIGIRR	chr11	-	408846	408893	409859	410011	408072	408206	414822	414999	5079	3	2	2	0	1	5	1	0	1	1	0	4	247	170	7.78979e-05	0.000508393	1	0.579	0.216	0.408	NA	0.147	0.321
20150	SKP2	SKP2	chr5	+	36178699	36178912	36181919	36181978	36177286	36177394	36183941	36184142	20150	1	1	7	2	5	4	0	0	0	0	6	17	247	182	3.07277e-54	5.6106e-52	0.269	0.128	0.563	NA	0	0	0.32
13985	RBM41	RBM41	chrX	-	106331964	106332069	106356626	106356698	106312484	106312632	106358581	106358786	13985	5	11	13	8	2	10	0	10	3	7	7	8	195	228	1.43605e-21	4.69147e-20	0.422	0.865	0.603	0	0.626	0.305	0.32
5891	RAP1GAP2	RAP1GAP2	chr17	+	2896088	2896107	2897629	2897740	2894590	2894691	2898630	2898760	5891	5	1	4	1	0	5	0	0	1	2	0	0	142	234	2.56034e-05	0.000179649	0.892	1	0.569	0	NA	1	0.32
9391	MGEA5	MGEA5	chr10	-	103567580	103567609	103569940	103570085	103563491	103563776	103572786	103572884	9391	1	4	6	0	3	0	0	5	0	8	0	0	247	152	6.44556e-05	0.000427258	1	0.451	1	0	1	NA	0.317
20055	SLAMF1	SLAMF1	chr1	-	160589567	160589639	160593885	160593975	160582277	160582370	160606980	160607319	20055	2	2	2	1	0	0	0	2	5	3	0	2	213	195	0.000882902	0.00472987	0.647	1	1	0	1	0.696	0.317
4543	CALCOCO2	CALCOCO2	chr17	+	46921264	46921388	46923804	46923876	46919059	46919249	46925425	46925528	4543	2	2	1	0	0	1	2	0	0	0	0	3	247	195	0.000602513	0.00334526	1	1	0.441	1	NA	0	0.314
9528	RBPJ	RBPJ	chr4	+	26414551	26414609	26415670	26415777	26407796	26407892	26417096	26417262	9528	0	0	1	4	0	0	0	0	1	12	8	1	181	230	1.15885e-05	8.60996e-05	0	NA	1	0	0	0.56	0.313
15459	CBLB	CBLB	chr3	-	105389864	105389890	105391180	105391273	105389068	105389196	105397274	105397415	15459	14	22	19	7	4	10	4	4	3	13	6	2	216	149	0.000845182	0.00454497	0.58	0.791	0.567	0.175	0.315	0.509	0.313
1211	TM4SF19	TM4SF19	chr3	-	196051141	196051311	196053825	196053903	196050416	196050868	196054260	196054462	1211	13	8	21	7	7	21	12	1	0	14	2	1	201	247	1.01099e-07	1.00126e-06	0.695	0.584	0.551	0.513	0.381	0	0.312
3832	AOAH	AOAH	chr7	-	36572670	36572889	36579565	36579650	36571891	36571950	36579924	36580097	3832	2	0	6	2	0	2	8	0	1	1	2	7	208	247	0.000342395	0.00198805	0.543	NA	0.781	0.905	0	0.145	0.312
15482	XRRA1	XRRA1	chr11	-	74563078	74563127	74570202	74570328	74562132	74562248	74574025	74574066	15482	21	5	3	13	8	2	1	0	0	1	5	4	247	172	4.20744e-21	1.32559e-19	0.529	0.303	0.511	0.411	0	0	0.311
2487	EPG5	EPG5	chr18	-	43497643	43497784	43502306	43502566	43496402	43496547	43503233	43503353	2487	19	10	10	7	3	6	0	2	6	0	4	7	247	247	3.6115e-18	9.19158e-17	0.731	0.769	0.625	NA	0.333	0.462	0.311
16929	PTPRC	PTPRC	chr1	+	198663146	198663269	198670903	198671062	198661452	198661502	198672426	198672501	16929	5	3	10	0	0	4	1	7	10	3	3	2	246	247	0.000150004	0.00093566	1	1	0.715	0.251	0.701	0.834	0.31
7279	TAPBP	TAPBP	chr6	-	33272073	33272415	33272765	33272852	33267471	33269548	33272999	33273164	7279	2	2	5	2	6	3	0	2	19	4	15	30	210	247	3.45018e-12	5.48163e-11	0.54	0.282	0.662	0	0.136	0.427	0.307
17711	OSBP	OSBP	chr11	-	59349168	59349224	59361076	59361197	59348923	59349027	59361482	59361728	17711	112	45	32	0	0	2	0	48	43	4	0	0	244	179	3.24079e-05	0.000224453	1	1	0.921	0	1	1	0.307
24680	SPG11	SPG11	chr15	-	44862722	44862856	44864880	44865018	44859621	44859790	44876011	44876756	24680	0	4	4	5	4	2	0	0	1	7	0	5	247	247	8.14425e-09	9.21562e-08	0	0.5	0.667	0	NA	0.167	0.305
6522	NCOR1	NCOR1	chr17	-	16098958	16099066	16117059	16117188	16097775	16097953	16118675	16118874	6522	2	2	7	3	4	4	0	0	3	14	10	4	247	231	5.48268e-50	8.36352e-48	0.384	0.319	0.621	0	0	0.412	0.304
7644	MPPE1	MPPE1	chr18	-	11886497	11886620	11886711	11886777	11883471	11884626	11886915	11887024	7644	12	4	26	5	0	5	12	6	28	23	8	8	189	246	5.51124e-20	1.61008e-18	0.758	1	0.871	0.404	0.494	0.82	0.304
4190	ZNF45	ZNF45	chr19	-	44435398	44435517	44436759	44436842	44429476	44429610	44438577	44438846	4190	10	8	5	1	2	2	0	5	9	2	1	4	206	242	3.28923e-07	3.05853e-06	0.922	0.825	0.746	0	0.855	0.726	0.304
1923	NAP1L4	NAP1L4	chr11	-	2974067	2974163	2975530	2975636	2973009	2973039	2975756	2975876	1923	3	0	1	3	0	1	2	1	0	6	2	4	229	219	2.4361e-13	4.25469e-12	0.489	NA	0.489	0.242	0.323	0	0.301
18667	NKTR	NKTR	chr3	+	42670341	42670478	42670882	42670910	42668691	42668719	42672037	42672067	18667	5	0	2	3	0	0	3	0	4	1	2	1	247	151	0.00413877	0.0191427	0.505	NA	1	0.647	0	0.71	0.3
6627	FAM21C	FAM21C	chr10	+	46237270	46237384	46237424	46237521	46235520	46235694	46238837	46238931	6627	1	2	9	3	3	6	0	7	0	6	15	11	237	220	0.00117575	0.00614307	0.236	0.382	0.582	0	0.302	0	0.299
14397	MAP4K1	MAP4K1	chr19	-	39086578	39086641	39086951	39087123	39086124	39086195	39087673	39087777	14397	6	6	6	3	0	0	2	3	6	2	1	3	247	186	2.72665e-12	4.38119e-11	0.601	1	1	0.43	0.693	0.601	0.292
15453	CBLB	CBLB	chr3	-	105389867	105389890	105391180	105391273	105389068	105389196	105397274	105397415	15453	14	22	19	10	4	11	4	4	3	12	5	3	216	146	2.93003e-05	0.000204162	0.486	0.788	0.539	0.184	0.351	0.403	0.292
11077	TBC1D32	TBC1D32	chr6	-	121482093	121482202	121526220	121526309	121481155	121481249	121544381	121544498	11077	1	13	10	6	7	7	0	6	0	0	11	1	212	232	1.68387e-21	5.43301e-20	0.154	0.67	0.61	NA	0.374	0	0.291
3063	TSFM	TSFM	chr12	+	58177397	58177435	58177766	58177953	58176892	58177066	58179945	58180074	3063	2	0	4	0	0	5	5	0	3	5	0	8	161	247	3.31518e-05	0.00022921	1	NA	0.551	0.605	NA	0.365	0.291
16503	MED15	MED15	chr22	+	20923267	20923400	20926420	20926442	20922807	20922918	20936897	20937034	16503	2	1	5	0	1	0	0	1	0	0	0	1	247	145	0.000185882	0.00113998	1	0.37	1	NA	1	0	0.29
4173	LY9	LY9	chr1	+	160778996	160779087	160783114	160783309	160769542	160769872	160783425	160783701	4173	4	3	3	4	4	5	0	0	1	0	4	2	214	247	2.20316e-06	1.81789e-05	0.536	0.464	0.409	NA	0	0.366	0.287
13913	ELP2	ELP2	chr18	+	33718232	33718389	33718757	33718835	33716269	33716340	33719381	33719576	13913	27	23	42	4	3	1	0	16	30	9	1	3	247	201	4.17374e-05	0.000284812	0.846	0.862	0.972	0	0.929	0.891	0.287
4440	USP44	USP44	chr12	-	95918455	95918564	95922582	95922778	95914772	95914978	95926604	95928102	4440	4	1	7	4	1	14	0	0	4	24	2	5	247	232	3.97348e-29	2.07742e-27	0.484	0.484	0.32	0	0	0.429	0.286
8830	C11orf49	C11orf49	chr11	+	47013093	47013198	47044889	47044945	47008758	47008861	47073938	47074069	8830	1	3	0	0	4	1	0	1	1	0	5	3	228	179	4.77295e-05	0.000322505	1	0.371	0	NA	0.136	0.207	0.286
7377	ELF1	ELF1	chr13	-	41587213	41587330	41588294	41588357	41556118	41556418	41593363	41593508	7377	2	0	7	3	4	3	0	1	1	16	6	6	186	240	0.00875665	0.0373083	0.462	0	0.751	0	0.177	0.177	0.286
9426	MGEA5	MGEA5	chr10	-	103555130	103555237	103555591	103555728	103553669	103553755	103557736	103557911	9426	55	7	4	14	1	8	6	5	9	3	17	25	247	230	5.0081e-17	1.17646e-15	0.785	0.867	0.318	0.651	0.215	0.251	0.284
168	ZNF611	ZNF611	chr19	-	53210673	53210791	53214459	53214557	53206065	53210117	53217267	53217394	168	3	2	5	5	4	2	0	0	2	0	1	3	221	241	0.00093397	0.00497911	0.396	0.353	0.732	NA	0	0.421	0.283
9457	MGEA5	MGEA5	chr10	-	103555121	103555237	103555591	103555728	103553669	103553755	103557736	103557911	9457	55	7	4	14	1	8	6	5	9	3	17	24	247	239	1.84053e-14	3.52346e-13	0.792	0.871	0.326	0.659	0.222	0.266	0.281
23621	TMEM117	TMEM117	chr12	+	44338012	44338145	44537327	44537427	44238426	44238731	44605072	44605170	23621	2	4	4	3	0	2	3	1	0	3	2	0	247	223	2.20839e-06	1.82158e-05	0.376	1	0.644	0.474	0.311	NA	0.281
23272	PSMA3-AS1	PSMA3-AS1	chr14	-	58753357	58753545	58755435	58755531	58740696	58740853	58758352	58758425	23272	3	5	6	0	3	1	8	6	2	4	8	2	219	247	3.7902e-05	0.000260483	1	0.653	0.871	0.693	0.458	0.53	0.281
2263	QTRTD1	QTRTD1	chr3	+	113775845	113775953	113784083	113784125	113775581	113775711	113785074	113785130	2263	5	4	2	3	2	6	3	0	3	14	3	4	231	165	1.13949e-20	3.51651e-19	0.543	0.588	0.192	0.133	0	0.349	0.28
13986	RBM41	RBM41	chrX	-	106331665	106332069	106356626	106356698	106312484	106312632	106358581	106358786	13986	5	11	13	11	8	24	0	10	3	22	18	20	195	247	7.25545e-47	1.01081e-44	0.365	0.635	0.407	0	0.413	0.16	0.278
9841	MYSM1	MYSM1	chr1	-	59134101	59134238	59134303	59134354	59133518	59133593	59134655	59134710	9841	13	9	9	5	0	2	11	4	4	7	9	2	174	247	1.05745e-38	9.37008e-37	0.787	1	0.865	0.69	0.387	0.74	0.278
13638	WDHD1	WDHD1	chr14	-	55480202	55480314	55493428	55493521	55477026	55477178	55493745	55493819	13638	1	0	0	0	6	1	0	1	1	15	9	18	216	235	3.4019e-15	6.89593e-14	1	0	0	0	0.108	0.057	0.278
11961	FAM65B	FAM65B	chr6	-	24946650	24946773	24949630	24949792	24875918	24876045	25042078	25042396	11961	4	1	2	2	1	0	0	1	2	1	0	4	247	246	0.00480963	0.0218555	0.666	0.499	1	0	1	0.332	0.278
16762	GRIPAP1	GRIPAP1	chrX	-	48853659	48853769	48854565	48854619	48849839	48849990	48855649	48855711	16762	1	0	1	2	3	0	0	0	1	4	7	1	177	233	6.29837e-07	5.62443e-06	0.397	0	1	0	0	0.568	0.276
22416	SLMAP	SLMAP	chr3	+	57850968	57851019	57857362	57857425	57850533	57850584	57875767	57875827	22416	3	1	7	3	7	7	0	1	3	5	13	9	174	186	6.88992e-06	5.27178e-05	0.517	0.132	0.517	0	0.076	0.263	0.276
10477	CCDC15	CCDC15	chr11	+	124863064	124863139	124873773	124873855	124857022	124858030	124875004	124875108	10477	2	0	6	2	2	0	2	0	3	10	1	3	198	205	8.0847e-05	0.000526784	0.509	0	1	0.172	0	0.509	0.276
20685	VEZT	VEZT	chr12	+	95650325	95650398	95650925	95651015	95645715	95645847	95660132	95660408	20685	16	13	23	6	0	6	14	11	9	7	10	10	196	213	1.52633e-05	0.000111242	0.743	1	0.806	0.685	0.545	0.494	0.275
16884	CMC2	CMC2	chr16	-	81025358	81025562	81030527	81030625	81015410	81015482	81030918	81031034	16884	0	3	1	1	0	0	4	0	3	1	2	6	221	247	1.76605e-05	0.000127862	0	1	1	0.817	0	0.358	0.275
13972	BCAS3	BCAS3	chr17	+	59457866	59457932	59465978	59466069	59445687	59445855	59469337	59470199	13972	6	3	5	5	0	3	4	0	5	1	4	4	189	214	8.24713e-05	0.000536498	0.576	1	0.654	0.819	0	0.586	0.275
12130	GNLY	GNLY	chr2	+	85923491	85923574	85924126	85924297	85923104	85923179	85924628	85924800	12130	6	13	4	6	1	7	5	1	2	13	1	9	206	247	7.72412e-43	8.81833e-41	0.545	0.94	0.407	0.316	0.545	0.21	0.274
4943	ADCK1	ADCK1	chr14	+	78325418	78325622	78353433	78353592	78288777	78288861	78365442	78365601	4943	3	2	6	1	5	7	2	1	4	4	7	14	247	247	1.48102e-18	3.90115e-17	0.75	0.286	0.462	0.333	0.125	0.222	0.273
22536	FAM122C	FAM122C	chrX	+	133979376	133979431	133986829	133986926	133979234	133979278	133988120	133988641	22536	8	6	2	8	3	10	1	2	1	4	7	7	178	220	6.0198e-16	1.2966e-14	0.553	0.712	0.198	0.236	0.261	0.15	0.272
4016	TBCCD1	TBCCD1	chr3	-	186269289	186269447	186271303	186271392	186268917	186269068	186272042	186272540	4016	13	11	23	2	0	0	23	2	4	0	2	4	212	247	2.76302e-19	7.68099e-18	0.883	1	1	1	0.538	0.538	0.269
18307	TBC1D10C	TBC1D10C	chr11	+	67173380	67173488	67174095	67174209	67173065	67173172	67174297	67174487	18307	1	2	1	3	0	1	6	1	4	11	3	8	231	237	6.254e-07	5.58687e-06	0.255	1	0.506	0.359	0.255	0.339	0.269
5803	CD96	CD96	chr3	+	111297876	111298081	111325546	111325643	111286369	111286494	111342600	111342669	5803	4	0	3	2	1	3	0	0	1	10	4	2	247	220	0.00048362	0.00273107	0.64	0	0.471	0	0	0.308	0.268
4934	SERPINB6	SERPINB6	chr6	-	2962127	2962263	2966633	2966824	2959401	2959576	2969012	2969147	4934	19	4	10	0	1	0	0	1	1	2	0	0	247	247	1.47217e-07	1.43189e-06	1	0.8	1	0	1	1	0.267
10782	POC5	POC5	chr5	-	75003561	75003700	75008678	75008776	75001528	75001612	75013130	75013313	10782	5	6	13	4	5	11	26	3	7	30	13	26	221	247	2.77407e-31	1.64682e-29	0.583	0.573	0.569	0.492	0.205	0.231	0.266
10785	ANK3	ANK3	chr10	-	61905725	61905779	61926348	61926411	61898721	61898845	61926581	61926654	10785	2	3	8	5	1	3	0	8	1	0	10	4	186	177	1.10144e-22	3.86981e-21	0.276	0.741	0.717	NA	0.432	0.192	0.266
19463	EWSR1	EWSR1	chr22	+	29685229	29685343	29686401	29686582	29684594	29684775	29687550	29687588	19463	2	1	10	8	0	13	0	2	4	10	2	8	237	247	2.17446e-06	1.79544e-05	0.207	1	0.445	0	0.51	0.343	0.266
545	HDAC10	HDAC10	chr22	-	50686801	50686901	50687126	50687180	50686653	50686721	50687756	50687883	545	4	0	1	0	0	1	2	0	3	8	0	1	177	223	2.22314e-13	3.89405e-12	1	NA	0.557	0.24	NA	0.791	0.263
12131	GNLY	GNLY	chr2	+	85923491	85923574	85924126	85924296	85923104	85923179	85924628	85924800	12131	6	13	4	0	0	2	5	1	2	5	0	4	206	247	5.55671e-45	7.12382e-43	1	1	0.706	0.545	1	0.375	0.262
20901	GMDS	GMDS	chr6	-	1742701	1742820	1930336	1930464	1726649	1726746	1960100	1960205	20901	6	3	18	1	1	7	26	3	7	28	4	4	247	242	1.33869e-30	7.50349e-29	0.855	0.746	0.716	0.476	0.424	0.632	0.262
14051	TDRD7	TDRD7	chr9	+	100227123	100227310	100232839	100232951	100203939	100204157	100234574	100234777	14051	5	3	5	8	7	12	1	1	0	11	11	11	247	235	5.19272e-07	4.70677e-06	0.373	0.29	0.284	0.08	0.08	0	0.262
8367	SETD5	SETD5	chr3	+	9471510	9471735	9475053	9475246	9470506	9470693	9475528	9475634	8367	12	27	36	3	17	12	5	9	26	12	11	15	247	247	0.00529912	0.0238549	0.8	0.614	0.75	0.294	0.45	0.634	0.262
20	NEDD9	NEDD9	chr6	-	11272388	11272526	11305298	11305507	11213513	11213960	11306224	11306388	20	1	1	2	0	1	0	1	0	5	0	3	2	247	247	0.0101919	0.0426542	1	0.5	1	1	0	0.714	0.262
13071	DYNLL1	DYNLL1	chr12	+	120908294	120908371	120925919	120925980	120907659	120907907	120934218	120934356	13071	1	1	3	1	3	6	0	0	3	17	0	14	200	184	3.47759e-28	1.73534e-26	0.479	0.235	0.315	0	NA	0.165	0.26
14369	MAP4K1	MAP4K1	chr19	-	39104881	39104908	39105029	39105067	39104682	39104725	39106834	39106899	14369	1	1	7	2	2	1	0	1	0	0	1	1	161	150	1.00239e-06	8.64692e-06	0.318	0.318	0.867	NA	0.482	0	0.26
14140	PVT1	PVT1	chr8	+	128994605	128994725	128996149	128996450	128951753	128951922	129001407	129001537	14140	1	2	4	2	7	4	0	1	7	3	13	25	243	247	1.74464e-19	4.90657e-18	0.337	0.225	0.504	0	0.073	0.222	0.257
5901	TRAM1	TRAM1	chr8	-	71506739	71506825	71508497	71508555	71499340	71499411	71510129	71510246	5901	1	0	1	5	2	0	0	0	1	16	0	3	181	209	2.74099e-14	5.14512e-13	0.188	0	1	0	NA	0.278	0.257
21771	EXOSC9	EXOSC9	chr4	+	122736504	122736581	122737298	122737349	122735020	122735202	122737523	122737602	21771	8	0	7	4	2	9	0	2	1	15	7	11	200	174	6.12706e-61	1.49166e-58	0.635	0	0.404	0	0.199	0.073	0.256
7376	ELF1	ELF1	chr13	-	41587213	41587330	41588294	41588485	41556118	41556418	41593363	41593508	7376	2	0	5	3	4	3	2	0	1	16	6	6	247	240	5.97146e-29	3.10851e-27	0.393	0	0.618	0.108	0	0.139	0.255
5295	ADCY10P1	ADCY10P1	chr6	+	41100032	41100252	41102295	41102468	41092223	41092559	41102923	41103080	5295	12	4	4	7	2	1	0	2	2	1	1	1	247	247	0.00360008	0.0168943	0.632	0.667	0.8	0	0.667	0.667	0.255
1963	TRPV2	TRPV2	chr17	+	16336934	16337012	16338203	16338318	16335279	16335614	16340102	16340317	1963	8	3	8	5	1	4	2	3	3	5	2	5	201	238	1.51638e-16	3.43171e-15	0.655	0.78	0.703	0.321	0.64	0.415	0.254
14676	MON2	MON2	chr12	+	62965171	62965362	62972224	62972285	62960101	62960230	62974076	62974200	14676	72	34	37	41	21	20	11	9	17	25	18	18	247	184	1.11555e-09	1.37741e-08	0.567	0.547	0.58	0.247	0.271	0.413	0.254
6621	FAM21C	FAM21C	chr10	+	46237266	46237384	46237427	46237521	46235520	46235694	46238837	46238931	6621	1	1	4	1	3	5	0	9	0	6	14	12	241	217	4.53735e-15	9.12087e-14	0.474	0.231	0.419	0	0.367	0	0.252
13169	NSD1	NSD1	chr5	+	176608451	176608569	176614369	176614481	176562087	176563031	176618884	176619020	13169	2	3	0	4	1	7	1	2	0	7	8	6	241	235	3.40116e-08	3.57969e-07	0.328	0.745	0	0.122	0.196	0	0.252
9131	PCED1B	PCED1B	chr12	+	47617314	47617455	47617709	47617822	47610004	47610472	47628789	47630446	9131	1	0	2	0	2	4	1	0	1	3	0	6	247	236	6.77228e-08	6.87845e-07	1	0	0.323	0.242	NA	0.137	0.252
14698	SEC23A	SEC23A	chr14	-	39516570	39516691	39516957	39517114	39514366	39514528	39517855	39517933	14698	1	0	0	0	3	0	0	1	0	10	1	0	247	244	2.1543e-06	1.78245e-05	1	0	NA	0	0.497	NA	0.252
13115	SASH3	SASH3	chrX	+	128919192	128919335	128921652	128921804	128913891	128914130	128921950	128922046	13115	0	1	4	2	0	3	6	0	5	8	1	8	247	247	0.00911056	0.0385774	0	1	0.571	0.429	0	0.385	0.252
4933	SERPINB6	SERPINB6	chr6	-	2962127	2962263	2966633	2966853	2959401	2959576	2969012	2969147	4933	18	3	6	0	1	0	0	3	1	2	0	0	247	247	4.38536e-24	1.64892e-22	1	0.75	1	0	1	1	0.25
6218	KIAA1033	KIAA1033	chr12	+	105548365	105548480	105548839	105549008	105546120	105546229	105550503	105550570	6218	3	6	2	0	0	2	0	5	1	0	0	5	238	247	6.26685e-06	4.82413e-05	1	1	0.509	NA	1	0.172	0.25
3944	TRIM4	TRIM4	chr7	-	99514324	99514402	99515390	99515508	99507187	99507283	99516631	99517223	3944	3	2	4	2	0	0	16	2	3	8	1	2	241	201	0.000346051	0.0020059	0.556	1	1	0.625	0.625	0.556	0.25
15115	TVP23C-CDRT4	TVP23C-CDRT4	chr17	-	15410111	15410300	15419732	15419873	15406411	15406546	15449098	15449230	15115	3	1	3	3	1	0	0	2	6	5	2	2	247	247	0.000499169	0.00281163	0.5	0.5	1	0	0.5	0.75	0.25
16771	PIP4K2A	PIP4K2A	chr10	-	22862239	22862386	22880557	22880696	22839587	22839701	22896855	22896952	16771	2	0	3	1	0	6	3	0	0	1	1	1	247	247	0.00451952	0.0206776	0.667	NA	0.333	0.75	0	0	0.25
13570	PSTK	PSTK	chr10	+	124746849	124747020	124748437	124748613	124746384	124746478	124749689	124749907	13570	3	2	3	0	2	1	0	0	6	0	1	0	247	247	0.0113675	0.0469947	1	0.5	0.75	NA	0	1	0.25
2757	METTL23	METTL23	chr17	+	74729059	74729297	74729374	74729463	74722911	74723260	74729602	74729963	2757	5	0	7	1	0	1	5	4	10	8	1	5	247	212	4.54907e-18	1.15049e-16	0.811	NA	0.857	0.349	0.774	0.632	0.249
340	PLAGL1	PLAGL1	chr6	-	144269121	144269597	144281605	144281679	144261436	144263800	144285923	144285955	340	15	7	6	11	0	5	6	1	3	0	8	7	197	247	0.000555584	0.00310039	0.631	1	0.601	1	0.135	0.35	0.249
18781	CXorf40B	CXorf40B	chrX	-	149102594	149102791	149102842	149102944	149102222	149102355	149105650	149105698	18781	3	1	1	8	2	2	6	0	0	19	3	7	225	247	2.67558e-09	3.1814e-08	0.292	0.354	0.354	0.257	0	0	0.248
16863	FGGY	FGGY	chr1	+	59787207	59787422	59805629	59805741	59762624	59762822	59811918	59812070	16863	2	1	4	5	1	12	7	1	0	30	11	23	247	235	0.00397962	0.0184821	0.276	0.488	0.241	0.182	0.08	0	0.248
2760	METTL23	METTL23	chr17	+	74729059	74729297	74729374	74729463	74722911	74723295	74729602	74729963	2760	2	4	12	1	0	1	9	2	17	9	1	6	247	212	1.23264e-18	3.26833e-17	0.632	1	0.912	0.462	0.632	0.709	0.247
6620	SMG1P2	SMG1P2	chr16	-	29559858	29559979	29560041	29560083	29557486	29557588	29562509	29562682	6620	7	5	1	7	1	11	2	4	3	9	9	16	165	244	1.14655e-11	1.71535e-10	0.597	0.881	0.119	0.247	0.397	0.217	0.245
15485	XRRA1	XRRA1	chr11	-	74651829	74651927	74656062	74656130	74647928	74648113	74659972	74660232	15485	17	6	8	18	2	4	9	6	2	21	7	3	191	221	3.24432e-25	1.33666e-23	0.522	0.776	0.698	0.332	0.498	0.435	0.244
17879	RMDN1	RMDN1	chr8	-	87507057	87507195	87517528	87517608	87500780	87500868	87519223	87519341	17879	1	2	1	4	5	1	0	0	2	19	6	4	203	247	6.32042e-21	1.97837e-19	0.233	0.327	0.549	0	0	0.378	0.244
5947	PARP8	PARP8	chr5	+	50122588	50122637	50123777	50123894	50118169	50118234	50124145	50124218	5947	9	4	13	0	1	0	0	6	1	0	0	2	172	240	6.62459e-08	6.74265e-07	1	0.848	1	NA	1	0.411	0.244
2689	CARD8	CARD8	chr19	-	48726975	48727125	48732759	48732873	48724986	48725112	48733694	48733957	2689	3	8	5	20	7	20	0	0	3	19	21	17	237	247	0.00187102	0.00936366	0.135	0.544	0.207	0	0	0.155	0.244
11615	THAP9-AS1	THAP9-AS1	chr4	-	83819141	83819215	83820865	83820890	83814604	83816000	83821229	83821376	11615	6	10	18	15	7	17	6	1	5	15	11	10	148	197	0.00843945	0.0360908	0.347	0.655	0.585	0.347	0.108	0.4	0.244
18807	EIF4G1	EIF4G1	chr3	+	184033550	184033644	184035108	184035219	184032282	184032462	184035504	184035604	18807	11	12	8	7	7	8	8	4	4	14	5	15	217	234	2.42066e-39	2.26134e-37	0.629	0.649	0.519	0.381	0.463	0.223	0.243
5802	CD96	CD96	chr3	+	111297876	111298081	111325546	111325635	111286369	111286494	111342600	111342669	5802	4	0	3	2	1	4	0	0	1	11	2	2	247	212	3.56294e-25	1.46293e-23	0.632	0	0.392	0	0	0.3	0.241
17494	POGLUT1	POGLUT1	chr3	+	119197180	119197321	119198349	119198521	119196159	119196295	119198897	119199019	17494	8	10	5	1	0	2	11	8	7	7	6	3	247	247	2.11674e-24	8.14978e-23	0.889	1	0.714	0.611	0.571	0.7	0.24
7828	PFKP	PFKP	chr10	+	3167288	3167441	3170708	3170779	3162131	3162236	3172010	3172175	7828	1	3	0	1	1	1	0	0	1	0	1	2	247	194	0.00946161	0.0398748	0.44	0.702	0	NA	0	0.282	0.24
11324	SH3KBP1	SH3KBP1	chrX	-	19790301	19790490	19814235	19814321	19764435	19764559	19817751	19817917	11324	3	2	1	0	0	1	2	1	1	0	1	3	209	247	1.07193e-06	9.21382e-06	1	1	0.542	1	0.542	0.283	0.239
10720	RANBP3	RANBP3	chr19	-	5951403	5951607	5957917	5957984	5941809	5941846	5978071	5978320	10720	12	7	8	4	3	4	11	3	19	13	5	17	190	247	0.00117754	0.00615106	0.796	0.752	0.722	0.524	0.438	0.592	0.239
17118	AP4B1	AP4B1	chr1	-	114444376	114444507	114445259	114445356	114442525	114443022	114447226	114447415	17118	4	0	2	0	0	4	3	2	6	11	1	10	220	247	1.07152e-15	2.24963e-14	1	NA	0.36	0.234	0.692	0.402	0.237
20113	HNRNPC	HNRNPC	chr14	-	21704531	21704619	21730752	21730927	21702111	21702388	21731469	21731495	20113	11	6	3	1	0	1	9	6	10	5	2	6	247	211	1.5658e-06	1.31954e-05	0.904	1	0.719	0.606	0.719	0.587	0.237
19469	EWSR1	EWSR1	chr22	+	29684823	29685051	29686401	29686582	29682911	29683123	29688125	29688158	19469	1	2	3	1	4	5	0	1	0	11	1	4	247	247	9.51634e-18	2.34522e-16	0.5	0.333	0.375	0	0.5	0	0.236
13912	ELP2	ELP2	chr18	+	33718232	33718389	33718757	33718835	33716269	33716340	33721099	33721164	13912	27	25	44	17	20	47	0	18	30	22	22	38	247	201	1.43613e-13	2.55262e-12	0.564	0.504	0.432	0	0.4	0.391	0.236
4380	INO80E	INO80E	chr16	+	30014756	30014847	30014970	30014991	30012734	30012851	30016541	30017111	4380	3	0	2	0	0	1	5	8	1	5	0	2	214	144	3.94974e-10	5.09345e-09	1	NA	0.574	0.402	1	0.252	0.236
8761	USP4	USP4	chr3	-	49339870	49339975	49343147	49343343	49335984	49336068	49348052	49348170	8761	1	1	0	4	0	1	0	1	0	7	1	3	247	228	1.44133e-06	1.22105e-05	0.188	1	0	0	0.48	0	0.236
24795	NLRC5	NLRC5	chr16	+	57096070	57096085	57096262	57096396	57095529	57095613	57099123	57099210	24795	3	2	8	2	0	2	8	5	7	18	0	15	138	247	0.0087777	0.0373847	0.729	1	0.877	0.443	1	0.455	0.236
20115	HNRNPC	HNRNPC	chr14	-	21704531	21704619	21730752	21730857	21702111	21702388	21731469	21731495	20115	11	6	4	1	0	1	9	8	9	5	2	6	228	211	1.34399e-12	2.22785e-11	0.911	1	0.787	0.625	0.787	0.581	0.235
10085	LOC101927156	LOC101927156	chr2	+	182102977	182103177	182127555	182127704	182091197	182091262	182227413	182227645	10085	2	4	5	1	6	0	10	5	9	10	10	8	247	247	2.74818e-07	2.5763e-06	0.667	0.4	1	0.5	0.333	0.529	0.235
21300	C2CD3	C2CD3	chr11	-	73811643	73811721	73814175	73814670	73809053	73809300	73817415	73817538	21300	10	3	9	0	0	4	0	3	7	0	1	4	247	201	0.00249418	0.0121739	1	1	0.647	NA	0.709	0.587	0.234
19634	CD38	CD38	chr4	+	15826503	15826639	15839714	15839788	15818133	15818263	15841648	15841741	19634	5	12	46	1	4	12	63	54	199	63	27	156	247	197	1.90847e-38	1.64279e-36	0.8	0.705	0.754	0.444	0.615	0.504	0.232
14223	AFF4	AFF4	chr5	-	132238133	132238179	132240059	132240096	132235278	132235333	132262812	132262899	14223	5	7	10	7	12	9	1	7	2	4	21	9	160	169	8.52987e-25	3.40376e-23	0.43	0.381	0.54	0.209	0.26	0.19	0.231
5478	PTCD2	PTCD2	chr5	+	71627084	71627202	71630844	71630923	71622438	71622568	71631620	71631712	5478	15	12	18	14	4	12	10	9	9	43	8	11	241	202	6.5938e-68	2.17704e-65	0.473	0.715	0.557	0.163	0.485	0.407	0.23
2843	ATXN2	ATXN2	chr12	-	111951160	111951343	111953957	111954167	111947694	111947802	111956052	111956231	2843	6	7	7	1	4	5	0	8	6	10	1	6	247	247	0.001208	0.00629381	0.857	0.636	0.583	0	0.889	0.5	0.229
11741	KIAA0232	KIAA0232	chr4	+	6787132	6787288	6806249	6806333	6784458	6784568	6825911	6826411	11741	1	0	1	1	0	0	0	0	1	3	0	0	247	207	0.000605349	0.00335946	0.456	NA	1	0	NA	1	0.228
17195	DNAJA1	DNAJA1	chr9	+	33031981	33032046	33032061	33032265	33030437	33030665	33034213	33034328	17195	1	0	9	5	3	1	0	4	1	26	30	3	188	247	5.959e-06	4.60186e-05	0.208	0	0.922	0	0.149	0.305	0.225
8832	C11orf49	C11orf49	chr11	+	47131523	47131570	47158866	47159048	47073938	47074069	47159195	47159280	8832	0	1	0	1	0	3	0	2	0	4	6	5	170	247	0.000324788	0.00189909	0	1	0	0	0.326	0	0.225
1965	TRPV2	TRPV2	chr17	+	16336934	16337012	16338203	16338270	16335279	16335614	16340102	16340317	1965	8	3	8	4	2	4	2	3	3	5	2	5	201	190	1.48166e-16	3.35946e-15	0.654	0.586	0.654	0.274	0.586	0.362	0.224
19633	CD38	CD38	chr4	+	15826503	15826616	15839714	15839788	15818133	15818263	15841648	15841741	19633	5	11	46	1	4	12	63	54	201	63	27	156	236	197	1.24781e-18	3.30492e-17	0.807	0.697	0.762	0.455	0.625	0.518	0.223
11457	IBTK	IBTK	chr6	-	82923943	82924546	82925792	82925906	82922423	82922510	82927676	82927854	11457	3	2	5	4	5	8	0	2	1	8	4	8	237	247	4.83922e-17	1.13901e-15	0.439	0.294	0.394	0	0.343	0.115	0.223
12172	GNLY	GNLY	chr2	+	85923687	85923805	85924126	85924297	85923104	85923179	85924628	85924800	12172	0	4	4	6	1	7	0	1	0	13	1	9	241	247	9.51479e-28	4.64222e-26	0	0.804	0.369	0	0.506	0	0.222
989	LOC101927021	LOC101927021	chr7	+	1201987	1202179	1202597	1202853	1200009	1200259	1203087	1203131	989	1	0	5	2	2	1	0	0	2	0	1	4	247	247	5.23646e-06	4.08444e-05	0.333	0	0.833	NA	0	0.333	0.222
22798	RPN2	RPN2	chr20	+	35842204	35842235	35852280	35852371	35838449	35838568	35854090	35854205	22798	0	1	1	0	0	5	0	1	3	3	1	3	154	214	1.99848e-05	0.000143015	NA	1	0.217	0	0.582	0.582	0.221
11778	AKIP1	AKIP1	chr11	+	8936372	8936477	8938833	8938914	8932990	8933218	8940883	8941626	11778	10	11	15	8	3	16	19	12	26	32	14	52	228	204	1.1218e-41	1.21244e-39	0.528	0.766	0.456	0.347	0.434	0.309	0.22
19725	C11orf80	C11orf80	chr11	+	66589113	66589235	66590034	66590145	66583523	66583670	66595736	66595835	19725	36	23	29	17	7	15	18	28	27	29	24	24	245	234	0.000159493	0.000990238	0.669	0.758	0.649	0.372	0.527	0.518	0.22
21630	TATDN1	TATDN1	chr8	-	125530982	125531122	125535177	125535243	125528127	125528271	125551265	125551329	21630	0	0	1	2	0	1	2	0	0	11	2	9	189	247	1.53926e-08	1.68863e-07	0	NA	0.567	0.192	0	0	0.219
2764	METTL23	METTL23	chr17	+	74723051	74723260	74725771	74725859	74722911	74722961	74729059	74729297	2764	4	0	7	2	0	0	5	4	8	2	3	5	247	211	1.39467e-07	1.3587e-06	0.631	NA	1	0.681	0.532	0.577	0.219
1967	TRPV2	TRPV2	chr17	+	16336888	16337012	16338203	16338318	16335279	16335614	16340102	16340317	1967	8	3	7	5	1	4	3	3	3	5	2	5	247	238	3.06516e-11	4.4079e-10	0.607	0.743	0.628	0.366	0.591	0.366	0.218
15114	TVP23C-CDRT4	TVP23C-CDRT4	chr17	-	15410111	15410300	15419732	15419973	15406411	15406546	15449098	15449230	15114	3	2	9	3	1	0	0	4	11	5	2	2	247	247	1.36904e-05	0.000100784	0.5	0.667	1	0	0.667	0.846	0.218
12013	FAM65B	FAM65B	chr6	-	24949625	24949783	24953844	24953911	24876013	24876045	25042078	25042396	12013	0	0	1	1	0	0	0	0	1	5	0	1	190	247	4.50276e-05	0.000305706	0	NA	1	0	NA	0.565	0.218
22488	RBM6	RBM6	chr3	+	50036872	50036946	50085677	50085781	50000008	50000118	50091767	50091828	22488	0	2	2	10	2	8	0	0	1	0	7	14	197	227	9.52894e-17	2.19147e-15	0	0.535	0.224	NA	0	0.076	0.215
15494	XRRA1	XRRA1	chr11	-	74562132	74562248	74570202	74570328	74559159	74559507	74574025	74574066	15494	23	6	7	77	28	18	1	0	0	39	32	25	247	239	4.55549e-06	3.58812e-05	0.224	0.172	0.273	0.024	0	0	0.215
6512	NCOR1	NCOR1	chr17	-	16068292	16068475	16075116	16075334	16062073	16062181	16089867	16090001	6512	3	3	6	4	1	5	5	2	5	15	2	10	247	247	3.18066e-18	8.16403e-17	0.429	0.75	0.545	0.25	0.5	0.333	0.214
20828	ATXN3	ATXN3	chr14	-	92560089	92560175	92563017	92563182	92559595	92559662	92572872	92572965	20828	11	8	16	7	15	23	10	5	8	25	18	33	247	209	1.25893e-29	6.8033e-28	0.571	0.311	0.371	0.253	0.19	0.17	0.213
14739	NFIC	NFIC	chr19	+	3453760	3453914	3456547	3456633	3452479	3452664	3462749	3469215	14739	4	3	4	3	8	15	0	3	7	33	21	22	247	209	1.88376e-36	1.4552e-34	0.53	0.241	0.184	0	0.108	0.212	0.212
12184	NRD1	NRD1	chr1	-	52320897	52321060	52321417	52321537	52305897	52306186	52343946	52344609	12184	2	3	4	3	6	6	4	6	1	30	13	13	243	247	2.1153e-27	1.01763e-25	0.404	0.337	0.404	0.119	0.319	0.073	0.211
15247	PARP9	PARP9	chr3	-	122249478	122249582	122249601	122249742	122246759	122247590	122255014	122255189	15247	8	22	14	0	3	1	7	5	15	10	0	4	247	227	4.69801e-05	0.000318334	1	0.871	0.928	0.391	1	0.775	0.211
20001	RLF	RLF	chr1	+	40688892	40688918	40688967	40689023	40688245	40688382	40697188	40697330	20001	1	1	5	0	0	9	3	5	1	2	2	2	149	179	0.00433963	0.0199416	1	1	0.4	0.643	0.75	0.375	0.211
21985	PRKD3	PRKD3	chr2	-	37505008	37505132	37506888	37507072	37502909	37502987	37509684	37509762	21985	31	24	32	11	13	15	13	7	6	10	10	7	247	247	4.08196e-37	3.27944e-35	0.738	0.649	0.681	0.565	0.412	0.462	0.21
12157	GNLY	GNLY	chr2	+	85923487	85923574	85924126	85924296	85923104	85923179	85924628	85924800	12157	6	14	4	0	0	2	10	4	2	5	0	4	210	247	2.54405e-24	9.7234e-23	1	1	0.702	0.702	1	0.37	0.21
15641	SCP2	SCP2	chr1	+	53413730	53413752	53416426	53416558	53407467	53407525	53420411	53420476	15641	1	2	9	15	7	41	0	0	2	44	22	43	145	247	2.04659e-09	2.46511e-08	0.102	0.327	0.272	0	0	0.073	0.209
23363	SSR2	SSR2	chr1	-	155982175	155982356	155984747	155984864	155981600	155981678	155988060	155988159	23363	5	1	2	1	0	1	2	0	3	6	0	0	240	247	5.97249e-09	6.87107e-08	0.837	1	0.673	0.255	NA	1	0.209
21116	HKR1	HKR1	chr19	+	37848797	37848941	37850327	37850448	37838678	37838774	37853010	37855357	21116	1	1	1	5	0	0	0	2	7	4	1	1	247	244	0.00152661	0.00780533	0.165	1	1	0	0.664	0.874	0.209
19951	FAM204A	FAM204A	chr10	-	120081816	120081923	120082536	120082709	120070718	120070825	120085665	120085755	19951	0	1	0	0	0	5	0	3	0	0	2	2	247	230	0.0042442	0.0195665	NA	1	0	NA	0.583	0	0.209
4329	ANKRD26	ANKRD26	chr10	-	27368960	27369082	27369577	27369700	27368017	27368090	27371731	27371762	4329	1	1	5	0	1	3	0	0	4	17	0	0	246	245	8.86731e-18	2.18751e-16	1	0.499	0.624	0	NA	1	0.208
24626	SELO	SELO	chr22	+	50650896	50651016	50651054	50651113	50649059	50649340	50654145	50654296	24626	2	7	4	5	1	3	0	1	6	0	2	8	243	182	1.99849e-17	4.83376e-16	0.231	0.84	0.5	NA	0.272	0.36	0.208
3769	MAPK14	MAPK14	chr6	+	36063763	36063843	36067964	36068044	36044313	36044385	36070347	36070426	3769	31	13	12	5	0	5	9	12	22	7	4	13	203	203	0.00146122	0.00749647	0.861	1	0.706	0.563	0.75	0.629	0.208
8273	ATP5L	ATP5L	chr11	+	118274638	118274700	118276371	118276424	118272103	118272432	118277651	118277812	8273	1	0	3	0	1	3	4	0	4	5	4	5	185	176	0.011972	0.0492994	1	0	0.488	0.432	0	0.432	0.208
7416	ZNF518A	ZNF518A	chr10	+	97911172	97911323	97915082	97915155	97893312	97893405	97915680	97915804	7416	8	5	5	14	2	17	0	2	8	10	14	8	247	196	0.00100692	0.00533498	0.312	0.665	0.189	0	0.102	0.442	0.207
10097	LOC101927156	LOC101927156	chr2	+	182187387	182187457	182218934	182219070	182091197	182091262	182227413	182227645	10097	3	0	2	4	1	4	8	0	1	39	25	22	193	247	1.06323e-43	1.28773e-41	0.49	0	0.39	0.208	0	0.055	0.206
20846	ATXN3	ATXN3	chr14	-	92562436	92562481	92563017	92563182	92559595	92559662	92572872	92572965	20846	11	8	16	1	5	16	10	5	8	13	7	5	247	168	1.50513e-12	2.48812e-11	0.882	0.521	0.405	0.343	0.327	0.521	0.206
11312	TNFSF12-TNFSF13	TNFSF12-TNFSF13	chr17	+	7462940	7463019	7463162	7463210	7454259	7454295	7463365	7463484	11312	3	0	0	2	0	3	0	0	1	9	1	3	202	171	9.1489e-11	1.25573e-09	0.559	NA	0	0	0	0.22	0.206
11889	ZNF302	ZNF302	chr19	+	35173681	35173802	35174056	35174143	35169641	35169718	35175156	35177302	11889	21	30	32	18	9	11	10	11	24	13	13	19	244	210	0.000347719	0.00201459	0.501	0.742	0.715	0.398	0.421	0.521	0.206
2597	TMTC3	TMTC3	chr12	+	88542064	88542281	88547067	88547286	88536072	88536264	88548064	88548164	2597	6	5	10	2	1	18	10	6	2	8	4	10	247	247	0.00402256	0.0186697	0.75	0.833	0.357	0.556	0.6	0.167	0.206
1581	TSPAN17	TSPAN17	chr5	+	176083700	176083817	176083895	176083957	176083078	176083126	176084518	176086059	1581	21	5	31	3	2	9	19	15	32	16	11	15	240	185	3.243e-08	3.41919e-07	0.844	0.658	0.726	0.478	0.512	0.622	0.205
11900	ATR	ATR	chr3	-	142259745	142259876	142261506	142261599	142257323	142257467	142266566	142266752	11900	15	18	19	12	19	25	0	13	11	3	20	11	216	247	4.74276e-05	0.000320735	0.588	0.52	0.465	0	0.426	0.533	0.205
4385	INO80E	INO80E	chr16	+	30013756	30013790	30014970	30015035	30012734	30012851	30015888	30015978	4385	6	1	7	0	1	2	0	3	7	1	0	3	157	188	0.00268231	0.0129713	1	0.545	0.807	0	1	0.736	0.205
9380	MGEA5	MGEA5	chr10	-	103567580	103567658	103569940	103570085	103563491	103563776	103572786	103572884	9380	1	4	6	3	2	6	0	5	0	10	2	3	247	201	2.81493e-12	4.52002e-11	0.213	0.619	0.449	0	0.67	0	0.204
6483	INIP	INIP	chr9	-	115459718	115459862	115464067	115464160	115456410	115456513	115478740	115478821	6483	8	8	14	1	0	2	24	3	25	6	3	6	216	247	5.57443e-07	5.01699e-06	0.901	1	0.889	0.821	0.533	0.827	0.203
5997	OXCT1	OXCT1	chr5	-	41801123	41801172	41805673	41805783	41794778	41794851	41807432	41807540	5997	22	15	38	10	21	24	11	15	34	22	26	52	233	172	0.00164258	0.00832413	0.619	0.345	0.539	0.27	0.299	0.326	0.203
6544	BUB1B	BUB1B	chr15	+	40468583	40468637	40468677	40468874	40462737	40462882	40475914	40476084	6544	0	0	3	0	3	5	0	0	4	15	8	65	177	247	9.18516e-35	6.32516e-33	NA	0	0.456	0	0	0.079	0.202
17138	AP4B1	AP4B1	chr1	-	114444380	114444507	114445259	114445356	114442525	114443022	114447226	114447415	17138	4	0	2	1	0	2	3	2	6	11	1	7	220	247	1.48166e-15	3.07854e-14	0.818	NA	0.529	0.234	0.692	0.49	0.202
19640	N4BP2L1	N4BP2L1	chr13	-	32994507	32994713	33000009	33000092	32990635	32990840	33002040	33002315	19640	7	5	12	0	2	2	18	8	5	4	9	3	206	247	1.48145e-13	2.62737e-12	1	0.75	0.878	0.844	0.516	0.666	0.201
19542	LETMD1	LETMD1	chr12	+	51445874	51445990	51447560	51447594	51442816	51442968	51449617	51449804	19542	6	8	29	0	1	2	21	18	13	9	3	3	239	157	0.00011286	0.000716019	1	0.84	0.905	0.605	0.798	0.74	0.201
22970	TGFBR3	TGFBR3	chr1	-	92263257	92263328	92266515	92266612	92262843	92263028	92327027	92327201	22970	5	6	1	0	0	8	10	0	0	0	0	2	220	194	1.83576e-10	2.44181e-09	1	1	0.099	1	NA	0	0.2
13067	DYNLL1	DYNLL1	chr12	+	120908314	120908371	120925919	120925980	120907659	120907907	120934218	120934356	13067	1	1	0	1	3	6	2	0	0	17	0	14	180	184	2.24968e-08	2.41737e-07	0.505	0.254	0	0.107	NA	0	0.2
4388	INO80E	INO80E	chr16	+	30013756	30013790	30014970	30014991	30012734	30012851	30015888	30015978	4388	6	1	7	1	1	4	0	3	7	4	2	2	157	144	2.31534e-05	0.000163841	0.846	0.478	0.616	0	0.579	0.762	0.2
15059	TMEM116	TMEM116	chr12	-	112403398	112403563	112416539	112416591	112381068	112381173	112429561	112429693	15059	8	4	12	18	7	12	5	4	6	58	8	20	175	247	6.10942e-13	1.03916e-11	0.385	0.446	0.585	0.108	0.414	0.297	0.199
13786	KIAA2026	KIAA2026	chr9	-	5944870	5944960	5954015	5954095	5929043	5929159	5968018	5969436	13786	3	2	9	0	2	4	2	4	6	5	1	6	203	213	1.12888e-08	1.25442e-07	1	0.512	0.702	0.296	0.808	0.512	0.199
6485	INIP	INIP	chr9	-	115459718	115459862	115464111	115464160	115456410	115456513	115478740	115478821	6485	5	6	4	1	0	2	12	2	16	6	3	6	172	247	0.00325466	0.0154235	0.878	1	0.742	0.742	0.489	0.793	0.199
19555	SLC12A6	SLC12A6	chr15	-	34553126	34553221	34567545	34567590	34551013	34551145	34628610	34629045	19555	3	1	4	5	2	7	0	6	0	6	4	3	168	218	0.00355708	0.0167185	0.438	0.394	0.426	0	0.661	0	0.199
11498	SNX16	SNX16	chr8	-	82727559	82727629	82736026	82736175	82715326	82715463	82741664	82741751	11498	17	12	11	4	1	1	11	15	3	1	10	2	247	193	1.3235e-19	3.75283e-18	0.769	0.904	0.896	0.896	0.54	0.54	0.198
14162	UEVLD	UEVLD	chr11	-	18596893	18596959	18600270	18600355	18591760	18591924	18610159	18610293	14162	2	3	2	4	2	4	1	1	0	6	1	2	208	189	1.73027e-06	1.45054e-05	0.312	0.577	0.312	0.132	0.476	0	0.198
17790	HJURP	HJURP	chr2	-	234752850	234752929	234754373	234754466	234749254	234750851	234761210	234761266	17790	0	0	1	2	2	0	3	1	3	6	15	90	216	202	4.86116e-36	3.63862e-34	0	0	1	0.319	0.059	0.03	0.197
11888	ZNF302	ZNF302	chr19	+	35173681	35173802	35174059	35174143	35169641	35169718	35175156	35177302	11888	21	30	32	20	9	11	10	11	24	13	13	19	244	207	0.000646185	0.00356719	0.471	0.739	0.712	0.395	0.418	0.517	0.197
20668	EPHA4	EPHA4	chr2	-	222294677	222294871	222298861	222299011	222291183	222291339	222301118	222301328	20668	19	4	12	7	3	7	15	6	9	6	9	30	247	247	2.63681e-17	6.31733e-16	0.731	0.571	0.632	0.714	0.4	0.231	0.196
848	KRIT1	KRIT1	chr7	-	91874215	91874485	91874740	91874888	91871347	91871451	91875103	91875228	848	6	10	10	6	5	19	10	12	3	22	14	17	247	247	5.75929e-17	1.34767e-15	0.5	0.667	0.345	0.313	0.462	0.15	0.196
10464	TMEM230	TMEM230	chr20	-	5091702	5091820	5092409	5092454	5089977	5090091	5093375	5093733	10464	6	1	0	0	1	1	0	3	0	7	0	1	168	241	0.00568639	0.0253944	1	0.589	0	0	1	0	0.196
23162	WRN	WRN	chr8	+	30925773	30925843	30933688	30933803	30924548	30924698	30938382	30938812	23162	14	15	26	12	8	20	20	8	13	35	10	23	193	238	3.52123e-45	4.56284e-43	0.59	0.698	0.616	0.413	0.497	0.411	0.194
5778	CD96	CD96	chr3	+	111304169	111304225	111325546	111325643	111286369	111286494	111342600	111342669	5778	12	4	14	2	1	3	6	18	4	10	4	2	179	220	6.3815e-18	1.59551e-16	0.881	0.831	0.852	0.424	0.847	0.711	0.194
21250	RPS19	RPS19	chr19	+	42366356	42366429	42367940	42368055	42365180	42365281	42373100	42373284	21250	0	0	1	1	0	0	1	0	1	17	0	1	196	238	5.76124e-13	9.82019e-12	0	NA	1	0.067	NA	0.548	0.193
4392	INO80E	INO80E	chr16	+	30013756	30013823	30015890	30015978	30012734	30012851	30016541	30017111	4392	6	1	9	8	9	8	0	3	7	1	10	19	190	211	0.00239217	0.0117021	0.454	0.11	0.555	0	0.25	0.29	0.193
6948	ZNF613	ZNF613	chr19	+	52432984	52433077	52439280	52439488	52430687	52430793	52443461	52443588	6948	2	3	3	6	7	5	0	4	3	28	13	16	216	247	0.000524066	0.00293608	0.276	0.329	0.407	0	0.26	0.177	0.192
17506	BLZF1	BLZF1	chr1	+	169346375	169346473	169346732	169346779	169345777	169346217	169347567	169347767	17506	7	5	11	3	2	2	1	9	0	0	6	2	221	170	3.32738e-12	5.29699e-11	0.642	0.658	0.809	1	0.536	0	0.191
7811	RNPC3	RNPC3	chr1	+	104082214	104082363	104083411	104083488	104079937	104080106	104083971	104084097	7811	7	0	5	0	0	2	5	0	1	0	0	2	247	200	0.00260707	0.0126532	1	NA	0.669	1	NA	0.288	0.191
20689	VEZT	VEZT	chr12	+	95650325	95650398	95650925	95651015	95645715	95645847	95656681	95656857	20689	17	15	25	23	8	26	14	14	7	30	23	16	196	213	5.98747e-33	3.75807e-31	0.445	0.671	0.511	0.336	0.398	0.322	0.19
20224	TNRC6B	TNRC6B	chr22	+	40642018	40642106	40647182	40647204	40552118	40552186	40657835	40658177	20224	16	7	8	4	4	4	6	10	5	10	6	4	211	145	3.66676e-21	1.16132e-19	0.733	0.546	0.579	0.292	0.534	0.462	0.19
240	TMX2	TMX2	chr11	+	57505307	57505498	57505825	57505902	57505079	57505140	57506445	57506511	240	6	9	10	2	5	6	13	6	10	15	6	10	247	200	2.01242e-16	4.52034e-15	0.708	0.593	0.574	0.412	0.447	0.447	0.19
5284	ADCY10P1	ADCY10P1	chr6	+	41105094	41105164	41105961	41106080	41102923	41103080	41106346	41106464	5284	9	3	0	1	4	1	0	1	0	2	1	0	193	242	9.70953e-14	1.74641e-12	0.919	0.485	0	0	0.556	NA	0.19
16344	SMUG1	SMUG1	chr12	-	54581602	54581689	54582298	54582380	54577439	54577743	54582734	54582778	16344	3	0	4	7	11	9	0	0	1	33	14	21	205	210	0.00381369	0.01781	0.305	0	0.313	0	0	0.047	0.19
13459	GTPBP10	GTPBP10	chr7	+	89983771	89983863	89984399	89984544	89982129	89982323	90001468	90001542	13459	6	15	16	8	3	10	1	8	8	4	4	10	215	247	6.12826e-12	9.44394e-11	0.463	0.852	0.648	0.223	0.697	0.479	0.188
14303	FLAD1	FLAD1	chr1	+	154965040	154965149	154965188	154965268	154962665	154962733	154965377	154965587	14303	22	12	7	1	1	4	0	13	17	0	9	6	232	203	3.03725e-06	2.45538e-05	0.951	0.913	0.605	NA	0.558	0.713	0.188
14508	PTPN22	PTPN22	chr1	-	114397528	114397671	114399003	114399063	114391161	114391248	114400359	114400398	14508	3	2	8	1	1	4	5	6	7	7	8	4	183	247	0.0068645	0.0300542	0.802	0.73	0.73	0.491	0.503	0.703	0.188
6459	RPRD1B	RPRD1B	chr20	+	36668836	36668966	36676749	36676883	36661947	36662500	36685933	36686046	6459	8	24	17	8	14	9	13	16	25	28	20	29	247	247	1.32826e-43	1.60068e-41	0.5	0.632	0.654	0.317	0.444	0.463	0.187
12568	NSRP1	NSRP1	chr17	+	28490084	28490180	28495120	28495232	28445097	28445191	28499559	28499616	12568	13	8	8	1	2	0	13	5	1	7	0	1	219	235	2.41968e-16	5.39991e-15	0.933	0.811	1	0.666	1	0.518	0.187
12046	N4BP2	N4BP2	chr4	+	40081990	40082099	40097150	40097230	40075074	40075171	40098846	40099189	12046	9	5	8	11	5	18	1	2	6	25	6	10	232	203	8.54718e-07	7.47475e-06	0.417	0.467	0.28	0.034	0.226	0.344	0.187
19212	USPL1	USPL1	chr13	+	31193815	31193877	31195209	31195376	31191829	31192193	31195900	31196029	19212	8	1	10	12	6	15	3	3	1	24	7	21	185	247	1.40476e-46	1.92373e-44	0.471	0.182	0.471	0.143	0.364	0.06	0.186
8150	PRPF40A	PRPF40A	chr2	-	153549905	153549990	153550735	153550857	153549551	153549582	153551055	153551136	8150	1	2	5	2	3	11	1	1	0	7	5	0	245	208	2.43352e-09	2.90991e-08	0.298	0.361	0.278	0.108	0.145	NA	0.186
16348	SMUG1	SMUG1	chr12	-	54581602	54581686	54582298	54582380	54577439	54577743	54582734	54582778	16348	3	0	5	7	11	8	3	0	1	32	14	21	205	207	0.00083659	0.00450078	0.302	0	0.387	0.086	0	0.046	0.186
23565	PTPN4	PTPN4	chr2	+	120643370	120643458	120658293	120658382	120640078	120640199	120672754	120672818	23565	12	7	35	5	4	21	25	10	7	28	10	9	211	212	0.00431213	0.0198341	0.707	0.637	0.626	0.473	0.501	0.439	0.186
16490	MED15	MED15	chr22	+	20923265	20923400	20926420	20926442	20922807	20922918	20936897	20937034	16490	0	1	5	0	1	0	0	1	0	0	0	1	247	145	0.000185882	0.00113998	NA	0.37	1	NA	1	0	0.185
20985	CSTF3	CSTF3	chr11	-	33112077	33112273	33113816	33113886	33108533	33108687	33117851	33117954	20985	4	13	11	13	12	11	2	6	11	18	12	25	193	247	8.63571e-27	3.95699e-25	0.283	0.581	0.561	0.124	0.39	0.36	0.184
12168	GNLY	GNLY	chr2	+	85923346	85923574	85924126	85924296	85923104	85923179	85924628	85924800	12168	4	10	2	0	0	2	8	1	2	5	0	4	247	247	3.8266e-16	8.33893e-15	1	1	0.5	0.615	1	0.333	0.184
584	CCM2	CCM2	chr7	+	45108046	45108178	45111348	45111471	45104061	45104245	45112324	45112382	584	3	3	2	5	3	6	0	1	2	0	4	9	247	246	3.52124e-06	2.81676e-05	0.374	0.499	0.249	NA	0.199	0.181	0.184
19719	CALM1	CALM1	chr14	+	90864795	90864832	90865334	90865506	90863326	90863577	90866408	90866439	19719	0	2	3	1	3	5	0	0	2	14	4	4	160	247	0.000103872	0.000664418	0	0.507	0.481	0	0	0.436	0.184
1969	TRPV2	TRPV2	chr17	+	16336888	16337012	16338203	16338270	16335279	16335614	16340102	16340317	1969	8	3	7	4	2	4	3	3	3	5	2	5	247	190	0.0014001	0.00720282	0.606	0.536	0.574	0.316	0.536	0.316	0.183
23503	EIF2B5	EIF2B5	chr3	+	183855953	183856034	183858205	183858403	183854399	183854524	183859712	183859858	23503	2	0	1	2	3	2	0	1	0	4	2	2	204	247	0.00343316	0.0161771	0.548	0	0.377	0	0.377	0	0.183
14416	MAP4K1	MAP4K1	chr19	-	39086124	39086195	39086951	39087123	39078279	39078457	39087673	39087777	14416	6	5	6	5	3	9	2	3	7	5	4	17	247	194	4.96422e-14	9.11255e-13	0.485	0.567	0.344	0.239	0.371	0.244	0.181
2170	TSPAN32	TSPAN32	chr11	+	2331218	2331313	2332020	2332267	2329904	2330040	2334883	2334985	2170	1	0	2	12	3	0	0	0	2	0	9	4	218	247	4.15501e-09	4.85195e-08	0.086	0	1	NA	0	0.362	0.181
9153	WBP1	WBP1	chr2	+	74685958	74686046	74686564	74686689	74685526	74685798	74686769	74686872	9153	1	4	8	17	3	13	1	2	6	21	16	12	211	247	0.0109089	0.0453208	0.064	0.61	0.419	0.053	0.128	0.369	0.181
12411	RBL1	RBL1	chr20	-	35661067	35661279	35663644	35663868	35651052	35651229	35668555	35668688	12411	4	9	4	14	33	25	0	0	1	16	21	29	247	247	2.00443e-50	3.17833e-48	0.222	0.214	0.138	0	0	0.033	0.18
636	CDC6	CDC6	chr17	+	38451832	38451952	38452954	38453019	38451607	38451708	38457719	38457860	636	0	0	2	1	5	1	0	1	1	33	12	88	243	188	2.28953e-75	1.14963e-72	0	0	0.607	0	0.061	0.009	0.179
13117	SASH3	SASH3	chrX	+	128918307	128918389	128921652	128921804	128913891	128914130	128921950	128922046	13117	0	0	2	2	0	3	0	0	1	8	1	8	205	247	6.35164e-11	8.87977e-10	0	NA	0.445	0	0	0.131	0.179
9868	WDPCP	WDPCP	chr2	-	63436557	63436791	63486445	63486544	63401804	63401967	63540382	63540446	9868	10	5	14	1	2	0	12	4	17	0	8	6	222	247	0.00190867	0.00953226	0.918	0.736	1	1	0.357	0.759	0.179
2666	SLC33A1	SLC33A1	chr3	-	155551645	155551830	155560220	155560408	155551256	155551374	155571011	155572248	2666	20	15	19	18	18	21	24	8	25	55	23	45	247	247	0.00645609	0.0284469	0.526	0.455	0.475	0.304	0.258	0.357	0.179
14858	NR2C1	NR2C1	chr12	-	95418925	95419031	95422162	95422300	95414004	95416179	95425124	95425264	14858	24	18	25	32	18	30	12	9	14	35	33	24	247	229	0.00159938	0.00813085	0.41	0.481	0.436	0.241	0.202	0.351	0.178
1038	DHFR	DHFR	chr5	-	79929695	79929811	79933701	79933795	79922044	79924984	79945207	79945313	1038	0	1	0	0	2	7	0	0	0	15	12	87	217	239	6.8768e-43	7.95122e-41	NA	0.355	0	0	0	0	0.177
3552	ZBTB20	ZBTB20	chr3	-	114284189	114284283	114343723	114343909	114219198	114219238	114412374	114412422	3552	0	0	2	3	1	0	0	0	1	18	2	1	247	217	3.7226e-21	1.17746e-19	0	0	1	0	0	0.468	0.177
18471	SENP7	SENP7	chr3	-	101089213	101089308	101090410	101090447	101086673	101086855	101090851	101090970	18471	5	5	5	1	0	1	8	2	0	12	0	0	160	218	1.00438e-20	3.10751e-19	0.872	1	0.872	0.476	1	NA	0.177
16613	ARPC2	ARPC2	chr2	+	219099083	219099120	219110142	219110363	219093460	219093573	219114086	219114187	16613	1	1	1	0	0	3	6	0	2	4	0	3	160	247	0.000365385	0.00210581	1	1	0.34	0.698	NA	0.507	0.177
12008	FAM65B	FAM65B	chr6	-	24877178	24877220	24929509	24929573	24875918	24876045	24936065	24936280	12008	0	4	5	0	0	2	4	2	0	0	0	1	187	165	0.00077456	0.00420271	NA	1	0.688	1	1	0	0.177
10707	ASCC2	ASCC2	chr22	-	30228233	30228331	30229529	30229603	30223465	30223589	30230477	30230539	10707	2	2	3	5	12	10	1	1	1	21	11	22	197	221	1.70114e-26	7.621e-25	0.31	0.158	0.252	0.051	0.093	0.049	0.176
4489	FRMD8	FRMD8	chr11	+	65156831	65156999	65161043	65161145	65154507	65154592	65161511	65161570	4489	8	6	28	7	5	17	16	9	21	22	20	27	247	225	0.000277593	0.00164873	0.51	0.522	0.6	0.398	0.291	0.415	0.176
23475	HIBCH	HIBCH	chr2	-	191161538	191161679	191175479	191175522	191155130	191155211	191184441	191184771	23475	8	5	10	2	1	2	10	3	7	7	2	4	166	247	8.72755e-16	1.85006e-14	0.856	0.882	0.882	0.68	0.691	0.723	0.175
9159	WBP1	WBP1	chr2	+	74686123	74686244	74686564	74686689	74685526	74685798	74686769	74686872	9159	2	2	4	17	3	11	1	1	2	21	15	12	244	247	0.00555224	0.0248921	0.106	0.403	0.269	0.046	0.063	0.144	0.175
15112	CHCHD7	CHCHD7	chr8	+	57125320	57125448	57127156	57127222	57124314	57124396	57128991	57129090	15112	3	6	8	4	6	14	9	1	7	23	7	16	247	189	1.69089e-15	3.50118e-14	0.365	0.433	0.304	0.23	0.099	0.251	0.174
23532	MEF2A	MEF2A	chr15	+	100211527	100211659	100211724	100211862	100173182	100173378	100214597	100214817	23532	16	16	25	5	11	19	2	20	25	14	17	9	247	247	1.02758e-08	1.14926e-07	0.762	0.593	0.568	0.125	0.541	0.735	0.174
19887	C1orf43	C1orf43	chr1	-	154184933	154185098	154186932	154187050	154179176	154180124	154192817	154193273	19887	19	8	29	1	0	0	54	14	62	12	6	7	241	247	8.33484e-07	7.29965e-06	0.951	1	1	0.822	0.705	0.901	0.174
14607	GOLT1B	GOLT1B	chr12	+	21660050	21660085	21660877	21661043	21659818	21659910	21661316	21661495	14607	2	3	6	0	1	4	8	5	3	7	4	2	158	247	0.00212059	0.0105079	1	0.824	0.701	0.641	0.661	0.701	0.174
21473	UBE2Q2	UBE2Q2	chr15	+	76183259	76183355	76189335	76189402	76182775	76182824	76191767	76193388	21473	98	66	42	93	39	27	39	16	15	45	23	27	219	190	1.85736e-20	5.65944e-19	0.478	0.595	0.574	0.429	0.376	0.325	0.172
23298	VPS11	VPS11	chr11	+	118942305	118942553	118943907	118944109	118940943	118941107	118944509	118944661	23298	68	53	78	38	35	86	84	26	91	120	45	123	247	247	1.26528e-10	1.70749e-09	0.642	0.602	0.476	0.412	0.366	0.425	0.172
2260	THBS3	THBS3	chr1	-	155173303	155173330	155174645	155174748	155173013	155173096	155174850	155175107	2260	7	0	6	13	2	2	0	0	4	0	2	7	226	150	1.49727e-08	1.64631e-07	0.263	0	0.666	NA	0	0.275	0.172
8988	C11orf30	C11orf30	chr11	+	76234198	76234335	76237505	76237679	76227185	76227356	76239311	76239510	8988	11	7	20	4	5	11	7	13	22	11	12	19	247	247	5.19344e-08	5.34924e-07	0.733	0.583	0.645	0.389	0.52	0.537	0.172
24152	CEP135	CEP135	chr4	+	56837435	56837574	56840911	56841135	56835228	56835294	56846308	56846461	24152	16	11	26	23	16	31	34	8	5	47	33	30	247	247	0.000340423	0.00197803	0.41	0.407	0.456	0.42	0.195	0.143	0.172
7986	MECP2	MECP2	chrX	-	153305242	153305354	153323849	153323973	153297657	153298008	153357641	153357765	7986	1	1	4	3	4	0	2	2	4	5	3	11	247	235	2.80237e-08	2.97414e-07	0.241	0.192	1	0.276	0.388	0.257	0.171
2634	SLC35D2	SLC35D2	chr9	-	99086372	99086451	99098998	99099087	99083279	99083623	99106185	99106278	2634	0	0	2	8	5	0	0	0	1	1	2	1	212	202	0.00688314	0.0301303	0	0	1	0	0	0.488	0.171
7886	METTL15	METTL15	chr11	+	28232608	28232745	28311752	28311944	28134864	28135151	28318299	28318478	7886	28	26	38	2	2	4	47	13	36	27	4	6	247	247	1.31343e-73	6.08776e-71	0.933	0.929	0.905	0.635	0.765	0.857	0.17
24066	ZBTB8OS	ZBTB8OS	chr1	-	33099245	33099328	33100368	33100393	33093108	33093145	33116029	33116191	24066	2	1	4	1	4	3	0	2	1	6	0	9	148	206	2.11516e-12	3.44223e-11	0.736	0.258	0.65	0	1	0.134	0.17
10909	FYB	FYB	chr5	-	39208965	39209066	39250772	39250908	39201927	39203089	39270670	39270759	10909	2	4	10	7	0	2	4	9	5	8	4	4	247	224	0.00426655	0.0196545	0.206	1	0.819	0.312	0.671	0.531	0.17
12051	N4BP2	N4BP2	chr4	+	40081990	40082099	40098846	40099189	40075074	40075171	40103694	40104838	12051	6	5	3	18	18	43	3	0	0	60	45	39	232	247	7.70997e-07	6.79436e-06	0.262	0.228	0.069	0.051	0	0	0.169
16180	ACD	ACD	chr16	-	67692457	67692544	67692622	67692735	67691888	67691931	67692830	67692982	16180	18	12	11	5	2	0	7	6	10	1	3	6	236	210	1.2686e-16	2.88997e-15	0.762	0.842	1	0.862	0.64	0.597	0.168
2890	FAM219B	FAM219B	chr15	-	75197494	75197572	75198618	75198706	75197004	75197053	75198927	75199462	2890	11	4	21	6	0	17	7	19	20	4	9	31	211	201	4.73159e-08	4.89445e-07	0.636	1	0.541	0.625	0.668	0.381	0.168
24874	MKLN1	MKLN1	chr7	+	131155600	131155703	131163381	131163436	131151034	131151174	131172365	131181398	24874	62	54	50	9	10	14	89	36	53	37	14	32	226	178	4.4244e-72	1.93885e-69	0.844	0.81	0.738	0.655	0.669	0.566	0.167
5874	HLA-B	HLA-B	chr6	-	31323226	31323369	31324053	31324202	31322405	31322442	31324464	31324662	5874	2	1	1	0	1	1	1	0	0	0	0	8	247	247	2.33822e-15	4.78809e-14	1	0.5	0.5	1	NA	0	0.167
11195	ARIH2	ARIH2	chr3	+	49005966	49006088	49008027	49008149	49002351	49002415	49011131	49011249	11195	3	0	1	3	5	2	0	1	0	6	2	6	245	245	2.45408e-08	2.62066e-07	0.5	0	0.333	0	0.333	0	0.167
10869	CNOT10	CNOT10	chr3	+	32758645	32758729	32761605	32761723	32757716	32757803	32766941	32767091	10869	47	30	58	39	23	62	8	40	77	41	47	81	207	241	0.000224072	0.0013515	0.584	0.603	0.521	0.185	0.498	0.525	0.167
10882	EEF1D	EEF1D	chr8	-	144672777	144672908	144674884	144675112	144671160	144672251	144676062	144676241	10882	0	1	0	3	0	8	0	1	0	3	1	5	247	247	0.00802757	0.034581	0	1	0	0	0.5	0	0.167
23275	PSMA3-AS1	PSMA3-AS1	chr14	-	58753357	58753545	58755435	58755531	58752308	58752474	58758352	58758425	23275	1	6	6	1	3	3	8	6	2	8	8	3	219	247	6.00929e-10	7.59098e-09	0.53	0.693	0.693	0.53	0.458	0.429	0.166
16019	TTLL5	TTLL5	chr14	+	76269484	76269596	76279012	76279154	76259255	76259443	76286349	76286504	16019	2	4	1	1	1	1	2	0	0	0	0	3	235	247	0.000296859	0.00174876	0.678	0.808	0.512	1	NA	0	0.166
360	ANKRD36	ANKRD36	chr2	+	97875417	97875446	97875536	97875609	97873547	97873576	97877282	97877311	360	33	28	32	70	5	15	22	56	17	94	29	18	152	196	7.12998e-25	2.86411e-23	0.378	0.878	0.733	0.232	0.713	0.549	0.165
13562	RAD17	RAD17	chr5	+	68666861	68666998	68667280	68667384	68665638	68665760	68667860	68668044	13562	8	13	49	1	1	3	34	7	18	5	3	7	247	227	7.83811e-09	8.89007e-08	0.88	0.923	0.938	0.862	0.682	0.703	0.165
3943	TRIM4	TRIM4	chr7	-	99514324	99514402	99515394	99515508	99507187	99507283	99516631	99517223	3943	4	2	7	2	0	0	17	3	8	8	1	2	237	201	0.000447815	0.00254738	0.629	1	1	0.643	0.718	0.772	0.165
10965	GOLGA4	GOLGA4	chr3	+	37369906	37370028	37370453	37370584	37365078	37369316	37376543	37376657	10965	15	12	13	17	10	17	10	3	4	32	11	4	245	247	0.000690873	0.00378786	0.471	0.547	0.435	0.24	0.216	0.502	0.165
23530	MEF2A	MEF2A	chr15	+	100211527	100211659	100211724	100211862	100185765	100185969	100214597	100214817	23530	33	34	55	12	16	30	5	43	54	28	25	15	247	247	4.06101e-17	9.59592e-16	0.733	0.68	0.647	0.152	0.632	0.783	0.164
7800	FAM49B	FAM49B	chr8	-	130906732	130906810	130909010	130909100	130891652	130891717	130915557	130915596	7800	2	0	2	0	0	3	12	0	3	0	1	2	213	201	1.14048e-13	2.04523e-12	1	NA	0.386	1	0	0.586	0.164
12759	MDC1	MDC1	chr6	-	30675342	30676134	30679188	30679278	30675160	30675231	30679443	30679503	12759	7	0	3	0	1	2	0	4	6	2	3	6	213	247	1.5321e-09	1.86592e-08	1	0	0.635	0	0.607	0.537	0.164
1772	FLNA	FLNA	chrX	-	153578398	153578575	153579331	153579409	153578016	153578155	153579507	153579742	1772	9	4	6	0	0	1	12	0	6	6	0	1	201	247	1.00776e-08	1.12815e-07	1	1	0.881	0.711	NA	0.881	0.164
14753	GIGYF2	GIGYF2	chr2	+	233595831	233595968	233599126	233599196	233568133	233568199	233599864	233599948	14753	5	1	0	21	1	25	0	0	5	29	8	34	247	193	1.76498e-06	1.47605e-05	0.157	0.439	0	0	0	0.103	0.164
18	NEDD9	NEDD9	chr6	-	11272388	11272526	11305298	11305392	11213513	11213960	11306224	11306388	18	1	2	8	0	1	0	0	6	6	0	3	2	217	247	4.73564e-06	3.7215e-05	1	0.695	1	NA	0.695	0.773	0.164
8309	PPM1B	PPM1B	chr2	+	44428324	44429184	44436348	44436466	44395941	44396413	44445105	44445217	8309	48	30	49	38	36	72	26	40	36	80	60	94	247	241	9.58053e-05	0.000616253	0.552	0.448	0.399	0.241	0.394	0.272	0.164
1106	FANCM	FANCM	chr14	+	45639791	45639949	45642257	45642413	45636152	45636366	45644273	45646179	1106	5	6	11	4	2	7	3	4	15	8	2	16	247	247	0.000513319	0.00288459	0.556	0.75	0.611	0.273	0.667	0.484	0.164
24640	PPM1K	PPM1K	chr4	-	89192246	89192410	89195577	89195683	89189892	89190058	89198294	89198395	24640	2	3	4	1	0	0	5	2	5	10	0	1	229	247	2.92029e-11	4.21467e-10	0.683	1	1	0.35	1	0.844	0.163
12037	N4BP2	N4BP2	chr4	+	40100211	40100316	40101735	40101746	40098846	40099189	40103694	40104838	12037	8	9	5	5	1	10	7	9	8	11	15	4	228	134	6.3326e-10	7.98683e-09	0.485	0.841	0.227	0.272	0.261	0.54	0.16
3234	RTKN	RTKN	chr2	-	74654550	74654719	74655394	74655523	74654295	74654400	74655757	74655864	3234	2	5	2	2	3	2	6	1	15	7	11	10	247	247	2.00662e-06	1.66484e-05	0.5	0.625	0.5	0.462	0.083	0.6	0.16
6216	KIAA1033	KIAA1033	chr12	+	105548365	105548480	105548839	105548955	105546120	105546229	105550503	105550570	6216	3	6	2	3	3	0	0	5	1	0	0	7	238	239	3.19885e-06	2.57597e-05	0.501	0.668	1	NA	1	0.125	0.16
15477	CBLB	CBLB	chr3	-	105542966	105543085	105547635	105547739	105495239	105495386	105572257	105572508	15477	8	0	2	1	1	4	3	0	0	1	3	1	227	242	5.15483e-05	0.000346367	0.895	0	0.348	0.762	0	0	0.16
6454	AP4E1	AP4E1	chr15	+	51260459	51260574	51276218	51276342	51250688	51250991	51285566	51285822	6454	4	3	3	4	2	5	0	2	6	0	10	6	238	247	8.24653e-05	0.000536498	0.509	0.609	0.384	NA	0.172	0.509	0.16
8048	CAPN12	CAPN12	chr19	-	39225452	39225510	39226009	39226069	39224958	39225029	39226141	39226184	8048	1	3	3	4	11	5	2	2	2	17	19	17	183	181	0.000107078	0.000683475	0.198	0.212	0.372	0.104	0.094	0.104	0.16
21903	SAMD3	SAMD3	chr6	-	130520941	130521087	130526239	130526295	130505582	130505768	130530639	130530753	21903	4	8	5	8	14	5	1	1	8	9	3	11	179	247	0.000364454	0.00210145	0.408	0.441	0.58	0.133	0.315	0.501	0.16
19551	LETMD1	LETMD1	chr12	+	51445874	51445990	51447560	51447643	51442816	51442968	51449926	51450028	19551	6	8	29	0	1	2	21	18	13	8	3	3	239	206	0.000666799	0.0036709	1	0.873	0.926	0.693	0.838	0.789	0.16
6520	NCOR1	NCOR1	chr17	-	16098958	16099066	16118087	16118193	16097775	16097953	16118675	16118874	6520	3	2	1	3	4	4	2	0	3	14	10	4	229	231	0.0105253	0.043897	0.502	0.335	0.201	0.126	0	0.431	0.16
13757	LOC101928673	LOC101928673	chr1	-	173393012	173393113	173409601	173409677	173386927	173387761	173411057	173411153	13757	8	5	15	4	3	9	18	7	15	26	8	12	199	224	1.67341e-18	4.38397e-17	0.692	0.652	0.652	0.438	0.496	0.585	0.159
8276	MLX	MLX	chr17	+	40720487	40720577	40720854	40720961	40719636	40719673	40721524	40721624	8276	8	10	30	0	3	3	23	8	35	7	5	9	213	230	1.23508e-15	2.5773e-14	1	0.783	0.915	0.78	0.633	0.808	0.159
709	HACD4	HACD4	chr9	-	21010723	21010781	21011342	21011481	21008019	21008145	21011587	21011694	709	6	2	10	3	3	11	5	4	8	6	13	15	247	181	0.00113661	0.00596313	0.594	0.328	0.4	0.379	0.184	0.281	0.159
3885	FLCN	FLCN	chr17	-	17125814	17125975	17127235	17127457	17124484	17124942	17129489	17129636	3885	8	8	6	3	5	4	8	7	11	10	7	10	247	247	2.50357e-12	4.03889e-11	0.727	0.615	0.6	0.444	0.5	0.524	0.158
11381	HEATR5B	HEATR5B	chr2	-	37227728	37227956	37229448	37229715	37215788	37216002	37230684	37230829	11381	41	35	60	10	5	13	24	17	26	21	8	6	247	247	0.000522842	0.00292991	0.804	0.875	0.822	0.533	0.68	0.813	0.158
2118	PPP2R5C	PPP2R5C	chr14	+	102290350	102290506	102298037	102298141	102252354	102252520	102323022	102323222	2118	17	8	18	18	9	13	10	4	6	32	5	10	247	227	0.00122789	0.00638641	0.465	0.45	0.56	0.223	0.424	0.355	0.158
626	CARF	CARF	chr2	+	203825959	203826149	203831700	203831821	203820396	203820481	203834641	203834785	626	5	8	13	6	9	12	4	2	3	14	6	3	247	244	2.01192e-18	5.22536e-17	0.452	0.468	0.517	0.22	0.248	0.497	0.157
10107	LOC101927156	LOC101927156	chr2	+	182127540	182127704	182218934	182219070	182091197	182091262	182227413	182227645	10107	0	4	0	4	1	4	3	4	3	39	25	22	247	247	8.41168e-05	0.000546023	0	0.8	0	0.071	0.138	0.12	0.157
15978	CDKN3	CDKN3	chr14	+	54866611	54866630	54868241	54868297	54863672	54863795	54875462	54875507	15978	3	1	0	2	1	13	12	3	31	49	12	109	142	179	0.00469653	0.0213824	0.654	0.558	0	0.236	0.24	0.264	0.157
10529	PLEK	PLEK	chr2	+	68615522	68615623	68620293	68620382	68613633	68613818	68621238	68621308	10529	1	2	2	0	1	4	9	0	2	8	0	2	224	212	0.00733813	0.0319479	1	0.654	0.321	0.516	NA	0.486	0.157
17493	POGLUT1	POGLUT1	chr3	+	119197180	119197321	119198349	119198521	119196159	119196295	119198754	119199019	17493	8	6	2	1	0	3	14	9	3	2	5	7	247	247	0.00779023	0.0336548	0.889	1	0.4	0.875	0.643	0.3	0.157
22439	HUWE1	HUWE1	chrX	-	53570801	53570929	53571989	53572122	53569403	53569500	53573396	53573553	22439	42	31	54	25	22	19	25	24	65	27	28	55	247	247	2.52864e-49	3.78542e-47	0.627	0.585	0.74	0.481	0.462	0.542	0.156
18865	RPS6KA5	RPS6KA5	chr14	-	91405880	91405943	91407822	91408055	91389456	91389540	91409421	91409529	18865	3	1	1	1	0	2	0	0	1	12	0	0	247	186	4.16336e-18	1.05405e-16	0.693	1	0.274	0	NA	1	0.156
9067	DYRK1A	DYRK1A	chr21	+	38794075	38794168	38828431	38828610	38792600	38792686	38844985	38845182	9067	4	0	2	0	2	0	2	0	1	2	3	0	216	247	2.27083e-07	2.14802e-06	1	0	1	0.533	0	1	0.156
23973	NRM	NRM	chr6	-	30657052	30657229	30657801	30658020	30655823	30656719	30658618	30658906	23973	5	2	2	5	0	10	16	5	3	28	2	22	247	247	0.000567242	0.00316035	0.5	1	0.167	0.364	0.714	0.12	0.156
4756	MAPKAPK5	MAPKAPK5	chr12	+	112305375	112305473	112306556	112306665	112303959	112304035	112308074	112308164	4756	27	17	44	11	5	18	35	18	43	27	13	32	221	232	0.00109791	0.00577824	0.72	0.781	0.72	0.576	0.592	0.585	0.156
21058	KARS	KARS	chr16	-	75670351	75670445	75674081	75674247	75669809	75669996	75675461	75675621	21058	104	62	128	60	41	137	130	87	174	229	113	206	247	217	1.2381e-68	4.52131e-66	0.604	0.571	0.451	0.333	0.403	0.426	0.155
414	TNRC6C	TNRC6C	chr17	+	76075475	76075622	76079127	76079247	76073265	76073415	76082583	76082667	414	36	22	25	37	26	31	3	10	22	13	18	35	247	243	1.03139e-21	3.42877e-20	0.489	0.454	0.442	0.185	0.353	0.382	0.155
10473	AVL9	AVL9	chr7	+	32615566	32615684	32619830	32619884	32612810	32613030	32620413	32620502	10473	30	34	37	9	5	13	40	24	43	20	10	29	241	177	1.4758e-14	2.8433e-13	0.71	0.833	0.676	0.595	0.638	0.521	0.155
14467	PTPN22	PTPN22	chr1	-	114386950	114387068	114389174	114389325	114381165	114381242	114391161	114391248	14467	4	1	1	4	10	0	0	3	0	4	1	0	247	241	0.0011896	0.00621003	0.494	0.089	1	0	0.745	NA	0.155
15651	SLC43A1	SLC43A1	chr11	-	57263503	57263637	57265225	57265318	57261465	57261644	57268251	57268328	15651	7	10	12	9	7	14	10	6	30	13	22	47	216	247	1.08382e-17	2.66553e-16	0.471	0.62	0.495	0.468	0.238	0.422	0.153
23108	HEATR6	HEATR6	chr17	-	58126940	58127063	58132875	58132962	58125624	58125749	58133475	58133598	23108	15	6	21	17	4	15	5	11	20	11	13	27	210	246	1.36109e-14	2.63072e-13	0.508	0.637	0.621	0.347	0.498	0.465	0.152
21073	ACP2	ACP2	chr11	-	47266285	47266418	47266855	47266973	47264789	47264872	47267232	47267385	21073	1	2	2	12	4	10	5	0	1	50	10	26	241	247	2.14733e-06	1.7773e-05	0.079	0.339	0.17	0.093	0	0.038	0.152
1281	SUZ12P1	SUZ12P1	chr17	+	29062050	29062115	29070318	29070387	29036625	29036829	29086508	29086557	1281	6	5	3	17	12	13	3	3	1	27	16	26	188	192	2.13856e-32	1.31825e-30	0.265	0.299	0.191	0.102	0.161	0.038	0.151
6191	NCOA6	NCOA6	chr20	-	33337205	33338322	33342524	33342671	33334610	33334732	33345022	33345907	6191	2	8	4	5	5	7	3	5	4	16	6	16	247	247	1.67549e-21	5.41323e-20	0.286	0.615	0.364	0.158	0.455	0.2	0.151
24103	NCALD	NCALD	chr8	-	102733440	102733579	102792151	102792207	102731479	102731876	102928036	102928086	24103	7	3	13	0	1	0	5	2	2	1	0	3	179	247	0.0065097	0.0286569	1	0.805	1	0.873	1	0.479	0.151
20511	PIGP	PIGP	chr21	-	38441851	38441924	38444444	38444610	38437663	38438012	38444733	38444837	20511	8	2	11	7	5	15	11	1	13	41	6	20	247	196	0.00951127	0.04007	0.476	0.241	0.368	0.176	0.117	0.34	0.151
2361	WASH1	WASH1	chr9	-	17369	17479	17718	17852	16968	17166	18027	18174	2361	2	1	7	0	0	3	1	1	2	0	0	6	247	233	5.34415e-11	7.51486e-10	1	1	0.688	1	1	0.239	0.15
24862	WIPF2	WIPF2	chr17	+	38416786	38416919	38420741	38421398	38412642	38412774	38430041	38430251	24862	46	18	32	16	15	24	13	23	36	13	23	52	247	247	0.00031878	0.00186622	0.742	0.545	0.571	0.5	0.5	0.409	0.15
3532	RNFT1	RNFT1	chr17	-	58037428	58037529	58039900	58039977	58035651	58035805	58040187	58040645	3532	39	37	74	23	11	45	77	31	46	100	23	37	200	224	0.000320705	0.00187661	0.655	0.79	0.648	0.463	0.602	0.582	0.149
3571	ZBTB20	ZBTB20	chr3	-	114828933	114829051	114863659	114863754	114790066	114790261	114866065	114866127	3571	15	3	5	4	1	2	31	11	4	17	20	1	218	241	0.0120142	0.0494645	0.806	0.768	0.734	0.668	0.378	0.816	0.149
16069	ABCA7	ABCA7	chr19	+	1057312	1057428	1058144	1058156	1056328	1056498	1058616	1058746	16069	8	9	9	0	4	2	21	22	16	13	4	6	239	135	4.04578e-05	0.000276785	1	0.56	0.718	0.477	0.756	0.601	0.148
19557	RASSF4	RASSF4	chr10	+	45477968	45478111	45479469	45479561	45467220	45467296	45480260	45480418	19557	22	38	46	20	47	24	13	17	25	30	26	27	247	215	0.000455574	0.00258663	0.489	0.413	0.625	0.274	0.363	0.446	0.148
23190	TET2	TET2	chr4	+	106111516	106111662	106155053	106158508	106067841	106068136	106162495	106162586	23190	4	7	11	2	12	13	2	9	5	5	13	9	247	247	0.000646656	0.00356897	0.667	0.368	0.458	0.286	0.409	0.357	0.147
14292	HEATR5A	HEATR5A	chr14	-	31858050	31858211	31863257	31863432	31856325	31856581	31864404	31864554	14292	1	5	13	2	3	10	0	6	7	3	6	5	247	247	0.00213697	0.010576	0.333	0.625	0.565	0	0.5	0.583	0.147
19663	ZNF274	ZNF274	chr19	+	58721326	58721439	58722925	58723052	58718086	58718568	58723526	58724928	19663	17	22	52	31	28	30	10	23	45	39	47	53	236	247	6.89488e-43	7.95122e-41	0.365	0.451	0.645	0.212	0.339	0.471	0.146
9152	WBP1	WBP1	chr2	+	74685958	74686046	74686604	74686689	74685526	74685798	74686769	74686872	9152	1	4	8	16	4	12	1	2	6	22	12	12	211	208	1.0573e-05	7.90174e-05	0.058	0.496	0.397	0.043	0.141	0.33	0.146
24861	WIPF2	WIPF2	chr17	+	38416786	38416879	38420741	38421398	38412642	38412774	38430041	38430251	24861	47	18	31	16	15	24	13	23	36	13	23	52	216	247	0.000233747	0.00140739	0.771	0.578	0.596	0.533	0.533	0.442	0.146
755	TMCO4	TMCO4	chr1	-	20116420	20116541	20124629	20124708	20113518	20113610	20126347	20126410	755	3	4	11	2	4	2	5	2	9	9	4	2	202	244	1.77378e-09	2.14724e-08	0.644	0.547	0.869	0.402	0.377	0.845	0.145
20345	MED30	MED30	chr8	+	118540889	118541048	118542961	118543066	118532951	118533292	118552121	118552501	20345	50	43	130	24	11	39	139	52	99	106	22	81	247	228	6.0355e-06	4.65795e-05	0.658	0.783	0.755	0.548	0.686	0.53	0.144
5563	NQO2	NQO2	chr6	+	3003902	3004023	3004728	3004885	3000049	3000319	3006701	3006793	5563	7	11	4	7	7	26	12	5	16	40	15	32	244	247	3.59555e-05	0.000247529	0.503	0.614	0.135	0.233	0.252	0.336	0.144
19	NEDD9	NEDD9	chr6	-	11272388	11272526	11305441	11305507	11213513	11213960	11306224	11306388	19	1	0	2	0	1	0	1	0	2	0	3	2	189	247	0.000356433	0.00206112	1	0	1	1	0	0.567	0.144
9163	WBP1	WBP1	chr2	+	74686123	74686225	74686564	74686689	74685526	74685798	74686769	74686872	9163	2	4	4	17	3	12	9	1	2	21	15	12	225	247	0.0069058	0.030213	0.114	0.594	0.268	0.32	0.068	0.155	0.144
11518	KIAA1109	KIAA1109	chr4	+	123274058	123274310	123274968	123275172	123271011	123271229	123276950	123277145	11518	34	33	28	148	96	77	0	9	8	49	57	47	247	247	1.46903e-67	4.65876e-65	0.187	0.256	0.267	0	0.136	0.145	0.143
12961	FBXO22	FBXO22	chr15	+	76196831	76196970	76209570	76209735	76196199	76196444	76222224	76222390	12961	7	14	20	11	13	19	16	12	31	26	28	69	247	247	4.3884e-36	3.30529e-34	0.389	0.519	0.513	0.381	0.3	0.31	0.143
18962	CCDC94	CCDC94	chr19	+	4261990	4262111	4267620	4267771	4258238	4258420	4268580	4269085	18962	24	36	30	34	39	39	16	19	27	43	34	71	244	247	4.17298e-51	6.75015e-49	0.417	0.483	0.438	0.274	0.361	0.278	0.142
13793	MBNL1	MBNL1	chr3	+	152017193	152017420	152052899	152053019	151985828	151986881	152132729	152132900	13793	31	21	50	2	2	2	27	37	27	7	9	7	247	243	1.24328e-12	2.06802e-11	0.938	0.912	0.961	0.791	0.802	0.791	0.142
20687	VEZT	VEZT	chr12	+	95650325	95650398	95650929	95651015	95645715	95645847	95656681	95656857	20687	17	15	25	19	8	21	14	14	7	23	19	9	196	209	6.96551e-09	7.93772e-08	0.488	0.667	0.559	0.394	0.44	0.453	0.142
3561	ZBTB20	ZBTB20	chr3	-	114413826	114413876	114460398	114460555	114412374	114412422	114519947	114520021	3561	4	1	4	1	2	2	1	3	0	7	1	0	247	173	9.62855e-08	9.58956e-07	0.737	0.259	0.583	0.091	0.678	NA	0.142
2953	TRMT2B	TRMT2B	chrX	-	100292905	100293040	100297221	100297301	100291962	100292062	100306239	100306722	2953	36	25	38	54	22	65	14	14	52	41	41	84	203	247	2.40816e-05	0.000169911	0.448	0.58	0.416	0.294	0.294	0.43	0.142
3854	XPO4	XPO4	chr13	-	21395842	21396017	21396270	21396428	21383929	21384106	21401205	21401318	3854	12	4	6	9	5	7	2	5	7	11	11	5	247	247	0.000647443	0.0035725	0.571	0.444	0.462	0.154	0.313	0.583	0.142
15985	KLRAP1	KLRAP1	chr12	-	10748289	10748526	10749490	10749580	10746379	10746604	10750641	10750808	15985	32	21	33	23	10	11	35	15	9	40	8	11	213	247	0.00691114	0.0302309	0.617	0.709	0.777	0.504	0.685	0.487	0.142
21596	GABPB2	GABPB2	chr1	+	151079512	151079698	151089867	151089992	151076037	151076151	151090432	151091007	21596	39	18	37	34	12	29	32	19	27	70	17	36	247	247	1.30023e-51	2.16125e-49	0.534	0.6	0.561	0.314	0.528	0.429	0.141
24794	NLRC5	NLRC5	chr16	+	57095771	57096013	57096262	57096396	57095529	57095613	57099123	57099210	24794	1	6	5	2	0	2	6	4	9	18	0	15	247	247	1.169e-25	4.95172e-24	0.333	1	0.714	0.25	1	0.375	0.141
5564	NQO2	NQO2	chr6	+	3003902	3004023	3004781	3004885	3000049	3000319	3006701	3006793	5564	7	11	4	6	7	18	12	5	16	33	15	25	244	227	1.48122e-11	2.18752e-10	0.52	0.594	0.171	0.253	0.237	0.373	0.141
5093	GALNT7	GALNT7	chr4	+	174218971	174219128	174219265	174219448	174216546	174216677	174223197	174223315	5093	12	10	9	33	22	31	2	2	6	27	15	25	247	247	0.0040236	0.0186709	0.267	0.313	0.225	0.069	0.118	0.194	0.141
17877	DENND5A	DENND5A	chr11	-	9167216	9167362	9168576	9168698	9166541	9166660	9171627	9171756	17877	6	7	11	8	5	5	5	7	7	5	10	12	245	247	9.53844e-13	1.59872e-11	0.431	0.585	0.689	0.502	0.414	0.37	0.14
21619	PWWP2A	PWWP2A	chr5	-	159535541	159535621	159544835	159544932	159520107	159521072	159545811	159546452	21619	5	4	9	11	8	14	4	2	4	18	13	10	220	203	1.17287e-10	1.58812e-09	0.295	0.316	0.372	0.17	0.124	0.27	0.14
14818	CARKD	CARKD	chr13	+	111277536	111277625	111279785	111279894	111276580	111276626	111286891	111286942	14818	15	15	18	40	26	44	7	10	16	36	51	64	212	232	0.00224702	0.0110593	0.291	0.387	0.309	0.175	0.177	0.215	0.14
9158	WBP1	WBP1	chr2	+	74686123	74686244	74686604	74686689	74685526	74685798	74686769	74686872	9158	2	2	4	16	4	10	1	1	2	22	11	12	244	208	6.45695e-16	1.38457e-14	0.096	0.299	0.254	0.037	0.072	0.124	0.139
2966	SLC6A6	SLC6A6	chr3	+	14485131	14485371	14487224	14487359	14457919	14457961	14489089	14489693	2966	4	3	10	11	13	24	4	11	10	70	51	90	247	247	2.88227e-09	3.42041e-08	0.267	0.188	0.294	0.054	0.177	0.1	0.139
19710	PTER	PTER	chr10	+	16479355	16479489	16509130	16509209	16478941	16479046	16528350	16528616	19710	5	7	12	1	3	3	10	7	5	6	3	3	247	202	6.30726e-07	5.62611e-06	0.804	0.656	0.766	0.577	0.656	0.577	0.139
19192	CCDC64	CCDC64	chr12	+	120510314	120510533	120512246	120512390	120509425	120509605	120518690	120518821	19192	15	14	32	7	3	5	36	38	43	25	14	25	247	247	0.00883712	0.0376179	0.682	0.824	0.865	0.59	0.731	0.632	0.139
10607	TNKS2	TNKS2	chr10	+	93596552	93596641	93596675	93596754	93593609	93593781	93600317	93600463	10607	40	17	8	21	19	24	25	5	4	18	16	25	212	202	5.88062e-20	1.70765e-18	0.645	0.46	0.241	0.57	0.229	0.132	0.138
2352	NUMA1	NUMA1	chr11	-	71760464	71760585	71779147	71779277	71746947	71747021	71780887	71780957	2352	0	1	1	0	1	2	12	0	1	7	5	4	247	244	2.295e-09	2.75469e-08	NA	0.497	0.331	0.629	0	0.198	0.138
20762	RPARP-AS1	RPARP-AS1	chr10	+	104211155	104211312	104211822	104211944	104209943	104210117	104215093	104216050	20762	60	39	36	85	44	24	18	16	20	62	15	41	247	245	8.80794e-05	0.000570363	0.412	0.468	0.598	0.224	0.514	0.326	0.138
24438	MRPL45	MRPL45	chr17	+	36474585	36474634	36476501	36476651	36462499	36462598	36478008	36478182	24438	38	29	63	29	19	64	62	21	87	101	34	92	172	247	1.65472e-37	1.35193e-35	0.653	0.687	0.586	0.469	0.47	0.576	0.137
2767	METTL23	METTL23	chr17	+	74729200	74729297	74729374	74729463	74722911	74723295	74729602	74729963	2767	1	0	0	1	0	1	0	0	3	9	1	6	220	212	1.81842e-07	1.73918e-06	0.491	NA	0	0	0	0.325	0.137
9867	WDPCP	WDPCP	chr2	-	63436557	63436791	63486441	63486544	63401804	63401967	63540382	63540446	9867	15	10	27	1	2	0	16	10	22	0	8	6	226	247	0.00352444	0.0165684	0.943	0.845	1	1	0.577	0.8	0.137
2879	MLH1	MLH1	chr3	+	37055922	37056035	37058996	37059090	37053501	37053590	37061800	37061954	2879	29	22	52	10	11	20	38	36	115	50	20	61	236	217	0.00494592	0.0224073	0.727	0.648	0.705	0.411	0.623	0.634	0.137
16201	MTMR14	MTMR14	chr3	+	9703950	9703969	9710402	9710640	9691116	9691426	9711115	9711176	16201	3	3	4	0	2	1	1	1	3	0	2	2	142	247	8.34113e-06	6.30806e-05	1	0.723	0.874	1	0.465	0.723	0.136
15134	FAM172A	FAM172A	chr5	-	93300162	93300228	93330150	93330209	93217175	93217394	93388830	93388932	15134	5	0	8	14	19	34	1	1	0	41	28	11	182	189	1.58296e-40	1.60981e-38	0.271	0	0.196	0.025	0.036	0	0.135
863	KRIT1	KRIT1	chr7	-	91873315	91873463	91874740	91874888	91871347	91871451	91875103	91875228	863	6	10	10	29	14	46	10	12	3	82	52	44	247	247	7.9578e-35	5.49567e-33	0.171	0.417	0.179	0.109	0.188	0.064	0.135
10383	SYNE1	SYNE1	chr6	-	152671302	152671470	152671752	152671905	152668193	152668370	152673161	152673488	10383	52	30	48	39	19	36	12	4	3	14	10	2	247	247	1.26721e-21	4.19536e-20	0.571	0.612	0.571	0.462	0.286	0.6	0.135
21180	TRMT6	TRMT6	chr20	-	5924807	5924899	5925450	5925560	5924593	5924677	5927051	5927179	21180	19	24	26	3	1	4	35	24	26	17	3	9	233	215	4.44438e-20	1.31434e-18	0.854	0.957	0.857	0.655	0.881	0.727	0.135
15602	NOC2L	NOC2L	chr1	-	889843	889903	891017	891086	889383	889462	891302	891393	15602	0	0	1	5	0	2	0	0	1	21	8	11	192	183	6.42819e-14	1.1693e-12	0	NA	0.323	0	0	0.08	0.135
2515	RCBTB2	RCBTB2	chr13	-	49070326	49070457	49073756	49073896	49063098	49064387	49075877	49076004	2515	19	25	49	34	26	52	9	5	4	16	9	15	247	247	0.000168354	0.00103909	0.358	0.49	0.485	0.36	0.357	0.211	0.135
9279	DEPDC5	DEPDC5	chr22	+	32150847	32150965	32154531	32154619	32150008	32150150	32156641	32156688	9279	13	13	10	28	24	26	4	7	5	15	27	46	241	211	2.33199e-41	2.47602e-39	0.289	0.322	0.252	0.189	0.185	0.087	0.134
3704	TCP11L1	TCP11L1	chr11	+	33076142	33076271	33078660	33078781	33065295	33065482	33079464	33079685	3704	4	4	0	29	10	20	0	0	0	35	17	33	247	244	2.90774e-20	8.74936e-19	0.12	0.283	0	0	0	0	0.134
24065	ZBTB8OS	ZBTB8OS	chr1	-	33099245	33099328	33100333	33100393	33093108	33093145	33116029	33116191	24065	2	1	4	1	4	3	0	2	1	6	0	9	183	206	2.02214e-12	3.29754e-11	0.692	0.22	0.6	0	1	0.111	0.134
20763	RPARP-AS1	RPARP-AS1	chr10	+	104211155	104211312	104211846	104211944	104209943	104210117	104215093	104216050	20763	60	39	36	84	45	24	18	16	20	62	15	41	247	221	0.000214928	0.0013009	0.39	0.437	0.573	0.206	0.488	0.304	0.134
16083	DHRS4L2	DHRS4L2	chr14	+	24470241	24470293	24473545	24473601	24464240	24464342	24475094	24475617	16083	3	1	1	12	4	19	0	0	2	69	16	32	175	179	5.65649e-45	7.21337e-43	0.204	0.204	0.051	0	0	0.06	0.133
20679	VEZT	VEZT	chr12	+	95650925	95651015	95656726	95656857	95650325	95650398	95660132	95660408	20679	10	9	13	35	22	35	2	8	8	36	43	30	213	247	3.41819e-19	9.46957e-18	0.249	0.322	0.301	0.061	0.177	0.236	0.133
9248	MLH3	MLH3	chr14	-	75505042	75505115	75506613	75506718	75500121	75500193	75508317	75508403	9248	6	3	4	15	8	10	1	1	2	13	11	6	228	196	3.72599e-13	6.44679e-12	0.256	0.244	0.256	0.062	0.072	0.223	0.133
2600	TMUB2	TMUB2	chr17	+	42264984	42265111	42265274	42265377	42264353	42264477	42266389	42266956	2600	14	12	4	10	10	20	2	6	16	18	22	12	247	226	1.86816e-11	2.73883e-10	0.562	0.523	0.155	0.092	0.2	0.55	0.133
12522	C2orf48	C2orf48	chr2	+	10282381	10282502	10338717	10338896	10281980	10282081	10350436	10351856	12522	0	2	3	0	1	0	0	1	6	0	0	9	244	247	5.27106e-09	6.10198e-08	NA	0.669	1	NA	1	0.403	0.133
6773	ZEB2	ZEB2	chr2	-	145153978	145154159	145155867	145157837	145141941	145147595	145158765	145158874	6773	24	16	26	31	33	65	6	7	3	90	8	22	247	247	2.37953e-08	2.54782e-07	0.436	0.327	0.286	0.063	0.467	0.12	0.133
21225	MBD1	MBD1	chr18	-	47799933	47800233	47800555	47800723	47799193	47799325	47801346	47801415	21225	76	28	53	43	12	52	24	36	93	43	32	74	247	247	1.80755e-06	1.50902e-05	0.639	0.7	0.505	0.358	0.529	0.557	0.133
20686	VEZT	VEZT	chr12	+	95650325	95650398	95656681	95656857	95645715	95645847	95660132	95660408	20686	16	13	23	34	22	36	14	11	9	36	43	30	196	247	6.72005e-06	5.15489e-05	0.372	0.427	0.446	0.329	0.244	0.274	0.133
339	PLAGL1	PLAGL1	chr6	-	144269121	144269597	144281609	144281693	144261436	144263800	144285923	144285955	339	6	1	4	11	0	5	1	2	2	0	8	7	207	247	2.11726e-05	0.000151022	0.394	1	0.488	1	0.23	0.254	0.133
17556	WDR45B	WDR45B	chr17	-	80585079	80585167	80588796	80588898	80583264	80583359	80601824	80601899	17556	23	10	41	15	15	34	19	20	27	45	27	36	225	211	4.15394e-05	0.000283701	0.59	0.385	0.531	0.284	0.41	0.413	0.133
1817	HLA-E	HLA-E	chr6	+	30459315	30459430	30460180	30460217	30458913	30459189	30460317	30460360	1817	1	6	29	2	2	26	21	10	14	29	10	33	238	160	0.000449966	0.0025584	0.252	0.669	0.429	0.327	0.402	0.222	0.133
2958	TRMT2B	TRMT2B	chrX	-	100292905	100293040	100296305	100296360	100291962	100292062	100306805	100307105	2958	38	14	22	54	23	63	11	15	22	41	41	82	178	247	0.00425227	0.0195962	0.494	0.458	0.326	0.271	0.337	0.271	0.133
4344	P2RY10	P2RY10	chrX	+	78203311	78203360	78207689	78207832	78200828	78200992	78216004	78217438	4344	15	5	8	14	8	43	8	10	26	70	23	64	172	247	1.5523e-12	2.56082e-11	0.606	0.473	0.211	0.141	0.384	0.368	0.132
2231	UBE2G1	UBE2G1	chr17	-	4192524	4192703	4200011	4200104	4172511	4175811	4210315	4210418	2231	5	1	4	3	5	4	7	0	4	10	5	4	216	247	0.00182937	0.00917233	0.656	0.186	0.533	0.445	0	0.533	0.132
19057	LMBR1L	LMBR1L	chr12	-	49498501	49498668	49499706	49499740	49498230	49498334	49500743	49500828	19057	19	7	14	2	1	1	17	7	13	0	8	4	157	247	0.00579173	0.0258027	0.937	0.917	0.957	1	0.579	0.836	0.132
1961	TRPV2	TRPV2	chr17	+	16336887	16337012	16338203	16338270	16335140	16335164	16340102	16340317	1961	9	3	7	0	1	0	2	3	3	1	0	1	247	190	7.76875e-09	8.81971e-08	1	0.698	1	0.606	1	0.698	0.131
21455	PPP1CA	PPP1CA	chr11	-	67168161	67168390	67168538	67168703	67167031	67167136	67169198	67169376	21455	3	1	2	13	6	3	2	2	3	16	20	19	247	247	4.49967e-05	0.000305582	0.188	0.143	0.4	0.111	0.091	0.136	0.131
9493	IMMP1L	IMMP1L	chr11	-	31482172	31482261	31484718	31484852	31477806	31477933	31531065	31531175	9493	2	5	7	7	8	12	6	7	9	40	24	36	247	212	1.78287e-29	9.57034e-28	0.197	0.349	0.334	0.114	0.2	0.177	0.13
14455	CREM	CREM	chr10	+	35437295	35437419	35467816	35467914	35415768	35416121	35468061	35468204	14455	5	8	11	7	14	29	20	9	11	51	35	58	247	221	2.7151e-14	5.10049e-13	0.39	0.338	0.253	0.26	0.187	0.145	0.13
12235	THEMIS	THEMIS	chr6	-	128069360	128069474	128128360	128128477	128040832	128040968	128134027	128135076	12235	19	29	41	3	2	6	25	51	28	14	8	8	240	237	4.03632e-13	6.97372e-12	0.862	0.935	0.871	0.638	0.863	0.776	0.13
4473	OPA1	OPA1	chr3	+	193334966	193335074	193335572	193335626	193333462	193333559	193336657	193336725	4473	24	20	25	0	1	3	13	24	16	7	2	1	231	177	2.55649e-05	0.000179431	1	0.939	0.865	0.587	0.902	0.925	0.13
13722	POC1B	POC1B	chr12	-	89865944	89866052	89885712	89885892	89865390	89865506	89890947	89891119	13722	17	11	23	17	16	42	32	16	26	47	68	71	247	231	0.000354253	0.00204999	0.483	0.391	0.339	0.389	0.18	0.255	0.13
2948	TRMT2B	TRMT2B	chrX	-	100297221	100297301	100306239	100306355	100291962	100292062	100306632	100306722	2948	2	2	4	2	3	8	0	2	3	0	4	11	239	203	0.00117288	0.00613072	0.459	0.362	0.298	NA	0.298	0.188	0.13
16056	ANKRD10	ANKRD10	chr13	-	111533697	111533745	111535457	111535622	111530886	111532459	111536044	111536140	16056	99	49	25	1	2	6	34	37	10	2	2	9	247	171	1.20444e-36	9.36431e-35	0.986	0.944	0.743	0.922	0.928	0.435	0.129
23208	RNF19A	RNF19A	chr8	-	101273769	101273983	101276261	101276423	101272081	101272225	101276898	101277013	23208	108	79	37	128	52	54	23	38	36	38	71	65	247	247	1.12772e-10	1.52784e-09	0.458	0.603	0.407	0.377	0.349	0.356	0.129
5017	NGLY1	NGLY1	chr3	-	25761504	25761682	25770623	25770809	25760434	25761126	25775362	25775473	5017	35	25	80	104	91	123	33	18	25	158	102	138	247	247	1.34019e-07	1.31039e-06	0.252	0.216	0.394	0.173	0.15	0.153	0.129
4598	ZNF562	ZNF562	chr19	-	9768684	9768811	9770054	9770143	9759337	9764557	9771395	9771550	4598	2	0	4	2	0	1	1	2	9	9	1	2	212	247	0.000215928	0.00130663	0.538	NA	0.823	0.115	0.7	0.84	0.129
2345	TRABD2A	TRABD2A	chr2	-	85059178	85059269	85066272	85066447	85051076	85051328	85068984	85069131	2345	19	19	39	13	28	34	2	17	8	12	16	9	247	214	0.00196235	0.00977606	0.559	0.37	0.498	0.126	0.479	0.435	0.129
7648	MPPE1	MPPE1	chr18	-	11885674	11885911	11886711	11886777	11883471	11884626	11886915	11887024	7648	25	10	39	18	24	41	26	11	52	92	25	60	189	247	0.0105887	0.044134	0.645	0.353	0.554	0.27	0.365	0.531	0.129
18872	CTDP1	CTDP1	chr18	+	77477809	77478016	77488906	77489069	77474490	77475528	77496354	77496521	18872	3	3	2	7	4	7	5	2	1	24	4	15	247	247	1.22751e-14	2.38016e-13	0.3	0.429	0.222	0.172	0.333	0.063	0.128
2522	NAB1	NAB1	chr2	+	191537826	191537878	191550201	191550364	191535051	191535185	191551926	191552043	2522	23	12	12	65	35	36	0	14	11	31	44	39	175	247	6.20968e-05	0.000412302	0.333	0.326	0.32	0	0.31	0.285	0.128
2809	RB1CC1	RB1CC1	chr8	-	53540600	53540728	53543029	53543088	53537276	53537347	53547480	53547528	2809	19	10	9	10	5	6	28	9	9	27	13	6	182	247	0.000649106	0.00358003	0.721	0.731	0.671	0.585	0.484	0.671	0.128
23446	SYNJ2BP-COX16	SYNJ2BP-COX16	chr14	-	70809374	70809446	70839749	70839848	70795890	70795953	70842392	70842488	23446	35	53	88	19	18	43	68	60	73	85	24	64	222	195	1.33961e-61	3.32857e-59	0.618	0.721	0.643	0.413	0.687	0.5	0.127
14590	GLMN	GLMN	chr1	-	92731975	92732049	92732096	92732150	92730110	92730195	92732256	92732298	14590	12	6	4	30	22	44	5	3	1	55	20	64	177	197	2.72523e-44	3.40329e-42	0.308	0.233	0.092	0.092	0.143	0.017	0.127
3823	MDN1	MDN1	chr6	-	90354733	90354876	90356258	90356322	90352493	90353912	90357750	90357865	3823	47	31	21	61	42	35	15	10	11	31	17	48	187	247	2.05003e-39	1.92256e-37	0.504	0.494	0.442	0.39	0.437	0.232	0.127
18984	SNHG17	SNHG17	chr20	-	37050742	37050888	37054582	37054700	37049652	37049745	37055061	37055146	18984	2	2	12	20	14	13	0	1	7	43	9	25	241	247	2.66647e-33	1.69124e-31	0.093	0.128	0.486	0	0.102	0.223	0.127
2360	WASH1	WASH1	chr9	-	17343	17479	17718	17855	16964	17166	18027	18174	2360	36	17	59	25	14	49	89	16	40	68	30	63	247	247	5.99238e-22	2.03134e-20	0.59	0.548	0.546	0.567	0.348	0.388	0.127
2136	PPP2R5C	PPP2R5C	chr14	+	102285312	102285422	102290350	102290489	102276139	102276373	102323022	102323222	2136	9	7	10	4	2	4	6	4	7	7	1	6	233	247	2.23914e-12	3.6293e-11	0.705	0.788	0.726	0.476	0.809	0.553	0.127
2137	PPP2R5C	PPP2R5C	chr14	+	102285312	102285422	102290350	102290512	102276139	102276373	102323022	102323222	2137	9	7	10	4	2	4	6	4	7	7	1	6	233	247	2.23914e-12	3.6293e-11	0.705	0.788	0.726	0.476	0.809	0.553	0.127
10396	NUDT22	NUDT22	chr11	+	63995059	63995138	63996718	63996820	63994106	63994604	63996949	63997043	10396	1	1	3	7	3	5	0	1	11	26	15	22	202	225	5.99697e-11	8.39855e-10	0.137	0.271	0.401	0	0.069	0.358	0.127
24647	ALG9	ALG9	chr11	-	111711377	111711532	111715323	111715446	111708971	111709101	111724102	111724208	24647	29	25	43	6	15	18	38	22	27	29	15	17	246	247	3.4989e-05	0.000241289	0.829	0.626	0.706	0.568	0.596	0.615	0.127
7392	ZMYND8	ZMYND8	chr20	-	45858471	45858552	45874751	45875261	45855945	45856024	45878030	45878183	7392	34	27	28	21	14	19	36	17	27	27	23	27	247	204	0.0102328	0.0428028	0.572	0.614	0.549	0.524	0.379	0.452	0.127
19845	TM7SF3	TM7SF3	chr12	-	27129192	27129290	27132716	27132869	27128428	27128591	27133498	27133579	19845	13	24	53	21	10	23	66	25	82	67	35	82	247	221	0.0116504	0.048115	0.356	0.682	0.673	0.468	0.39	0.472	0.127
7040	UBA7	UBA7	chr3	-	49847804	49847861	49847949	49847965	49847410	49847616	49848184	49848265	7040	3	7	19	7	11	15	4	6	13	9	11	45	139	180	6.12663e-35	4.29256e-33	0.357	0.452	0.621	0.365	0.414	0.272	0.126
4420	MFSD8	MFSD8	chr4	-	128861007	128861152	128863199	128863304	128859937	128859993	128864906	128865147	4420	3	3	5	28	19	29	1	0	0	38	16	22	228	247	1.64089e-29	8.82787e-28	0.104	0.146	0.157	0.028	0	0	0.126
12156	GNLY	GNLY	chr2	+	85923487	85923574	85924126	85924297	85923104	85923179	85924628	85924800	12156	6	14	4	6	1	7	10	4	2	13	1	9	210	247	3.25219e-16	7.15186e-15	0.54	0.943	0.402	0.475	0.825	0.207	0.126
22046	SMAP2	SMAP2	chr1	+	40841418	40841488	40869355	40869418	40839377	40839895	40872407	40872541	22046	2	1	10	8	3	10	4	1	3	17	7	9	193	186	9.95483e-12	1.50239e-10	0.194	0.243	0.491	0.185	0.121	0.243	0.126
14006	IL6ST	IL6ST	chr5	-	55248077	55248179	55250637	55250820	55247756	55247903	55251852	55252063	14006	8	10	32	5	9	38	25	23	22	30	35	38	247	225	4.69455e-11	6.62072e-10	0.593	0.503	0.434	0.432	0.374	0.345	0.126
21176	INTS3	INTS3	chr1	+	153735708	153735838	153736307	153736362	153735203	153735323	153736593	153736697	21176	38	33	20	19	16	15	8	20	42	20	16	20	247	178	2.7296e-06	2.22786e-05	0.59	0.598	0.49	0.224	0.474	0.602	0.126
4001	TTLL1	TTLL1	chr22	-	43442415	43442579	43447806	43447893	43435522	43435911	43455389	43455533	4001	26	13	27	18	9	27	44	20	39	60	26	49	210	247	8.73766e-19	2.35302e-17	0.629	0.629	0.54	0.463	0.475	0.484	0.125
4519	RABEP1	RABEP1	chr17	+	5283658	5283757	5284683	5284800	5281471	5281527	5286416	5286863	4519	20	15	15	48	22	24	9	13	10	38	31	33	222	240	1.18533e-14	2.30209e-13	0.311	0.424	0.403	0.204	0.312	0.247	0.125
20680	VEZT	VEZT	chr12	+	95650925	95651015	95656681	95656857	95650325	95650398	95660132	95660408	20680	10	9	13	35	24	37	2	8	8	36	46	30	213	247	9.51768e-13	1.59635e-11	0.249	0.303	0.289	0.061	0.168	0.236	0.125
7747	PAXIP1-AS2	PAXIP1-AS2	chr7	+	154720665	154720734	154735736	154736330	154720226	154720477	154738069	154738203	7747	7	7	10	10	20	27	4	6	6	19	21	23	192	247	5.7725e-11	8.08888e-10	0.474	0.31	0.323	0.213	0.269	0.251	0.125
24642	PPM1K	PPM1K	chr4	-	89192246	89192410	89195577	89195643	89189892	89190058	89198294	89198395	24642	1	3	3	1	0	0	5	2	3	10	0	1	189	247	5.69211e-10	7.20164e-09	0.567	1	1	0.395	1	0.797	0.125
3556	ZBTB20	ZBTB20	chr3	-	114284189	114284283	114300960	114301113	114219198	114219238	114412374	114412422	3556	11	11	3	3	1	0	28	12	8	18	2	1	247	217	3.90701e-09	4.58455e-08	0.763	0.906	1	0.577	0.841	0.875	0.125
18156	NUDT17	NUDT17	chr1	-	145588609	145588635	145588871	145589055	145588377	145588470	145589235	145589435	18156	2	0	1	1	0	2	0	5	2	3	2	5	247	149	5.1154e-08	5.27337e-07	0.547	NA	0.232	0	0.601	0.194	0.125
15070	TK2	TK2	chr16	-	66565282	66565372	66570866	66570920	66562896	66562970	66575781	66575856	15070	1	0	2	5	0	3	0	2	5	7	8	11	177	213	0.00392145	0.0182567	0.194	NA	0.445	0	0.231	0.354	0.125
3740	ZNF512	ZNF512	chr2	+	27822836	27822920	27823557	27823682	27822449	27822545	27824222	27824309	3740	53	39	58	54	43	55	43	18	67	70	34	104	207	247	2.7514e-42	3.05596e-40	0.539	0.52	0.557	0.423	0.387	0.435	0.124
23938	ZMYM6	ZMYM6	chr1	-	35480297	35480489	35480588	35480763	35478031	35478182	35484953	35485203	23938	25	24	31	36	13	28	9	12	14	33	13	13	247	247	9.24444e-15	1.81146e-13	0.41	0.649	0.525	0.214	0.48	0.519	0.124
17039	PHTF1	PHTF1	chr1	-	114292127	114292211	114300320	114300377	114281351	114281421	114301280	114301777	17039	12	9	16	1	1	0	14	13	17	3	3	5	180	207	2.18161e-14	4.13375e-13	0.932	0.912	1	0.843	0.833	0.796	0.124
19337	USP34	USP34	chr2	-	61438906	61439064	61441194	61441829	61436033	61436112	61447444	61447592	19337	57	43	62	47	46	58	23	17	22	33	34	29	247	247	1.33264e-07	1.3046e-06	0.548	0.483	0.517	0.411	0.333	0.431	0.124
13328	CELF2	CELF2	chr10	+	11363169	11363349	11370888	11371060	11356101	11356233	11372418	11374605	13328	42	36	46	40	26	81	35	37	70	118	63	75	247	247	3.63132e-07	3.35591e-06	0.512	0.581	0.362	0.229	0.37	0.483	0.124
6903	R3HDM2	R3HDM2	chr12	-	57682791	57682823	57686354	57686504	57677606	57677839	57689181	57689290	6903	1	3	1	6	5	10	0	0	1	0	2	16	247	155	8.92945e-07	7.77801e-06	0.095	0.274	0.059	NA	0	0.038	0.124
22936	SIDT1	SIDT1	chr3	+	113330932	113331041	113334946	113335023	113329854	113329991	113338526	113338573	22936	50	28	28	48	24	26	15	20	20	39	31	19	232	200	0.00191561	0.00956205	0.473	0.501	0.481	0.249	0.357	0.476	0.124
9020	PRH1-PRR4	PRH1-PRR4	chr12	-	11126253	11126320	11187380	11187484	11000970	11001006	11199618	11199787	9020	4	9	16	11	11	40	15	14	4	71	40	20	227	190	3.51799e-12	5.57099e-11	0.233	0.406	0.251	0.15	0.227	0.143	0.123
24641	PPM1K	PPM1K	chr4	-	89192246	89192410	89195577	89195637	89189892	89190058	89198294	89198395	24641	1	3	3	1	0	0	5	2	3	10	0	1	183	247	6.41441e-10	8.08577e-09	0.574	1	1	0.403	1	0.802	0.123
13179	NSD1	NSD1	chr5	+	176596394	176596560	176614369	176614481	176562087	176563031	176618884	176619020	13179	1	1	7	4	1	7	2	3	3	7	8	6	247	235	5.25067e-08	5.39896e-07	0.192	0.488	0.488	0.214	0.263	0.322	0.123
12039	N4BP2	N4BP2	chr4	+	40100211	40100316	40101565	40101746	40098846	40099189	40103694	40104838	12039	8	9	5	5	1	11	7	9	8	11	14	4	228	247	4.24235e-07	3.89669e-06	0.634	0.907	0.33	0.408	0.411	0.684	0.123
20847	ATXN3	ATXN3	chr14	-	92562436	92562481	92563017	92563182	92560089	92560175	92572872	92572965	20847	11	9	16	16	17	30	10	5	9	45	26	20	247	168	4.06452e-05	0.000277926	0.319	0.265	0.266	0.131	0.116	0.234	0.123
12798	PSME2	PSME2	chr14	-	24614451	24614482	24614587	24614671	24613608	24613677	24614918	24614981	12798	1	0	1	1	0	4	1	1	4	7	3	11	207	154	0.000143465	0.000898131	0.427	NA	0.157	0.096	0.199	0.213	0.123
10771	CUL9	CUL9	chr6	+	43188196	43188337	43188622	43188649	43183895	43184241	43188895	43189059	10771	21	18	30	11	11	19	0	23	34	11	9	17	247	150	0.00120553	0.00628367	0.537	0.498	0.49	0	0.608	0.548	0.123
5076	SIGIRR	SIGIRR	chr11	-	408694	408893	409867	410027	408072	408206	414822	414999	5076	73	57	115	101	105	232	93	46	120	312	147	328	247	247	5.71945e-99	5.99349e-96	0.42	0.352	0.331	0.23	0.238	0.268	0.122
21535	PDS5A	PDS5A	chr4	-	39839475	39839828	39843567	39843676	39824482	39827108	39846275	39846421	21535	74	73	59	41	16	50	61	55	21	66	19	30	232	247	3.65923e-34	2.44307e-32	0.658	0.829	0.557	0.496	0.755	0.427	0.122
16427	ERCC6	ERCC6	chr10	-	50708583	50708742	50713929	50714058	50691391	50691562	50732078	50732823	16427	4	2	8	1	1	0	0	3	8	0	2	2	247	247	1.50681e-05	0.000110019	0.8	0.667	1	NA	0.6	0.8	0.122
23776	SETD2	SETD2	chr3	-	47144835	47144913	47147486	47147610	47139444	47139571	47155365	47155494	23776	25	18	40	1	0	4	8	19	8	3	4	0	247	201	4.70912e-05	0.000318907	0.953	1	0.891	0.685	0.794	1	0.122
12378	ELMO2	ELMO2	chr20	-	45022946	45023142	45027335	45027410	45022687	45022728	45035186	45035271	12378	20	20	21	4	7	3	26	10	30	7	8	13	198	247	0.00477652	0.0217214	0.862	0.781	0.897	0.822	0.609	0.742	0.122
24901	PEX3	PEX3	chr6	+	143792673	143792748	143793296	143793465	143792519	143792586	143795922	143795993	24901	2	7	12	28	29	62	1	4	2	77	50	66	198	247	4.59935e-75	2.21707e-72	0.082	0.231	0.194	0.016	0.091	0.036	0.121
22944	MAPKAPK3	MAPKAPK3	chr3	+	50677796	50677936	50679137	50679202	50654944	50655215	50679683	50679763	22944	63	54	78	37	38	65	102	93	180	134	103	186	247	188	2.76998e-55	5.51752e-53	0.564	0.52	0.477	0.367	0.407	0.424	0.121
5089	GALNT7	GALNT7	chr4	+	174218945	174219128	174219265	174219448	174216914	174216994	174223197	174223315	5089	16	10	16	47	29	50	2	2	14	36	23	41	247	247	3.79807e-21	1.19975e-19	0.254	0.256	0.242	0.053	0.08	0.255	0.121
4137	TMEM161B-AS1	TMEM161B-AS1	chr5	+	87578531	87578683	87581560	87581720	87577858	87577923	87583252	87583439	4137	20	14	19	0	1	0	15	23	9	3	2	2	247	247	9.912e-17	2.27523e-15	1	0.933	1	0.833	0.92	0.818	0.121
2865	ACTR10	ACTR10	chr14	+	58681922	58682002	58686411	58686447	58675716	58675825	58690339	58690419	2865	4	13	27	48	28	114	4	4	15	165	72	180	203	159	5.23685e-13	8.99634e-12	0.061	0.267	0.156	0.019	0.042	0.061	0.121
390	TCP11L2	TCP11L2	chr12	+	106712121	106712242	106715263	106715484	106708135	106708271	106717287	106717424	390	18	15	30	15	9	42	5	4	10	8	7	11	244	247	0.000288335	0.00170329	0.548	0.628	0.42	0.388	0.366	0.479	0.121
9091	B3GALNT2	B3GALNT2	chr1	-	235621910	235622094	235628952	235629031	235618870	235618996	235634163	235634274	9091	9	6	9	11	6	10	1	8	9	6	7	13	202	247	0.00613878	0.027158	0.5	0.55	0.524	0.169	0.583	0.458	0.121
19852	RRN3P2	RRN3P2	chr16	+	29105558	29105651	29107451	29107582	29102060	29102159	29108452	29108637	19852	38	21	41	22	7	23	57	54	85	45	52	61	216	247	4.36973e-20	1.29544e-18	0.664	0.774	0.671	0.592	0.543	0.614	0.12
1851	PCGF6	PCGF6	chr10	-	105106994	105107054	105107151	105107207	105104780	105104889	105108472	105108569	1851	9	5	8	7	6	12	1	11	12	17	10	13	179	183	3.80501e-05	0.000261426	0.568	0.46	0.405	0.057	0.529	0.486	0.12
20746	DOK1	DOK1	chr2	+	74782701	74782795	74783020	74783205	74782280	74782580	74783434	74784678	20746	40	19	56	21	10	46	29	29	94	45	22	82	217	247	0.000158659	0.000985569	0.684	0.684	0.581	0.423	0.6	0.566	0.12
17677	FOPNL	FOPNL	chr16	-	15967347	15967484	15973660	15973745	15959575	15961373	15977864	15978062	17677	33	27	56	26	12	76	46	39	45	70	25	99	208	247	5.02426e-27	2.34226e-25	0.601	0.728	0.467	0.438	0.649	0.351	0.119
20114	HNRNPC	HNRNPC	chr14	-	21704531	21704619	21730759	21730927	21702111	21702388	21731469	21731495	20114	47	21	32	1	0	1	31	25	34	5	2	6	247	211	1.23549e-13	2.21067e-12	0.976	1	0.965	0.841	0.914	0.829	0.119
2459	CRBN	CRBN	chr3	-	3195643	3195759	3196430	3196512	3195107	3195172	3197902	3197965	2459	29	31	104	116	94	229	17	23	22	185	83	142	205	239	2.10665e-07	2.00294e-06	0.226	0.278	0.346	0.097	0.244	0.153	0.119
16570	SNX14	SNX14	chr6	-	86256829	86256944	86257034	86257115	86253322	86253478	86257223	86257268	16570	26	21	58	30	29	42	40	22	45	60	40	81	204	238	0.000586389	0.00326024	0.503	0.458	0.617	0.438	0.391	0.393	0.119
10448	SNHG1	SNHG1	chr11	-	62622359	62622410	62622604	62622688	62621990	62622023	62622895	62622938	10448	26	24	30	76	48	78	5	4	15	28	29	61	207	174	0.00333484	0.0157601	0.223	0.296	0.244	0.131	0.104	0.171	0.119
3876	CAMTA2	CAMTA2	chr17	-	4889190	4889278	4889486	4889581	4886270	4886338	4890887	4890960	3876	49	22	17	1	0	0	20	18	32	3	2	5	218	211	3.8274e-22	1.31221e-20	0.979	1	1	0.866	0.897	0.861	0.118
11468	GALNT1	GALNT1	chr18	+	33269136	33269254	33270975	33271156	33266979	33267150	33272144	33272284	11468	14	10	16	17	14	29	32	15	12	57	38	40	241	247	2.72599e-17	6.50513e-16	0.458	0.423	0.361	0.365	0.288	0.235	0.118
23250	DDX56	DDX56	chr7	-	44612488	44612649	44613181	44613343	44612172	44612343	44613434	44614137	23250	56	33	45	73	52	81	23	37	48	109	59	132	247	247	1.6713e-06	1.40354e-05	0.434	0.388	0.357	0.174	0.385	0.267	0.118
11456	IBTK	IBTK	chr6	-	82941438	82941559	82949882	82950560	82936908	82937019	82957278	82957471	11456	14	17	33	1	0	0	15	14	25	8	1	0	247	244	1.95019e-26	8.70436e-25	0.933	1	1	0.649	0.933	1	0.117
2701	CLUHP3	CLUHP3	chr16	+	31712983	31713179	31713855	31713997	31711933	31712059	31714476	31714688	2701	13	5	9	16	9	31	14	8	19	55	29	54	247	247	3.66446e-18	9.3155e-17	0.448	0.357	0.225	0.203	0.216	0.26	0.117
10095	LOC101927156	LOC101927156	chr2	+	182060073	182060199	182072759	182072989	181988563	181988707	182091197	182091262	10095	0	1	2	0	1	3	14	3	0	7	6	7	247	247	5.10134e-09	5.91971e-08	NA	0.5	0.4	0.667	0.333	0	0.117
23746	PREPL	PREPL	chr2	-	44556075	44556251	44559597	44559795	44553850	44554067	44565489	44565675	23746	12	26	29	24	18	12	12	14	8	10	14	26	247	247	2.46656e-06	2.0207e-05	0.333	0.591	0.707	0.545	0.5	0.235	0.117
2509	CASP8	CASP8	chr2	+	202137620	202137665	202141549	202141691	202137360	202137499	202149538	202150040	2509	102	82	141	118	47	92	49	41	66	54	40	119	168	247	6.76173e-05	0.000446374	0.56	0.72	0.693	0.572	0.601	0.449	0.117
14828	TBL1XR1	TBL1XR1	chr3	-	176797614	176797733	176878658	176878776	176782707	176782810	176914908	176915048	14828	0	0	3	1	1	1	0	0	2	1	2	3	241	242	0.00108658	0.00572181	0	0	0.751	0	0	0.401	0.117
19094	CREBBP	CREBBP	chr16	-	3832684	3832927	3841981	3842095	3831204	3831307	3843386	3843627	19094	11	33	33	28	26	31	6	22	26	19	44	34	237	247	0.00909761	0.0385294	0.29	0.569	0.526	0.248	0.343	0.444	0.117
18980	SNHG17	SNHG17	chr20	-	37050733	37050888	37054582	37054700	37049652	37049745	37055061	37055146	18980	2	2	12	30	21	19	0	1	7	62	22	40	241	247	2.3777e-43	2.80918e-41	0.064	0.089	0.393	0	0.045	0.152	0.116
9576	PRKDC	PRKDC	chr8	-	48730010	48730122	48731962	48732071	48719697	48719887	48733279	48733504	9576	38	38	37	42	29	23	58	22	46	59	31	69	232	235	9.70258e-28	4.72427e-26	0.478	0.57	0.62	0.499	0.418	0.403	0.116
10348	RRP12	RRP12	chr10	-	99153440	99153517	99155974	99156058	99150495	99150601	99160061	99160291	10348	7	4	9	9	5	9	5	11	11	14	21	15	207	200	1.57924e-09	1.91946e-08	0.429	0.436	0.491	0.257	0.336	0.415	0.116
7129	PIK3AP1	PIK3AP1	chr10	-	98363665	98363806	98369468	98369624	98362036	98362155	98376395	98376468	7129	10	26	28	0	2	0	18	10	32	0	5	3	247	247	2.07181e-08	2.24023e-07	1	0.929	1	1	0.667	0.914	0.116
19296	CAPN7	CAPN7	chr3	+	15283684	15283760	15287032	15287178	15282260	15282360	15288238	15288301	19296	40	30	23	66	45	69	5	25	29	31	71	65	199	247	4.223e-08	4.39286e-07	0.429	0.453	0.293	0.167	0.304	0.356	0.116
17567	CRYL1	CRYL1	chr13	-	21006240	21006435	21013731	21013893	20987420	20987526	21063508	21063635	17567	16	11	32	15	12	42	30	21	33	81	28	54	247	247	0.000252911	0.00151295	0.516	0.478	0.432	0.27	0.429	0.379	0.116
6502	NCOR1	NCOR1	chr17	-	16068360	16068475	16075116	16075334	16062073	16062187	16089867	16090001	6502	5	8	11	3	0	1	9	7	8	8	1	2	247	238	7.81039e-11	1.08499e-09	0.616	1	0.914	0.52	0.871	0.794	0.115
22690	CD8A	CD8A	chr2	-	87016762	87016873	87017899	87018218	87015652	87015683	87028633	87028780	22690	1	0	1	1	2	4	0	1	6	12	7	21	247	234	0.000816587	0.00440595	0.486	0	0.191	0	0.119	0.213	0.115
503	HDAC10	HDAC10	chr22	-	50687126	50687180	50687756	50687945	50686653	50686721	50688063	50688132	503	2	0	5	2	0	0	0	5	5	2	0	1	247	177	0.00346792	0.016325	0.417	NA	1	0	1	0.782	0.115
24639	PPM1K	PPM1K	chr4	-	89192246	89192410	89195577	89195606	89189892	89190058	89198294	89198395	24639	1	3	3	1	0	0	5	3	3	10	0	1	152	247	1.33634e-07	1.30716e-06	0.619	1	1	0.448	1	0.83	0.114
11711	IFT22	IFT22	chr7	-	100961404	100961494	100962236	100962313	100959620	100959823	100964951	100965104	11711	2	2	2	4	3	13	5	1	11	21	7	40	200	213	0.000177767	0.00109467	0.347	0.415	0.141	0.202	0.132	0.227	0.114
19282	NIPBL	NIPBL	chr5	+	37057287	37057434	37060945	37061120	37052467	37052668	37063891	37065921	19282	91	44	79	67	45	56	66	38	36	79	45	54	247	247	0.000297211	0.00174973	0.576	0.494	0.585	0.455	0.458	0.4	0.114
5536	SPNS1	SPNS1	chr16	+	28993221	28993377	28993676	28993866	28992790	28992936	28994177	28994243	5536	36	27	42	56	42	41	49	15	53	91	52	90	247	247	0.000421572	0.00240775	0.391	0.391	0.506	0.35	0.224	0.371	0.114
2548	DAGLB	DAGLB	chr7	-	6475992	6476164	6485342	6485479	6470110	6470238	6485583	6485735	2548	1	0	4	6	14	13	0	0	1	45	18	27	247	247	0.00221315	0.0109148	0.143	0	0.235	0	0	0.036	0.114
5064	PNKP	PNKP	chr19	-	50365028	50365138	50365300	50365362	50364864	50364952	50365441	50365538	5064	28	16	19	38	26	40	31	24	12	111	30	65	185	233	0.00895433	0.038063	0.481	0.437	0.374	0.26	0.502	0.189	0.114
7043	UBA7	UBA7	chr3	-	49847804	49847861	49847951	49847965	49847410	49847616	49848184	49848265	7043	3	7	15	7	11	15	4	6	12	9	11	45	137	180	3.7704e-26	1.65226e-24	0.36	0.455	0.568	0.369	0.417	0.259	0.113
3320	ARL16	ARL16	chr17	-	79650042	79650148	79650565	79650624	79649063	79649179	79650722	79650954	3320	26	18	15	25	15	20	34	14	34	57	27	44	182	229	1.95076e-19	5.47349e-18	0.567	0.602	0.486	0.429	0.395	0.493	0.113
7384	VPS53	VPS53	chr17	-	600657	600724	602570	602620	565048	565135	613772	613853	7384	3	9	21	11	8	23	25	7	11	41	25	27	173	190	3.66792e-18	9.3155e-17	0.23	0.553	0.501	0.401	0.235	0.309	0.113
255	DDX5	DDX5	chr17	-	62497378	62497492	62497912	62498009	62496792	62496891	62498127	62498187	255	0	1	5	1	0	3	0	2	2	0	4	2	220	237	2.78787e-08	2.96136e-07	0	1	0.642	NA	0.35	0.519	0.113
236	TMX2	TMX2	chr11	+	57505257	57505498	57505825	57505902	57505079	57505140	57506445	57506511	236	1	0	3	2	5	6	2	0	2	15	6	10	247	200	1.53251e-07	1.48638e-06	0.288	0	0.288	0.097	0	0.139	0.113
2478	TCEB1	TCEB1	chr8	-	74876721	74876860	74881794	74881908	74871999	74872053	74882813	74882869	2478	1	0	4	3	0	6	1	2	1	5	4	6	237	247	1.09511e-06	9.40637e-06	0.258	NA	0.41	0.172	0.343	0.148	0.113
13412	VPS39	VPS39	chr15	-	42472194	42472287	42474737	42474818	42470647	42470768	42476714	42476898	13412	2	0	1	3	2	4	6	0	0	16	4	4	204	216	0.000914367	0.00488	0.414	0	0.209	0.284	0	0	0.113
6819	BPNT1	BPNT1	chr1	-	220242725	220242774	220246191	220246299	220240643	220240735	220247308	220247413	6819	16	18	27	4	13	25	14	23	58	18	16	47	231	172	0.00135946	0.0070162	0.749	0.508	0.446	0.367	0.517	0.479	0.113
19806	PHF21A	PHF21A	chr11	-	45967390	45967554	45967626	45967649	45959707	45959863	45970436	45970497	19806	9	4	8	86	48	69	0	2	3	79	61	103	146	247	0.00156789	0.00798929	0.15	0.124	0.164	0	0.053	0.047	0.113
9466	SDHAF2	SDHAF2	chr11	+	61204232	61204432	61205475	61205552	61197596	61197654	61213412	61214239	9466	1	3	10	4	1	4	4	1	1	23	0	9	247	200	0.00255505	0.012432	0.168	0.708	0.669	0.123	1	0.083	0.113
23237	DLST	DLST	chr14	+	75361014	75361112	75366625	75366699	75360050	75360127	75366991	75367075	23237	16	6	24	30	18	28	2	6	18	11	24	33	221	197	1.83014e-13	3.22913e-12	0.322	0.229	0.433	0.139	0.182	0.327	0.112
16181	ACD	ACD	chr16	-	67692457	67692544	67692622	67692735	67691664	67691756	67692830	67692982	16181	16	12	9	0	2	1	8	8	5	0	3	2	236	210	5.40139e-11	7.58649e-10	1	0.842	0.889	1	0.704	0.69	0.112
6198	ANKRD36C	ANKRD36C	chr2	-	96570671	96570700	96585639	96585668	96570508	96570581	96587354	96587427	6198	76	73	65	8	7	11	80	113	72	51	9	18	152	152	0.00130413	0.00675669	0.905	0.913	0.855	0.611	0.926	0.8	0.112
13795	MBNL1	MBNL1	chr3	+	152017193	152018156	152052899	152053019	151985828	151986881	152132729	152132900	13795	48	35	67	2	2	2	37	70	32	7	9	7	247	243	2.99372e-52	5.08131e-50	0.959	0.945	0.971	0.839	0.884	0.818	0.111
16419	RSRC2	RSRC2	chr12	-	122998315	122998416	122999258	122999275	122995655	122995735	122999651	122999774	16419	1	0	10	1	0	1	0	1	2	10	0	0	140	224	1.01601e-38	9.03608e-37	0.615	NA	0.941	0	1	1	0.111
8049	CAPN12	CAPN12	chr19	-	39225452	39225510	39225927	39226069	39224958	39225029	39226141	39226184	8049	1	3	1	4	11	5	0	1	2	17	19	17	247	181	4.07075e-26	1.78064e-24	0.155	0.167	0.128	0	0.037	0.079	0.111
3075	NLRP1	NLRP1	chr17	-	5437216	5437308	5440170	5440391	5436141	5436304	5442734	5442905	3075	33	24	12	19	18	11	4	16	17	16	10	13	247	215	1.5845e-11	2.33291e-10	0.602	0.537	0.487	0.179	0.582	0.532	0.111
20378	SAMD8	SAMD8	chr10	+	76926413	76926564	76928298	76928451	76924402	76924498	76935823	76941881	20378	0	2	0	8	4	17	0	0	0	30	15	26	247	247	1.28329e-10	1.72986e-09	0	0.333	0	0	0	0	0.111
14723	TRIM16	TRIM16	chr17	-	15534932	15535028	15535822	15535988	15531279	15532512	15539349	15539583	14723	2	7	5	2	3	1	0	6	9	0	6	5	247	219	2.55091e-06	2.08768e-05	0.47	0.674	0.816	NA	0.47	0.615	0.111
11966	FAM65B	FAM65B	chr6	-	24946650	24946773	24949625	24949792	24875918	24876045	25042078	25042396	11966	4	1	2	2	1	0	1	1	2	1	0	4	247	246	2.19638e-05	0.00015648	0.666	0.499	1	0.499	1	0.332	0.111
17116	AP4B1	AP4B1	chr1	-	114444376	114444507	114445259	114445484	114442525	114443022	114447226	114447545	17116	29	29	38	0	0	4	28	20	92	11	1	10	247	247	4.16926e-05	0.000284586	1	1	0.905	0.718	0.952	0.902	0.111
17510	BLZF1	BLZF1	chr1	+	169346375	169346473	169347567	169347718	169345777	169346217	169349718	169349847	17510	5	5	12	40	32	42	1	8	0	100	44	77	221	247	5.22499e-05	0.000350788	0.123	0.149	0.242	0.011	0.169	0	0.111
10485	ITGB2	ITGB2	chr21	-	46309892	46310137	46311723	46311803	46308607	46308810	46313318	46313459	10485	1	1	3	8	6	8	1	0	1	13	6	5	203	247	5.36585e-05	0.000359743	0.132	0.169	0.313	0.086	0	0.196	0.111
3369	CHI3L2	CHI3L2	chr1	+	111772473	111772503	111773363	111773565	111770280	111770391	111773859	111773916	3369	6	2	12	32	24	128	2	1	3	70	29	88	153	247	9.27832e-05	0.000598571	0.232	0.119	0.131	0.044	0.053	0.052	0.111
7390	ZMYND8	ZMYND8	chr20	-	45855945	45856024	45858471	45858552	45852969	45853209	45865069	45865260	7390	49	35	46	43	42	36	27	46	29	56	52	40	204	202	0.000272355	0.00162001	0.53	0.452	0.559	0.323	0.467	0.418	0.111
10883	EEF1D	EEF1D	chr8	-	144672777	144672908	144674884	144675063	144671160	144672251	144676062	144676241	10883	0	1	0	3	0	8	0	1	1	3	1	5	247	247	0.00838998	0.0359175	0	1	0	0	0.5	0.167	0.111
1224	IDH3A	IDH3A	chr15	+	78449889	78449973	78452433	78452548	78447554	78447617	78453922	78454110	1224	17	21	28	42	49	67	19	17	32	86	65	138	207	238	7.19848e-44	8.76251e-42	0.318	0.33	0.325	0.203	0.231	0.21	0.11
12500	RASGRP1	RASGRP1	chr15	-	38786582	38786968	38792303	38792340	38780301	38782889	38793343	38793488	12500	16	27	32	92	50	85	24	21	20	141	87	105	160	247	2.93124e-40	2.90736e-38	0.212	0.455	0.368	0.208	0.271	0.227	0.11
2222	ORC5	ORC5	chr7	-	103805682	103805730	103807219	103807332	103801519	103801630	103808920	103808973	2222	39	38	78	31	27	54	76	19	80	68	27	95	236	171	3.71681e-31	2.19028e-29	0.477	0.505	0.511	0.447	0.338	0.379	0.11
18833	LSM14A	LSM14A	chr19	+	34706500	34706566	34710295	34710478	34699833	34699956	34710610	34710782	18833	41	15	31	116	37	121	15	25	21	89	92	167	189	247	9.42738e-24	3.48495e-22	0.316	0.346	0.251	0.181	0.262	0.141	0.11
6204	ANKRD36C	ANKRD36C	chr2	-	96566925	96566954	96568800	96568829	96566762	96566835	96570508	96570581	6204	77	46	76	31	13	35	189	50	47	113	27	35	152	152	3.88711e-21	1.22627e-19	0.713	0.78	0.685	0.626	0.649	0.573	0.11
23527	MEF2A	MEF2A	chr15	+	100246933	100247060	100250838	100250965	100230445	100230633	100252594	100256629	23527	17	8	29	16	14	20	1	12	17	2	29	16	247	247	2.93302e-16	6.4736e-15	0.515	0.364	0.592	0.333	0.293	0.515	0.11
15644	SCP2	SCP2	chr1	+	53413680	53413752	53416426	53416558	53407467	53407525	53420411	53420476	15644	10	4	24	15	7	41	11	9	22	44	22	43	195	247	9.75925e-16	2.0561e-14	0.458	0.42	0.426	0.241	0.341	0.393	0.11
16154	RAB29	RAB29	chr1	-	205741623	205741695	205743960	205744086	205739860	205739982	205744400	205744610	16154	10	10	15	12	12	15	4	3	11	8	6	17	247	195	1.37691e-07	1.34358e-06	0.397	0.397	0.441	0.283	0.283	0.338	0.11
24525	LTN1	LTN1	chr21	-	30304791	30304986	30307430	30307651	30303476	30303644	30308847	30309019	24525	37	16	38	25	16	31	1	21	16	18	16	7	247	247	1.06051e-05	7.92322e-05	0.597	0.5	0.551	0.053	0.568	0.696	0.11
10866	CNOT10	CNOT10	chr3	+	32804224	32804355	32805946	32805982	32800949	32801063	32806173	32806301	10866	63	44	79	8	7	6	47	49	62	10	13	14	247	159	0.000627023	0.00347015	0.835	0.802	0.894	0.752	0.708	0.74	0.11
22937	SIDT1	SIDT1	chr3	+	113330932	113331041	113334946	113335023	113327265	113327383	113338526	113338573	22937	7	5	3	53	26	27	0	0	0	39	33	22	232	200	0.00394781	0.0183687	0.102	0.142	0.087	0	0	0	0.11
2418	CHFR	CHFR	chr12	-	133428203	133428323	133430016	133430092	133425226	133425310	133433053	133433216	2418	17	7	14	28	25	25	12	8	12	37	32	47	199	243	0.0040435	0.0187524	0.426	0.255	0.406	0.284	0.234	0.238	0.11
13326	CELF2	CELF2	chr10	+	11363169	11363349	11367798	11367942	11356101	11356233	11370888	11371060	13326	42	37	50	84	84	140	35	39	72	292	138	220	247	247	5.16361e-87	3.45704e-84	0.333	0.306	0.263	0.107	0.22	0.247	0.109
7004	TTC24	TTC24	chr1	+	156555504	156555618	156555740	156555837	156554916	156555023	156556260	156556562	7004	8	2	37	21	23	48	4	13	54	63	77	163	237	220	8.00843e-27	3.68357e-25	0.261	0.075	0.417	0.056	0.135	0.235	0.109
12110	THRAP3	THRAP3	chr1	+	36690571	36690703	36691012	36691064	36690016	36690106	36724982	36725085	12110	2	4	3	5	11	13	3	2	6	26	19	40	247	175	2.54562e-24	9.7234e-23	0.221	0.205	0.141	0.076	0.069	0.096	0.109
22221	EXT2	EXT2	chr11	+	44135734	44135851	44146338	44146534	44130743	44130833	44148365	44148505	22221	24	22	39	22	23	50	39	14	27	49	22	66	240	247	9.46193e-24	3.49236e-22	0.529	0.496	0.445	0.45	0.396	0.296	0.109
15648	SETDB2	SETDB2	chr13	+	50062425	50062766	50064957	50065046	50059765	50059859	50065867	50069139	15648	28	27	25	23	20	12	6	19	20	13	17	12	247	212	4.79436e-08	4.95725e-07	0.511	0.537	0.641	0.284	0.49	0.589	0.109
2354	NUMA1	NUMA1	chr11	-	71760464	71760585	71779150	71779277	71746947	71747021	71780887	71780957	2354	0	1	1	0	1	2	10	0	2	7	5	4	247	244	5.25602e-07	4.75706e-06	NA	0.497	0.331	0.585	0	0.331	0.109
16724	DLG1	DLG1	chr3	-	196876613	196876667	196888510	196888609	196869588	196869639	196921295	196921460	16724	9	7	2	4	8	14	5	5	10	16	12	13	222	177	1.39079e-05	0.000102166	0.642	0.411	0.102	0.199	0.249	0.38	0.109
18866	RPS6KA5	RPS6KA5	chr14	-	91407822	91407923	91407961	91408055	91389456	91389540	91409421	91409529	18866	4	0	0	0	1	2	0	0	2	4	1	1	217	224	0.000130488	0.000822906	1	0	0	0	0	0.674	0.109
20132	HDAC8	HDAC8	chrX	-	71708782	71708891	71710778	71710856	71693265	71694579	71715005	71715118	20132	19	17	31	9	4	14	43	14	25	27	6	23	201	232	0.00503401	0.022755	0.709	0.831	0.719	0.648	0.729	0.556	0.109
2427	LOC103091866	LOC103091866	chr1	+	149577607	149577662	149670208	149670452	149576261	149576700	149672300	149672983	2427	98	69	43	45	19	16	19	30	28	12	16	22	178	247	0.00515584	0.0232752	0.751	0.834	0.789	0.687	0.722	0.638	0.109
10722	RANBP3	RANBP3	chr19	-	5951403	5951607	5957928	5957984	5941809	5941846	5978071	5978320	10722	35	16	31	4	3	4	39	14	48	13	5	17	179	247	9.16231e-29	4.72869e-27	0.924	0.88	0.914	0.805	0.794	0.796	0.108
20112	HNRNPC	HNRNPC	chr14	-	21704531	21704619	21730759	21730857	21702111	21702388	21731469	21731495	20112	47	21	32	1	0	1	31	27	33	5	2	6	221	211	9.66461e-15	1.89072e-13	0.978	1	0.968	0.855	0.928	0.84	0.108
22400	EEF2KMT	EEF2KMT	chr16	-	5141794	5141896	5143484	5143565	5140432	5140566	5145452	5145515	22400	4	4	19	7	5	24	11	5	20	32	14	28	204	225	2.92938e-11	4.22524e-10	0.387	0.469	0.466	0.275	0.283	0.441	0.108
11063	DIS3L2	DIS3L2	chr2	+	232975906	232975965	232992681	232992787	232952196	232952431	232995328	232995592	11063	0	6	0	0	1	2	0	0	1	7	4	0	182	229	6.01296e-08	6.14608e-07	NA	0.883	0	0	0	1	0.108
21637	MRPS25	MRPS25	chr3	-	15094886	15094974	15100875	15100982	15090018	15094140	15106567	15106816	21637	72	70	101	33	30	69	93	73	75	84	41	76	230	211	7.62113e-08	7.68876e-07	0.667	0.682	0.573	0.504	0.62	0.475	0.108
8606	CDC27	CDC27	chr17	-	45235571	45235669	45247282	45247408	45234595	45234750	45258927	45259003	8606	5	3	8	9	36	68	3	6	1	131	34	52	247	221	1.42992e-06	1.21224e-05	0.332	0.069	0.095	0.02	0.136	0.017	0.108
7908	ASL	ASL	chr7	+	65547354	65547438	65547866	65547923	65541025	65541080	65548063	65548161	7908	3	4	5	12	10	20	0	6	2	27	19	21	207	180	6.1054e-06	4.70586e-05	0.179	0.258	0.179	0	0.215	0.076	0.108
12038	N4BP2	N4BP2	chr4	+	40100211	40100316	40101655	40101746	40098846	40099189	40103694	40104838	12038	8	9	5	8	5	14	7	9	8	16	18	10	228	214	6.79031e-06	5.20216e-05	0.484	0.628	0.251	0.291	0.319	0.429	0.108
20608	PRPF38B	PRPF38B	chr1	+	109240431	109240485	109240568	109240639	109238898	109238959	109241225	109241449	20608	27	22	56	91	82	127	14	24	17	187	90	90	177	194	4.36279e-05	0.000296955	0.245	0.227	0.326	0.076	0.226	0.172	0.108
12963	KLRK1	KLRK1	chr12	-	10531147	10531304	10532045	10532081	10530730	10530834	10532298	10532391	12963	20	17	74	6	6	11	84	25	36	26	16	24	159	247	0.000273936	0.00162821	0.838	0.815	0.913	0.834	0.708	0.7	0.108
3428	TTC3	TTC3	chr21	+	38469020	38469206	38470214	38470460	38468880	38468943	38480691	38480746	3428	0	8	1	8	3	5	0	4	0	6	3	5	247	247	0.00111838	0.00587902	0	0.727	0.167	0	0.571	0	0.108
13441	C1orf162	C1orf162	chr1	+	112019955	112020050	112020272	112020397	112019419	112019489	112020604	112021134	13441	26	37	97	22	32	96	26	21	23	50	25	27	218	247	0.00427628	0.0196918	0.572	0.567	0.534	0.371	0.488	0.491	0.108
12941	DNMT3A	DNMT3A	chr2	-	25459804	25459874	25461998	25462084	25458575	25458694	25463170	25463319	12941	8	6	18	15	8	24	8	13	30	24	36	54	209	193	0.00671124	0.0294206	0.33	0.409	0.409	0.235	0.25	0.339	0.108
9911	PCNX	PCNX	chr14	+	71455283	71455416	71462457	71462642	71443658	71445365	71476350	71476441	9911	3	3	4	4	6	4	0	3	2	0	5	6	247	247	0.00851209	0.0363434	0.429	0.333	0.5	NA	0.375	0.25	0.108
2220	ORC5	ORC5	chr7	-	103841205	103841406	103844589	103844682	103838172	103838247	103848280	103848495	2220	23	18	36	20	26	51	37	11	38	53	32	63	216	247	0.0113493	0.0469438	0.568	0.442	0.447	0.444	0.282	0.408	0.108
5075	SIGIRR	SIGIRR	chr11	-	408694	408893	409859	410027	408072	408206	414822	414999	5075	63	42	100	101	105	232	71	43	103	312	147	328	247	247	8.14444e-88	5.77345e-85	0.384	0.286	0.301	0.185	0.226	0.239	0.107
17904	MARCH2	MARCH2	chr19	+	8491492	8491688	8495541	8495751	8486672	8486900	8503271	8503899	17904	42	17	42	34	9	34	33	17	37	47	12	47	247	247	2.81844e-26	1.24414e-24	0.553	0.654	0.553	0.413	0.586	0.44	0.107
4356	GAB3	GAB3	chrX	-	153908408	153908525	153924191	153924268	153903526	153906571	153925406	153925488	4356	16	11	9	115	62	99	2	1	2	59	40	80	200	240	2.10405e-08	2.27407e-07	0.143	0.176	0.098	0.039	0.029	0.029	0.107
7109	TUBD1	TUBD1	chr17	-	57943969	57944110	57951899	57952064	57936840	57937785	57955463	57955695	7109	17	8	30	3	0	9	20	13	14	8	7	1	247	247	1.27937e-06	1.09075e-05	0.85	1	0.769	0.714	0.65	0.933	0.107
11062	DIS3L2	DIS3L2	chr2	+	232975906	232975965	232992685	232992787	232952196	232952431	232995328	232995592	11062	0	6	0	0	1	1	0	0	1	11	2	0	182	225	6.95301e-06	5.31836e-05	NA	0.881	0	0	0	1	0.107
19894	C1orf43	C1orf43	chr1	-	154184933	154185100	154186368	154186422	154179176	154180124	154186932	154187050	19894	47	22	67	9	7	15	107	44	100	52	17	57	177	247	8.17726e-06	6.19385e-05	0.879	0.814	0.862	0.742	0.783	0.71	0.107
22209	GAPVD1	GAPVD1	chr9	+	128088694	128088868	128092356	128092497	128086076	128086202	128094204	128094339	22209	118	98	148	81	62	79	159	82	155	147	84	142	247	247	0.000724098	0.00395204	0.593	0.613	0.652	0.52	0.494	0.522	0.107
11416	LCP2	LCP2	chr5	-	169679432	169679515	169680122	169680235	169677733	169677889	169683529	169683579	11416	0	1	2	0	0	4	0	1	2	2	0	1	236	206	0.00195738	0.00975329	NA	1	0.304	0	1	0.636	0.107
6921	APPBP2	APPBP2	chr17	-	58539170	58539276	58539354	58539422	58538023	58538148	58541381	58541471	6921	21	15	24	21	26	44	13	15	17	27	35	42	191	229	2.91156e-17	6.93423e-16	0.545	0.409	0.395	0.366	0.339	0.327	0.106
635	CDC6	CDC6	chr17	+	38451832	38451952	38457079	38457282	38451607	38451708	38457719	38457860	635	0	0	2	2	6	2	0	1	1	33	5	60	243	247	3.9627e-15	7.99908e-14	0	0	0.504	0	0.169	0.017	0.106
15937	PIGB	PIGB	chr15	+	55616555	55616716	55616977	55617032	55611132	55611611	55619728	55619833	15937	0	1	8	4	5	7	0	1	2	4	10	6	247	178	4.48076e-12	7.01723e-11	0	0.126	0.452	0	0.067	0.194	0.106
21449	PPP1CA	PPP1CA	chr11	-	67168213	67168390	67168538	67168703	67167031	67167136	67169198	67169376	21449	3	1	2	13	6	4	2	2	3	16	20	18	247	247	4.65571e-08	4.8201e-07	0.188	0.143	0.333	0.111	0.091	0.143	0.106
10721	RANBP3	RANBP3	chr19	-	5951403	5951607	5957928	5957979	5941809	5941846	5978071	5978320	10721	35	16	31	4	3	4	39	14	47	13	5	17	174	247	6.13071e-08	6.25581e-07	0.925	0.883	0.917	0.81	0.799	0.797	0.106
16919	PTPRC	PTPRC	chr1	+	198665840	198666038	198668692	198668815	198661475	198661502	198672426	198672501	16919	21	53	185	148	108	298	56	19	32	254	100	149	247	246	1.32875e-07	1.30185e-06	0.124	0.328	0.382	0.18	0.159	0.176	0.106
14644	GZMH	GZMH	chr14	-	25076546	25076612	25076817	25076916	25075685	25075952	25077470	25077618	14644	73	54	68	86	88	91	72	12	48	153	47	70	222	189	0.0018257	0.00915584	0.42	0.343	0.389	0.286	0.179	0.369	0.106
21452	PPP1CA	PPP1CA	chr11	-	67168345	67168390	67168538	67168703	67167031	67167136	67169198	67169376	21452	3	1	2	13	6	3	2	2	3	18	20	18	247	168	3.4714e-15	7.0309e-14	0.136	0.102	0.312	0.07	0.064	0.102	0.105
6978	ETS1	ETS1	chr11	-	128333403	128333522	128350085	128350346	128328655	128332471	128354717	128354966	6978	70	32	156	36	19	138	52	49	186	77	49	123	247	242	1.68556e-14	3.23709e-13	0.656	0.623	0.526	0.398	0.495	0.597	0.105
22589	TPRA1	TPRA1	chr3	-	127294591	127294652	127294782	127294893	127294245	127294348	127295459	127295539	22589	22	18	30	12	16	36	28	26	51	60	25	55	234	184	1.76702e-10	2.35426e-09	0.59	0.469	0.396	0.268	0.45	0.422	0.105
20611	PRPF38B	PRPF38B	chr1	+	109240431	109240481	109240568	109240639	109238898	109238959	109241225	109241449	20611	20	20	46	95	86	139	8	17	14	201	97	91	173	194	1.47708e-09	1.80165e-08	0.191	0.207	0.271	0.043	0.164	0.147	0.105
3993	CD44	CD44	chr11	+	35231511	35231601	35232792	35232996	35229651	35229753	35236398	35236461	3993	6	1	7	6	12	14	14	3	6	36	21	24	213	247	3.08589e-09	3.65125e-08	0.537	0.088	0.367	0.311	0.142	0.225	0.105
5290	ADCY10P1	ADCY10P1	chr6	+	41105094	41105299	41105961	41106080	41102923	41103080	41106346	41106464	5290	15	8	0	1	4	1	0	6	0	2	1	0	247	242	1.21623e-08	1.34837e-07	0.936	0.662	0	0	0.855	NA	0.105
23163	WRN	WRN	chr8	+	30924548	30924698	30925773	30925843	30922430	30922579	30933688	30933803	23163	18	19	22	5	4	15	24	9	14	11	4	12	247	193	3.13883e-07	2.92432e-06	0.738	0.788	0.534	0.63	0.637	0.477	0.105
10847	CD3D	CD3D	chr11	-	118211478	118211646	118212246	118212457	118211089	118211308	118213267	118213459	10847	3	1	8	12	8	19	0	0	7	12	11	17	247	247	6.04535e-07	5.41856e-06	0.2	0.111	0.296	0	0	0.292	0.105
6704	CD47	CD47	chr3	-	107768465	107768498	107769424	107769449	107761940	107766139	107770785	107770817	6704	26	29	99	45	26	101	52	40	60	93	62	126	148	156	0.00346258	0.0163062	0.378	0.54	0.508	0.371	0.405	0.334	0.105
9467	SDHAF2	SDHAF2	chr11	+	61204232	61204432	61205096	61205320	61197596	61197654	61213412	61214239	9467	1	3	10	14	20	29	4	1	1	47	24	41	247	247	2.52591e-31	1.51066e-29	0.067	0.13	0.256	0.078	0.04	0.024	0.104
20568	BPTF	BPTF	chr17	+	65871671	65871860	65882246	65882432	65870935	65871136	65887959	65888150	20568	10	26	23	30	17	21	34	13	10	49	25	22	247	247	1.42207e-13	2.5295e-12	0.25	0.605	0.523	0.41	0.342	0.313	0.104
20607	PRPF38B	PRPF38B	chr1	+	109240431	109240483	109240568	109240639	109238898	109238959	109241225	109241449	20607	20	20	45	95	86	139	8	17	13	198	95	91	175	194	2.07092e-08	2.24023e-07	0.189	0.205	0.264	0.043	0.166	0.137	0.104
17514	MSH5-SAPCD1	MSH5-SAPCD1	chr6	+	31729526	31729642	31729642	31729732	31729248	31729392	31729888	31729962	17514	1	0	2	4	4	2	0	1	9	5	10	23	239	213	0.000434452	0.0024778	0.182	0	0.471	0	0.082	0.259	0.104
17789	HJURP	HJURP	chr2	-	234754373	234754466	234761210	234761266	234752850	234752929	234762489	234762556	17789	1	0	1	2	2	0	3	5	12	6	10	32	179	216	0.00334763	0.0158143	0.376	0	1	0.376	0.376	0.312	0.104
12721	HACL1	HACL1	chr3	-	15626754	15626849	15628031	15628109	15624383	15624496	15631046	15631119	12721	7	18	50	14	13	65	42	14	45	67	32	83	201	218	5.62259e-13	9.61104e-12	0.352	0.6	0.455	0.405	0.322	0.37	0.103
6047	RAPGEF6	RAPGEF6	chr5	-	130897670	130897740	130928075	130928159	130883739	130883883	130938963	130939020	6047	13	23	56	24	15	64	26	31	27	53	48	42	207	193	8.15323e-10	1.01982e-08	0.336	0.588	0.449	0.314	0.376	0.375	0.103
21265	CNOT8	CNOT8	chr5	+	154238912	154239056	154241156	154241229	154238078	154238376	154242766	154242955	21265	3	0	9	1	0	0	2	3	3	0	1	2	247	196	1.83849e-07	1.75699e-06	0.704	NA	1	1	0.704	0.543	0.103
14509	PTPN22	PTPN22	chr1	-	114397528	114397671	114399005	114399241	114391161	114391248	114400359	114400398	14509	48	46	71	1	1	4	53	32	43	7	8	4	247	247	9.78561e-07	8.46261e-06	0.98	0.979	0.947	0.883	0.8	0.915	0.103
6503	NCOR1	NCOR1	chr17	-	16068360	16068475	16075116	16075268	16062073	16062187	16089867	16090001	6503	2	6	6	3	0	1	8	6	3	8	1	2	247	238	3.14039e-06	2.53312e-05	0.391	1	0.853	0.491	0.853	0.591	0.103
18100	CLEC2D	CLEC2D	chr12	+	9840497	9840682	9845423	9845508	9822303	9822391	9847355	9852151	18100	68	31	57	0	1	0	44	20	38	13	1	1	247	208	1.08569e-05	8.0963e-05	1	0.963	1	0.74	0.944	0.97	0.103
13440	C1orf162	C1orf162	chr1	+	112019955	112020050	112020347	112020397	112019419	112019489	112020604	112021134	13440	26	37	97	22	32	94	26	21	23	50	24	27	218	173	0.00613154	0.0271409	0.484	0.479	0.45	0.292	0.41	0.403	0.103
15327	AGGF1	AGGF1	chr5	+	76343985	76344097	76344760	76344812	76342171	76342502	76348530	76348632	15327	59	42	114	8	15	24	81	39	78	40	15	21	235	175	0.00701492	0.030646	0.846	0.676	0.78	0.601	0.659	0.734	0.103
5	NEDD9	NEDD9	chr6	-	11213513	11213960	11306224	11306388	11193823	11193925	11382371	11382581	5	16	11	33	23	17	43	24	23	43	56	45	104	247	247	1.09434e-24	4.31682e-23	0.41	0.393	0.434	0.3	0.338	0.293	0.102
16116	METAP1	METAP1	chr4	+	99969883	99970027	99978903	99978969	99966329	99966461	99982304	99983960	16116	29	19	56	13	8	23	58	24	71	50	15	36	247	189	1.40302e-21	4.60077e-20	0.631	0.645	0.651	0.47	0.55	0.601	0.102
10824	PLA2G15	PLA2G15	chr16	+	68286432	68286556	68287324	68287420	68283192	68283349	68288821	68288940	10824	2	0	0	2	1	0	0	3	0	20	4	4	247	219	1.37663e-17	3.36506e-16	0.47	0	NA	0	0.399	0	0.102
16658	CDC14A	CDC14A	chr1	+	100920960	100921048	100928206	100928437	100908489	100908552	100933511	100933650	16658	18	9	17	27	22	38	7	9	9	35	23	25	211	247	2.24946e-17	5.42165e-16	0.438	0.324	0.344	0.19	0.314	0.296	0.102
10925	INTS4	INTS4	chr11	-	77649696	77649871	77652225	77652297	77639387	77639593	77666987	77667108	10925	10	7	22	10	8	24	14	10	17	17	20	30	195	247	6.8031e-12	1.04438e-10	0.559	0.526	0.537	0.511	0.388	0.418	0.102
642	FOXRED1	FOXRED1	chr11	+	126144825	126144916	126145221	126145323	126143230	126143349	126145688	126145765	642	1	1	2	14	7	14	0	0	1	36	21	39	214	225	3.91993e-07	3.61155e-06	0.07	0.131	0.131	0	0	0.026	0.102
6716	MAP3K10	MAP3K10	chr19	+	40711311	40711506	40711817	40712064	40711027	40711203	40715009	40715126	6716	1	3	2	4	1	2	2	0	1	0	4	6	247	247	4.1584e-06	3.2969e-05	0.2	0.75	0.5	1	0	0.143	0.102
2117	PPP2R5C	PPP2R5C	chr14	+	102290350	102290506	102298037	102298141	102276139	102276373	102323022	102323222	2117	21	10	18	22	11	19	13	5	11	48	5	15	247	227	3.47425e-05	0.000239727	0.467	0.455	0.465	0.199	0.479	0.403	0.102
4363	DDX58	DDX58	chr9	-	32481337	32481495	32485172	32485277	32480216	32480352	32487468	32487631	4363	36	37	27	36	35	31	25	18	18	33	27	34	228	247	7.62114e-05	0.000498339	0.52	0.534	0.485	0.451	0.419	0.364	0.102
23579	C12orf29	C12orf29	chr12	+	88433924	88434042	88436601	88436697	88429267	88429515	88437375	88437492	23579	18	14	32	26	19	45	11	10	18	23	28	34	241	219	0.00126348	0.00656163	0.386	0.401	0.393	0.303	0.245	0.325	0.102
7183	BAZ2B	BAZ2B	chr2	-	160491695	160491837	160527218	160527340	160472752	160473112	160567227	160567405	7183	12	9	3	11	11	2	7	5	4	9	8	5	245	247	0.00236909	0.0115962	0.524	0.452	0.602	0.44	0.387	0.446	0.102
23586	DEAF1	DEAF1	chr11	-	678693	678822	679687	679816	674535	674783	680962	681089	23586	10	16	21	11	18	16	18	4	20	25	11	18	247	247	5.21101e-07	4.71987e-06	0.476	0.471	0.568	0.419	0.267	0.526	0.101
2598	TMUB2	TMUB2	chr17	+	42265043	42265111	42265274	42265377	42264353	42264477	42266389	42266956	2598	16	12	9	10	10	20	6	10	19	18	22	12	191	226	1.19369e-06	1.02204e-05	0.654	0.587	0.347	0.283	0.35	0.652	0.101
14019	RNF111	RNF111	chr15	+	59283114	59283147	59296200	59296373	59279864	59280267	59323002	59323901	14019	3	0	0	4	0	3	3	1	0	11	6	5	156	247	5.31372e-05	0.000356546	0.543	NA	0	0.302	0.209	0	0.101
13126	PRMT7	PRMT7	chr16	+	68381113	68381197	68381533	68381581	68380047	68380183	68382244	68382334	13126	44	56	47	16	12	22	36	44	89	25	17	49	207	171	5.55733e-05	0.000371547	0.694	0.794	0.638	0.543	0.681	0.6	0.101
2488	EPG5	EPG5	chr18	-	43467715	43467872	43469762	43469905	43464581	43464776	43479368	43479531	2488	13	6	5	41	13	11	0	4	6	16	11	14	247	247	5.92053e-05	0.000394407	0.241	0.316	0.313	0	0.267	0.3	0.101
9139	UBE2B	UBE2B	chr5	+	133724235	133724279	133724667	133724743	133724042	133724104	133725915	133727799	9139	6	7	10	3	2	8	8	9	5	1	6	17	167	199	0.000786811	0.00426151	0.704	0.807	0.598	0.905	0.641	0.26	0.101
21436	XPR1	XPR1	chr1	+	180804009	180804181	180805657	180805852	180794300	180794480	180832843	180833010	21436	17	12	19	12	10	15	44	7	21	39	14	19	247	247	0.00100409	0.00532581	0.586	0.545	0.559	0.53	0.333	0.525	0.101
21646	AP3M2	AP3M2	chr8	+	42022944	42023078	42024681	42024889	42015458	42015630	42025183	42025328	21646	2	2	4	11	26	39	0	0	1	19	40	68	247	247	0.00140467	0.00722477	0.154	0.071	0.093	0	0	0.014	0.101
24254	ARHGAP15	ARHGAP15	chr2	+	144015293	144015401	144092380	144092506	144008080	144008169	144193169	144193268	24254	1	0	3	1	0	1	4	0	3	0	1	2	231	247	0.00144171	0.0074011	0.517	NA	0.762	1	0	0.616	0.101
19900	TMBIM6	TMBIM6	chr12	+	50136220	50136390	50138195	50138325	50135292	50135394	50146246	50146332	19900	6	0	1	2	0	3	0	6	1	6	0	4	247	247	9.92135e-23	3.49597e-21	0.75	NA	0.25	0	1	0.2	0.1
12424	VPS8	VPS8	chr3	+	184603744	184603944	184611021	184611200	184588487	184588593	184612490	184612713	12424	29	16	59	4	2	4	12	25	42	4	7	6	247	247	9.238e-21	2.86556e-19	0.879	0.889	0.937	0.75	0.781	0.875	0.1
11905	NUP98	NUP98	chr11	-	3707202	3707424	3712576	3712719	3704429	3704671	3714461	3714605	11905	39	26	27	32	30	38	17	13	38	31	22	56	247	247	9.7323e-19	2.60921e-17	0.549	0.464	0.415	0.354	0.371	0.404	0.1
16779	ZNF331	ZNF331	chr19	+	54042469	54042536	54059098	54059162	54025870	54025938	54072557	54072639	16779	8	1	6	15	8	20	10	0	2	25	13	18	190	187	1.25663e-08	1.38997e-07	0.344	0.11	0.228	0.282	0	0.099	0.1
8310	ABCB8	ABCB8	chr7	+	150730691	150731004	150731359	150731515	150725508	150725697	150731591	150731686	8310	9	3	14	7	13	32	4	8	17	28	18	36	247	247	2.80769e-08	2.97847e-07	0.563	0.188	0.304	0.125	0.308	0.321	0.1
14822	TBL1XR1	TBL1XR1	chr3	-	176816231	176816329	176878658	176878776	176782707	176782810	176914908	176915048	14822	0	0	3	1	0	2	0	0	2	5	0	3	241	221	1.2259e-07	1.205e-06	0	NA	0.579	0	NA	0.379	0.1
2508	CASP8	CASP8	chr2	+	202137620	202137665	202139611	202139676	202137360	202137499	202149538	202150040	2508	102	82	141	17	12	29	49	41	66	12	15	28	168	188	1.74051e-07	1.66931e-06	0.87	0.884	0.845	0.82	0.754	0.725	0.1
9206	EIF5B	EIF5B	chr2	+	99976927	99977012	99977610	99978283	99976698	99976824	99980107	99980325	9206	36	36	49	28	13	39	88	49	44	91	42	42	208	247	2.99593e-06	2.42634e-05	0.604	0.767	0.599	0.535	0.581	0.554	0.1
20476	TBC1D5	TBC1D5	chr3	-	17560385	17560487	17603510	17603634	17549965	17550097	17665340	17665405	20476	7	1	26	1	0	1	10	6	20	2	1	3	247	225	0.000102259	0.000654969	0.864	1	0.959	0.82	0.845	0.859	0.1
12965	KLRK1	KLRK1	chr12	-	10531151	10531304	10532045	10532081	10530730	10530834	10532298	10532391	12965	20	17	74	6	7	11	84	25	36	26	16	24	159	247	0.00177183	0.00891166	0.838	0.79	0.913	0.834	0.708	0.7	0.1
3588	ZBTB20	ZBTB20	chr3	-	114099623	114099787	114106911	114106970	114099063	114099251	114107851	114107952	3588	4	2	6	60	23	30	0	3	0	96	36	23	182	247	0.00443098	0.0203072	0.083	0.106	0.213	0	0.102	0	0.1
24646	ALG9	ALG9	chr11	-	111711377	111711532	111715323	111715446	111708971	111709122	111724102	111724208	24646	31	25	41	3	4	17	38	22	26	25	5	8	246	247	0.00566339	0.0253057	0.912	0.863	0.708	0.604	0.815	0.765	0.1
6844	SLC25A36	SLC25A36	chr3	+	140685189	140685276	140685775	140685878	140681968	140682069	140689768	140689835	6844	7	4	32	5	2	5	27	22	10	14	6	17	210	226	4.8686e-19	1.338e-17	0.601	0.683	0.873	0.675	0.798	0.388	0.099
21966	PGGT1B	PGGT1B	chr5	-	114557520	114557705	114566672	114566718	114552561	114552670	114572086	114572219	21966	20	18	27	30	18	36	54	21	30	98	44	52	169	247	7.83168e-14	1.41711e-12	0.494	0.594	0.523	0.446	0.411	0.457	0.099
6804	IDNK	IDNK	chr9	+	86243095	86243126	86243787	86243874	86237963	86238136	86256462	86256506	6804	4	9	10	15	17	34	16	3	16	57	29	58	154	210	1.06913e-10	1.45419e-09	0.267	0.419	0.286	0.277	0.124	0.273	0.099
21049	CDK5RAP1	CDK5RAP1	chr20	-	31975128	31975339	31981837	31981872	31973455	31973576	31982818	31982922	21049	9	14	18	50	36	62	7	8	21	92	37	97	158	247	4.42075e-10	5.65546e-09	0.22	0.378	0.312	0.106	0.253	0.253	0.099
21053	CDK5RAP1	CDK5RAP1	chr20	-	31975128	31975339	31981854	31981872	31973455	31973576	31982818	31982922	21053	9	14	18	50	36	62	7	8	23	92	37	97	141	247	3.23987e-06	2.60552e-05	0.24	0.405	0.337	0.118	0.275	0.293	0.099
21226	MBD1	MBD1	chr18	-	47799933	47800233	47800555	47800720	47799193	47799325	47801346	47801415	21226	1	3	6	43	12	52	0	1	0	43	32	74	247	247	0.000677052	0.00372139	0.023	0.2	0.103	0	0.03	0	0.099
9866	WDPCP	WDPCP	chr2	-	63609040	63609259	63631182	63631792	63605520	63605644	63660878	63661070	9866	8	6	21	13	6	11	18	11	25	43	18	19	247	247	1.99953e-17	4.83376e-16	0.381	0.5	0.656	0.295	0.379	0.568	0.098
9063	PRIMPOL	PRIMPOL	chr4	+	185593326	185593614	185599385	185599548	185587070	185587218	185603401	185603490	9063	13	3	19	3	4	12	16	12	27	25	7	23	247	247	1.87166e-16	4.20809e-15	0.813	0.429	0.613	0.39	0.632	0.54	0.098
9376	MGEA5	MGEA5	chr10	-	103567580	103567658	103569940	103570085	103565801	103565900	103572786	103572884	9376	12	9	8	34	12	24	0	8	0	23	6	10	247	201	5.02401e-10	6.40342e-09	0.223	0.379	0.213	0	0.52	0	0.098
19906	TMBIM6	TMBIM6	chr12	+	50138195	50138325	50143400	50143517	50135292	50135394	50146246	50146332	19906	2	0	3	0	1	6	6	0	4	6	0	16	247	240	2.24022e-06	1.84594e-05	1	0	0.327	0.493	NA	0.195	0.098
8292	SPATA13	SPATA13	chr13	+	24860902	24861088	24863136	24863316	24860351	24860531	24864789	24865022	8292	25	17	26	30	23	42	17	13	30	43	24	60	247	247	7.74423e-05	0.000505831	0.455	0.425	0.382	0.283	0.351	0.333	0.098
4564	SDR39U1	SDR39U1	chr14	-	24910976	24911001	24911314	24911466	24909988	24910132	24911551	24911658	4564	65	46	81	2	1	4	88	49	92	4	7	13	247	148	0.00410282	0.0189946	0.951	0.965	0.924	0.929	0.807	0.809	0.098
13367	BDP1	BDP1	chr5	+	70840183	70840334	70840865	70841046	70837931	70838092	70844508	70844572	13367	8	8	15	2	0	1	36	7	8	0	2	4	247	247	0.00548736	0.0246379	0.8	1	0.938	1	0.778	0.667	0.098
2864	ACTR10	ACTR10	chr14	+	58681922	58682002	58686411	58686447	58680348	58680416	58690339	58690419	2864	72	85	148	48	28	113	192	100	197	166	72	180	203	159	1.41563e-35	1.03621e-33	0.54	0.704	0.506	0.475	0.521	0.462	0.097
6847	SLC25A36	SLC25A36	chr3	+	140685189	140685269	140685775	140685878	140681968	140682069	140689768	140689835	6847	2	4	22	5	2	5	19	9	8	16	6	17	203	226	8.31306e-21	2.58531e-19	0.308	0.69	0.83	0.569	0.625	0.344	0.097
16137	RAB29	RAB29	chr1	-	205741627	205741695	205743960	205744086	205740599	205740781	205744400	205744610	16137	30	20	38	16	17	23	19	6	22	14	9	18	247	191	1.85912e-08	2.02296e-07	0.592	0.476	0.561	0.512	0.34	0.486	0.097
4255	TSC22D4	TSC22D4	chr7	-	100071896	100072063	100074899	100075930	100065174	100065223	100076416	100076902	4255	50	62	153	36	47	124	110	87	125	150	88	130	247	247	6.32241e-07	5.63755e-06	0.581	0.569	0.552	0.423	0.497	0.49	0.097
23252	ATP9B	ATP9B	chr18	+	76914503	76914555	76936812	76936907	76886266	76886375	76953182	76953263	23252	6	2	4	15	13	29	1	4	3	31	21	28	175	218	0.00271537	0.0131111	0.333	0.161	0.147	0.039	0.192	0.118	0.097
12938	DSTYK	DSTYK	chr1	-	205132850	205133083	205138290	205138960	205132050	205132134	205156545	205156934	12938	22	17	36	22	37	34	6	20	8	19	26	14	247	247	0.00433932	0.0199416	0.5	0.315	0.514	0.24	0.435	0.364	0.097
22424	DBF4	DBF4	chr7	+	87516643	87516713	87517297	87517374	87514293	87514473	87525788	87525825	22424	1	0	5	5	13	31	0	0	1	40	25	45	193	200	0.00758488	0.0329092	0.172	0	0.143	0	0	0.023	0.097
6222	KIAA1033	KIAA1033	chr12	+	105531663	105531789	105534071	105534179	105527547	105527674	105534676	105534823	6222	92	80	101	48	54	89	97	49	59	69	73	57	247	231	0.0106008	0.0441659	0.642	0.581	0.515	0.568	0.386	0.492	0.097
11771	RFWD3	RFWD3	chr16	-	74683029	74683100	74685817	74686020	74678438	74678633	74694829	74695349	11771	23	29	29	13	20	12	23	21	57	19	20	38	247	194	8.14412e-11	1.12875e-09	0.582	0.532	0.655	0.487	0.452	0.541	0.096
22975	TBC1D2	TBC1D2	chr9	-	100983114	100983510	100991233	100991430	100975389	100975500	100995697	100995831	22975	14	4	21	1	6	8	10	16	21	12	7	13	247	247	8.24438e-11	1.14002e-09	0.933	0.4	0.724	0.455	0.696	0.618	0.096
9295	GAMT	GAMT	chr19	-	1399522	1399586	1399747	1399937	1399126	1399194	1401294	1401569	9295	8	12	21	6	10	19	27	19	38	41	29	31	247	187	9.18301e-11	1.2597e-09	0.502	0.476	0.456	0.333	0.332	0.481	0.096
13904	ELP2	ELP2	chr18	+	33739920	33739978	33744437	33744630	33739697	33739793	33747115	33747185	13904	45	42	56	0	0	0	44	38	63	15	3	3	181	247	2.98686e-08	3.16159e-07	1	1	1	0.8	0.945	0.966	0.096
3659	ZBTB20	ZBTB20	chr3	-	114300960	114301113	114343723	114343909	114219198	114219238	114412374	114412422	3659	0	0	2	11	11	3	0	0	1	28	12	8	247	247	9.80735e-08	9.73947e-07	0	0	0.4	0	0	0.111	0.096
24929	SLC25A38	SLC25A38	chr3	+	39431913	39431950	39432931	39433111	39430985	39431107	39433343	39433512	24929	50	48	131	37	36	131	143	58	120	172	72	150	160	247	4.9432e-06	3.87198e-05	0.676	0.673	0.607	0.562	0.554	0.553	0.096
4563	SDR39U1	SDR39U1	chr14	-	24910976	24911001	24911303	24911466	24909988	24910132	24911551	24911658	4563	65	48	86	2	1	4	80	52	96	4	7	13	247	148	0.00535798	0.0241019	0.951	0.966	0.928	0.923	0.817	0.816	0.096
4770	ANKRD13C	ANKRD13C	chr1	-	70771906	70771973	70779427	70779473	70766446	70766591	70781163	70781249	4770	107	78	63	64	34	61	50	54	31	47	35	43	169	190	3.63622e-27	1.71844e-25	0.653	0.721	0.537	0.545	0.634	0.448	0.095
12366	EIF4G3	EIF4G3	chr1	-	21329205	21329301	21377358	21377487	21307540	21307720	21415630	21415706	12366	113	52	35	83	51	36	8	19	17	15	23	18	247	219	2.50512e-16	5.58027e-15	0.547	0.475	0.463	0.321	0.423	0.456	0.095
8263	ANKIB1	ANKIB1	chr7	+	92000790	92000921	92015822	92015957	91991498	91991587	92017111	92017198	8263	24	11	30	21	11	27	14	18	24	18	28	30	247	247	2.19354e-13	3.845e-12	0.533	0.5	0.526	0.438	0.391	0.444	0.095
4666	TNFRSF14	TNFRSF14	chr1	+	2492932	2493163	2493182	2493396	2492062	2492153	2494303	2494335	4666	2	11	12	4	2	1	10	5	19	15	3	5	247	247	1.51498e-12	2.50268e-11	0.333	0.846	0.923	0.4	0.625	0.792	0.095
24150	BCL7B	BCL7B	chr7	-	72954211	72954382	72957877	72957974	72952263	72952343	72966496	72966572	24150	13	10	17	24	14	22	20	8	16	32	22	42	220	247	1.51041e-11	2.22654e-10	0.378	0.445	0.465	0.412	0.29	0.3	0.095
16572	SNX14	SNX14	chr6	-	86259440	86259597	86267693	86267778	86258018	86258094	86275049	86275137	16572	45	31	65	25	25	59	71	26	56	46	42	70	208	247	4.97559e-11	7.00886e-10	0.681	0.596	0.567	0.647	0.424	0.487	0.095
1928	PCK2	PCK2	chr14	+	24568257	24568456	24568766	24568929	24567683	24567887	24569203	24569962	1928	26	21	12	15	29	8	21	33	39	36	25	51	247	247	1.08665e-10	1.47718e-09	0.634	0.42	0.6	0.368	0.569	0.433	0.095
20034	ZCCHC7	ZCCHC7	chr9	+	37127091	37127260	37233683	37233814	37126308	37126939	37302184	37302228	20034	0	1	1	13	0	0	4	0	5	24	0	0	247	247	5.47049e-07	4.93081e-06	0	1	1	0.143	NA	1	0.095
10185	C20orf24	C20orf24	chr20	+	35236292	35236403	35238003	35238161	35236117	35236221	35240412	35240960	10185	8	6	38	63	32	166	20	6	19	267	126	260	234	247	5.64967e-06	4.37841e-05	0.118	0.165	0.195	0.073	0.048	0.072	0.095
8125	EIF2B4	EIF2B4	chr2	-	27590036	27590068	27590612	27590710	27589625	27589803	27590891	27591006	8125	1	0	1	0	0	3	7	0	0	0	0	3	221	155	0.000977179	0.00519452	1	NA	0.189	1	NA	0	0.095
17785	CNTRL	CNTRL	chr9	+	123887998	123888214	123898083	123898260	123886208	123886362	123900822	123900957	17785	5	5	4	34	26	53	0	3	0	56	37	25	247	247	0.00508112	0.022955	0.128	0.161	0.07	0	0.075	0	0.095
11930	LAT	LAT	chr16	+	28997156	28997209	28997455	28997536	28997033	28997061	28997705	28997767	11930	0	1	1	2	0	0	1	0	3	2	0	1	176	204	0.00604401	0.0268126	0	1	1	0.367	NA	0.777	0.095
9657	PRDM4	PRDM4	chr12	-	108133159	108133328	108135997	108136125	108126642	108128299	108136973	108137059	9657	64	27	70	68	46	88	14	35	68	56	59	86	247	247	0.0104533	0.0436192	0.485	0.37	0.443	0.2	0.372	0.442	0.095
18449	ZNF266	ZNF266	chr19	-	9529726	9529843	9529892	9529965	9529180	9529307	9530740	9530894	18449	37	13	40	3	3	4	5	18	32	3	0	13	196	240	1.36204e-27	6.57873e-26	0.938	0.841	0.924	0.671	1	0.751	0.094
20794	FAM188A	FAM188A	chr10	-	15824153	15824225	15828559	15828647	15820174	15821140	15831245	15831318	20794	6	4	15	32	11	23	7	4	11	61	17	36	211	195	1.21804e-24	4.79694e-23	0.148	0.252	0.376	0.096	0.179	0.22	0.094
19691	AP5Z1	AP5Z1	chr7	+	4821198	4821385	4822946	4823138	4820805	4820943	4823319	4823429	19691	21	37	40	0	0	1	58	26	83	9	5	1	247	247	1.96827e-18	5.12303e-17	1	1	0.976	0.866	0.839	0.988	0.094
21242	RAD51	RAD51	chr15	+	41021702	41021832	41022050	41022172	41020908	41021022	41023252	41024356	21242	3	8	14	3	4	9	51	24	97	62	21	93	247	245	2.18786e-11	3.18429e-10	0.498	0.665	0.607	0.449	0.531	0.508	0.094
18963	AEBP2	AEBP2	chr12	+	19667604	19667718	19671020	19671047	19665331	19665399	19671608	19675173	18963	32	9	27	5	2	3	10	17	13	2	4	5	237	150	3.41664e-11	4.89293e-10	0.802	0.74	0.851	0.76	0.729	0.622	0.094
2472	MBTD1	MBTD1	chr17	-	49270788	49270871	49272574	49272722	49270142	49270377	49278952	49279057	2472	6	4	17	6	12	6	7	3	2	11	2	7	247	206	2.43647e-09	2.91145e-08	0.455	0.218	0.703	0.347	0.556	0.192	0.094
16015	TTLL5	TTLL5	chr14	+	76368484	76368567	76408032	76408123	76349027	76349245	76420766	76421425	16015	21	10	22	5	0	1	14	6	20	7	1	1	206	214	9.23939e-09	1.03769e-07	0.814	1	0.958	0.675	0.862	0.954	0.094
10269	TIMM50	TIMM50	chr19	+	39972522	39972673	39973524	39973556	39971051	39971601	39973774	39973796	10269	16	16	31	6	6	17	47	17	42	31	11	24	247	155	1.10136e-07	1.08657e-06	0.626	0.626	0.534	0.488	0.492	0.523	0.094
19059	FAM228B	FAM228B	chr2	+	24357988	24358057	24387067	24387204	24318010	24318099	24390495	24390552	19059	6	2	9	0	1	1	1	3	3	1	0	1	192	247	1.22436e-06	1.04644e-05	1	0.72	0.92	0.563	1	0.794	0.094
14810	EFTUD1	EFTUD1	chr15	-	82443805	82444764	82450053	82450201	82430998	82431183	82456193	82456325	14810	32	22	22	17	11	33	18	11	37	20	19	25	247	247	3.76105e-05	0.000258554	0.653	0.667	0.4	0.474	0.367	0.597	0.094
16236	DERL2	DERL2	chr17	-	5381163	5381319	5382686	5382790	5374570	5378109	5383373	5383464	16236	2	3	1	15	21	27	1	0	0	55	30	40	227	247	3.99463e-05	0.000273441	0.127	0.135	0.039	0.019	0	0	0.094
9586	GSAP	GSAP	chr7	-	77033875	77033932	77035345	77035422	77026662	77026732	77045529	77045717	9586	26	12	20	43	59	57	9	9	2	52	23	24	200	180	0.000169283	0.0010443	0.352	0.155	0.24	0.135	0.26	0.07	0.094
14507	PTPN22	PTPN22	chr1	-	114386950	114387048	114389178	114389325	114381165	114381242	114391161	114391248	14507	5	2	2	3	8	0	0	3	0	2	0	0	247	221	0.000434414	0.0024778	0.599	0.183	1	0	1	NA	0.094
18763	NNT	NNT	chr5	+	43615949	43616167	43619133	43619221	43613009	43613239	43624133	43624222	18763	46	31	61	26	24	25	16	24	76	14	24	49	247	211	6.16606e-15	1.2272e-13	0.602	0.525	0.676	0.494	0.461	0.57	0.093
24694	ACAD10	ACAD10	chr12	+	112159474	112159543	112165765	112165947	112153624	112153766	112167609	112167760	24694	31	15	30	28	11	10	19	27	37	21	26	28	192	247	9.83906e-12	1.48585e-10	0.588	0.637	0.794	0.538	0.572	0.63	0.093
15988	BNIP2	BNIP2	chr15	-	59971790	59971967	59972439	59972507	59970109	59970286	59974606	59974713	15988	35	19	88	71	64	157	47	36	29	216	95	108	191	247	4.46834e-07	4.09335e-06	0.389	0.277	0.42	0.22	0.329	0.258	0.093
17509	BLZF1	BLZF1	chr1	+	169346375	169346473	169347567	169347643	169345777	169346217	169349718	169349847	17509	5	5	12	40	31	43	1	8	0	100	44	78	221	199	6.91739e-05	0.00045615	0.101	0.127	0.201	0.009	0.141	0	0.093
14922	HMCES	HMCES	chr3	+	129007696	129007840	129009521	129009647	128998552	128998758	129017196	129017378	14922	108	48	114	67	44	115	95	85	166	124	100	188	247	247	1.19409e-39	1.13755e-37	0.617	0.522	0.498	0.434	0.459	0.469	0.092
16966	LOC401320	LOC401320	chr7	-	30590933	30591011	30591715	30591795	30587972	30590397	30601081	30601744	16966	25	29	40	7	10	6	19	31	25	8	12	11	203	201	3.37315e-16	7.4111e-15	0.78	0.742	0.868	0.702	0.719	0.692	0.092
16574	SNX14	SNX14	chr6	-	86256833	86256944	86257034	86257115	86253322	86253478	86257223	86257268	16574	26	21	58	1	2	9	40	22	45	10	6	8	204	234	8.31006e-11	1.14845e-09	0.968	0.923	0.881	0.821	0.808	0.866	0.092
15862	PRMT2	PRMT2	chr21	+	48069424	48069651	48078656	48078832	48068369	48068531	48084206	48085036	15862	16	23	17	0	0	3	30	15	20	8	3	1	247	247	4.06221e-10	5.22451e-09	1	1	0.85	0.789	0.833	0.952	0.092
14395	MAP4K1	MAP4K1	chr19	-	39086578	39086641	39086951	39087123	39078279	39078457	39087673	39087777	14395	6	5	6	2	0	0	2	3	7	0	1	2	247	186	0.000641527	0.00354441	0.693	1	1	1	0.693	0.725	0.092
23513	ATG3	ATG3	chr3	-	112269038	112269109	112272126	112272176	112267379	112267487	112277222	112277264	23513	53	55	111	109	96	239	105	50	126	324	151	380	173	194	0.00224958	0.0110674	0.353	0.391	0.342	0.267	0.271	0.271	0.092
6500	NCOR1	NCOR1	chr17	-	16068360	16068475	16075116	16075191	16062073	16062187	16089867	16090001	6500	2	5	7	3	0	1	7	8	3	8	1	2	198	238	0.00284265	0.0136536	0.445	1	0.894	0.513	0.906	0.643	0.092
3076	NLRP1	NLRP1	chr17	-	5418792	5418837	5421065	5421207	5417437	5418393	5424843	5425106	3076	103	73	76	124	70	78	64	51	62	96	75	114	247	168	0.00537378	0.024164	0.361	0.415	0.399	0.312	0.316	0.27	0.092
21151	RCOR3	RCOR3	chr1	+	211469017	211469095	211477424	211477482	211462519	211462738	211486765	211489725	21151	28	25	41	4	0	1	46	34	29	5	9	3	201	181	0.00545129	0.0244942	0.863	1	0.974	0.892	0.773	0.897	0.092
1225	IDH3A	IDH3A	chr15	+	78449914	78449973	78452433	78452548	78447554	78447617	78453922	78454110	1225	6	4	2	42	49	67	0	0	2	86	65	138	182	238	2.4046e-72	1.0935e-69	0.157	0.096	0.038	0	0	0.019	0.091
12514	USP48	USP48	chr1	-	22073559	22073642	22077999	22078108	22062938	22063118	22079019	22079144	12514	182	183	192	153	124	143	168	154	177	221	159	165	232	206	6.05989e-12	9.35055e-11	0.514	0.567	0.544	0.403	0.462	0.488	0.091
24388	TBC1D25	TBC1D25	chrX	+	48403256	48403411	48417284	48417414	48399720	48399830	48417545	48417734	24388	25	22	27	8	1	1	17	21	30	7	4	5	247	247	2.24288e-09	2.69347e-08	0.758	0.957	0.964	0.708	0.84	0.857	0.091
15635	LOC100652768	LOC100652768	chr11	-	117069338	117069504	117070566	117070628	117069034	117069152	117072476	117072630	15635	8	8	5	4	1	0	6	4	9	3	1	3	185	247	0.00257685	0.0125216	0.728	0.914	1	0.728	0.842	0.8	0.091
4868	TSEN15	TSEN15	chr1	+	184039749	184039866	184041290	184041444	184023861	184023997	184041960	184043344	4868	5	2	10	33	15	82	0	0	11	82	47	105	240	247	1.1733e-40	1.20335e-38	0.135	0.121	0.112	0	0	0.097	0.09
9030	MACF1	MACF1	chr1	+	39847624	39847824	39851105	39851601	39845915	39846045	39852858	39854330	9030	24	32	49	57	66	106	11	18	16	55	48	54	247	247	1.52056e-26	6.86304e-25	0.296	0.327	0.316	0.167	0.273	0.229	0.09
705	P2RX7	P2RX7	chr12	+	121603940	121603990	121605290	121605427	121603159	121603240	121613190	121613281	705	2	2	1	28	15	12	0	2	0	49	29	14	173	247	3.02573e-16	6.67212e-15	0.093	0.16	0.106	0	0.09	0	0.09
145	CD28	CD28	chr2	+	204591355	204591421	204594370	204594495	204571197	204571471	204599506	204603636	145	9	5	31	17	11	30	13	19	38	36	42	76	189	247	6.85687e-16	1.46252e-14	0.409	0.373	0.575	0.321	0.372	0.395	0.09
17382	CTC1	CTC1	chr17	-	8132459	8132619	8132619	8132764	8131820	8131947	8133208	8133286	17382	63	31	77	1	0	5	84	56	93	10	14	4	247	247	2.27008e-11	3.29996e-10	0.984	1	0.939	0.894	0.8	0.959	0.09
17383	CTC1	CTC1	chr17	-	8132459	8132619	8132652	8132764	8131820	8131947	8133208	8133286	17383	59	31	71	1	0	5	84	51	93	10	14	4	235	247	1.76656e-10	2.35426e-09	0.984	1	0.937	0.898	0.793	0.961	0.09
21704	B4GALT4	B4GALT4	chr3	-	118942904	118943092	118945655	118945888	118937496	118937619	118948693	118949091	21704	24	22	15	14	26	25	18	6	16	23	10	26	247	247	3.69268e-09	4.34152e-08	0.632	0.458	0.375	0.439	0.375	0.381	0.09
21598	GABPB2	GABPB2	chr1	+	151076037	151076151	151079512	151079698	151070327	151070478	151089867	151089992	21598	46	20	39	65	28	52	38	21	36	99	36	68	237	247	1.26072e-05	9.33514e-05	0.424	0.427	0.439	0.286	0.378	0.356	0.09
11916	PDCD6IP	PDCD6IP	chr3	+	33866731	33866832	33867971	33868072	33863446	33863574	33870344	33870461	11916	2	2	4	22	15	58	0	0	0	45	24	93	224	224	3.59993e-55	7.11192e-53	0.083	0.118	0.065	0	0	0	0.089
20064	SLAMF1	SLAMF1	chr1	-	160589565	160589639	160604402	160604499	160582277	160582370	160606980	160607319	20064	7	5	7	36	20	22	5	8	15	74	62	95	220	197	9.72206e-32	5.85803e-30	0.148	0.183	0.222	0.057	0.104	0.124	0.089
1451	CSGALNACT2	CSGALNACT2	chr10	+	43659313	43659492	43662451	43662546	43654162	43654379	43671398	43671480	1451	0	2	8	47	22	25	1	0	0	33	41	40	247	218	1.04706e-15	2.20019e-14	0	0.074	0.22	0.026	0	0	0.089
2155	ZMYM5	ZMYM5	chr13	-	20412839	20413125	20425487	20425588	20409616	20409829	20425828	20426330	2155	17	20	38	2	1	3	49	21	42	2	6	14	224	247	4.54486e-15	9.12835e-14	0.904	0.957	0.933	0.964	0.794	0.768	0.089
21503	RNF185	RNF185	chr22	+	31578772	31578880	31578954	31579052	31556137	31556289	31583032	31583256	21503	0	1	0	2	0	1	0	2	0	0	2	7	231	221	7.564e-07	6.67304e-06	0	1	0	NA	0.489	0	0.089
13047	SAMD9L	SAMD9L	chr7	-	92774066	92774146	92776195	92776459	92759366	92765304	92777506	92777701	13047	13	21	21	1	0	1	53	31	38	5	6	4	247	203	8.23668e-05	0.000536107	0.914	1	0.945	0.897	0.809	0.886	0.089
23609	NAA60	NAA60	chr16	+	3526221	3526337	3529470	3529600	3507991	3508181	3532501	3532598	23609	43	17	49	78	41	124	51	20	69	173	79	218	239	247	0.00429227	0.0197579	0.363	0.3	0.29	0.234	0.207	0.246	0.089
17772	CNTRL	CNTRL	chr9	+	123920017	123920158	123920260	123920387	123919747	123919878	123921132	123921297	17772	173	97	72	164	81	57	63	49	39	85	61	42	247	247	1.95085e-30	1.09094e-28	0.513	0.545	0.558	0.426	0.445	0.481	0.088
4870	TIGAR	TIGAR	chr12	+	4446204	4446326	4460432	4460543	4440445	4440483	4461425	4469190	4870	2	3	6	15	12	32	3	0	4	21	28	47	245	234	7.13934e-21	2.22892e-19	0.113	0.193	0.152	0.12	0	0.075	0.088
23691	MMD	MMD	chr17	-	53485106	53485181	53488617	53488778	53481127	53481229	53491511	53491593	23691	34	20	16	20	19	18	45	32	61	65	39	64	247	198	4.60858e-20	1.35459e-18	0.577	0.458	0.416	0.357	0.397	0.433	0.088
18035	RAB6A	RAB6A	chr11	-	73429657	73429763	73429829	73429935	73427295	73427407	73431890	73431944	18035	36	29	82	40	69	116	71	33	62	142	84	141	229	229	4.74626e-16	1.02688e-14	0.474	0.296	0.414	0.333	0.282	0.305	0.088
13698	RWDD3	RWDD3	chr1	+	95709766	95710254	95712097	95712213	95699710	95699871	95712311	95712781	13698	13	8	13	24	19	54	16	8	20	87	38	62	247	239	1.19965e-15	2.50771e-14	0.344	0.289	0.189	0.151	0.169	0.238	0.088
14052	TDRD7	TDRD7	chr9	+	100235773	100235908	100237664	100237751	100234574	100234777	100240720	100240855	14052	15	11	13	6	2	7	17	16	19	11	5	13	247	210	1.56409e-05	0.000113856	0.68	0.824	0.612	0.568	0.731	0.554	0.088
11043	IKZF3	IKZF3	chr17	-	37985639	37985741	37988350	37988404	37948925	37949186	38020372	38020441	11043	3	2	10	9	16	47	10	0	6	44	19	40	177	225	2.89875e-05	0.000202157	0.298	0.137	0.213	0.224	0	0.16	0.088
5483	ZFYVE27	ZFYVE27	chr10	+	99502850	99502921	99504485	99504661	99498233	99498431	99508025	99508121	5483	44	30	46	5	0	4	26	28	66	6	5	13	194	247	0.000330308	0.00192996	0.918	1	0.936	0.847	0.877	0.866	0.088
17535	PRMT9	PRMT9	chr4	-	148594788	148595025	148601473	148601622	148594109	148594277	148604949	148605381	17535	9	20	23	13	13	15	20	11	15	28	15	14	247	247	0.00307735	0.0146639	0.409	0.606	0.605	0.417	0.423	0.517	0.088
17108	DDX54	DDX54	chr12	-	113603448	113603522	113603606	113603837	113601871	113602090	113607574	113607709	17108	53	46	135	45	25	75	147	75	119	140	61	115	247	197	0.00886675	0.0377373	0.484	0.595	0.589	0.456	0.495	0.452	0.088
5675	FAM192A	FAM192A	chr16	-	57208531	57208600	57212413	57212444	57207585	57207781	57219732	57219976	5675	259	121	50	70	29	12	42	62	70	23	21	28	154	192	4.88848e-39	4.49703e-37	0.822	0.839	0.839	0.695	0.786	0.757	0.087
13596	SP140	SP140	chr2	+	231155174	231155279	231157360	231157503	231152606	231152681	231158985	231159033	13596	72	48	46	101	57	55	33	35	73	96	46	116	228	247	1.72663e-28	8.77956e-27	0.436	0.477	0.475	0.271	0.452	0.405	0.087
22485	RBM6	RBM6	chr3	+	50036872	50036946	50084148	50084266	50000008	50000118	50085677	50085752	22485	46	28	62	2	0	1	18	29	59	7	2	1	197	241	1.52702e-26	6.87927e-25	0.966	1	0.987	0.759	0.947	0.986	0.087
9553	TRAF6	TRAF6	chr11	-	36520039	36520182	36522769	36523087	36518657	36518816	36531597	36531863	9553	30	29	26	61	43	46	15	28	22	61	45	65	247	247	8.27876e-22	2.77517e-20	0.33	0.403	0.361	0.197	0.384	0.253	0.087
21012	CDK5RAP1	CDK5RAP1	chr20	-	31979947	31980048	31981837	31981872	31975128	31975339	31982818	31982922	21012	9	13	18	45	26	53	7	8	23	86	24	85	158	224	4.48828e-12	7.01989e-11	0.221	0.415	0.325	0.103	0.321	0.277	0.087
2265	QTRTD1	QTRTD1	chr3	+	113785074	113785130	113786833	113786910	113784083	113784304	113789472	113789685	2265	23	15	29	5	6	8	45	20	16	19	11	7	179	200	1.11988e-11	1.6796e-10	0.837	0.736	0.802	0.726	0.67	0.719	0.087
17257	WDR11	WDR11	chr10	+	122626080	122626276	122626577	122626681	122625141	122625256	122630681	122630858	17257	22	30	46	23	28	27	30	14	25	29	17	35	247	227	3.63171e-11	5.19166e-10	0.468	0.496	0.61	0.487	0.431	0.396	0.087
9015	RPRD1A	RPRD1A	chr18	-	33613670	33613764	33620769	33620828	33610953	33611060	33647216	33647557	9015	10	1	13	42	16	63	3	0	3	32	30	25	182	217	1.33598e-10	1.79486e-09	0.221	0.069	0.197	0.101	0	0.125	0.087
15971	SAP130	SAP130	chr2	-	128767842	128767967	128770603	128770728	128757880	128758028	128772376	128772488	15971	115	60	56	69	37	38	10	35	67	14	26	47	247	247	1.07314e-09	1.32708e-08	0.625	0.619	0.596	0.417	0.574	0.588	0.087
8499	EDC3	EDC3	chr15	-	74969281	74969363	74979431	74979520	74967301	74967483	74988220	74988386	8499	15	6	21	6	6	6	7	6	27	6	10	6	212	205	0.000790102	0.00427549	0.707	0.492	0.772	0.53	0.367	0.813	0.087
24004	PI4KA	PI4KA	chr22	-	21081517	21081685	21082061	21082152	21080775	21080829	21083600	21083794	24004	19	22	26	12	15	11	22	12	38	14	18	22	214	247	0.00324845	0.0154001	0.646	0.629	0.732	0.645	0.435	0.666	0.087
20213	ZBP1	ZBP1	chr20	-	56186782	56186947	56186947	56187140	56185204	56185423	56188218	56188383	20213	7	3	10	38	18	44	0	4	12	54	40	76	247	247	7.20903e-28	3.53874e-26	0.156	0.143	0.185	0	0.091	0.136	0.086
13389	GCC2	GCC2	chr2	+	109085755	109085788	109086106	109088572	109085435	109085540	109089282	109089355	13389	16	14	29	142	142	280	13	9	4	318	195	152	156	247	9.40903e-05	0.00060603	0.151	0.135	0.141	0.061	0.068	0.04	0.086
15506	XRRA1	XRRA1	chr11	-	74632258	74632392	74641344	74641417	74618189	74618318	74644845	74644917	15506	46	22	14	98	49	16	23	15	8	40	36	33	196	247	0.000162577	0.00100757	0.372	0.361	0.524	0.42	0.344	0.234	0.086
14834	KIZ	KIZ	chr20	+	21117030	21117193	21126205	21126295	21112737	21112800	21142511	21143148	14834	17	12	41	27	18	54	36	14	14	84	22	40	247	213	0.00785278	0.0338946	0.352	0.365	0.396	0.27	0.354	0.232	0.086
4154	EXOC7	EXOC7	chr17	-	74085755	74085843	74087223	74087353	74085255	74085401	74090494	74090662	4154	1	1	11	8	1	1	1	5	14	9	4	8	247	211	0.00998586	0.0418937	0.096	0.461	0.904	0.087	0.516	0.599	0.086
22286	NIPA2	NIPA2	chr15	-	23026021	23026119	23033893	23034006	23021197	23021429	23034146	23034427	22286	0	2	4	3	0	7	0	4	1	0	2	11	236	221	2.99898e-06	2.42799e-05	0	1	0.349	NA	0.652	0.078	0.085
1655	FCGR2A	FCGR2A	chr1	+	161480623	161480746	161483709	161483722	161479609	161479864	161487764	161489360	1655	0	1	6	0	0	4	0	3	7	0	1	2	246	136	0.000108091	0.000689207	NA	1	0.453	NA	0.624	0.659	0.085
6249	RPAIN	RPAIN	chr17	+	5329295	5329402	5329555	5329619	5326088	5326149	5335861	5336340	6249	7	6	9	6	8	7	13	11	7	16	10	17	230	187	0.00123574	0.00642587	0.487	0.379	0.511	0.398	0.472	0.251	0.085
13844	ECHDC2	ECHDC2	chr1	-	53371001	53371108	53372190	53372280	53370705	53370762	53373539	53373626	13844	38	13	19	6	0	2	15	17	28	9	1	2	213	230	0.00129473	0.00671087	0.872	1	0.911	0.643	0.948	0.938	0.085
729	NMRK1	NMRK1	chr9	-	77701517	77701612	77702566	77702784	77698002	77698066	77702923	77703133	729	2	2	1	3	2	1	10	1	0	3	2	4	247	218	0.00191059	0.00953987	0.37	0.469	0.469	0.746	0.306	0	0.085
17753	AP5M1	AP5M1	chr14	+	57740961	57741607	57748806	57748946	57735605	57736106	57749651	57749737	17753	62	63	87	49	37	71	102	45	64	101	44	70	247	247	0.00281069	0.0135223	0.559	0.63	0.551	0.502	0.506	0.478	0.085
2348	TRABD2A	TRABD2A	chr2	-	85070693	85070764	85080437	85080534	85068984	85069131	85097348	85097909	2348	0	2	7	2	0	2	0	2	0	0	0	1	220	194	0.00308166	0.0146816	0	1	0.755	NA	1	0	0.085
16409	CCND3	CCND3	chr6	-	41904972	41905132	41908107	41908323	41902670	41903845	42016238	42016632	16409	60	60	115	82	73	140	63	36	44	120	63	77	247	247	1.31748e-32	8.18402e-31	0.423	0.451	0.451	0.344	0.364	0.364	0.084
5377	PRSS21	PRSS21	chr16	+	2868677	2868970	2870955	2871110	2867801	2867967	2871366	2871723	5377	26	10	4	13	2	2	61	15	2	52	25	0	247	247	2.14819e-29	1.14043e-27	0.667	0.833	0.667	0.54	0.375	1	0.084
16110	ZDHHC20	ZDHHC20	chr13	-	21995199	21995303	21999790	21999817	21987790	21987911	22033192	22033509	16110	4	4	5	30	22	30	4	1	3	27	28	41	150	227	1.18856e-10	1.60845e-09	0.168	0.216	0.201	0.183	0.051	0.1	0.084
3541	ZNF638	ZNF638	chr2	+	71653589	71654544	71655676	71655781	71651779	71651845	71658456	71658558	3541	182	105	88	31	22	38	77	80	62	55	23	18	247	228	3.02354e-08	3.1962e-07	0.844	0.815	0.681	0.564	0.763	0.761	0.084
21916	GALT	GALT	chr9	+	34648044	34648168	34648330	34648515	34647117	34647255	34648758	34648891	21916	11	13	17	2	3	2	0	13	12	0	2	6	247	247	1.10255e-06	9.46695e-06	0.846	0.813	0.895	NA	0.867	0.667	0.084
10689	METTL10	METTL10	chr10	-	126477611	126477726	126478841	126478907	126463243	126463351	126480292	126480510	10689	2	2	7	6	4	18	4	5	6	22	13	23	189	238	2.62664e-06	2.14673e-05	0.296	0.386	0.329	0.186	0.326	0.247	0.084
13354	PAPOLG	PAPOLG	chr2	+	61021844	61021910	61022098	61022155	61021105	61021326	61024196	61029221	13354	33	25	51	21	12	14	32	20	31	22	16	15	189	180	2.91135e-06	2.3634e-05	0.599	0.665	0.776	0.581	0.543	0.663	0.084
11801	TMEM222	TMEM222	chr1	+	27657475	27657628	27657731	27657890	27657210	27657295	27658560	27658592	11801	33	21	35	0	1	4	15	28	52	8	1	1	247	247	1.36222e-05	0.000100343	1	0.955	0.897	0.652	0.966	0.981	0.084
2016	GSDMB	GSDMB	chr17	-	38063213	38063240	38064428	38064467	38062363	38062524	38065210	38065295	2016	8	5	8	37	27	30	7	2	2	41	20	49	162	150	3.9126e-05	0.000268359	0.167	0.146	0.198	0.137	0.085	0.036	0.084
18161	CTSC	CTSC	chr11	-	88061279	88061364	88068104	88068250	88053980	88059611	88070668	88070941	18161	51	49	141	35	21	57	298	93	265	220	83	136	247	208	0.000152831	0.000951815	0.551	0.663	0.676	0.533	0.485	0.621	0.084
5580	RANGAP1	RANGAP1	chr22	-	41657449	41657584	41660667	41660847	41653951	41654110	41664100	41664160	5580	70	29	92	76	21	82	92	56	122	121	62	162	247	247	0.00325822	0.0154343	0.479	0.58	0.529	0.432	0.475	0.43	0.084
4439	ATE1	ATE1	chr10	-	123629520	123629553	123659380	123659509	123600596	123600778	123661905	123662135	4439	15	9	21	35	21	54	10	9	14	59	34	59	247	156	0.00655296	0.028819	0.213	0.213	0.197	0.097	0.143	0.13	0.084
24201	PAPSS1	PAPSS1	chr4	-	108575850	108576056	108576123	108576192	108574646	108574782	108578051	108578163	24201	3	3	5	47	21	100	1	0	4	123	83	157	192	247	2.33278e-53	4.13417e-51	0.076	0.155	0.06	0.01	0	0.032	0.083
16671	PMS1	PMS1	chr2	+	190708689	190708806	190717380	190717503	190682742	190682906	190718664	190718808	16671	43	44	61	52	33	47	34	44	31	64	39	36	240	246	3.12667e-21	9.94181e-20	0.459	0.577	0.571	0.353	0.536	0.469	0.083
13723	POC1B	POC1B	chr12	-	89865944	89866052	89885712	89885892	89865390	89865506	89918896	89918981	13723	7	7	11	17	17	43	15	17	7	47	70	71	247	231	6.0142e-17	1.4046e-15	0.278	0.278	0.193	0.23	0.185	0.084	0.083
7520	SPIN1	SPIN1	chr9	+	91030521	91030614	91033692	91033866	91003296	91003453	91041296	91041506	7520	3	4	4	17	11	14	3	5	5	32	22	31	216	247	2.31403e-11	3.36183e-10	0.168	0.294	0.246	0.097	0.206	0.156	0.083
22911	SPATS2	SPATS2	chr12	+	49888523	49888785	49890615	49890792	49884464	49884514	49893852	49893988	22911	4	1	9	1	5	14	2	3	5	1	11	17	247	247	8.54955e-10	1.06823e-08	0.8	0.167	0.391	0.667	0.214	0.227	0.083
13935	COPE	COPE	chr19	-	19011191	19011258	19014076	19014145	19010681	19010756	19015579	19015661	13935	0	4	0	16	12	20	0	0	0	62	15	32	192	190	2.34813e-07	2.21852e-06	0	0.248	0	0	0	0	0.083
7888	SMC5	SMC5	chr9	+	72893406	72893541	72895674	72895814	72882838	72882891	72897337	72897499	7888	1	0	1	1	0	2	3	0	0	0	2	1	247	247	6.72818e-07	5.98607e-06	0.5	NA	0.333	1	0	0	0.083
11466	RNF8	RNF8	chr6	+	37339256	37339350	37342395	37342485	37336259	37336994	37344701	37344809	11466	5	3	6	21	12	21	0	2	7	17	12	25	217	213	2.38253e-05	0.000168299	0.189	0.197	0.219	0	0.141	0.216	0.083
1329	DYM	DYM	chr18	-	46808366	46808545	46812803	46812983	46798547	46798673	46858233	46858376	1329	8	5	7	50	43	135	0	2	2	88	78	119	247	247	4.52755e-05	0.000307302	0.138	0.104	0.049	0	0.025	0.017	0.083
22099	LPIN2	LPIN2	chr18	-	2922044	2922197	2923772	2923859	2921530	2921645	2924395	2924544	22099	28	12	20	47	32	25	4	8	38	11	30	63	210	247	5.784e-05	0.000385952	0.412	0.306	0.485	0.3	0.239	0.415	0.083
619	MMS19	MMS19	chr10	-	99228722	99228883	99229274	99229305	99228008	99228163	99229402	99229480	619	7	3	2	38	25	46	6	0	2	54	28	55	154	247	0.00263415	0.012764	0.228	0.161	0.065	0.151	0	0.055	0.083
5671	FAM192A	FAM192A	chr16	-	57208352	57208600	57209450	57209480	57207585	57207781	57219732	57219976	5671	46	9	15	3	2	2	9	15	13	8	1	2	153	247	8.48647e-27	3.89602e-25	0.961	0.879	0.924	0.645	0.96	0.913	0.082
9383	MGEA5	MGEA5	chr10	-	103560019	103560157	103563491	103563776	103558598	103559212	103567486	103567658	9383	71	52	28	1	0	0	17	23	14	6	0	0	247	247	1.67332e-24	6.47358e-23	0.986	1	1	0.739	1	1	0.082
2264	QTRTD1	QTRTD1	chr3	+	113775845	113775953	113784083	113784304	113775581	113775711	113785074	113785130	2264	5	4	2	25	17	34	3	0	3	59	23	20	231	247	1.25742e-16	2.8672e-15	0.176	0.201	0.059	0.052	0	0.138	0.082
12305	RPTOR	RPTOR	chr17	+	78681640	78681799	78704359	78704506	78617527	78617610	78727809	78727985	12305	6	10	20	26	21	26	5	4	11	28	13	24	247	247	1.48669e-11	2.19426e-10	0.188	0.323	0.435	0.152	0.235	0.314	0.082
3837	AOAH	AOAH	chr7	-	36554077	36554282	36560541	36560662	36552548	36552986	36561644	36561721	3837	6	4	10	24	10	30	7	2	8	26	15	42	244	247	1.06932e-08	1.19208e-07	0.202	0.288	0.252	0.214	0.119	0.162	0.082
17272	RBM17	RBM17	chr10	+	6154172	6154324	6156011	6156110	6151948	6152090	6157201	6157274	17272	284	185	136	180	71	104	178	170	131	171	116	105	247	222	4.85865e-07	4.42586e-06	0.586	0.701	0.54	0.483	0.568	0.529	0.082
5840	CD96	CD96	chr3	+	111316966	111317057	111325546	111325643	111286369	111286494	111342600	111342669	5840	5	8	18	2	1	3	11	14	20	10	4	2	214	220	2.53234e-05	0.000177897	0.72	0.892	0.86	0.531	0.783	0.911	0.082
6962	TMEM14B	TMEM14B	chr6	+	10751369	10751467	10755374	10755458	10749854	10749931	10756699	10757214	6962	0	1	1	2	1	14	2	1	1	15	6	16	221	207	0.00194231	0.00968422	0	0.484	0.063	0.111	0.135	0.055	0.082
19500	EWSR1	EWSR1	chr22	+	29684975	29685051	29686401	29686582	29682927	29683123	29688125	29688158	19500	2	2	4	1	4	5	4	1	3	11	1	4	199	247	0.00279649	0.013464	0.713	0.383	0.498	0.311	0.554	0.482	0.082
23521	ZNF451	ZNF451	chr6	+	57018658	57018845	57023317	57023472	57017018	57017149	57025881	57025950	23521	67	30	52	20	8	4	8	15	37	5	8	1	247	247	0.00401976	0.0186603	0.77	0.789	0.929	0.615	0.652	0.974	0.082
16881	CMC2	CMC2	chr16	-	81012138	81012312	81014374	81014484	81009698	81010076	81015410	81015482	16881	29	23	34	2	3	0	72	20	79	6	10	2	233	247	0.00528596	0.0238091	0.939	0.89	1	0.927	0.68	0.977	0.082
20215	THADA	THADA	chr2	-	43655238	43655370	43712372	43712464	43625109	43625278	43725971	43726094	20215	19	12	17	20	12	21	9	12	27	22	17	28	215	247	0.0082999	0.0356141	0.522	0.535	0.482	0.32	0.448	0.526	0.082
15369	PPP1R12A	PPP1R12A	chr12	-	80199371	80199548	80199945	80200077	80192273	80192364	80201005	80201110	15369	165	103	179	41	30	58	233	130	119	106	59	48	247	247	3.2521e-38	2.75993e-36	0.801	0.774	0.755	0.687	0.688	0.713	0.081
1447	CSGALNACT2	CSGALNACT2	chr10	+	43655941	43656043	43659313	43659492	43650344	43651258	43662451	43662546	1447	1	3	6	39	21	36	0	1	1	51	22	38	225	247	7.64679e-23	2.71034e-21	0.027	0.136	0.155	0	0.048	0.028	0.081
22486	RBM6	RBM6	chr3	+	50036872	50036946	50070929	50070978	50000008	50000118	50085677	50085752	22486	46	28	62	0	0	1	18	29	59	5	0	1	197	172	3.48956e-19	9.65617e-18	1	1	0.982	0.759	1	0.981	0.081
5092	GALNT7	GALNT7	chr4	+	174219009	174219128	174219265	174219448	174216546	174216677	174223197	174223315	5092	11	5	7	33	22	31	2	2	6	27	15	25	242	247	9.54228e-10	1.18673e-08	0.254	0.188	0.187	0.07	0.12	0.197	0.081
20567	BPTF	BPTF	chr17	+	65871671	65871860	65882243	65882432	65870932	65871136	65887959	65888150	20567	10	26	23	40	23	34	34	13	10	64	33	28	247	247	5.70465e-08	5.84332e-07	0.2	0.531	0.404	0.347	0.283	0.263	0.081
382	CCDC66	CCDC66	chr3	+	56649155	56649300	56649949	56650081	56647616	56647778	56651139	56651633	382	25	12	21	18	12	16	10	12	6	13	9	9	247	247	1.80435e-07	1.72642e-06	0.581	0.5	0.568	0.435	0.571	0.4	0.081
11914	PDCD6IP	PDCD6IP	chr3	+	33866678	33866832	33867971	33868072	33863446	33863574	33870344	33870461	11914	88	46	199	22	15	58	98	71	183	45	24	93	247	224	0.002624	0.0127251	0.784	0.736	0.757	0.664	0.728	0.641	0.081
954	NDUFB6	NDUFB6	chr9	-	32558907	32558952	32570957	32571050	32553523	32553942	32572878	32573182	954	18	31	64	14	15	47	88	43	92	90	34	84	216	168	0.00346433	0.0163113	0.5	0.616	0.514	0.432	0.496	0.46	0.081
10481	PTPRA	PTPRA	chr20	+	2944917	2944996	2955860	2955887	2928627	2928670	2967410	2967495	10481	12	16	12	1	1	0	18	12	8	1	1	2	202	150	0.00698609	0.0305477	0.899	0.922	1	0.93	0.899	0.748	0.081
1642	APEX2	APEX2	chrX	+	55027978	55028062	55029394	55029537	55026755	55027012	55030231	55030301	1642	19	28	30	0	0	0	41	19	43	8	2	1	207	247	3.16899e-23	1.14169e-21	1	1	1	0.859	0.919	0.981	0.08
9746	PBRM1	PBRM1	chr3	-	52715710	52715836	52716107	52716249	52713589	52713739	52719764	52719866	9746	7	2	16	0	1	1	7	4	2	3	0	1	247	247	3.85901e-12	6.08704e-11	1	0.667	0.941	0.7	1	0.667	0.08
23677	APBB3	APBB3	chr5	-	139939897	139940089	139940223	139940339	139937852	139938406	139940602	139940686	23677	56	23	48	35	24	42	22	31	53	20	46	59	239	247	7.75446e-07	6.83107e-06	0.623	0.498	0.542	0.532	0.411	0.481	0.08
21971	ABI2	ABI2	chr2	+	204259422	204259569	204260378	204260503	204255768	204255866	204267298	204267457	21971	12	10	27	22	10	33	28	10	11	26	29	27	247	247	6.08459e-06	4.69283e-05	0.353	0.5	0.45	0.519	0.256	0.289	0.08
4109	NSUN2	NSUN2	chr5	-	6625676	6625782	6631985	6632090	6623326	6623398	6632711	6632869	4109	31	34	55	21	21	45	34	32	65	31	35	59	228	229	7.10627e-05	0.000467984	0.597	0.619	0.551	0.524	0.479	0.525	0.08
7581	CMC1	CMC1	chr3	+	28338584	28338652	28339759	28339841	28335924	28336020	28357823	28357914	7581	3	0	1	5	7	16	3	1	0	18	16	14	191	205	7.29015e-05	0.00047955	0.392	0	0.063	0.152	0.063	0	0.08
18521	DGUOK	DGUOK	chr2	+	74173845	74174015	74184251	74184367	74153952	74154179	74185272	74185372	18521	45	59	77	63	52	94	85	45	94	135	64	168	247	239	0.000879543	0.00471398	0.409	0.523	0.442	0.379	0.405	0.351	0.08
10361	FANCD2	FANCD2	chr3	+	10091057	10091189	10094070	10094181	10089600	10089735	10101977	10102087	10361	82	77	65	63	52	55	24	55	125	34	63	89	247	234	0.000917704	0.00489564	0.552	0.584	0.528	0.401	0.453	0.571	0.08
20009	UBR5	UBR5	chr8	-	103282266	103282411	103283361	103283473	103281205	103281336	103284756	103285000	20009	30	20	27	35	22	30	9	9	14	23	15	13	235	247	0.00198725	0.00988987	0.474	0.489	0.486	0.291	0.387	0.531	0.08
19589	PEF1	PEF1	chr1	-	32098759	32098915	32100822	32101123	32098095	32098239	32110441	32110838	19589	4	4	16	42	31	64	3	1	8	83	24	81	247	247	6.00612e-42	6.5502e-40	0.087	0.114	0.2	0.035	0.04	0.09	0.079
15370	PPP1R12A	PPP1R12A	chr12	-	80199371	80199548	80199945	80200132	80192273	80192364	80201005	80201110	15370	152	88	154	41	30	58	204	121	109	106	59	48	247	247	2.09751e-40	2.10643e-38	0.788	0.746	0.726	0.658	0.672	0.694	0.079
22671	PPOX	PPOX	chr1	+	161140198	161140251	161140279	161140309	161139586	161139814	161140409	161140559	22671	222	180	102	168	123	63	127	117	138	106	104	154	176	153	3.24284e-24	1.23085e-22	0.535	0.56	0.585	0.51	0.494	0.438	0.079
14949	WDR26	WDR26	chr1	-	224585798	224585928	224586216	224586295	224581529	224581715	224586590	224586736	14949	74	47	48	117	66	61	45	32	31	69	59	84	202	247	2.6752e-20	8.09005e-19	0.436	0.465	0.49	0.444	0.399	0.311	0.079
9552	TRAF6	TRAF6	chr11	-	36520039	36520190	36522769	36523087	36518657	36518816	36531597	36531863	9552	30	29	26	61	45	47	15	28	22	59	45	65	247	247	1.06311e-18	2.84366e-17	0.33	0.392	0.356	0.203	0.384	0.253	0.079
19880	LDLR	LDLR	chr19	+	11233849	11234020	11238683	11238761	11231045	11231198	11240188	11240346	19880	23	28	45	22	22	24	38	17	75	45	19	59	247	201	3.17175e-12	5.06261e-11	0.46	0.509	0.604	0.407	0.421	0.508	0.079
23511	SLC9A8	SLC9A8	chr20	+	48461572	48461656	48466115	48466217	48456077	48456136	48471974	48472118	23511	5	1	14	7	5	5	6	3	16	8	17	16	207	225	6.29843e-08	6.42424e-07	0.437	0.179	0.753	0.449	0.161	0.521	0.079
180	MPHOSPH9	MPHOSPH9	chr12	-	123699290	123699381	123702922	123703046	123694602	123694709	123705918	123706442	180	43	21	93	13	17	38	38	47	52	26	24	43	247	214	3.93044e-07	3.61985e-06	0.741	0.517	0.68	0.559	0.629	0.512	0.079
9294	GAMT	GAMT	chr19	-	1399522	1399586	1399791	1399937	1399126	1399194	1401294	1401569	9294	8	12	20	6	10	19	31	19	39	41	29	31	247	187	5.48625e-07	4.94316e-06	0.502	0.476	0.443	0.364	0.332	0.488	0.079
2135	PPP2R5C	PPP2R5C	chr14	+	102285312	102285422	102290350	102290527	102276139	102276373	102323022	102323222	2135	9	7	10	6	2	6	6	4	7	8	1	6	233	247	7.9232e-07	6.97207e-06	0.614	0.788	0.639	0.443	0.809	0.553	0.079
15384	RBL2	RBL2	chr16	+	53480953	53481018	53485614	53485743	53476569	53476770	53487363	53487524	15384	280	220	341	397	263	552	182	151	308	269	380	605	188	247	0.000142426	0.000892319	0.481	0.524	0.448	0.471	0.343	0.401	0.079
16900	TMEM209	TMEM209	chr7	-	129818241	129818367	129821462	129821559	129815351	129815449	129824023	129824095	16900	62	80	77	52	62	70	46	37	96	79	48	66	220	247	0.00326043	0.0154417	0.572	0.592	0.553	0.395	0.464	0.62	0.079
15084	FGFR1OP	FGFR1OP	chr6	+	167424300	167424381	167435896	167436123	167417751	167417889	167438269	167438382	15084	14	9	27	14	10	17	47	17	42	59	23	45	204	247	5.79703e-13	9.87421e-12	0.548	0.521	0.658	0.491	0.472	0.531	0.078
19998	UNG	UNG	chr12	+	109539706	109539821	109540643	109540732	109536993	109537089	109541237	109541416	19998	37	33	70	35	27	58	85	27	94	114	33	95	238	212	6.77179e-13	1.14616e-11	0.485	0.521	0.518	0.399	0.422	0.468	0.078
20211	ZBP1	ZBP1	chr20	-	56186782	56186947	56186947	56187122	56185204	56185423	56188218	56188383	20211	7	3	10	38	18	44	3	4	9	54	40	76	247	247	1.24532e-12	2.06998e-11	0.156	0.143	0.185	0.053	0.091	0.106	0.078
23164	GNB5	GNB5	chr15	-	52418144	52418241	52420392	52420441	52416669	52416836	52425574	52425666	23164	15	20	36	54	50	140	38	12	44	150	97	186	172	220	6.94012e-11	9.68627e-10	0.262	0.338	0.247	0.245	0.137	0.232	0.078
16466	WDR44	WDR44	chrX	+	117512381	117512415	117521302	117521377	117480035	117480543	117526594	117527234	16466	14	17	16	12	21	21	22	11	13	44	20	13	157	198	2.17529e-07	2.06089e-06	0.595	0.505	0.49	0.387	0.41	0.558	0.078
2944	TRMT2B	TRMT2B	chrX	-	100297221	100297301	100306239	100306355	100296305	100296360	100306632	100306722	2944	4	1	3	12	7	15	0	1	3	9	5	24	239	203	2.23229e-07	2.11239e-06	0.221	0.108	0.145	0	0.145	0.096	0.078
230	EIF2AK4	EIF2AK4	chr15	+	40308702	40308873	40309308	40309443	40303481	40303547	40311293	40311401	230	12	3	3	13	6	13	4	2	8	15	7	16	247	247	3.42853e-06	2.74807e-05	0.48	0.333	0.188	0.211	0.222	0.333	0.078
24910	PTDSS1	PTDSS1	chr8	+	97332473	97332573	97342440	97342509	97321784	97321850	97343253	97343323	24910	53	20	125	15	17	61	129	48	130	104	32	81	223	192	3.80518e-06	3.03483e-05	0.753	0.503	0.638	0.516	0.564	0.58	0.078
10845	CD3D	CD3D	chr11	-	118211588	118211646	118212246	118212457	118211089	118211308	118213267	118213459	10845	3	1	8	12	8	20	0	0	7	12	10	17	247	181	2.29898e-05	0.000162827	0.155	0.084	0.227	0	0	0.232	0.078
16299	TMEM2	TMEM2	chr9	-	74340496	74340625	74344760	74344830	74337342	74337431	74344963	74345169	16299	128	84	132	147	111	124	32	40	38	57	62	50	193	247	0.000350461	0.00202872	0.527	0.492	0.577	0.418	0.452	0.493	0.078
21592	DHRS7B	DHRS7B	chr17	+	21087683	21087776	21092023	21092168	21086906	21087123	21094260	21095285	21592	15	9	8	1	1	1	20	12	32	6	2	6	216	247	0.00409867	0.0189827	0.945	0.911	0.901	0.792	0.873	0.859	0.078
22565	FGR	FGR	chr1	-	27948069	27948168	27950201	27950440	27943703	27943807	27951599	27951662	22565	627	371	485	587	375	557	338	87	197	499	130	251	247	222	1.17324e-54	2.19204e-52	0.49	0.471	0.439	0.378	0.376	0.414	0.077
15372	PPP1R12A	PPP1R12A	chr12	-	80199371	80199548	80199945	80200071	80192273	80192364	80201005	80201110	15372	150	87	154	41	30	58	204	121	109	106	59	48	247	247	7.16647e-39	6.44501e-37	0.785	0.744	0.726	0.658	0.672	0.694	0.077
9419	MGEA5	MGEA5	chr10	-	103553442	103553501	103555591	103555728	103552595	103552700	103557736	103557911	9419	69	9	5	11	10	2	13	7	9	0	12	13	247	182	9.10908e-31	5.23978e-29	0.822	0.399	0.648	1	0.301	0.338	0.077
15797	TTC14	TTC14	chr3	+	180322265	180322395	180322639	180322795	180322012	180322097	180323553	180323625	15797	101	101	159	101	81	103	143	93	61	122	95	93	247	247	6.55426e-27	3.03207e-25	0.5	0.555	0.607	0.54	0.495	0.396	0.077
22562	FGR	FGR	chr1	-	27948069	27948168	27949552	27949655	27943703	27943807	27950201	27950440	22562	424	281	390	592	378	558	265	65	133	502	130	253	226	222	3.20208e-20	9.57526e-19	0.413	0.422	0.407	0.341	0.329	0.341	0.077
3249	IKBKAP	IKBKAP	chr9	-	111640274	111640388	111640406	111640429	111637174	111637250	111640902	111641030	3249	23	26	45	22	12	25	31	20	38	39	16	28	146	237	8.74696e-17	2.01548e-15	0.629	0.779	0.745	0.563	0.67	0.688	0.077
7447	SLC38A10	SLC38A10	chr17	-	79258649	79258695	79263490	79263608	79257208	79257302	79268622	79269139	7447	38	37	64	19	21	41	69	29	60	64	21	41	241	169	1.42562e-15	2.96465e-14	0.584	0.553	0.523	0.431	0.492	0.506	0.077
19574	MTCH2	MTCH2	chr11	-	47644252	47644328	47647225	47647293	47638857	47640471	47648631	47648679	19574	51	37	104	34	43	139	170	51	217	267	76	245	191	199	1.92782e-14	3.68181e-13	0.61	0.473	0.438	0.399	0.411	0.48	0.077
15650	SETDB2	SETDB2	chr13	+	50056872	50057098	50057599	50057699	50054354	50054471	50059765	50059859	15650	7	1	6	17	20	19	0	4	2	16	12	23	247	223	1.3263e-09	1.62514e-08	0.271	0.043	0.222	0	0.231	0.073	0.077
20708	CPSF7	CPSF7	chr11	-	61188525	61188602	61188663	61188729	61187941	61188045	61188861	61189080	20708	14	6	7	17	6	11	4	8	18	7	14	29	189	200	8.57686e-05	0.000556296	0.466	0.514	0.402	0.377	0.377	0.396	0.077
2353	NUMA1	NUMA1	chr11	-	71760464	71760585	71779124	71779277	71746947	71747021	71780887	71780957	2353	0	1	1	0	1	2	10	0	3	7	5	4	247	244	0.000539714	0.00301814	NA	0.497	0.331	0.585	0	0.426	0.077
23060	STK4	STK4	chr20	+	43601967	43602074	43603888	43604051	43600718	43600799	43607083	43607212	23060	6	0	12	25	26	40	0	5	1	40	22	42	230	247	2.39673e-33	1.53225e-31	0.205	0	0.244	0	0.196	0.025	0.076
3849	ABHD3	ABHD3	chr18	-	19244078	19244191	19262133	19262158	19239130	19239304	19263880	19263926	3849	4	5	3	90	39	144	2	1	3	270	172	242	148	236	1.05818e-30	6.04365e-29	0.066	0.17	0.032	0.012	0.009	0.019	0.076
19999	UNG	UNG	chr12	+	109539706	109539804	109540643	109540732	109536993	109537089	109541237	109541416	19999	37	32	70	35	27	58	85	27	95	114	33	96	221	212	4.20393e-19	1.1593e-17	0.503	0.532	0.537	0.417	0.44	0.487	0.076
4258	PXK	PXK	chr3	+	58351600	58351651	58355157	58355205	58318616	58318817	58368240	58368427	4258	45	31	67	32	24	51	65	37	63	60	42	63	174	171	3.85211e-10	4.97288e-09	0.58	0.559	0.564	0.516	0.464	0.496	0.076
3366	CHI3L2	CHI3L2	chr1	+	111781371	111781554	111783948	111784065	111778645	111778775	111784848	111784988	3366	50	40	141	39	24	85	61	31	96	58	29	77	247	240	8.10884e-09	9.17987e-08	0.555	0.618	0.617	0.505	0.509	0.548	0.076
4424	MFSD8	MFSD8	chr4	-	128842678	128842926	128863199	128863313	128838959	128841991	128864906	128865147	4424	23	20	38	28	15	25	40	15	22	24	23	36	237	247	9.61832e-08	9.58729e-07	0.461	0.582	0.613	0.635	0.405	0.389	0.076
12372	EIF4G3	EIF4G3	chr1	-	21307540	21307720	21329205	21329301	21306826	21306941	21377358	21377487	12372	79	62	26	111	72	48	7	24	10	18	30	25	219	247	1.87309e-07	1.78864e-06	0.445	0.493	0.379	0.305	0.474	0.311	0.076
19778	ABCD4	ABCD4	chr14	-	74761850	74761901	74762556	74762682	74759856	74759951	74763035	74763152	19778	22	25	54	24	10	41	38	35	76	45	28	68	247	174	7.58322e-06	5.76928e-05	0.392	0.638	0.481	0.373	0.468	0.441	0.076
944	JAKMIP2	JAKMIP2	chr5	-	147012242	147012322	147015784	147015847	147010975	147011074	147016527	147016611	944	25	19	39	33	11	47	60	22	34	73	42	35	186	203	1.38312e-05	0.000101696	0.453	0.653	0.475	0.473	0.364	0.515	0.076
5003	TBCD	TBCD	chr17	+	80772715	80772810	80828099	80828256	80767583	80767658	80842020	80842078	5003	10	9	24	41	21	48	17	17	25	63	46	160	218	247	0.000196234	0.00119798	0.217	0.327	0.362	0.234	0.295	0.15	0.076
23107	HEATR6	HEATR6	chr17	-	58151106	58151247	58151383	58151520	58150524	58150640	58153490	58153598	23107	3	0	12	21	27	40	0	3	3	68	30	75	247	247	0.000261436	0.00155969	0.125	0	0.231	0	0.091	0.038	0.076
10665	IL10RB	IL10RB	chr21	+	34648900	34649058	34652056	34652223	34640698	34640822	34655398	34655546	10665	78	56	104	95	70	128	188	91	227	308	204	304	247	247	0.0022271	0.0109725	0.451	0.444	0.448	0.379	0.308	0.427	0.076
18699	FLOT1	FLOT1	chr6	-	30697798	30697963	30698204	30698342	30695510	30695922	30698458	30698504	18699	132	86	166	161	68	241	265	90	177	379	134	292	247	247	0.00395269	0.0183799	0.451	0.558	0.408	0.411	0.402	0.377	0.076
2100	KATNA1	KATNA1	chr6	-	149922387	149922436	149922729	149922888	149919359	149919486	149924403	149924509	2100	60	37	72	0	0	0	87	50	121	18	0	0	247	172	0.00657061	0.0288776	1	1	1	0.771	1	1	0.076
3448	TTC3	TTC3	chr21	+	38529462	38529516	38530432	38530453	38528956	38529208	38532000	38532047	3448	67	18	48	6	14	3	53	22	10	11	24	1	177	144	2.77682e-36	2.12466e-34	0.901	0.511	0.929	0.797	0.427	0.891	0.075
12493	ELAC2	ELAC2	chr17	-	12913929	12913988	12914979	12915099	12909237	12909296	12916523	12916592	12493	118	64	99	123	49	78	154	77	178	167	95	209	243	182	6.35909e-25	2.58025e-23	0.418	0.495	0.487	0.409	0.378	0.389	0.075
1741	SP110	SP110	chr2	-	231036194	231036344	231036411	231036483	231035336	231035477	231036781	231036890	1741	67	38	42	18	14	12	33	40	56	26	10	25	195	247	2.64198e-21	8.41176e-20	0.825	0.775	0.816	0.617	0.835	0.739	0.075
19676	NDE1	NDE1	chr16	+	15771657	15771806	15781231	15781368	15761142	15761296	15785000	15785180	19676	35	32	91	46	41	121	80	54	78	154	83	153	247	247	8.18791e-19	2.21239e-17	0.432	0.438	0.429	0.342	0.394	0.338	0.075
22876	TMEM71	TMEM71	chr8	-	133734285	133734361	133740043	133740229	133726399	133726461	133759187	133759360	22876	80	118	66	103	199	119	38	27	31	61	85	73	247	199	2.66158e-16	5.89609e-15	0.385	0.323	0.309	0.334	0.204	0.255	0.075
21090	POLG	POLG	chr15	-	89865972	89866133	89866634	89866742	89865192	89865246	89867045	89867132	21090	48	37	52	57	36	96	39	27	84	67	59	121	231	247	8.11077e-10	1.01551e-08	0.474	0.524	0.367	0.384	0.329	0.426	0.075
6838	VPRBP	VPRBP	chr3	-	51526404	51526504	51530749	51530796	51517734	51517852	51533888	51534018	6838	5	2	23	6	1	4	12	7	9	4	7	10	170	223	3.25217e-08	3.42736e-07	0.522	0.724	0.883	0.797	0.567	0.541	0.075
16920	PTPRC	PTPRC	chr1	+	198665840	198666038	198670903	198671062	198661475	198661502	198672426	198672501	16920	21	53	185	0	0	4	56	19	32	3	3	2	247	247	5.1864e-06	4.04932e-05	1	1	0.979	0.949	0.864	0.941	0.075
11791	POLR2D	POLR2D	chr2	-	128608163	128608259	128610498	128610679	128603839	128605759	128615601	128615729	11791	9	13	28	40	28	48	12	7	40	63	43	81	247	219	1.93922e-05	0.000139187	0.166	0.292	0.341	0.144	0.126	0.305	0.075
21910	HN1L	HN1L	chr16	+	1735439	1735588	1741843	1741986	1728277	1728357	1747812	1747861	21910	10	7	14	30	14	27	9	10	8	19	25	80	247	247	5.88926e-05	0.000392433	0.25	0.333	0.341	0.321	0.286	0.091	0.075
673	CWF19L1	CWF19L1	chr10	-	102019974	102020076	102020722	102020785	102013177	102013296	102021735	102021820	673	5	4	2	5	6	5	0	2	3	9	2	3	186	225	8.88827e-05	0.000575101	0.547	0.446	0.326	0	0.547	0.547	0.075
6787	MGA	MGA	chr15	+	42032234	42032401	42034743	42035370	42028378	42028896	42040834	42041125	6787	65	18	9	177	49	49	8	13	9	44	80	43	247	247	0.000132399	0.000833832	0.269	0.269	0.155	0.154	0.14	0.173	0.075
13158	FAM21A	FAM21A	chr10	+	51859737	51859824	51863801	51863903	51857434	51857562	51866093	51866225	13158	28	6	40	29	23	53	34	13	35	75	45	60	210	225	0.00014412	0.00090176	0.508	0.218	0.447	0.327	0.236	0.385	0.075
10062	CCNI	CCNI	chr4	-	77977237	77977476	77979659	77979770	77976302	77976533	77987401	77987558	10062	3	0	10	2	0	7	5	3	5	6	2	5	234	247	0.000444674	0.0025307	0.613	NA	0.601	0.468	0.613	0.514	0.075
1037	CRTAP	CRTAP	chr3	+	33174046	33174192	33175673	33175757	33171430	33171559	33183886	33189265	1037	18	10	40	17	4	20	60	25	30	39	18	31	247	207	0.000810927	0.00437835	0.47	0.677	0.626	0.563	0.538	0.448	0.075
20229	PPP1R21	PPP1R21	chr2	+	48718156	48718309	48722817	48722910	48713769	48713897	48725631	48725874	20229	263	129	176	32	25	48	101	137	177	44	23	58	247	216	0.00144731	0.00742824	0.878	0.819	0.762	0.667	0.839	0.727	0.075
1493	ECD	ECD	chr10	-	74912050	74912179	74914013	74914206	74908033	74908162	74916032	74916211	1493	31	21	69	27	23	71	46	39	72	65	49	99	247	247	0.00397984	0.0184821	0.534	0.477	0.493	0.414	0.443	0.421	0.075
12136	GNLY	GNLY	chr2	+	85921875	85921970	85922001	85922119	85921413	85921593	85922442	85922546	12136	70	60	130	192	241	432	75	15	23	393	85	108	218	241	0.00479517	0.021798	0.287	0.216	0.25	0.174	0.163	0.191	0.075
1502	ECD	ECD	chr10	-	74914013	74914206	74916032	74916211	74912050	74912179	74916325	74916413	1502	32	39	59	32	20	67	55	41	68	70	54	60	247	247	0.00495843	0.0224513	0.5	0.661	0.468	0.44	0.432	0.531	0.075
6782	MGA	MGA	chr15	+	42032254	42032401	42034743	42035370	42028378	42028896	42040834	42041125	6782	75	20	12	177	49	49	8	19	12	44	80	43	247	247	4.45972e-27	2.09121e-25	0.298	0.29	0.197	0.154	0.192	0.218	0.074
12602	CDC16	CDC16	chr13	+	115016023	115016149	115022552	115022705	115012405	115012479	115024809	115024873	12602	35	50	61	42	51	61	67	45	61	119	59	79	247	247	1.06114e-23	3.90467e-22	0.455	0.495	0.5	0.36	0.433	0.436	0.074
4203	PTBP3	PTBP3	chr9	-	115024714	115024879	115030328	115030475	115014957	115015068	115060111	115060196	4203	13	8	14	59	40	100	3	4	6	23	54	86	247	247	7.83965e-18	1.93598e-16	0.181	0.167	0.123	0.115	0.069	0.065	0.074
14622	GAS5	GAS5	chr1	-	173833812	173833842	173834366	173834420	173833394	173833442	173834608	173834685	14622	54	79	63	15	11	20	54	56	39	20	13	19	177	153	2.67584e-17	6.39179e-16	0.757	0.861	0.731	0.7	0.788	0.64	0.074
24805	ARAP2	ARAP2	chr4	-	36195199	36195269	36212011	36212365	36189072	36189193	36214017	36214109	24805	25	33	86	26	26	104	63	49	64	87	68	83	247	193	8.24176e-13	1.38717e-11	0.429	0.498	0.393	0.361	0.36	0.376	0.074
11893	TBC1D10A	TBC1D10A	chr22	-	30695432	30695540	30700519	30700619	30691725	30691832	30722661	30722955	11893	44	21	36	110	32	56	21	26	57	77	56	119	223	231	6.9409e-11	9.68627e-10	0.293	0.405	0.4	0.22	0.325	0.332	0.074
3220	JMJD1C	JMJD1C	chr10	-	64979637	64979743	65024410	65024524	64976966	64977091	65140077	65140242	3220	30	37	47	19	25	43	102	65	34	76	61	47	237	229	1.42866e-06	1.21159e-05	0.604	0.588	0.514	0.565	0.507	0.411	0.074
12138	GNLY	GNLY	chr2	+	85921875	85921970	85922005	85922119	85921413	85921593	85922442	85922546	12138	70	60	130	192	241	432	75	15	23	393	85	108	218	237	0.00480555	0.0218411	0.284	0.213	0.247	0.172	0.161	0.188	0.074
7587	CMC1	CMC1	chr3	+	28338575	28338652	28339759	28339841	28335924	28336020	28357823	28357914	7587	2	0	2	5	7	16	1	1	1	18	16	14	200	205	0.00514075	0.0232157	0.291	0	0.114	0.054	0.06	0.068	0.074
1313	ZNF567	ZNF567	chr19	+	37183293	37183417	37185703	37185778	37180302	37180399	37203287	37203414	1313	0	3	2	8	12	30	0	0	0	44	41	48	247	198	5.27545e-55	1.00912e-52	0	0.167	0.051	0	0	0	0.073
16670	PMS1	PMS1	chr2	+	190708689	190708806	190717380	190717502	190682742	190682906	190718654	190718808	16670	43	44	59	3	1	2	34	44	31	9	2	3	240	245	2.23265e-29	1.17749e-27	0.936	0.978	0.968	0.794	0.957	0.913	0.073
19892	C1orf43	C1orf43	chr1	-	154186932	154187050	154192311	154192413	154186368	154186422	154192894	154193273	19892	1	4	4	47	23	66	1	0	1	107	44	101	225	241	9.24033e-13	1.55091e-11	0.022	0.157	0.061	0.01	0	0.01	0.073
20785	CEP192	CEP192	chr18	+	13114128	13114250	13116375	13116502	13113584	13113704	13117583	13117642	20785	17	15	17	24	18	12	16	5	18	41	9	12	245	247	4.36094e-09	5.07765e-08	0.417	0.457	0.588	0.282	0.359	0.602	0.073
15657	DPP8	DPP8	chr15	-	65747991	65748179	65748562	65748703	65746600	65746753	65756098	65756244	15657	43	16	59	11	4	11	31	28	33	23	8	5	247	247	8.50182e-07	7.44048e-06	0.796	0.8	0.843	0.574	0.778	0.868	0.073
6775	MGA	MGA	chr15	+	42032268	42032401	42034743	42035370	42028378	42028896	42040834	42041125	6775	54	17	9	177	49	49	8	9	9	44	80	43	247	247	3.4976e-06	2.79878e-05	0.234	0.258	0.155	0.154	0.101	0.173	0.073
14905	NT5C2	NT5C2	chr10	-	104871501	104871562	104899162	104899236	104866345	104866463	104934614	104934739	14905	53	37	53	13	3	4	55	46	42	7	9	16	197	184	4.53307e-06	3.57162e-05	0.792	0.92	0.925	0.88	0.827	0.71	0.073
1873	MTMR3	MTMR3	chr22	+	30384468	30384551	30387492	30387659	30374924	30375041	30394749	30394846	1873	30	24	27	34	14	20	36	15	31	26	21	37	206	247	1.13623e-05	8.44917e-05	0.514	0.673	0.618	0.624	0.461	0.501	0.073
21970	ABI2	ABI2	chr2	+	204259422	204259569	204260381	204260503	204255768	204255866	204267298	204267457	21970	12	10	27	21	10	32	28	10	11	26	24	27	247	245	9.30496e-05	0.000600129	0.362	0.498	0.456	0.516	0.292	0.288	0.073
8078	ACP6	ACP6	chr1	-	147124251	147124352	147124394	147124450	147121945	147122041	147126308	147126441	8078	4	3	3	12	11	20	4	0	5	30	16	12	179	224	0.000364422	0.00210145	0.294	0.254	0.158	0.143	0	0.343	0.073
7343	GCH1	GCH1	chr14	-	55310499	55310587	55310718	55310861	55308723	55309772	55312485	55312570	7343	10	7	25	3	0	0	20	4	19	1	1	4	247	211	0.000508912	0.00286221	0.74	1	1	0.945	0.774	0.802	0.073
7578	CMC1	CMC1	chr3	+	28338576	28338652	28339759	28339841	28335924	28336020	28357823	28357914	7578	2	0	2	5	7	16	0	1	2	18	16	14	199	205	0.00292308	0.0139953	0.292	0	0.114	0	0.06	0.128	0.073
23106	HEATR6	HEATR6	chr17	-	58151106	58151247	58151322	58151520	58150524	58150640	58153490	58153598	23106	3	1	10	21	27	40	0	3	4	68	30	75	247	247	0.00339127	0.0160016	0.125	0.036	0.2	0	0.091	0.051	0.073
4333	NUDT9	NUDT9	chr4	+	88370293	88370405	88372740	88372887	88362980	88363067	88375522	88375607	4333	15	7	17	60	33	60	5	18	9	102	61	73	235	247	0.00606239	0.0268793	0.208	0.182	0.229	0.049	0.237	0.115	0.073
16086	DHRS4L2	DHRS4L2	chr14	+	24464240	24464342	24470592	24470726	24459390	24459568	24473545	24473601	16086	23	15	36	3	1	7	75	26	74	21	10	6	225	247	0.0063072	0.0278571	0.894	0.943	0.85	0.797	0.741	0.931	0.073
2507	CASP8	CASP8	chr2	+	202137620	202137665	202139611	202139676	202137360	202137499	202141549	202141691	2507	108	87	148	151	85	143	50	41	69	76	60	97	168	188	5.31613e-20	1.55875e-18	0.445	0.534	0.537	0.424	0.433	0.443	0.072
3941	TRIM4	TRIM4	chr7	-	99501110	99501221	99506204	99506435	99500840	99500938	99507187	99507283	3941	39	16	47	2	0	0	58	21	40	8	2	2	247	234	5.99759e-20	1.73952e-18	0.949	1	1	0.873	0.909	0.95	0.072
13700	RWDD3	RWDD3	chr1	+	95709766	95710271	95712097	95712213	95699710	95699871	95712311	95712781	13700	13	7	14	24	19	54	19	7	23	87	37	62	247	239	1.62036e-09	1.96745e-08	0.344	0.263	0.201	0.174	0.155	0.264	0.072
12573	NSRP1	NSRP1	chr17	+	28478543	28478667	28495120	28495232	28445097	28445191	28499559	28499616	12573	1	1	0	1	2	0	0	1	0	7	0	1	247	235	1.32626e-05	9.78438e-05	0.488	0.322	NA	0	1	0	0.072
10190	C20orf24	C20orf24	chr20	+	35236271	35236403	35238003	35238161	35236117	35236221	35240412	35240960	10190	5	6	12	63	32	166	15	0	8	267	126	260	247	247	0.000229658	0.0013838	0.074	0.158	0.067	0.053	0	0.03	0.072
12509	USP48	USP48	chr1	-	22074630	22074764	22077999	22078108	22073559	22073642	22079019	22079144	12509	179	178	193	102	69	111	170	153	178	155	92	107	232	247	0.00252483	0.0123036	0.651	0.733	0.649	0.539	0.639	0.639	0.072
5101	SUPT16H	SUPT16H	chr14	-	21822569	21822699	21825355	21825525	21821861	21821991	21826085	21826161	5101	202	144	182	158	113	142	89	136	217	103	141	208	247	247	0.00562596	0.0251805	0.561	0.56	0.562	0.464	0.491	0.511	0.072
3760	YY1AP1	YY1AP1	chr1	-	155640110	155640255	155642350	155642522	155638417	155638568	155644800	155644887	3760	254	160	191	94	52	76	146	123	286	90	55	139	247	247	0.0100257	0.0420317	0.73	0.755	0.715	0.619	0.691	0.673	0.072
15371	PPP1R12A	PPP1R12A	chr12	-	80199371	80199548	80199945	80200030	80192273	80192364	80201005	80201110	15371	150	87	154	41	30	58	204	120	110	106	59	48	208	247	8.72022e-39	7.78425e-37	0.813	0.775	0.759	0.696	0.707	0.731	0.071
4335	GZMA	GZMA	chr5	+	54401301	54401446	54403621	54403763	54398473	54398580	54403952	54404222	4335	112	70	139	204	128	300	286	128	400	892	331	983	247	247	6.6324e-14	1.20372e-12	0.354	0.354	0.317	0.243	0.279	0.289	0.071
5416	SEMA4D	SEMA4D	chr9	-	91995969	91996013	91996088	91996261	91992151	91994544	92001281	92001397	5416	85	54	64	54	46	55	33	59	133	64	55	88	247	167	5.08731e-12	7.9106e-11	0.516	0.442	0.44	0.259	0.42	0.505	0.071
22857	DCAF6	DCAF6	chr1	+	167985018	167985189	167988782	167988845	167973770	167974031	167992225	167992285	22857	3	3	11	20	20	17	1	3	5	48	18	16	247	186	1.28343e-05	9.49455e-05	0.101	0.101	0.328	0.015	0.112	0.19	0.071
24877	NFKBID	NFKBID	chr19	-	36387814	36387960	36388552	36388758	36387627	36387733	36389373	36389434	24877	15	13	17	21	15	9	37	9	24	33	12	42	247	247	4.98222e-05	0.000335329	0.417	0.464	0.654	0.529	0.429	0.364	0.071
19706	PPFIA1	PPFIA1	chr11	+	70194294	70194526	70200406	70200558	70189774	70189998	70201744	70201917	19706	55	51	33	30	16	30	31	22	34	28	12	28	247	247	0.00211067	0.010463	0.647	0.761	0.524	0.525	0.647	0.548	0.071
20981	TRPC4AP	TRPC4AP	chr20	-	33637668	33637797	33642778	33642834	33632307	33632515	33645316	33645374	20981	66	47	100	55	24	103	78	44	107	102	32	123	179	247	0.00226679	0.0111408	0.623	0.73	0.573	0.513	0.655	0.546	0.071
2648	DMTF1	DMTF1	chr7	+	86823040	86823418	86823999	86824144	86822513	86822669	86824346	86825648	2648	268	111	91	169	61	82	63	76	55	69	50	57	247	247	0.0070002	0.0305983	0.613	0.645	0.526	0.477	0.603	0.491	0.071
4769	ANKRD13C	ANKRD13C	chr1	-	70790535	70790640	70801740	70801782	70781163	70781249	70819661	70820417	4769	21	35	21	24	35	35	25	16	17	34	25	36	165	228	0.00837188	0.0358718	0.547	0.58	0.453	0.504	0.469	0.395	0.071
23818	ARHGAP10	ARHGAP10	chr4	+	148802988	148803083	148827788	148827870	148800382	148800489	148830882	148830928	23818	18	5	17	14	1	13	2	16	13	3	5	9	218	205	0.00845251	0.0361402	0.547	0.825	0.552	0.385	0.751	0.576	0.071
1530	TTC39C	TTC39C	chr18	+	21705390	21705514	21708849	21708947	21703797	21703907	21710276	21710381	1530	16	18	12	9	5	16	16	12	27	10	18	16	247	221	0.0107393	0.0446951	0.614	0.763	0.402	0.589	0.374	0.602	0.071
15501	XRRA1	XRRA1	chr11	-	74574025	74574066	74617283	74617501	74562132	74562248	74618189	74618318	15501	159	56	38	5	1	0	57	50	26	8	4	0	247	164	2.13597e-42	2.40566e-40	0.955	0.974	1	0.826	0.892	1	0.07
10415	NTPCR	NTPCR	chr1	+	233092092	233092189	233105654	233105864	233086369	233086490	233113908	233114219	10415	7	4	18	37	42	45	10	4	24	132	71	87	220	247	1.08006e-28	5.55044e-27	0.175	0.097	0.31	0.078	0.059	0.236	0.07
23595	PYHIN1	PYHIN1	chr1	+	158908213	158908332	158908869	158909037	158906680	158906965	158911766	158912189	23595	26	30	63	73	66	164	50	18	25	144	92	86	242	247	4.53915e-20	1.33744e-18	0.267	0.317	0.282	0.262	0.166	0.229	0.07
17673	SOD2	SOD2	chr6	-	160105885	160106065	160109157	160109274	160103505	160103670	160113692	160113895	17673	23	28	61	43	37	101	73	20	74	126	61	148	240	247	2.43354e-12	3.93118e-11	0.355	0.438	0.383	0.374	0.252	0.34	0.07
23714	PLXDC1	PLXDC1	chr17	-	37235356	37235417	37239711	37239793	37234165	37234301	37243859	37243955	23714	11	15	19	17	12	21	34	54	49	79	62	62	205	184	1.78332e-10	2.37337e-09	0.367	0.529	0.448	0.279	0.439	0.415	0.07
21919	GALT	GALT	chr9	+	34647653	34647702	34647828	34647958	34647085	34647255	34648330	34648453	21919	3	1	1	9	11	5	0	2	2	25	7	15	172	247	3.21743e-10	4.17815e-09	0.324	0.115	0.223	0	0.291	0.161	0.07
5581	NUP54	NUP54	chr4	-	77055327	77055515	77057338	77057565	77053675	77053872	77065301	77065445	5581	17	22	42	31	22	36	14	11	34	30	18	36	247	247	4.86937e-08	5.0305e-07	0.354	0.5	0.538	0.318	0.379	0.486	0.07
16040	ANKRD10	ANKRD10	chr13	-	111536038	111536140	111545374	111545610	111530886	111532459	111558379	111558471	16040	14	19	77	1	0	0	28	30	60	7	0	4	247	225	4.64409e-07	4.24467e-06	0.927	1	1	0.785	1	0.932	0.07
19544	LETMD1	LETMD1	chr12	+	51445874	51445990	51447560	51447643	51442816	51442968	51449617	51449804	19544	6	8	29	4	6	19	21	18	13	19	11	18	239	206	1.07454e-06	9.23296e-06	0.564	0.535	0.568	0.488	0.585	0.384	0.07
12329	AHI1	AHI1	chr6	-	135816951	135817036	135818325	135818385	135813365	135813429	135818720	135818903	12329	2	7	11	4	9	11	7	3	6	16	6	8	183	208	1.60469e-06	1.35043e-05	0.362	0.469	0.532	0.332	0.362	0.46	0.07
13449	LINC00426	LINC00426	chr13	-	30938205	30938342	30941737	30941858	30937297	30937363	30946421	30946511	13449	7	1	5	5	7	8	7	9	12	15	26	27	244	247	1.85679e-06	1.54692e-05	0.586	0.126	0.388	0.321	0.259	0.31	0.07
16437	XPC	XPC	chr3	-	14206312	14206433	14206935	14207085	14201240	14201330	14208668	14208753	16437	57	39	52	50	30	42	71	18	66	47	35	66	247	244	4.6197e-06	3.63513e-05	0.53	0.562	0.55	0.599	0.337	0.497	0.07
16851	RGL2	RGL2	chr6	-	33261380	33261476	33261560	33261712	33261189	33261301	33261810	33261843	16851	13	17	13	108	61	117	9	7	16	165	139	150	247	219	5.36398e-06	4.1704e-05	0.096	0.198	0.09	0.046	0.043	0.086	0.07
15683	DPP8	DPP8	chr15	-	65743336	65743448	65744297	65744440	65737997	65739344	65746600	65746753	15683	83	57	71	109	79	123	70	31	41	139	72	70	247	235	1.91504e-05	0.000137616	0.42	0.407	0.355	0.324	0.291	0.358	0.07
7583	CMC1	CMC1	chr3	+	28338584	28338652	28339803	28339841	28335924	28336020	28357823	28357914	7583	3	0	1	5	7	16	3	1	0	18	15	14	191	161	6.25088e-05	0.000414809	0.336	0	0.05	0.123	0.053	0	0.07
14924	HMCES	HMCES	chr3	+	129007678	129007840	129009521	129009647	128998552	128998758	129017196	129017378	14924	11	4	14	67	44	115	3	2	16	124	100	188	247	247	0.00013458	0.000846466	0.141	0.083	0.109	0.024	0.02	0.078	0.07
12720	HACL1	HACL1	chr3	-	15626754	15626849	15628031	15628162	15624383	15624496	15631046	15631119	12720	0	4	9	14	13	65	0	2	6	67	32	83	247	218	0.000280875	0.00166535	0	0.214	0.109	0	0.052	0.06	0.07
8028	NUP160	NUP160	chr11	-	47828621	47828692	47829947	47830081	47827704	47827864	47833615	47833776	8028	95	53	66	46	37	23	35	41	73	17	26	67	247	194	0.000489432	0.00276066	0.619	0.529	0.693	0.618	0.553	0.461	0.07
2895	TRMT2B	TRMT2B	chrX	-	100306239	100306355	100306632	100306722	100291962	100292062	100306805	100307105	2895	18	8	21	1	1	1	12	19	42	2	5	4	213	239	0.00126672	0.00657701	0.953	0.9	0.959	0.871	0.81	0.922	0.07
20891	SECISBP2L	SECISBP2L	chr15	-	49309744	49309825	49311614	49311749	49309044	49309212	49319561	49319677	20891	16	18	49	24	31	78	74	21	38	157	65	67	247	204	0.00271096	0.0130967	0.355	0.324	0.342	0.28	0.211	0.319	0.07
5329	PPID	PPID	chr4	-	159638163	159638352	159640331	159640438	159636713	159636836	159642494	159642635	5329	47	43	119	66	45	103	110	44	91	185	51	140	230	247	0.00520475	0.0234827	0.433	0.506	0.554	0.39	0.481	0.411	0.07
9735	EIF4A3	EIF4A3	chr17	-	78109802	78109930	78110026	78110134	78109012	78109305	78111184	78111300	9735	94	38	117	128	45	126	203	68	241	319	126	339	231	247	0.00768712	0.0332869	0.44	0.474	0.498	0.405	0.366	0.432	0.07
22319	MEI1	MEI1	chr22	+	42189832	42190006	42191414	42191456	42180611	42180787	42191738	42191851	22319	59	62	101	0	0	1	122	32	71	15	1	1	247	165	2.66056e-10	3.4756e-09	1	1	0.985	0.845	0.955	0.979	0.069
10356	FBXO42	FBXO42	chr1	-	16579590	16579647	16580129	16580226	16578782	16578899	16582205	16582316	10356	56	45	32	51	61	27	42	34	42	57	41	63	220	180	2.00551e-07	1.90979e-06	0.473	0.376	0.492	0.376	0.404	0.353	0.069
19543	LETMD1	LETMD1	chr12	+	51445874	51445990	51447594	51447643	51442816	51442968	51449617	51449804	19543	6	8	29	4	5	20	21	18	13	16	11	19	239	172	1.77522e-05	0.000128488	0.519	0.535	0.511	0.486	0.541	0.33	0.069
2355	WASH1	WASH1	chr9	-	15080	15149	15908	16061	14510	14940	16717	16876	2355	13	6	20	22	9	35	4	11	21	17	14	57	247	192	4.56259e-05	0.000309506	0.315	0.341	0.308	0.155	0.379	0.223	0.069
3252	NUP153	NUP153	chr6	-	17624791	17625064	17626038	17626395	17616757	17616926	17628885	17629770	3252	88	41	42	139	54	86	44	21	28	112	34	73	247	247	8.37186e-05	0.000543585	0.388	0.432	0.328	0.282	0.382	0.277	0.069
376	CCDC66	CCDC66	chr3	+	56605194	56605330	56626997	56627129	56600977	56601081	56627518	56627769	376	4	3	5	40	19	34	7	2	0	77	29	25	247	247	0.00245793	0.0120115	0.091	0.136	0.128	0.083	0.065	0	0.069
15386	RBL2	RBL2	chr16	+	53476569	53476770	53480953	53481018	53472927	53473058	53485614	53485743	15386	256	212	296	247	148	310	151	160	282	174	194	328	247	188	1.96459e-33	1.26606e-31	0.441	0.522	0.421	0.398	0.386	0.396	0.068
16444	ACIN1	ACIN1	chr14	-	23532137	23532283	23532644	23532786	23531624	23531732	23533313	23533466	16444	152	98	206	172	90	175	126	152	251	174	194	286	247	247	1.09089e-29	5.92178e-28	0.469	0.521	0.541	0.42	0.439	0.467	0.068
12866	COMMD3	COMMD3	chr10	+	22607033	22607097	22607200	22607235	22606812	22606924	22607581	22607642	12866	73	72	192	13	18	38	216	122	221	71	34	68	187	158	1.31914e-21	4.34938e-20	0.826	0.772	0.81	0.72	0.752	0.733	0.068
1907	ABHD14A	ABHD14A	chr3	+	52012274	52012390	52014408	52014644	52011886	52012098	52014851	52015216	1907	70	42	138	71	47	112	277	97	149	364	109	210	239	247	2.5734e-15	5.26073e-14	0.505	0.48	0.56	0.44	0.479	0.423	0.068
18936	PIK3CG	PIK3CG	chr7	+	106513157	106513383	106515144	106515248	106512981	106513047	106519963	106520110	18936	19	19	23	31	19	39	35	30	31	84	37	73	247	227	2.01886e-14	3.84045e-13	0.36	0.479	0.351	0.277	0.427	0.281	0.068
22587	TMEM106B	TMEM106B	chr7	+	12263851	12264011	12269304	12269445	12258083	12258147	12270014	12270064	22587	16	15	37	56	32	132	22	24	24	129	73	122	247	247	7.20503e-12	1.09909e-10	0.222	0.319	0.219	0.146	0.247	0.164	0.068
18943	EPB41	EPB41	chr1	+	29435847	29435949	29442210	29442315	29424318	29424447	29443330	29446558	18943	157	74	122	102	44	89	43	38	109	39	42	71	225	228	1.90881e-11	2.78825e-10	0.609	0.63	0.581	0.528	0.478	0.609	0.068
4995	TBCD	TBCD	chr17	+	80858526	80858607	80861280	80861354	80851422	80851508	80863811	80863929	4995	63	39	68	55	27	45	120	119	422	141	118	329	204	197	2.47187e-11	3.58465e-10	0.525	0.582	0.593	0.451	0.493	0.553	0.068
6902	R3HDM2	R3HDM2	chr12	-	57682791	57682823	57686354	57686450	57677606	57677839	57689181	57689290	6902	4	6	11	6	5	10	0	2	8	0	2	16	219	155	3.95844e-10	5.10056e-09	0.321	0.459	0.438	NA	0.414	0.261	0.068
14175	PAPD4	PAPD4	chr5	+	78944884	78945017	78952780	78952824	78944439	78944516	78964714	78964851	14175	129	78	97	45	33	41	45	51	59	16	38	32	247	167	6.73953e-08	6.85095e-07	0.66	0.615	0.615	0.655	0.476	0.555	0.068
13482	PSMD9	PSMD9	chr12	+	122340911	122341013	122353761	122353850	122337539	122337751	122354189	122355771	13482	94	117	225	77	49	151	266	112	315	211	103	234	225	212	1.78279e-06	1.48939e-05	0.535	0.692	0.584	0.543	0.506	0.559	0.068
8628	FANCG	FANCG	chr9	-	35076720	35076867	35076967	35077098	35076428	35076580	35077260	35077396	8628	37	12	39	45	13	27	26	24	105	39	35	101	247	247	3.2569e-06	2.6166e-05	0.451	0.48	0.591	0.4	0.407	0.51	0.068
23189	TET2	TET2	chr4	+	106155053	106158508	106162495	106162586	106111516	106111662	106163990	106164084	23189	14	18	14	8	2	12	4	14	13	2	6	12	247	214	6.76094e-05	0.000446374	0.603	0.886	0.503	0.634	0.669	0.484	0.068
6400	TBC1D23	TBC1D23	chr3	+	100030676	100030721	100034942	100035031	100029246	100029386	100037912	100038048	6400	36	33	41	123	60	60	29	20	15	64	67	44	168	212	0.000204335	0.00124397	0.27	0.41	0.463	0.364	0.274	0.301	0.068
18178	PPP6R3	PPP6R3	chr11	+	68343425	68343511	68350510	68350597	68341576	68341692	68355394	68355492	18178	24	18	41	5	8	13	15	35	53	19	6	15	209	210	0.000533148	0.00298488	0.828	0.693	0.76	0.442	0.854	0.78	0.068
613	MMS19	MMS19	chr10	-	99228722	99228861	99229274	99229305	99228008	99228163	99229402	99229480	613	7	3	2	64	31	71	6	0	2	97	48	93	154	247	0.010128	0.0424162	0.149	0.134	0.043	0.09	0	0.033	0.068
24240	ARHGAP15	ARHGAP15	chr2	+	143913045	143913224	143959702	143959771	143886898	143887035	143973952	143974014	24240	81	40	132	82	86	209	124	90	91	335	155	170	247	192	6.24489e-42	6.77992e-40	0.434	0.266	0.329	0.223	0.311	0.294	0.067
23050	STK4	STK4	chr20	+	43601941	43602074	43603888	43604051	43600718	43600799	43607083	43607212	23050	7	0	8	25	26	40	0	5	0	40	22	42	247	247	4.81306e-28	2.39184e-26	0.219	0	0.167	0	0.185	0	0.067
8280	RRM1	RRM1	chr11	+	4127275	4127453	4128664	4128765	4123222	4123311	4130873	4130933	8280	51	32	53	56	31	68	90	46	137	141	56	226	247	224	1.95657e-21	6.27091e-20	0.452	0.484	0.414	0.367	0.427	0.355	0.067
22342	TCTN3	TCTN3	chr10	-	97444255	97444381	97446251	97446287	97443278	97443386	97446800	97446916	22342	24	20	36	78	51	95	22	15	30	77	60	117	159	247	3.64709e-14	6.7669e-13	0.323	0.379	0.371	0.307	0.28	0.285	0.067
6742	ZC3HAV1	ZC3HAV1	chr7	-	138763297	138763399	138764215	138764989	138761031	138761155	138768525	138768778	6742	47	48	75	60	61	93	25	32	63	56	55	79	247	225	1.79537e-12	2.94367e-11	0.416	0.418	0.424	0.289	0.346	0.421	0.067
20557	ARNTL	ARNTL	chr11	+	13347959	13348014	13371491	13371617	13331533	13331606	13375847	13375995	20557	12	9	19	52	35	99	13	10	4	81	51	41	178	247	1.26252e-08	1.39583e-07	0.243	0.263	0.21	0.182	0.214	0.119	0.067
17233	FNDC3B	FNDC3B	chr3	+	172064116	172064230	172065001	172065151	172061875	172062048	172070592	172070873	17233	50	34	32	79	48	31	16	26	33	46	42	37	237	247	1.65205e-07	1.59335e-06	0.397	0.425	0.518	0.266	0.392	0.482	0.067
22858	DCAF6	DCAF6	chr1	+	167985018	167985189	167988782	167988905	167973770	167974031	167992225	167992285	22858	3	3	11	38	34	31	1	3	5	87	32	37	247	246	8.87504e-07	7.73485e-06	0.073	0.081	0.261	0.011	0.085	0.119	0.067
12241	THEMIS	THEMIS	chr6	-	128040832	128040968	128134027	128135076	128029338	128031161	128150620	128151079	12241	91	76	153	62	45	83	71	127	104	102	66	69	247	247	5.53117e-05	0.000370209	0.595	0.628	0.648	0.41	0.658	0.601	0.067
18767	NNT	NNT	chr5	+	43609617	43609653	43613009	43613138	43609244	43609448	43615949	43616167	18767	2	0	5	38	35	55	0	0	0	26	50	95	159	247	5.66788e-05	0.000378519	0.076	0	0.124	0	0	0	0.067
10270	TIMM50	TIMM50	chr19	+	39973774	39973796	39976183	39976242	39972522	39972673	39976327	39976447	10270	1	2	1	18	16	37	1	0	1	100	30	57	145	182	0.000139188	0.000874305	0.065	0.136	0.033	0.012	0	0.022	0.067
3963	GMFG	GMFG	chr19	-	39823716	39823766	39825900	39825945	39818996	39819188	39826074	39826171	3963	1	1	2	1	0	9	6	2	1	3	1	6	168	173	0.000207848	0.00126249	0.507	1	0.186	0.673	0.673	0.146	0.067
1543	CABIN1	CABIN1	chr22	+	24439365	24439546	24445552	24445682	24434795	24434909	24451335	24451622	1543	13	10	24	4	0	2	39	16	31	13	1	8	247	247	0.000444825	0.00253096	0.765	1	0.923	0.75	0.941	0.795	0.067
15060	TMEM116	TMEM116	chr12	-	112403398	112403563	112416539	112416591	112375964	112376014	112429561	112429693	15060	5	2	6	16	6	5	12	3	1	28	3	14	175	247	0.000556827	0.00310591	0.306	0.32	0.629	0.377	0.585	0.092	0.067
17795	ZBTB48	ZBTB48	chr1	+	6640600	6641359	6642117	6642359	6640050	6640196	6645978	6646090	17795	7	4	3	27	16	27	8	2	5	74	14	55	247	247	0.000818701	0.00441439	0.206	0.2	0.1	0.098	0.125	0.083	0.067
2677	RBCK1	RBCK1	chr20	+	390527	390669	391055	391281	388708	389423	398169	398263	2677	30	48	72	2	6	18	124	56	139	61	5	27	247	247	0.00817694	0.0351553	0.938	0.889	0.8	0.67	0.918	0.837	0.067
18515	DGUOK	DGUOK	chr2	+	74173845	74174033	74184251	74184367	74153952	74154179	74185272	74185372	18515	104	108	167	63	52	94	190	101	197	135	64	168	247	239	0.00886873	0.0377391	0.615	0.668	0.632	0.577	0.604	0.532	0.067
17374	BTBD10	BTBD10	chr11	-	13424714	13424825	13426106	13426202	13409542	13410688	13427205	13427403	17374	10	3	12	85	45	66	5	5	6	124	74	179	219	234	1.22268e-64	3.50823e-62	0.112	0.066	0.163	0.041	0.067	0.035	0.066
19566	SPPL2A	SPPL2A	chr15	-	51018517	51018574	51023161	51023236	51017417	51017520	51024799	51024881	19566	67	48	122	63	54	87	164	57	109	180	57	167	198	180	8.30927e-32	5.0193e-30	0.492	0.447	0.56	0.453	0.476	0.372	0.066
20755	GAK	GAK	chr4	-	845537	845762	853393	853510	844723	844872	858909	859032	20755	32	66	57	47	51	83	74	43	71	119	60	116	240	247	5.55179e-20	1.61997e-18	0.412	0.571	0.414	0.39	0.424	0.386	0.066
22682	MRPL13	MRPL13	chr8	-	121444269	121444363	121455424	121455548	121437545	121437606	121457307	121457647	22682	23	20	42	49	31	68	57	23	67	126	60	158	247	217	2.64948e-17	6.3414e-16	0.292	0.362	0.352	0.284	0.252	0.271	0.066
22854	DCAF6	DCAF6	chr1	+	167921037	167921099	167935866	167935959	167905796	167906246	167944067	167944253	22854	43	33	58	46	32	66	52	38	69	76	57	83	185	216	4.00869e-10	5.15844e-09	0.522	0.546	0.506	0.444	0.438	0.493	0.066
6720	TRAPPC8	TRAPPC8	chr18	-	29435622	29435770	29437502	29437945	29433811	29433908	29444589	29444744	6720	29	11	15	22	16	26	10	15	11	23	21	15	247	247	5.67383e-09	6.54987e-08	0.569	0.407	0.366	0.303	0.417	0.423	0.066
12066	RSRP1	RSRP1	chr1	-	25570671	25570715	25570914	25570989	25570040	25570124	25571640	25571792	12066	25	26	68	4	3	13	69	29	19	16	4	7	198	167	2.40022e-06	1.96769e-05	0.841	0.88	0.815	0.784	0.859	0.696	0.066
24932	SLC25A38	SLC25A38	chr3	+	39431913	39431998	39433343	39433512	39430985	39431107	39435900	39436067	24932	50	48	132	47	67	144	143	58	121	206	93	166	208	247	5.32141e-06	4.14266e-05	0.558	0.46	0.521	0.452	0.425	0.464	0.066
17029	PRKAR2A	PRKAR2A	chr3	-	48827976	48828060	48831429	48831482	48820418	48820525	48845081	48845117	17029	13	8	33	17	15	72	16	19	31	58	37	57	176	207	2.72399e-05	0.000190577	0.474	0.385	0.35	0.245	0.377	0.39	0.066
4803	ZNF346	ZNF346	chr5	+	176471389	176471534	176477751	176477937	176468778	176468871	176491512	176494983	4803	23	17	30	0	0	1	41	28	66	9	1	1	247	247	0.000130605	0.000823398	1	1	0.968	0.82	0.966	0.985	0.066
4080	TANGO2	TANGO2	chr22	+	20043465	20043536	20049052	20049206	20039987	20040107	20050860	20050965	4080	14	7	31	56	29	61	21	9	21	98	34	103	194	247	0.00105278	0.00555474	0.241	0.235	0.393	0.214	0.252	0.206	0.066
7344	GCH1	GCH1	chr14	-	55310499	55310587	55310724	55310861	55308723	55309772	55312485	55312570	7344	9	7	24	3	0	0	20	4	19	1	1	4	247	211	0.00133833	0.00691605	0.719	1	1	0.945	0.774	0.802	0.066
8482	ACAA1	ACAA1	chr3	-	38170780	38170879	38173086	38173129	38168000	38168191	38173416	38173496	8482	29	8	20	52	27	45	20	9	31	53	46	79	166	222	0.00970643	0.0407995	0.427	0.284	0.373	0.335	0.207	0.344	0.066
19664	ZNF274	ZNF274	chr19	+	58721574	58721796	58722925	58723052	58721326	58721439	58723526	58724928	19664	2	2	7	52	46	48	0	0	1	48	63	102	247	247	3.93292e-51	6.40877e-49	0.037	0.042	0.127	0	0	0.01	0.065
22842	FYN	FYN	chr6	-	112020717	112020873	112024087	112024237	112017479	112017659	112025201	112025305	22842	444	424	728	306	270	472	517	373	546	476	294	474	247	247	6.40037e-44	7.83054e-42	0.592	0.611	0.607	0.521	0.559	0.535	0.065
2497	CASP8	CASP8	chr2	+	202137624	202137665	202139611	202139676	202137360	202137499	202141549	202141691	2497	9	8	22	155	88	149	1	2	5	77	61	101	164	188	5.59516e-39	5.10813e-37	0.062	0.094	0.145	0.015	0.036	0.054	0.065
23438	KMT2C	KMT2C	chr7	-	151921519	151921701	151927007	151927112	151921099	151921264	151927304	151927406	23438	122	161	154	129	176	172	168	86	119	235	122	169	228	247	7.50473e-27	3.46512e-25	0.506	0.498	0.492	0.436	0.433	0.433	0.065
3741	ZNF512	ZNF512	chr2	+	27822880	27822920	27823557	27823682	27822449	27822545	27824222	27824309	3741	12	2	2	54	43	55	0	2	7	70	34	104	163	247	6.98596e-25	2.81095e-23	0.252	0.066	0.052	0	0.082	0.093	0.065
10598	UBR4	UBR4	chr1	-	19404469	19404560	19407842	19408067	19403233	19403396	19410997	19411192	10598	181	98	112	159	84	83	78	88	190	97	98	167	247	214	6.97184e-18	1.73054e-16	0.497	0.503	0.539	0.411	0.438	0.496	0.065
5501	MRPL43	MRPL43	chr10	-	102743704	102743831	102746505	102746732	102743511	102743574	102746846	102746953	5501	24	17	48	0	0	2	91	34	76	7	1	12	247	247	5.05941e-12	7.87739e-11	1	1	0.96	0.929	0.971	0.864	0.065
2	MECR	MECR	chr1	-	29522709	29522770	29527027	29527101	29522452	29522525	29528454	29528557	2	12	12	23	11	8	11	24	7	20	28	6	13	197	184	1.77626e-08	1.93804e-07	0.505	0.584	0.661	0.445	0.521	0.59	0.065
1649	APEX2	APEX2	chrX	+	55029394	55029541	55030231	55030301	55028683	55028864	55032950	55034306	1649	32	30	46	19	15	27	80	27	66	57	22	44	247	193	2.63697e-08	2.80778e-07	0.568	0.61	0.571	0.523	0.49	0.54	0.065
14166	PAPD4	PAPD4	chr5	+	78944884	78945013	78952780	78952824	78944439	78944516	78964714	78964851	14166	148	94	102	45	33	41	49	68	60	16	38	32	247	167	8.0043e-08	8.03497e-07	0.69	0.658	0.627	0.674	0.547	0.559	0.065
23688	CRCP	CRCP	chr7	+	65592690	65592727	65599266	65599361	65579804	65579957	65610429	65610487	23688	17	16	44	29	22	92	47	25	36	113	44	94	160	218	8.93042e-06	6.73892e-05	0.444	0.498	0.395	0.362	0.436	0.343	0.065
17745	SKAP1	SKAP1	chr17	-	46277235	46277334	46421618	46421684	46266784	46266862	46423266	46423368	17745	3	1	1	7	14	6	0	4	2	16	12	21	189	222	2.42461e-05	0.000171021	0.335	0.077	0.164	0	0.281	0.101	0.065
23955	GEMIN2	GEMIN2	chr14	+	39601161	39601272	39602864	39602923	39597483	39597552	39605643	39606177	23955	18	16	20	11	7	5	18	20	32	9	11	19	234	182	0.000103309	0.000661344	0.56	0.64	0.757	0.609	0.586	0.567	0.065
7588	CMC1	CMC1	chr3	+	28338575	28338652	28339709	28339841	28335924	28336020	28357823	28357914	7588	2	0	2	6	12	26	1	1	1	24	16	18	200	247	0.000192357	0.001177	0.292	0	0.087	0.049	0.072	0.064	0.065
3772	FBXO21	FBXO21	chr12	-	117603289	117603422	117604746	117604882	117595677	117595868	117610275	117610412	3772	76	60	93	76	53	41	56	55	104	68	47	89	247	247	0.000265245	0.00158084	0.5	0.531	0.694	0.452	0.539	0.539	0.065
17141	AP4B1	AP4B1	chr1	-	114442525	114443022	114443857	114444005	114441339	114441423	114444376	114444507	17141	129	82	102	68	41	80	73	61	161	53	58	109	247	247	0.000278532	0.0016539	0.655	0.667	0.56	0.579	0.513	0.596	0.065
16473	RIOK1	RIOK1	chr6	+	7395253	7395376	7396935	7397005	7393331	7393536	7398930	7398973	16473	15	6	6	64	38	47	9	2	8	85	71	95	246	193	0.000311834	0.00182911	0.155	0.11	0.091	0.077	0.022	0.062	0.065
5573	TRMT44	TRMT44	chr4	+	8453686	8453755	8454608	8454839	8451424	8451615	8456468	8456540	5573	7	8	9	1	0	1	15	5	13	0	3	1	192	247	0.00414665	0.0191755	0.9	1	0.92	1	0.682	0.944	0.065
7485	CCSER2	CCSER2	chr10	+	86191778	86191854	86197983	86198133	86185462	86185649	86198267	86198463	7485	1	2	10	4	6	10	3	4	5	12	11	12	199	247	0.0104095	0.0434892	0.237	0.293	0.554	0.237	0.311	0.341	0.065
5975	NDST2	NDST2	chr10	-	75566046	75566232	75566414	75566589	75565657	75565786	75566865	75566953	5975	5	0	4	43	16	26	1	1	0	51	38	54	247	247	1.24208e-42	1.40547e-40	0.104	0	0.133	0.019	0.026	0	0.064
2504	CASP8	CASP8	chr2	+	202137630	202137665	202139611	202139676	202137360	202137499	202141549	202141691	2504	9	8	22	157	92	158	1	2	5	77	62	102	158	188	2.6498e-36	2.03394e-34	0.064	0.094	0.142	0.015	0.037	0.055	0.064
6835	DLD	DLD	chr7	+	107558368	107558506	107559454	107559544	107557717	107557907	107559638	107561643	6835	189	110	223	68	45	102	196	107	173	121	57	83	247	213	1.5818e-26	7.11278e-25	0.706	0.678	0.653	0.583	0.618	0.643	0.064
17190	LAS1L	LAS1L	chrX	-	64752440	64752510	64753489	64753615	64751236	64751318	64754359	64754686	17190	100	75	123	75	54	96	128	83	163	128	72	173	247	193	1.11952e-23	4.10072e-22	0.51	0.52	0.5	0.439	0.474	0.424	0.064
17666	SCFD1	SCFD1	chr14	+	31099682	31099771	31103152	31103243	31097414	31097485	31107330	31107453	17666	14	25	36	41	53	104	47	22	17	186	59	83	212	214	1.07066e-21	3.55441e-20	0.256	0.323	0.259	0.203	0.273	0.171	0.064
2156	ZMYM5	ZMYM5	chr13	-	20412839	20413125	20425494	20425588	20409616	20409829	20425828	20426330	2156	18	25	50	2	1	3	51	31	54	2	6	14	217	247	3.15972e-16	6.95484e-15	0.911	0.966	0.95	0.967	0.855	0.814	0.064
3833	AOAH	AOAH	chr7	-	36637240	36637488	36647862	36648084	36633997	36634036	36655985	36656080	3833	10	11	12	15	38	41	21	15	18	119	51	46	247	247	3.01963e-12	4.83903e-11	0.4	0.224	0.226	0.15	0.227	0.281	0.064
22410	RABL2A	RABL2A	chr2	+	114392604	114392707	114398470	114398582	114391729	114391809	114398929	114399027	22410	6	3	3	4	4	4	0	5	4	12	1	5	226	235	5.23945e-07	4.74384e-06	0.609	0.438	0.438	0	0.839	0.454	0.064
837	KRIT1	KRIT1	chr7	-	91874740	91874888	91874909	91874990	91874215	91874485	91875103	91875228	837	2	0	3	0	0	5	4	1	3	2	4	0	204	247	5.8249e-06	4.50551e-05	1	NA	0.421	0.708	0.232	1	0.064
22157	SLC25A35	SLC25A35	chr17	-	8194650	8194803	8195840	8195906	8194159	8194294	8197750	8198170	22157	6	7	18	17	12	22	9	6	39	25	16	69	189	247	6.11631e-05	0.000406551	0.316	0.433	0.517	0.32	0.329	0.425	0.064
11687	SLC37A3	SLC37A3	chr7	-	140043211	140043363	140045015	140045063	140037083	140037149	140045668	140045770	11687	13	13	14	19	14	8	15	8	16	29	8	17	171	247	0.00030362	0.00178397	0.497	0.573	0.717	0.428	0.591	0.576	0.064
6878	STYXL1	STYXL1	chr7	-	75643059	75643285	75646092	75646126	75634576	75634722	75651168	75651310	6878	6	1	1	38	15	29	3	0	4	83	30	57	157	247	0.000978896	0.00520021	0.199	0.095	0.051	0.054	0	0.099	0.064
3488	SYTL1	SYTL1	chr1	+	27677284	27677443	27677748	27677827	27676879	27676976	27677946	27678046	3488	63	72	193	62	73	182	198	65	182	262	96	192	247	202	1.67082e-22	5.84332e-21	0.454	0.446	0.464	0.382	0.356	0.437	0.063
2028	NFYC	NFYC	chr1	+	41232267	41232375	41235027	41235087	41228559	41228718	41236380	41237275	2028	103	84	115	36	22	30	121	82	192	59	28	68	231	183	1.41885e-18	3.74557e-17	0.694	0.752	0.752	0.619	0.699	0.691	0.063
3587	ZBTB20	ZBTB20	chr3	-	114099623	114099787	114102462	114102593	114099063	114099251	114107851	114107952	3587	3	8	1	60	23	30	5	4	0	96	36	23	247	247	1.30879e-11	1.94359e-10	0.048	0.258	0.032	0.05	0.1	0	0.063
17431	FBXL4	FBXL4	chr6	-	99374352	99374936	99375580	99375698	99353301	99353546	99382637	99382755	17431	11	8	30	15	10	16	19	8	19	32	15	12	241	247	1.49563e-11	2.20609e-10	0.429	0.451	0.658	0.378	0.353	0.619	0.063
19735	MADD	MADD	chr11	+	47333282	47333393	47336770	47336878	47331057	47331163	47345221	47345386	19735	69	74	81	81	89	80	34	24	87	57	40	95	234	231	3.19156e-09	3.76889e-08	0.457	0.451	0.5	0.371	0.372	0.475	0.063
15583	NSMCE4A	NSMCE4A	chr10	-	123719015	123719110	123719665	123719733	123718838	123718925	123719872	123719921	15583	2	2	19	88	49	130	1	1	1	195	96	200	191	218	2.52098e-08	2.68972e-07	0.025	0.045	0.143	0.006	0.012	0.006	0.063
1904	ABHD14A	ABHD14A	chr3	+	52012274	52012390	52014611	52014644	52011886	52012098	52014851	52015216	1904	70	42	138	71	46	112	277	97	149	364	109	203	239	156	1.45747e-05	0.000106642	0.392	0.373	0.446	0.332	0.367	0.324	0.063
10225	SLC46A3	SLC46A3	chr13	-	29286816	29287687	29291946	29292159	29284896	29284980	29292632	29293150	10225	7	12	24	9	12	23	24	13	40	41	22	37	247	247	9.96496e-05	0.000639445	0.438	0.5	0.511	0.369	0.371	0.519	0.063
2359	WASH1	WASH1	chr9	-	17343	17479	17718	17852	16968	17166	18027	18174	2359	2	1	7	25	14	49	1	1	2	68	30	63	247	247	0.000114236	0.000724176	0.074	0.067	0.125	0.014	0.032	0.031	0.063
20420	CCNG1	CCNG1	chr5	+	162869050	162869149	162869379	162869574	162868891	162868970	162870679	162872022	20420	55	72	189	47	67	180	72	66	173	92	88	164	222	247	0.000605887	0.00336089	0.566	0.545	0.539	0.465	0.455	0.54	0.063
3469	HDAC3	HDAC3	chr5	-	141009610	141009687	141014377	141014520	141009426	141009483	141016114	141016197	3469	83	57	164	94	77	175	128	45	167	165	88	246	247	200	0.00154439	0.00788453	0.417	0.375	0.431	0.386	0.293	0.355	0.063
10091	LOC101927156	LOC101927156	chr2	+	182060073	182060143	182072759	182072989	181988563	181988707	182091197	182091262	10091	0	1	0	0	1	3	3	2	0	7	6	7	193	247	0.00275288	0.0132726	NA	0.561	0	0.354	0.299	0	0.063
5517	MESDC2	MESDC2	chr15	-	81262802	81263000	81271271	81271818	81244299	81244637	81281919	81282219	5517	4	0	0	5	3	0	1	2	0	6	4	2	247	247	0.00358135	0.0168162	0.444	0	NA	0.143	0.333	0	0.063
2679	SENP6	SENP6	chr6	+	76350399	76350420	76357446	76357517	76344422	76344527	76368977	76369123	2679	18	8	23	69	45	75	9	10	7	73	41	47	144	194	0.00501792	0.0226908	0.26	0.193	0.292	0.142	0.247	0.167	0.063
14962	ATM	ATM	chr11	+	108202605	108202764	108204612	108204695	108202170	108202284	108205695	108205836	14962	72	53	60	63	54	63	30	18	27	60	21	24	247	206	1.52117e-18	3.99817e-17	0.488	0.45	0.443	0.294	0.417	0.484	0.062
17499	TBC1D9B	TBC1D9B	chr5	-	179292837	179292888	179294777	179294849	179292253	179292360	179296768	179296834	17499	28	31	52	48	40	70	36	33	59	88	52	104	195	174	2.51028e-16	5.58658e-15	0.342	0.409	0.399	0.267	0.362	0.336	0.062
1243	FTO	FTO	chr16	+	53859775	53860403	53878066	53878210	53844051	53844129	53907697	53907777	1243	31	20	37	42	51	64	17	22	25	62	40	54	247	247	2.18935e-13	3.84045e-12	0.425	0.282	0.366	0.215	0.355	0.316	0.062
7589	CMC1	CMC1	chr3	+	28338575	28338652	28339803	28339841	28335924	28336020	28357823	28357914	7589	2	0	2	5	7	16	1	1	1	18	15	14	200	161	2.40039e-08	2.56788e-07	0.244	0	0.091	0.043	0.051	0.054	0.062
5921	ZNF106	ZNF106	chr15	-	42716195	42716258	42717031	42717223	42714698	42714818	42720215	42720332	5921	75	64	47	94	49	48	12	35	58	19	37	74	247	186	1.08513e-07	1.07188e-06	0.375	0.496	0.424	0.322	0.416	0.371	0.062
10392	NUDT22	NUDT22	chr11	+	63995039	63995138	63996718	63996820	63994106	63994604	63996949	63997043	10392	83	81	151	7	3	5	194	104	221	26	15	22	222	225	1.41358e-07	1.37601e-06	0.923	0.965	0.968	0.883	0.875	0.911	0.062
19665	ZNF274	ZNF274	chr19	+	58697078	58697205	58698313	58698409	58695287	58695365	58718086	58718568	19665	17	15	26	32	21	39	9	20	33	28	34	60	247	219	1.70132e-06	1.42727e-05	0.32	0.388	0.372	0.222	0.343	0.328	0.062
23064	MTMR6	MTMR6	chr13	-	25828522	25828572	25831333	25831459	25827901	25828102	25831873	25831983	23064	20	17	16	24	20	22	0	20	25	3	21	18	247	173	1.63321e-05	0.000118708	0.369	0.373	0.337	0	0.4	0.493	0.062
24879	NFKBID	NFKBID	chr19	-	36387814	36388005	36388552	36388758	36387627	36387733	36389373	36389434	24879	15	13	17	18	14	9	37	9	24	31	10	38	247	247	6.93356e-05	0.000457092	0.455	0.481	0.654	0.544	0.474	0.387	0.062
2540	DAGLB	DAGLB	chr7	-	6456471	6456552	6464382	6464466	6452596	6452665	6465618	6465745	2540	9	8	20	1	1	1	31	8	24	10	2	0	207	204	0.000219825	0.00132721	0.899	0.887	0.952	0.753	0.798	1	0.062
7579	CMC1	CMC1	chr3	+	28338576	28338652	28339709	28339841	28335924	28336020	28357823	28357914	7579	2	0	2	6	12	26	0	1	2	24	16	18	199	247	0.000686176	0.00376382	0.293	0	0.087	0	0.072	0.121	0.062
16592	ARPC2	ARPC2	chr2	+	219099074	219099120	219110142	219110363	219093460	219093519	219114086	219114187	16592	1	2	0	0	0	3	6	0	3	8	0	2	169	247	0.00113976	0.00597833	1	1	0	0.523	NA	0.687	0.062
957	SNHG6	SNHG6	chr8	-	67834558	67834627	67834848	67834960	67834164	67834349	67837671	67837777	957	7	5	21	9	7	39	29	15	13	42	26	43	235	192	0.00135005	0.00697062	0.389	0.369	0.306	0.361	0.32	0.198	0.062
11549	ARPC4-TTLL3	ARPC4-TTLL3	chr3	+	9874787	9874957	9876110	9876187	9870643	9871079	9876364	9878040	11549	92	66	39	5	3	2	37	46	33	8	2	3	247	200	0.00583521	0.0259867	0.937	0.947	0.94	0.789	0.949	0.899	0.062
19413	LINC00630	LINC00630	chrX	+	102094728	102094900	102100784	102100948	102081896	102082072	102119969	102120080	19413	8	4	7	4	8	7	5	4	4	11	4	4	247	247	0.00635545	0.0280445	0.667	0.333	0.5	0.313	0.5	0.5	0.062
12351	EIF4G3	EIF4G3	chr1	-	21267983	21268823	21276495	21276604	21231375	21231464	21295966	21296089	12351	38	19	16	42	16	15	14	8	7	12	11	11	232	247	0.0118835	0.0489685	0.491	0.558	0.532	0.554	0.436	0.404	0.062
18617	VTI1B	VTI1B	chr14	-	68120153	68120215	68123132	68123306	68117866	68118198	68126447	68126639	18617	126	114	144	153	112	145	199	91	148	336	99	212	247	185	1.32014e-33	8.57628e-32	0.381	0.433	0.427	0.307	0.408	0.343	0.061
4096	TANGO2	TANGO2	chr22	+	20040959	20041074	20049052	20049206	20039987	20040107	20050860	20050965	4096	29	19	27	56	29	61	31	22	31	98	34	103	238	247	6.0551e-19	1.65277e-17	0.35	0.405	0.315	0.247	0.402	0.238	0.061
5122	RAD51C	RAD51C	chr17	+	56780556	56780690	56783238	56783383	56774053	56774220	56787219	56787351	5122	38	28	84	1	1	6	116	46	143	14	7	11	247	247	7.43643e-11	1.03543e-09	0.974	0.966	0.933	0.892	0.868	0.929	0.061
21840	TRAPPC13	TRAPPC13	chr5	+	64954194	64954328	64956525	64956724	64951462	64951480	64957876	64957977	21840	9	6	5	33	32	33	3	3	5	37	20	38	247	247	7.9775e-11	1.10629e-09	0.214	0.158	0.132	0.075	0.13	0.116	0.061
9561	MRPL15	MRPL15	chr8	+	55049827	55049993	55055222	55055346	55049070	55049225	55059941	55061074	9561	36	35	74	43	43	93	86	29	117	147	57	138	247	247	5.32015e-10	6.76298e-09	0.456	0.449	0.443	0.369	0.337	0.459	0.061
7394	ZMYND8	ZMYND8	chr20	-	45849964	45850125	45852969	45853209	45837858	45839542	45855945	45856024	7394	43	42	36	4	3	2	57	52	40	10	9	4	247	247	3.33332e-05	0.000230332	0.915	0.933	0.947	0.851	0.852	0.909	0.061
4798	ZNF346	ZNF346	chr5	+	176468126	176468230	176477751	176477937	176450160	176450235	176489058	176489152	4798	3	2	6	29	15	30	4	3	1	51	23	53	227	247	0.000130995	0.000825637	0.101	0.127	0.179	0.079	0.124	0.02	0.061
12139	GNLY	GNLY	chr2	+	85921875	85921970	85922038	85922119	85921413	85921593	85922442	85922546	12139	70	60	130	211	261	461	75	15	23	412	86	118	218	204	0.00772	0.0333813	0.237	0.177	0.209	0.146	0.14	0.154	0.061
6693	SSB	SSB	chr2	+	170657461	170657536	170661983	170662087	170655537	170656026	170662174	170662349	6693	242	195	112	336	314	262	226	179	107	599	324	255	198	227	0.00803104	0.0345897	0.452	0.416	0.329	0.302	0.388	0.325	0.061
19048	LMBR1L	LMBR1L	chr12	-	49494951	49494996	49495032	49495106	49494338	49494429	49495254	49495332	19048	116	53	132	3	5	7	112	81	117	21	6	12	197	168	7.19544e-47	1.00828e-44	0.971	0.9	0.941	0.82	0.92	0.893	0.06
22604	PPOX	PPOX	chr1	+	161137784	161137917	161138202	161138292	161137128	161137276	161138782	161138973	22604	69	54	47	0	0	0	43	44	65	5	1	2	247	213	5.81644e-33	3.66026e-31	1	1	1	0.881	0.974	0.966	0.06
4577	SDR39U1	SDR39U1	chr14	-	24910883	24911001	24911314	24911466	24909988	24910132	24911551	24911658	4577	61	46	77	0	2	3	82	43	81	3	7	7	247	241	2.1387e-19	5.98686e-18	1	0.957	0.962	0.964	0.857	0.919	0.06
21220	MBD1	MBD1	chr18	-	47797838	47797910	47799046	47799108	47795215	47796188	47799193	47799325	21220	73	32	85	12	2	18	51	46	93	17	3	31	185	195	4.97672e-18	1.25338e-16	0.865	0.944	0.833	0.76	0.942	0.76	0.06
15784	PRUNE	PRUNE	chr1	+	150991032	150991145	150997990	150998149	150990287	150990380	150999708	150999803	15784	7	5	13	63	61	92	0	1	10	37	52	84	236	247	8.15406e-13	1.37337e-11	0.104	0.079	0.129	0	0.02	0.111	0.06
10853	CD3D	CD3D	chr11	-	118211584	118211646	118212246	118212457	118211089	118211308	118213267	118213459	10853	3	1	8	20	14	37	0	0	7	20	16	42	247	185	7.09666e-09	8.08216e-08	0.101	0.051	0.139	0	0	0.111	0.06
11436	FAM111A	FAM111A	chr11	+	58910969	58911168	58913299	58913329	58910555	58910777	58916308	58916426	11436	3	6	27	10	22	45	5	12	7	30	29	41	247	153	2.24501e-06	1.84926e-05	0.157	0.145	0.271	0.094	0.204	0.096	0.06
466	HDAC10	HDAC10	chr22	-	50687090	50687180	50687756	50687883	50686653	50686721	50688063	50688132	466	22	27	73	0	0	0	113	51	118	6	4	4	247	213	4.00723e-06	3.18648e-05	1	1	1	0.942	0.917	0.962	0.06
15104	ZNF33B	ZNF33B	chr10	-	43127742	43127887	43132367	43132420	43127376	43127472	43133921	43134285	15104	4	2	3	24	14	25	1	1	3	30	19	16	176	247	7.32061e-06	5.58561e-05	0.19	0.167	0.144	0.045	0.069	0.208	0.06
15761	AFTPH	AFTPH	chr2	+	64800079	64800202	64812555	64812679	64796756	64796813	64819021	64820138	15761	160	89	136	66	37	46	120	129	132	116	55	39	246	247	2.04458e-05	0.000146097	0.709	0.707	0.748	0.509	0.702	0.773	0.06
15454	CBLB	CBLB	chr3	-	105389867	105389890	105391180	105391306	105389068	105389196	105397274	105397415	15454	6	3	1	10	4	11	0	0	4	12	5	3	247	146	0.000196293	0.00119804	0.262	0.307	0.051	0	0	0.441	0.06
6778	MGA	MGA	chr15	+	42052547	42052727	42053936	42054048	42049985	42050037	42054326	42054560	6778	10	11	8	82	49	26	8	5	4	74	33	32	247	235	0.000207336	0.00126001	0.104	0.176	0.226	0.093	0.126	0.106	0.06
19803	PHF21A	PHF21A	chr11	-	45959707	45959837	45967390	45967423	45958044	45958120	45967626	45967649	19803	6	4	4	56	20	35	1	4	3	28	24	44	156	247	0.000294728	0.00173681	0.145	0.241	0.153	0.054	0.209	0.097	0.06
6251	RPAIN	RPAIN	chr17	+	5329295	5329402	5329456	5329619	5326088	5326149	5335861	5336340	6251	7	6	9	7	7	7	13	11	7	15	8	16	230	247	0.000354928	0.00205291	0.518	0.479	0.58	0.482	0.596	0.32	0.06
4061	EIF2A	EIF2A	chr3	+	150293435	150293549	150299404	150299533	150285962	150286079	150300986	150301052	4061	21	16	13	153	109	131	2	13	4	183	95	107	237	247	0.00051254	0.00288088	0.125	0.133	0.094	0.011	0.125	0.037	0.06
17652	SPG7	SPG7	chr16	+	89613065	89613168	89614410	89614521	89611055	89611180	89616901	89617017	17652	380	257	174	213	147	96	154	167	166	119	125	109	226	234	0.00122314	0.00636993	0.649	0.644	0.652	0.573	0.58	0.612	0.06
19697	ZNF85	ZNF85	chr19	+	21127057	21127102	21129105	21129195	21117754	21117853	21131549	21133503	19697	2	2	0	0	0	3	0	2	3	0	2	2	168	213	0.0012919	0.00669857	1	1	0	NA	0.559	0.655	0.06
7580	CMC1	CMC1	chr3	+	28338576	28338652	28339803	28339841	28335924	28336020	28357823	28357914	7580	2	0	2	5	7	16	0	1	2	18	15	14	199	161	0.00154383	0.00788336	0.244	0	0.092	0	0.051	0.104	0.06
6097	PECR	PECR	chr2	-	216923617	216923699	216925432	216925513	216916167	216916268	216930034	216930200	6097	1	3	1	13	16	49	0	2	1	55	34	73	204	205	0.00174337	0.00879423	0.072	0.159	0.02	0	0.056	0.014	0.06
16402	ARHGEF1	ARHGEF1	chr19	+	42401466	42401475	42402094	42402131	42400449	42400555	42402590	42402736	16402	1	0	4	1	1	13	2	1	1	6	4	9	132	160	0.00220847	0.0108941	0.548	0	0.272	0.288	0.233	0.119	0.06
5074	SIGIRR	SIGIRR	chr11	-	408694	408893	409867	410011	408072	408206	414822	414999	5074	13	17	17	101	105	232	23	3	18	312	147	328	247	247	0.00228815	0.0112343	0.114	0.139	0.068	0.069	0.02	0.052	0.06
5069	SIGIRR	SIGIRR	chr11	-	408694	408893	409867	409998	408072	408206	417293	417397	5069	13	17	17	101	104	228	25	3	17	312	148	325	247	247	0.00383463	0.0178968	0.114	0.14	0.069	0.074	0.02	0.05	0.06
23370	RPS3	RPS3	chr11	+	75113347	75113490	75115063	75115124	75112683	75112777	75115715	75115912	23370	1	0	1	2	4	10	1	0	2	23	8	10	247	184	0.00512429	0.0231457	0.271	0	0.069	0.031	0	0.13	0.06
17987	KLHL20	KLHL20	chr1	+	173735284	173735428	173744772	173744981	173726114	173726298	173751261	173751368	17987	174	126	123	168	96	122	164	109	145	213	115	159	247	247	0.00689525	0.0301778	0.509	0.568	0.502	0.435	0.487	0.477	0.06
13325	CELF2	CELF2	chr10	+	11363169	11363349	11367798	11367942	11356101	11356221	11370888	11374605	13325	69	56	98	84	85	137	139	90	123	293	131	219	247	247	4.48536e-25	1.83231e-23	0.451	0.397	0.417	0.322	0.407	0.36	0.059
16390	PSMC3	PSMC3	chr11	-	47441814	47441960	47442181	47442278	47440666	47440748	47444124	47444273	16390	121	93	172	143	94	203	270	125	313	389	170	460	220	247	1.27771e-24	5.01552e-23	0.487	0.526	0.488	0.438	0.452	0.433	0.059
23039	STK4	STK4	chr20	+	43601825	43602074	43603888	43604051	43600718	43600799	43607083	43607212	23039	6	0	8	25	26	40	0	5	0	40	22	42	247	247	2.50327e-24	9.59204e-23	0.194	0	0.167	0	0.185	0	0.059
23105	LAIR1	LAIR1	chr19	-	54868536	54868575	54872522	54872816	54868099	54868228	54875901	54875937	23105	18	10	35	20	30	37	54	23	15	118	32	38	247	162	1.09717e-18	2.92522e-17	0.371	0.179	0.383	0.231	0.32	0.206	0.059
2026	NFYC	NFYC	chr1	+	41232273	41232375	41235027	41235087	41228559	41228718	41236380	41237275	2026	3	1	6	36	22	30	2	0	3	59	28	68	225	183	2.10199e-18	5.4417e-17	0.063	0.036	0.14	0.027	0	0.035	0.059
24716	ALG13	ALG13	chrX	+	110925359	110925463	110925463	110925522	110924345	110924527	110928192	110928331	24716	1	3	10	11	10	20	3	3	4	25	17	17	227	182	4.82205e-14	8.86508e-13	0.068	0.194	0.286	0.088	0.124	0.159	0.059
4576	SDR39U1	SDR39U1	chr14	-	24910883	24911001	24911303	24911466	24909988	24910132	24911551	24911658	4576	61	48	82	0	2	3	74	46	85	3	7	7	247	241	2.27643e-13	3.9845e-12	1	0.959	0.964	0.96	0.865	0.922	0.059
1330	DYM	DYM	chr18	-	46808366	46808545	46812803	46812986	46798547	46798673	46858233	46858376	1330	33	32	79	50	43	135	53	45	45	88	78	119	247	247	4.73049e-13	8.1497e-12	0.398	0.427	0.369	0.376	0.366	0.274	0.059
22548	CNOT1	CNOT1	chr16	-	58616932	58617086	58619241	58619410	58616696	58616807	58620448	58620652	22548	120	74	94	5	2	0	22	52	100	6	1	1	247	247	2.71699e-12	4.36857e-11	0.96	0.974	1	0.786	0.981	0.99	0.059
7106	TUBD1	TUBD1	chr17	-	57943969	57944110	57951899	57952064	57941024	57941208	57955463	57955695	7106	20	10	28	16	16	33	20	14	15	46	17	17	247	247	7.5954e-12	1.15644e-10	0.556	0.385	0.459	0.303	0.452	0.469	0.059
3195	ZZZ3	ZZZ3	chr1	-	78105133	78105287	78107068	78107131	78097534	78099090	78107206	78107340	3195	17	11	38	45	30	83	26	21	12	79	52	60	186	247	8.41814e-12	1.27526e-10	0.334	0.327	0.378	0.304	0.349	0.21	0.059
22749	PIF1	PIF1	chr15	-	65111315	65111422	65112045	65112185	65110455	65110543	65113180	65113287	22749	10	1	3	15	4	7	1	3	14	17	5	35	247	230	6.53153e-11	9.12597e-10	0.383	0.189	0.285	0.052	0.358	0.271	0.059
3176	PREB	PREB	chr2	-	27355984	27356205	27356399	27356589	27355710	27355791	27357154	27357542	3176	109	58	105	118	81	149	150	62	173	237	108	284	247	247	2.5681e-07	2.41312e-06	0.48	0.417	0.413	0.388	0.365	0.379	0.059
9630	GLT8D1	GLT8D1	chr3	-	52737519	52737714	52737814	52737944	52734460	52734512	52739462	52740099	9630	18	11	4	10	8	4	12	7	11	16	6	8	247	247	8.6437e-07	7.55094e-06	0.643	0.579	0.5	0.429	0.538	0.579	0.059
12065	RSRP1	RSRP1	chr1	-	25570671	25570715	25570944	25570989	25570040	25570124	25571640	25571792	12065	25	26	68	4	3	13	69	29	19	16	4	7	168	167	1.97252e-06	1.6388e-05	0.861	0.896	0.839	0.811	0.878	0.73	0.059
8997	UTP6	UTP6	chr17	-	30192384	30192457	30195064	30195131	30190189	30190535	30200396	30200506	8997	62	45	61	99	64	98	52	40	82	110	75	163	190	196	1.12083e-05	8.33881e-05	0.392	0.42	0.391	0.328	0.355	0.342	0.059
14526	PTPN22	PTPN22	chr1	-	114391161	114391248	114397528	114397650	114376930	114377061	114399003	114399063	14526	4	1	4	1	1	1	2	1	0	0	3	0	245	210	0.000521074	0.00292147	0.774	0.462	0.774	1	0.222	NA	0.059
16145	RAB29	RAB29	chr1	-	205740599	205740781	205743960	205744214	205737113	205739581	205744400	205744610	16145	9	3	11	1	3	0	8	6	7	4	1	3	247	247	0.000738886	0.00402728	0.9	0.5	1	0.667	0.857	0.7	0.059
4557	COQ3	COQ3	chr6	-	99828064	99828217	99831573	99831700	99825261	99825361	99841949	99842082	4557	10	9	12	12	16	30	17	10	31	44	24	57	247	247	0.00326853	0.0154679	0.455	0.36	0.286	0.279	0.294	0.352	0.059
13994	DCAF7	DCAF7	chr17	+	61660862	61661073	61662572	61662690	61657185	61657304	61666361	61666599	13994	77	72	139	91	78	138	141	75	227	194	136	239	247	241	0.0037424	0.0175076	0.452	0.474	0.496	0.415	0.35	0.481	0.059
10181	C20orf24	C20orf24	chr20	+	35236292	35236408	35238003	35238161	35236117	35236221	35240412	35240960	10181	3	4	28	63	32	166	7	6	17	267	126	260	239	247	1.23192e-92	1.14199e-89	0.047	0.114	0.148	0.026	0.047	0.063	0.058
19049	LMBR1L	LMBR1L	chr12	-	49494951	49494996	49495032	49495046	49494338	49494429	49495254	49495332	19049	86	38	99	3	5	7	87	55	82	21	6	12	137	168	3.95383e-48	5.74068e-46	0.972	0.903	0.945	0.836	0.918	0.893	0.058
8119	EIF2B4	EIF2B4	chr2	-	27590323	27590426	27591520	27591600	27589940	27590068	27591872	27592076	8119	93	65	98	60	53	75	94	60	134	96	52	124	203	226	2.38266e-17	5.73123e-16	0.633	0.577	0.593	0.522	0.562	0.546	0.058
22135	TOR1AIP1	TOR1AIP1	chr1	+	179869260	179869302	179870436	179870523	179858447	179858504	179873100	179873157	22135	72	76	78	101	76	71	92	88	97	170	95	125	165	210	6.12564e-16	1.31822e-14	0.476	0.56	0.583	0.408	0.541	0.497	0.058
459	HDAC10	HDAC10	chr22	-	50687090	50687288	50687531	50687597	50686653	50686721	50687756	50687883	459	24	24	44	0	0	0	61	38	78	6	4	3	189	247	7.0174e-15	1.38976e-13	1	1	1	0.93	0.925	0.971	0.058
8713	RBM4B	RBM4B	chr11	-	66436085	66436762	66444138	66444562	66432464	66433049	66445234	66445392	8713	3	8	9	10	13	20	3	7	8	24	8	39	247	247	1.26222e-13	2.25515e-12	0.231	0.381	0.31	0.111	0.467	0.17	0.058
10620	CEP78	CEP78	chr9	+	80869751	80869880	80877822	80877900	80868147	80868193	80879065	80879232	10620	40	19	44	59	33	84	14	6	19	48	11	36	247	201	1.23078e-12	2.04863e-11	0.356	0.319	0.299	0.192	0.307	0.3	0.058
3554	ZBTB20	ZBTB20	chr3	-	114284189	114284283	114407161	114407222	114219198	114219238	114412374	114412422	3554	3	11	7	3	1	0	20	8	8	18	2	1	184	217	1.85416e-12	3.03387e-11	0.541	0.928	1	0.567	0.825	0.904	0.058
18510	DGUOK	DGUOK	chr2	+	74159724	74159810	74166036	74166149	74153952	74154179	74173845	74174033	18510	7	6	26	55	61	80	7	10	34	184	89	191	209	236	8.88222e-11	1.22261e-09	0.126	0.1	0.268	0.041	0.113	0.167	0.058
24269	RNF121	RNF121	chr11	+	71693806	71693961	71698049	71698157	71671795	71671937	71701642	71701763	24269	33	11	20	42	15	28	27	19	56	63	27	88	247	231	9.26832e-11	1.26995e-09	0.424	0.407	0.4	0.286	0.397	0.373	0.058
7521	SPIN1	SPIN1	chr9	+	91030521	91030614	91033764	91033866	91003296	91003453	91041296	91041506	7521	3	4	4	18	13	15	3	5	5	30	22	30	216	225	1.73152e-07	1.66267e-06	0.148	0.243	0.217	0.094	0.191	0.148	0.058
2749	TUBGCP4	TUBGCP4	chr15	+	43693913	43694048	43695880	43695997	43692241	43692419	43696610	43696750	2749	16	14	33	11	6	22	39	22	31	32	10	33	247	240	6.06984e-07	5.43647e-06	0.586	0.694	0.593	0.542	0.681	0.477	0.058
1657	ALG6	ALG6	chr1	+	63876816	63876826	63876836	63877002	63872732	63872797	63877596	63877732	1657	19	14	51	9	8	28	48	21	54	26	20	38	133	247	2.61144e-06	2.13504e-05	0.797	0.765	0.772	0.774	0.661	0.725	0.058
1460	CSGALNACT2	CSGALNACT2	chr10	+	43654162	43654379	43662451	43662546	43650344	43651258	43671398	43671480	1460	55	39	48	47	22	23	34	56	57	33	41	38	247	218	8.03716e-06	6.09731e-05	0.508	0.61	0.648	0.476	0.547	0.57	0.058
23758	ITK	ITK	chr5	+	156638297	156638379	156641201	156641330	156635899	156636004	156644876	156644917	23758	230	214	230	167	172	243	191	118	214	179	137	246	205	247	3.18504e-05	0.000221036	0.624	0.6	0.533	0.562	0.509	0.512	0.058
14699	ZSCAN32	ZSCAN32	chr16	-	3440009	3440133	3443648	3443814	3434458	3434941	3447191	3447744	14699	15	16	11	27	21	27	23	6	22	51	20	39	247	247	0.000112551	0.000714423	0.357	0.432	0.289	0.311	0.231	0.361	0.058
10119	E2F6	E2F6	chr2	-	11593707	11593921	11597304	11597359	11591776	11591932	11605897	11606303	10119	8	8	5	14	10	14	10	9	8	21	18	24	178	247	0.00037429	0.00215199	0.442	0.526	0.331	0.398	0.41	0.316	0.058
17466	SSBP2	SSBP2	chr5	-	80785068	80785128	80809446	80809536	80770314	80770381	80911291	80911376	17466	14	12	21	7	5	9	34	16	33	16	10	21	213	183	0.000521093	0.00292147	0.632	0.673	0.667	0.646	0.579	0.574	0.058
3064	PMF1-BGLAP	PMF1-BGLAP	chr1	+	156195347	156195459	156202110	156202216	156182778	156182967	156203418	156203519	3064	16	10	8	99	53	92	1	12	4	96	65	112	235	229	0.00151485	0.00775181	0.136	0.155	0.078	0.01	0.152	0.034	0.058
2618	SLC38A9	SLC38A9	chr5	-	54941616	54941723	54945034	54945142	54931371	54931485	54948356	54948551	2618	28	18	23	26	30	27	15	24	36	71	25	34	231	230	0.00206704	0.0102616	0.517	0.374	0.459	0.174	0.489	0.513	0.058
17351	PTPN2	PTPN2	chr18	-	12825808	12825943	12830941	12831040	12817154	12817364	12836789	12836890	17351	106	90	217	92	79	225	203	102	170	221	112	221	222	247	6.55063e-18	1.6344e-16	0.562	0.559	0.518	0.505	0.503	0.461	0.057
17681	NAA16	NAA16	chr13	+	41905409	41905505	41910785	41910892	41902859	41902979	41929279	41929352	17681	69	69	173	36	37	89	121	80	71	73	44	64	219	230	1.67902e-15	3.4796e-14	0.668	0.662	0.671	0.635	0.656	0.538	0.057
11517	KIAA1109	KIAA1109	chr4	+	123147861	123147990	123150251	123150395	123145652	123145832	123151085	123151366	11517	33	24	69	37	33	97	26	47	21	64	73	25	247	247	3.16109e-12	5.04895e-11	0.471	0.421	0.416	0.289	0.392	0.457	0.057
14798	AKAP13	AKAP13	chr15	+	86201767	86201923	86205618	86205684	86198647	86199018	86207793	86207986	14798	125	151	203	56	66	91	244	131	200	138	88	94	247	189	1.52591e-10	2.04205e-09	0.631	0.636	0.631	0.575	0.533	0.619	0.057
11527	ZMYM2	ZMYM2	chr13	+	20605458	20605575	20608393	20608544	20601342	20601458	20610876	20611049	11527	28	15	11	27	16	24	5	19	11	15	33	10	240	247	1.67748e-06	1.40824e-05	0.516	0.491	0.321	0.255	0.372	0.531	0.057
11035	TSPAN14	TSPAN14	chr10	+	82273774	82273819	82275959	82276079	82271899	82272025	82277660	82282391	11035	65	53	110	68	27	130	150	64	172	167	81	166	168	243	1.35683e-05	0.000100007	0.58	0.74	0.55	0.565	0.533	0.6	0.057
4463	STX8	STX8	chr17	-	9281868	9281970	9395145	9395238	9153787	9153962	9408354	9408479	4463	117	88	144	69	60	82	283	120	159	205	79	156	216	225	2.20008e-05	0.000156651	0.639	0.604	0.647	0.59	0.613	0.515	0.057
17917	USP7	USP7	chr16	-	8990855	8990956	8992216	8992294	8989498	8989598	8992387	8992496	17917	57	28	55	68	33	63	78	37	51	113	40	106	201	224	3.20981e-05	0.000222435	0.483	0.486	0.493	0.435	0.508	0.349	0.057
23495	MNAT1	MNAT1	chr14	+	61285439	61285565	61346431	61346553	61278704	61278845	61434946	61435398	23495	17	17	24	19	22	21	48	13	42	56	32	39	247	245	0.00070829	0.00387102	0.47	0.434	0.531	0.46	0.287	0.516	0.057
15759	SLC39A8	SLC39A8	chr4	-	103225473	103225638	103228592	103228762	103189028	103189236	103236824	103236987	15759	18	7	20	31	13	22	29	17	32	70	31	53	247	247	0.00115863	0.00606807	0.367	0.35	0.476	0.293	0.354	0.376	0.057
19804	PHF21A	PHF21A	chr11	-	45959707	45959863	45967390	45967423	45958044	45958120	45967626	45967649	19804	6	4	4	62	20	35	1	4	3	28	24	46	156	247	0.00149453	0.00765432	0.133	0.241	0.153	0.054	0.209	0.094	0.057
3647	ZBTB20	ZBTB20	chr3	-	114301885	114301949	114362079	114362207	114219198	114219238	114412374	114412422	3647	1	1	1	6	2	1	0	1	0	0	1	1	247	187	0.00156193	0.007969	0.112	0.275	0.431	NA	0.431	0	0.057
6283	BIRC6	BIRC6	chr2	+	32673862	32673996	32678875	32679010	32670588	32670736	32688261	32688449	6283	87	84	107	35	30	46	61	73	54	32	37	28	247	247	0.00198014	0.00985857	0.713	0.737	0.699	0.656	0.664	0.659	0.057
17783	CNTRL	CNTRL	chr9	+	123858699	123858841	123860663	123860850	123852552	123852683	123870079	123870273	17783	28	21	41	113	131	213	44	15	32	348	194	192	247	247	0.00241455	0.0118068	0.199	0.138	0.161	0.112	0.072	0.143	0.057
8403	DCP1A	DCP1A	chr3	-	53346270	53346409	53353433	53353500	53338206	53338320	53376170	53376298	8403	71	59	116	62	66	118	238	86	148	252	108	222	190	247	0.0043235	0.0198788	0.598	0.537	0.561	0.551	0.509	0.464	0.057
22819	KIAA1841	KIAA1841	chr2	+	61300592	61300686	61304054	61304293	61298740	61298927	61308586	61308645	22819	18	13	20	21	12	21	21	19	24	23	35	27	217	247	0.00457154	0.0208918	0.494	0.552	0.52	0.51	0.382	0.503	0.057
6356	PNPT1	PNPT1	chr2	-	55874481	55874588	55882034	55882088	55873549	55873621	55883265	55883355	6356	19	16	17	18	27	32	7	13	22	16	23	33	177	230	0.00908598	0.0385004	0.578	0.435	0.408	0.362	0.423	0.464	0.057
6654	FOXK2	FOXK2	chr17	+	80540616	80540810	80541888	80542064	80529599	80529746	80543779	80544076	6654	4	3	4	2	6	6	8	6	4	21	3	10	247	247	0.0108579	0.0451201	0.667	0.333	0.4	0.276	0.667	0.286	0.057
4866	TSEN15	TSEN15	chr1	+	184039749	184039866	184041290	184041328	184023861	184023997	184041960	184043344	4866	5	2	10	32	19	85	0	0	11	82	46	104	240	161	8.31032e-37	6.5456e-35	0.095	0.066	0.073	0	0	0.066	0.056
20816	ANAPC5	ANAPC5	chr12	-	121784698	121784808	121785604	121785684	121783641	121783834	121789936	121790265	20816	167	154	259	232	194	339	246	200	294	468	288	488	203	233	3.07613e-29	1.61176e-27	0.452	0.477	0.467	0.376	0.444	0.409	0.056
15762	AFTPH	AFTPH	chr2	+	64800079	64800202	64812555	64812679	64796756	64796813	64819018	64820138	15762	160	90	137	94	44	60	120	128	132	114	75	60	246	247	2.45512e-18	6.33394e-17	0.631	0.673	0.696	0.514	0.631	0.688	0.056
2282	CAMK4	CAMK4	chr5	+	110710547	110710610	110712557	110712640	110679721	110679800	110730407	110730480	2282	43	23	97	27	21	72	64	58	56	86	35	58	186	206	3.58757e-17	8.51059e-16	0.638	0.548	0.599	0.452	0.647	0.517	0.056
11516	KIAA1109	KIAA1109	chr4	+	123147861	123147990	123150275	123150395	123145652	123145832	123151085	123151366	11516	33	24	69	39	38	105	26	47	21	74	75	28	247	243	1.01457e-12	1.69578e-11	0.454	0.383	0.393	0.257	0.381	0.425	0.056
13267	KDM4C	KDM4C	chr9	+	7128065	7128236	7165237	7165357	7103684	7103870	7169797	7169890	13267	68	39	66	40	38	65	47	36	41	40	42	46	247	243	6.5742e-10	8.27855e-09	0.626	0.502	0.5	0.536	0.457	0.467	0.056
18538	TBRG4	TBRG4	chr7	-	45143697	45143855	45144136	45144308	45142931	45143042	45145039	45145363	18538	51	87	111	64	51	107	119	36	108	107	59	105	247	247	1.4308e-08	1.57611e-07	0.443	0.63	0.509	0.527	0.379	0.507	0.056
16161	USP15	USP15	chr12	+	62768170	62768316	62775270	62775444	62749111	62749256	62777620	62777779	16161	5	9	27	70	60	111	13	7	7	126	103	97	247	247	1.8626e-07	1.77933e-06	0.067	0.13	0.196	0.094	0.064	0.067	0.056
3724	MRPL48	MRPL48	chr11	+	73516071	73516124	73519357	73519395	73498916	73499037	73536752	73536841	3724	29	26	39	8	9	10	32	23	64	12	10	23	176	161	4.34806e-06	3.43371e-05	0.768	0.725	0.781	0.709	0.678	0.718	0.056
1212	TMEM104	TMEM104	chr17	+	72781620	72781742	72784927	72785009	72773402	72773514	72786338	72786435	1212	21	12	10	29	19	22	14	7	8	27	14	22	245	205	4.80329e-06	3.76729e-05	0.377	0.346	0.276	0.303	0.295	0.233	0.056
12297	TOR3A	TOR3A	chr1	+	179054762	179055028	179057045	179057224	179052074	179052188	179063227	179063352	12297	46	36	65	65	71	106	70	51	126	177	98	248	247	247	2.22167e-05	0.000157861	0.414	0.336	0.38	0.283	0.342	0.337	0.056
18588	SRRM1	SRRM1	chr1	+	24989673	24989715	24993305	24993416	24989150	24989295	24995613	24996078	18588	74	32	66	282	147	248	49	36	69	277	206	361	165	234	0.00101882	0.0053933	0.271	0.236	0.274	0.201	0.199	0.213	0.056
24746	DRAM2	DRAM2	chr1	-	111682122	111682195	111682209	111682288	111680144	111680208	111682659	111682838	24746	6	2	26	11	4	45	8	5	22	58	7	42	202	196	0.00766187	0.0331835	0.346	0.327	0.359	0.118	0.409	0.337	0.056
204	KIAA0922	KIAA0922	chr4	+	154479409	154479520	154501977	154502055	154478117	154478234	154502558	154502712	204	96	79	122	85	90	117	43	97	77	52	99	120	234	201	0.0104303	0.0435386	0.492	0.43	0.472	0.415	0.457	0.355	0.056
67	PATL2	PATL2	chr15	-	44964212	44964354	44964388	44964437	44962164	44962285	44964585	44964654	67	48	32	36	261	187	251	20	16	13	157	125	166	172	247	8.60951e-26	3.70547e-24	0.209	0.197	0.171	0.155	0.155	0.101	0.055
18587	SRRM1	SRRM1	chr1	+	24989673	24989715	24993311	24993416	24989150	24989295	24995613	24996078	18587	74	32	66	208	106	175	49	36	69	182	151	240	165	228	2.72826e-20	8.22984e-19	0.33	0.294	0.343	0.271	0.248	0.284	0.055
15505	XRRA1	XRRA1	chr11	-	74559159	74559507	74617283	74617501	74556117	74556316	74618189	74618318	15505	133	37	23	111	41	26	44	35	23	48	47	32	247	247	2.53483e-14	4.77301e-13	0.545	0.474	0.469	0.478	0.427	0.418	0.055
20272	RPN1	RPN1	chr3	-	128348793	128348986	128350790	128351000	128345575	128345675	128356641	128356948	20272	169	123	318	127	117	259	481	187	423	547	182	431	247	247	9.25775e-14	1.66764e-12	0.571	0.512	0.551	0.468	0.507	0.495	0.055
9508	SRSF7	SRSF7	chr2	-	38976039	38976243	38976381	38976488	38975720	38975795	38976670	38976847	9508	44	44	155	45	24	146	163	115	96	172	109	100	230	247	3.5858e-08	3.76415e-07	0.512	0.663	0.533	0.504	0.531	0.508	0.055
12518	USP48	USP48	chr1	-	22062938	22063118	22073559	22073642	22056196	22056325	22074630	22074764	12518	103	69	114	114	100	145	155	92	107	289	139	151	206	247	8.28499e-07	7.26126e-06	0.52	0.453	0.485	0.391	0.442	0.459	0.055
14267	SMARCC1	SMARCC1	chr3	-	47777523	47777616	47779518	47779600	47770514	47770584	47787397	47787483	14267	34	26	52	43	28	66	48	24	62	67	44	82	205	216	2.28126e-06	1.87783e-05	0.454	0.495	0.454	0.43	0.365	0.443	0.055
14461	TEX10	TEX10	chr9	-	103092212	103092451	103102538	103102679	103091421	103091557	103108353	103108597	14461	1	2	9	44	17	39	0	3	5	28	35	66	247	247	9.65071e-06	7.25067e-05	0.022	0.105	0.187	0	0.079	0.07	0.055
17462	TTC39B	TTC39B	chr9	-	15185277	15185400	15185465	15185526	15182304	15182413	15186941	15187033	17462	4	9	8	21	25	25	15	9	9	42	50	71	184	246	0.000175302	0.00108004	0.203	0.325	0.3	0.323	0.194	0.145	0.055
13442	LINC00426	LINC00426	chr13	-	30938205	30938312	30941737	30941858	30937297	30937363	30946421	30946511	13442	7	1	5	4	6	6	7	9	12	8	21	27	244	230	0.000436897	0.00248939	0.623	0.136	0.44	0.452	0.288	0.295	0.055
765	DDX3X	DDX3X	chrX	+	41201990	41202089	41202468	41202604	41201747	41201906	41202989	41203075	765	0	6	3	83	29	76	0	3	0	52	48	38	222	247	0.00064893	0.00357989	0	0.187	0.042	0	0.065	0	0.055
22105	KPNA6	KPNA6	chr1	+	32627547	32627647	32627961	32628125	32626215	32626304	32628835	32628914	22105	31	25	29	36	24	38	17	14	40	15	37	51	223	247	0.00194086	0.00967902	0.488	0.536	0.458	0.557	0.295	0.465	0.055
11030	TSPAN14	TSPAN14	chr10	+	82248972	82249070	82264483	82264534	82214037	82214127	82266983	82267130	11030	3	2	6	20	13	42	1	2	6	63	25	54	221	174	0.00357856	0.0168125	0.106	0.108	0.101	0.012	0.059	0.08	0.055
16517	DENND4B	DENND4B	chr1	-	153914662	153914832	153915031	153915101	153914344	153914589	153915353	153915606	16517	12	13	20	21	16	19	4	5	11	9	7	14	193	247	0.00450019	0.0205931	0.422	0.51	0.574	0.363	0.478	0.501	0.055
1139	AMZ2P1	AMZ2P1	chr17	-	62969359	62969581	62969694	62969808	62968871	62969045	62970672	62971703	1139	3	0	4	23	9	49	0	0	1	35	37	30	237	247	0.00741077	0.0322234	0.12	0	0.078	0	0	0.034	0.055
5006	NGLY1	NGLY1	chr3	-	25777460	25777640	25777799	25777883	25775410	25775473	25778824	25778946	5006	7	4	6	76	53	143	2	0	8	160	65	172	207	247	1.04496e-30	5.98235e-29	0.099	0.083	0.048	0.015	0	0.053	0.054
2700	CLUHP3	CLUHP3	chr16	+	31712983	31713179	31713855	31714002	31711933	31712059	31714476	31714688	2700	13	5	9	39	43	89	14	8	19	186	71	149	247	247	6.56444e-20	1.90164e-18	0.25	0.104	0.092	0.07	0.101	0.113	0.054
2998	GUSBP1	GUSBP1	chr5	+	21491429	21491617	21495206	21495291	21461891	21461975	21497130	21497305	2998	8	3	5	30	26	36	4	4	3	46	43	31	247	208	1.70866e-10	2.2803e-09	0.183	0.089	0.105	0.068	0.073	0.075	0.054
23103	LAIR1	LAIR1	chr19	-	54868536	54868575	54872616	54872816	54868099	54868228	54875901	54875937	23103	18	10	35	20	30	37	52	23	17	118	32	38	247	162	2.17574e-10	2.87026e-09	0.371	0.179	0.383	0.224	0.32	0.227	0.054
9682	FAM120B	FAM120B	chr6	+	170667313	170667508	170697374	170697440	170657343	170657411	170704574	170704667	9682	63	35	49	0	0	1	28	34	77	5	0	0	247	189	4.41337e-10	5.64902e-09	1	1	0.974	0.811	1	1	0.054
15460	CBLB	CBLB	chr3	-	105389864	105389890	105391180	105391306	105389068	105389196	105397274	105397415	15460	6	3	1	7	4	10	0	0	4	13	6	2	247	149	1.0413e-07	1.0307e-06	0.341	0.311	0.057	0	0	0.547	0.054
6267	BIRC6	BIRC6	chr2	+	32693504	32693851	32694488	32694682	32692970	32693179	32695235	32695369	6267	185	135	221	170	112	173	195	194	167	257	171	165	247	247	1.16427e-06	9.97914e-06	0.521	0.547	0.561	0.431	0.532	0.503	0.054
10816	ELMOD3	ELMOD3	chr2	+	85604466	85604597	85616873	85616950	85598208	85598332	85617260	85618875	10816	15	6	10	44	18	27	4	5	17	36	19	44	247	200	2.99087e-06	2.42387e-05	0.216	0.213	0.231	0.083	0.176	0.238	0.054
6268	BIRC6	BIRC6	chr2	+	32693504	32693851	32694462	32694682	32692970	32693179	32695235	32695369	6268	185	135	221	170	112	173	195	194	167	257	170	166	247	247	4.66931e-06	3.67177e-05	0.521	0.547	0.561	0.431	0.533	0.502	0.054
23937	ZMYM6	ZMYM6	chr1	-	35480588	35480763	35484953	35485203	35480297	35480489	35485983	35486068	23937	27	21	30	23	17	34	19	10	17	22	17	13	247	247	0.00100356	0.0053242	0.54	0.553	0.469	0.463	0.37	0.567	0.054
19867	KIAA1191	KIAA1191	chr5	-	175786464	175786570	175786813	175786921	175782573	175782752	175788604	175788810	19867	40	21	45	2	1	4	51	26	72	7	2	12	231	229	0.0017367	0.00876422	0.952	0.954	0.918	0.878	0.928	0.856	0.054
12062	SMYD4	SMYD4	chr17	-	1703150	1704318	1707919	1708009	1690715	1690898	1715264	1715409	12062	49	38	41	103	62	94	22	47	49	76	90	122	213	247	0.0090125	0.0382563	0.356	0.415	0.336	0.251	0.377	0.318	0.054
2554	DAGLB	DAGLB	chr7	-	6472467	6472590	6485342	6485479	6470110	6470238	6485583	6485735	2554	1	0	4	21	20	22	0	0	1	41	29	25	247	246	9.65852e-20	2.76801e-18	0.045	0	0.153	0	0	0.038	0.053
18663	NKTR	NKTR	chr3	+	42661507	42661535	42662920	42663008	42661155	42661200	42672037	42672067	18663	18	13	22	45	36	66	19	14	16	102	77	28	151	211	7.82606e-18	1.9346e-16	0.359	0.335	0.318	0.207	0.203	0.444	0.053
5229	UBE2C	UBE2C	chr20	+	44443022	44443109	44444179	44444384	44442075	44442103	44444492	44444552	5229	0	2	6	2	7	10	6	6	85	84	32	301	210	247	1.91666e-15	3.95848e-14	0	0.252	0.414	0.078	0.181	0.249	0.053
20139	CTSS	CTSS	chr1	-	150722481	150722647	150724256	150724484	150720252	150720355	150727476	150727626	20139	58	57	163	58	68	147	94	47	152	116	70	170	247	247	2.35712e-14	4.44532e-13	0.5	0.456	0.526	0.448	0.402	0.472	0.053
22430	LCMT1	LCMT1	chr16	+	25151491	25151568	25172422	25172525	25143722	25143844	25175918	25176039	22430	81	72	159	47	54	124	242	82	194	173	80	183	200	226	3.98474e-11	5.68285e-10	0.661	0.601	0.592	0.613	0.537	0.545	0.053
23030	MTX2	MTX2	chr2	+	177194028	177194154	177195311	177195388	177193601	177193640	177202220	177202753	23030	16	23	72	13	17	43	91	37	112	88	38	77	247	200	1.33072e-10	1.78879e-09	0.499	0.523	0.576	0.456	0.441	0.541	0.053
8667	TCF25	TCF25	chr16	+	89941206	89941301	89944868	89944989	89939993	89940267	89949758	89949920	8667	3	1	6	11	23	35	4	3	3	57	24	36	218	244	6.62007e-10	8.33196e-09	0.234	0.046	0.161	0.073	0.123	0.085	0.053
11138	BRD8	BRD8	chr5	-	137497742	137497835	137498814	137499033	137496579	137496757	137500008	137500102	11138	114	63	29	19	12	5	60	38	48	8	13	14	247	216	8.23704e-10	1.02972e-08	0.84	0.821	0.835	0.868	0.719	0.75	0.053
21284	ZNF75A	ZNF75A	chr16	+	3361752	3361948	3366911	3367022	3358312	3358836	3367189	3368576	21284	3	9	28	46	34	32	3	4	14	40	28	23	247	234	4.38353e-09	5.10149e-08	0.058	0.2	0.453	0.066	0.119	0.366	0.053
24539	CRYBB2P1	CRYBB2P1	chr22	+	25851678	25851807	25853225	25853368	25849282	25849401	25855382	25855482	24539	18	15	56	39	33	67	16	20	86	52	46	136	247	247	5.22978e-09	6.05709e-08	0.316	0.313	0.455	0.235	0.303	0.387	0.053
17775	CNTRL	CNTRL	chr9	+	123924331	123924549	123927220	123927378	123924133	123924249	123928384	123928458	17775	68	45	45	75	52	48	36	28	22	50	29	40	247	247	6.70422e-09	7.66533e-08	0.476	0.464	0.484	0.419	0.491	0.355	0.053
9963	TTC21B	TTC21B	chr2	-	166802033	166802200	166805903	166806014	166799728	166799851	166806104	166806234	9963	19	27	56	17	16	36	49	24	35	38	21	34	234	247	1.09226e-07	1.07848e-06	0.541	0.64	0.621	0.576	0.547	0.521	0.053
1488	ZNF138	ZNF138	chr7	+	64277651	64277713	64291317	64291454	64275953	64276031	64291828	64294059	1488	0	0	3	3	4	0	0	1	1	0	7	2	185	247	4.08501e-07	3.75646e-06	0	0	1	NA	0.16	0.4	0.053
19689	AP5Z1	AP5Z1	chr7	+	4821198	4821385	4822946	4823091	4820805	4820943	4823319	4823429	19689	21	37	40	19	35	43	58	26	83	85	32	80	247	247	1.40524e-06	1.19258e-05	0.525	0.514	0.482	0.406	0.448	0.509	0.053
2158	TSPAN32	TSPAN32	chr11	+	2335714	2335801	2337458	2337542	2334883	2334985	2337805	2337897	2158	197	113	162	82	60	40	216	67	163	96	45	66	210	207	1.41012e-06	1.19629e-05	0.703	0.65	0.8	0.689	0.595	0.709	0.053
6280	BIRC6	BIRC6	chr2	+	32678875	32679010	32688261	32688449	32673862	32673996	32689576	32689891	6280	82	39	84	62	62	89	33	50	38	54	62	45	247	247	3.11257e-06	2.51152e-05	0.569	0.386	0.486	0.379	0.446	0.458	0.053
4523	JARID2	JARID2	chr6	+	15374347	15374483	15410454	15410596	15246205	15246815	15452236	15452406	4523	13	7	26	20	10	34	15	13	19	31	24	28	247	247	1.38085e-05	0.00010156	0.394	0.412	0.433	0.326	0.351	0.404	0.053
4338	SIRT2	SIRT2	chr19	-	39389018	39389065	39389433	39389558	39384458	39384507	39390145	39390463	4338	4	1	1	8	12	27	2	0	8	53	14	31	247	170	8.14134e-05	0.000530188	0.256	0.054	0.025	0.025	0	0.151	0.053
8207	KLHDC4	KLHDC4	chr16	-	87764157	87764250	87782278	87782415	87760370	87760530	87795554	87795646	8207	7	7	23	79	43	62	11	14	16	157	84	131	247	216	0.000964095	0.00512837	0.072	0.125	0.245	0.058	0.127	0.097	0.053
5935	PARP8	PARP8	chr5	+	50123777	50123890	50124145	50124218	50122588	50122637	50125725	50125795	5935	396	234	163	469	260	184	111	104	116	190	153	135	236	196	0.00112194	0.00589362	0.412	0.428	0.424	0.327	0.361	0.416	0.053
1966	TRPV2	TRPV2	chr17	+	16336934	16337012	16338203	16338283	16335279	16335614	16340102	16340317	1966	8	3	8	110	51	69	2	3	3	138	80	150	201	203	0.00142644	0.00732738	0.068	0.056	0.105	0.014	0.036	0.02	0.053
18661	NKTR	NKTR	chr3	+	42661507	42661535	42662043	42662058	42661155	42661200	42662920	42663008	18661	24	24	31	1	0	1	54	27	25	0	6	1	151	138	0.0016243	0.00824011	0.956	1	0.966	1	0.804	0.958	0.053
23007	MARS	MARS	chr12	+	57908932	57909119	57909702	57909774	57908736	57908841	57910027	57910120	23007	205	127	136	48	31	35	219	100	204	71	30	70	247	195	0.00904572	0.038377	0.771	0.764	0.754	0.709	0.725	0.697	0.053
12412	RBL1	RBL1	chr20	-	35661067	35661279	35663644	35663911	35651052	35651229	35668555	35668688	12412	27	27	27	14	33	25	13	22	30	16	21	29	247	247	0.00924481	0.0390704	0.659	0.45	0.519	0.448	0.512	0.508	0.053
20111	HNRNPC	HNRNPC	chr14	-	21731826	21731988	21736781	21736827	21731469	21731495	21737456	21737638	20111	2	1	1	12	14	15	0	2	1	28	15	24	169	247	0.0112617	0.0466132	0.196	0.095	0.089	0	0.163	0.057	0.053
20116	HNRNPC	HNRNPC	chr14	-	21731778	21731988	21736781	21736827	21731469	21731495	21737456	21737638	20116	2	1	1	12	14	15	0	2	1	28	15	24	169	247	0.0112617	0.0466132	0.196	0.095	0.089	0	0.163	0.057	0.053
9371	ARAP1	ARAP1	chr11	-	72404736	72404850	72404871	72404957	72404369	72404515	72406024	72406142	9371	14	0	14	88	69	103	9	0	7	108	114	170	209	237	1.15316e-51	1.93011e-49	0.153	0	0.134	0.086	0	0.045	0.052
22127	TIMMDC1	TIMMDC1	chr3	+	119222800	119222868	119232487	119232566	119217367	119217774	119236051	119236162	22127	3	4	7	50	44	94	0	4	3	122	91	144	191	202	2.26004e-50	3.56022e-48	0.06	0.088	0.073	0	0.044	0.022	0.052
22245	PUM2	PUM2	chr2	-	20453582	20453775	20454623	20454745	20448452	20451477	20454976	20455102	22245	482	306	149	482	259	161	103	224	119	115	303	135	245	247	3.29101e-26	1.44481e-24	0.502	0.544	0.483	0.475	0.427	0.471	0.052
13845	ECHDC2	ECHDC2	chr1	-	53371001	53371108	53372190	53372283	53370705	53370762	53373539	53373626	13845	88	29	54	6	0	2	37	31	51	9	1	2	216	230	6.59808e-17	1.53649e-15	0.94	1	0.966	0.814	0.971	0.964	0.052
17701	HEXB	HEXB	chr5	+	74009330	74009460	74011334	74011515	74001043	74001145	74012411	74012498	17701	56	64	158	67	50	169	259	92	191	299	128	223	247	247	1.27826e-11	1.90059e-10	0.455	0.561	0.483	0.464	0.418	0.461	0.052
4434	ATE1	ATE1	chr10	-	123658355	123658484	123659380	123659509	123600596	123600778	123661905	123662135	4434	15	9	21	18	13	27	10	9	14	34	8	22	247	247	8.96646e-11	1.2335e-09	0.455	0.409	0.438	0.227	0.529	0.389	0.052
2714	PRKRA	PRKRA	chr2	-	179312231	179312313	179314968	179315138	179309148	179309227	179315692	179315958	2714	41	39	83	72	40	106	66	37	65	103	64	107	247	205	2.25624e-10	2.97158e-09	0.321	0.447	0.394	0.347	0.324	0.335	0.052
13465	ARMC10	ARMC10	chr7	+	102732923	102733100	102737723	102737795	102727076	102727211	102738745	102740210	13465	3	4	4	3	5	4	4	5	7	10	2	21	247	195	5.53249e-10	7.01106e-09	0.441	0.387	0.441	0.24	0.664	0.208	0.052
491	HDAC10	HDAC10	chr22	-	50687090	50687210	50687531	50687597	50686653	50686721	50687756	50687883	491	26	25	44	0	0	1	61	39	79	6	4	3	189	243	2.09894e-09	2.52438e-08	1	1	0.983	0.929	0.926	0.971	0.052
19335	USP34	USP34	chr2	-	61438906	61439064	61441194	61441353	61436033	61436112	61447444	61447592	19335	3	4	1	47	46	58	0	0	0	33	34	29	247	247	3.86198e-08	4.03474e-07	0.06	0.08	0.017	0	0	0	0.052
10218	ZBTB38	ZBTB38	chr3	+	141132394	141132481	141157084	141157207	141122768	141122873	141161230	141168632	10218	3	1	9	26	7	36	5	4	0	26	27	27	210	246	1.57469e-07	1.52361e-06	0.119	0.143	0.227	0.184	0.148	0	0.052
22974	REST	REST	chr4	+	57776795	57777702	57785952	57786040	57774041	57774379	57796006	57802010	22974	47	15	61	2	1	2	81	24	45	7	1	8	247	211	1.80339e-06	1.50608e-05	0.953	0.928	0.963	0.908	0.953	0.828	0.052
22021	FNBP1	FNBP1	chr9	-	132707025	132707251	132715644	132715741	132691845	132691974	132719638	132719743	22021	4	0	2	1	0	1	18	2	3	2	3	1	220	247	2.0686e-06	1.71449e-05	0.818	NA	0.692	0.91	0.428	0.771	0.052
24492	TTC17	TTC17	chr11	+	43419574	43419663	43422995	43423120	43418896	43419041	43425547	43425694	24492	36	8	30	0	0	0	33	14	36	0	3	0	212	247	9.97769e-05	0.000639752	1	1	1	1	0.845	1	0.052
24697	ACAD10	ACAD10	chr12	+	112165765	112165947	112167609	112167760	112159474	112159543	112171726	112171872	24697	30	13	12	16	16	9	11	26	31	25	15	23	247	247	0.000159245	0.000988951	0.652	0.448	0.571	0.306	0.634	0.574	0.052
17629	NSUN5P2	NSUN5P2	chr7	-	72419843	72420030	72420384	72420500	72419430	72419641	72420596	72420735	17629	129	58	85	2	0	3	58	46	79	8	2	4	239	247	0.000413972	0.00236772	0.985	1	0.967	0.882	0.96	0.953	0.052
4339	SIRT2	SIRT2	chr19	-	39389018	39389064	39389433	39389558	39384458	39384507	39390145	39390463	4339	4	1	1	8	8	27	2	0	8	47	12	26	247	169	0.000744583	0.00405375	0.255	0.079	0.025	0.028	0	0.174	0.052
22422	FARS2	FARS2	chr6	+	5368782	5369415	5404774	5404934	5261583	5261893	5431273	5431405	22422	14	13	22	26	21	52	30	20	49	93	54	88	247	247	0.00105657	0.0055735	0.35	0.382	0.297	0.244	0.27	0.358	0.052
3073	NLRP1	NLRP1	chr17	-	5437216	5437308	5440170	5440260	5436623	5436704	5442734	5442905	3073	272	150	134	260	143	173	77	119	138	121	144	160	213	215	0.00156626	0.00798266	0.514	0.514	0.439	0.391	0.455	0.465	0.052
21618	PWWP2A	PWWP2A	chr5	-	159535541	159535621	159540233	159540325	159520107	159521072	159545811	159546452	21618	0	2	3	11	8	14	3	1	0	18	13	10	215	203	0.00269941	0.0130488	0	0.191	0.168	0.136	0.068	0	0.052
7345	GCH1	GCH1	chr14	-	55310499	55310587	55310722	55310861	55308723	55309772	55312485	55312570	7345	8	7	26	3	0	0	21	4	21	1	1	4	247	211	0.00358011	0.0168137	0.695	1	1	0.947	0.774	0.818	0.052
22220	GAPVD1	GAPVD1	chr9	+	128086076	128086202	128088694	128088868	128083711	128083778	128092356	128092497	22220	20	15	32	104	69	116	15	16	22	148	77	141	247	247	0.00457453	0.0209015	0.161	0.179	0.216	0.092	0.172	0.135	0.052
2739	ETHE1	ETHE1	chr19	-	44012926	44013016	44015588	44015718	44012095	44012212	44030352	44030501	2739	31	33	79	42	33	95	124	51	113	215	68	153	247	213	0.00607863	0.0269364	0.389	0.463	0.418	0.332	0.393	0.389	0.052
3954	ERBB2IP	ERBB2IP	chr5	+	65349233	65350779	65370851	65371058	65346610	65346794	65372143	65372236	3954	129	61	169	486	264	325	72	43	40	232	279	147	247	247	0.0101484	0.0424942	0.21	0.188	0.342	0.237	0.134	0.214	0.052
7022	UBA7	UBA7	chr3	-	49847082	49847312	49848764	49848888	49846413	49846592	49849302	49849449	7022	74	52	139	2	2	2	84	44	221	8	4	14	247	247	6.75526e-35	4.71774e-33	0.974	0.963	0.986	0.913	0.917	0.94	0.051
2637	EPS15	EPS15	chr1	-	51895205	51895239	51906018	51906104	51887457	51887530	51910560	51910717	2637	59	36	168	0	0	1	168	62	117	4	5	3	209	157	3.55901e-22	1.22193e-20	1	1	0.992	0.969	0.903	0.967	0.051
19885	LDLR	LDLR	chr19	+	11227534	11227674	11230767	11230909	11226769	11226888	11233849	11234020	19885	29	47	49	0	0	0	29	28	90	4	0	3	247	247	2.13112e-16	4.77807e-15	1	1	1	0.879	1	0.968	0.051
18551	POP4	POP4	chr19	+	30103023	30103085	30104777	30104879	30102768	30102846	30106150	30108162	18551	57	69	150	61	41	132	222	91	193	253	82	200	185	225	8.93216e-16	1.88845e-14	0.532	0.672	0.58	0.516	0.574	0.54	0.051
13556	SNAP23	SNAP23	chr15	+	42820459	42820618	42821872	42822017	42807434	42807552	42823610	42825259	13556	93	68	148	97	57	127	103	66	117	133	69	120	247	247	2.04251e-14	3.88238e-13	0.489	0.544	0.538	0.436	0.489	0.494	0.051
4102	TANGO2	TANGO2	chr22	+	20048696	20048884	20049052	20049229	20043470	20043536	20050860	20050965	4102	2	1	1	23	15	29	0	0	1	26	18	43	247	247	9.72948e-10	1.20876e-08	0.08	0.063	0.033	0	0	0.023	0.051
22237	PSMA5	PSMA5	chr1	-	109952549	109952636	109953632	109953735	109941652	109944712	109954498	109954557	22237	146	129	244	85	69	144	450	160	472	356	95	347	226	210	1.22619e-09	1.50861e-08	0.615	0.635	0.612	0.54	0.61	0.558	0.051
19125	STAG3L5P-PVRIG2P-PILRB	STAG3L5P-PVRIG2P-PILRB	chr7	+	99950832	99950893	99951517	99951635	99950619	99950746	99952765	99952863	19125	174	126	177	148	102	154	129	155	267	138	167	261	184	241	2.89664e-07	2.70915e-06	0.606	0.618	0.601	0.55	0.549	0.573	0.051
9389	MGEA5	MGEA5	chr10	-	103567580	103567609	103569940	103570085	103565801	103565900	103572786	103572884	9389	12	9	8	31	13	18	0	8	0	21	4	7	247	152	9.06863e-07	7.89069e-06	0.192	0.299	0.215	0	0.552	0	0.051
16705	CAMK2G	CAMK2G	chr10	-	75607745	75607840	75608176	75608194	75606982	75607105	75608283	75608367	16705	1	5	6	85	82	129	0	0	2	210	123	174	141	218	1.5364e-06	1.29612e-05	0.018	0.086	0.067	0	0	0.017	0.051
23001	SNX1	SNX1	chr15	+	64406756	64406845	64407787	64407905	64404771	64404883	64410315	64410443	23001	7	2	11	0	1	1	3	3	4	1	0	2	212	241	1.1995e-05	8.89824e-05	1	0.695	0.926	0.773	1	0.695	0.051
6463	GTF3A	GTF3A	chr13	+	28002342	28002430	28003308	28003526	28001228	28001329	28004006	28004103	6463	2	1	5	6	7	16	0	3	0	11	3	8	211	247	0.000871738	0.00467839	0.281	0.143	0.268	0	0.539	0	0.051
20217	THADA	THADA	chr2	-	43459851	43460021	43506903	43507035	43457974	43458482	43514046	43514200	20217	32	11	13	29	14	12	7	17	19	14	14	23	247	247	0.00125809	0.00653643	0.525	0.44	0.52	0.333	0.548	0.452	0.051
22126	TIMMDC1	TIMMDC1	chr3	+	119222800	119222868	119232487	119232566	119219541	119219707	119236051	119236162	22126	3	4	5	51	45	95	0	2	3	122	90	144	191	202	0.00474373	0.0215846	0.059	0.086	0.053	0	0.023	0.022	0.051
24687	SPG11	SPG11	chr15	-	44859621	44859790	44861595	44861703	44858414	44858503	44862722	44862856	24687	90	54	43	102	89	72	39	34	31	62	59	67	231	247	0.00484198	0.0219818	0.485	0.393	0.39	0.402	0.381	0.331	0.051
20006	UBR5	UBR5	chr8	-	103339972	103340124	103341317	103341428	103338773	103338891	103341510	103341627	20006	40	29	41	0	0	0	45	31	36	7	0	1	234	247	0.00666408	0.0292351	1	1	1	0.872	1	0.974	0.051
12538	DENND2D	DENND2D	chr1	-	111731323	111731408	111731833	111731875	111730752	111730992	111734761	111734939	12538	53	53	112	499	538	337	159	66	126	674	400	421	165	208	5.95467e-36	4.41598e-34	0.118	0.11	0.295	0.229	0.172	0.274	-0.051
5954	PARP8	PARP8	chr5	+	50045984	50046022	50055476	50055566	49963904	49963959	50056125	50056196	5954	181	123	168	789	357	455	88	136	118	261	310	287	161	213	8.97699e-34	5.87944e-32	0.233	0.313	0.328	0.308	0.367	0.352	-0.051
24151	FBXO8	FBXO8	chr4	-	175171066	175171193	175180849	175180976	175162250	175162369	175183914	175184251	24151	47	35	64	4	3	15	68	31	80	7	3	1	247	247	9.90046e-30	5.39867e-28	0.922	0.921	0.81	0.907	0.912	0.988	-0.051
20534	ATRX	ATRX	chrX	-	76907472	76907567	76907603	76907843	76891405	76891547	76909587	76909690	20534	105	87	83	4	5	4	189	76	69	0	0	0	247	218	4.00469e-29	2.0892e-27	0.959	0.939	0.948	1	1	1	-0.051
17581	GLIPR2	GLIPR2	chr9	+	36148543	36148647	36150868	36150946	36147782	36147891	36162358	36163910	17581	124	85	160	110	107	181	321	187	469	340	142	397	227	201	1.27334e-16	2.89801e-15	0.5	0.413	0.439	0.455	0.538	0.511	-0.051
17713	PSPC1	PSPC1	chr13	-	20273519	20273538	20300744	20300863	20251863	20251963	20304378	20304484	17713	2	0	1	5	0	2	6	0	0	1	3	1	242	142	5.38315e-15	1.07583e-13	0.19	NA	0.227	0.779	0	0	-0.051
3024	GNPAT	GNPAT	chr1	+	231403425	231403649	231406503	231406746	231402022	231402153	231408057	231408137	3024	35	51	94	74	72	143	83	49	105	86	84	141	247	247	3.86775e-12	6.09682e-11	0.321	0.415	0.397	0.491	0.368	0.427	-0.051
17944	PAAF1	PAAF1	chr11	+	73620443	73620638	73625457	73625549	73611314	73611465	73627589	73627705	17944	83	48	38	69	55	58	132	44	96	101	44	97	247	215	5.42457e-10	6.88483e-09	0.511	0.432	0.363	0.532	0.465	0.463	-0.051
16501	MED15	MED15	chr22	+	20907431	20907461	20909222	20909435	20905722	20905774	20918736	20918975	16501	20	13	40	55	29	92	18	17	44	43	31	76	153	247	1.7622e-08	1.92357e-07	0.37	0.42	0.412	0.403	0.47	0.483	-0.051
18030	LGR6	LGR6	chr1	+	202194550	202194622	202197063	202197135	202172904	202173003	202205049	202205121	18030	42	28	27	62	34	27	34	38	30	45	33	25	195	195	4.19098e-08	4.36333e-07	0.404	0.452	0.5	0.43	0.535	0.545	-0.051
24796	NLRC5	NLRC5	chr16	+	57096070	57096085	57099130	57099210	57095529	57095613	57100445	57100526	24796	2	2	7	125	64	122	7	7	5	66	68	220	138	203	2.73268e-06	2.229e-05	0.023	0.044	0.078	0.135	0.132	0.032	-0.051
16732	KAT6B	KAT6B	chr10	+	76741544	76741686	76744837	76744999	76738981	76739097	76748776	76748870	16732	72	43	66	80	42	61	104	58	43	109	40	32	247	247	4.44304e-05	0.000302247	0.474	0.506	0.52	0.488	0.592	0.573	-0.051
11454	IBTK	IBTK	chr6	-	82925628	82925727	82925792	82925906	82923943	82924546	82927676	82927854	11454	54	48	73	5	2	8	105	61	46	0	0	4	237	222	5.53681e-05	0.000370381	0.91	0.957	0.895	1	1	0.915	-0.051
8274	ATP5L	ATP5L	chr11	+	118274638	118274700	118277426	118277549	118272103	118272432	118277651	118277812	8274	1	0	3	3	0	3	4	0	4	6	3	0	185	246	0.000142283	0.000891656	0.307	NA	0.571	0.47	0	1	-0.051
21800	PAIP1	PAIP1	chr5	-	43539025	43539137	43543105	43543218	43536920	43537046	43547829	43548015	21800	55	55	132	88	63	115	168	72	112	161	70	103	236	235	0.000143424	0.000898102	0.384	0.465	0.533	0.51	0.506	0.52	-0.051
4194	NBPF3	NBPF3	chr1	+	21779865	21779923	21792231	21792310	21771440	21771712	21792579	21792649	4194	1	3	16	13	10	42	5	1	5	4	15	37	181	202	0.000285255	0.00168717	0.079	0.251	0.298	0.582	0.069	0.131	-0.051
7822	RFT1	RFT1	chr3	-	53133396	53133502	53137968	53138113	53126384	53126634	53139688	53139819	7822	42	26	42	32	41	44	72	48	104	82	29	102	247	229	0.000356539	0.00206124	0.549	0.37	0.469	0.449	0.605	0.486	-0.051
13578	SP140	SP140	chr2	+	231118048	231118132	231120166	231120247	231115695	231115776	231134246	231134333	13578	0	11	5	74	67	91	15	8	16	133	57	113	207	204	0.000550761	0.00307649	0	0.139	0.051	0.1	0.122	0.122	-0.051
12932	AP3S1	AP3S1	chr5	+	115205713	115205825	115238581	115238689	115202366	115202458	115249058	115249778	12932	104	61	128	167	161	203	301	175	249	443	248	403	235	231	0.000849741	0.00456644	0.38	0.271	0.383	0.4	0.41	0.378	-0.051
6735	ANKRD17	ANKRD17	chr4	-	74000833	74000982	74005247	74006000	73990917	73991029	74007457	74007560	6735	54	23	40	182	115	176	18	51	44	77	103	161	247	247	0.00642301	0.028327	0.229	0.167	0.185	0.189	0.331	0.215	-0.051
20541	KNTC1	KNTC1	chr12	+	123082277	123082485	123086082	123086172	123078822	123078932	123087115	123087287	20541	14	7	5	50	26	18	15	3	13	60	22	14	247	213	0.00727153	0.0316809	0.194	0.188	0.193	0.177	0.105	0.445	-0.051
19637	N4BP2L1	N4BP2L1	chr13	-	32978339	32978408	32981386	32981475	32974859	32977337	32981781	32981909	19637	24	20	43	4	4	24	43	21	45	1	8	13	212	192	0.0108368	0.0450482	0.845	0.819	0.619	0.975	0.704	0.758	-0.051
5944	PARP8	PARP8	chr5	+	49963904	49963959	50045984	50046022	49962918	49963020	50055476	50055566	5944	392	254	338	649	244	338	175	237	193	212	174	182	178	161	4.39741e-20	1.30204e-18	0.353	0.485	0.475	0.427	0.552	0.49	-0.052
4056	AUP1	AUP1	chr2	-	74756258	74756409	74756488	74756626	74755543	74755616	74756706	74757024	4056	88	89	133	34	14	19	187	111	209	44	10	26	247	247	9.93159e-19	2.65968e-17	0.721	0.864	0.875	0.81	0.917	0.889	-0.052
19922	MTDH	MTDH	chr8	+	98718853	98718978	98725889	98725997	98711981	98712080	98731276	98731417	19922	68	57	92	108	79	116	177	91	95	150	112	133	247	231	6.96799e-18	1.73054e-16	0.371	0.403	0.426	0.525	0.432	0.4	-0.052
18106	CLEC2D	CLEC2D	chr12	+	9845629	9845716	9846402	9846544	9845423	9845527	9847355	9852151	18106	323	123	304	178	116	170	216	107	138	97	72	66	210	247	3.8823e-17	9.19166e-16	0.681	0.555	0.678	0.724	0.636	0.711	-0.052
23321	DPAGT1	DPAGT1	chr11	-	118968154	118968261	118968564	118968753	118967851	118968007	118969112	118969197	23321	52	28	55	6	3	6	68	39	111	2	2	9	247	230	4.88708e-17	1.14915e-15	0.89	0.897	0.895	0.969	0.948	0.92	-0.052
18109	CLEC2D	CLEC2D	chr12	+	9845629	9845716	9846426	9846544	9845423	9845527	9847355	9852151	18109	323	123	304	179	116	168	216	107	138	97	72	66	210	241	7.93675e-17	1.83934e-15	0.674	0.549	0.675	0.719	0.63	0.706	-0.052
18107	CLEC2D	CLEC2D	chr12	+	9845629	9845716	9846413	9846544	9845423	9845527	9847355	9852151	18107	323	123	304	178	116	171	216	107	138	97	72	67	210	247	8.4396e-17	1.94652e-15	0.681	0.555	0.676	0.724	0.636	0.708	-0.052
6802	RPS6KA1	RPS6KA1	chr1	+	26877887	26877968	26878134	26878214	26873679	26873761	26879881	26879988	6802	73	73	142	83	93	133	153	78	177	148	78	133	204	203	1.63491e-14	3.14482e-13	0.467	0.439	0.515	0.507	0.499	0.57	-0.052
2925	TRMT2B	TRMT2B	chrX	-	100290601	100290672	100306239	100306722	100278458	100278605	100306805	100307105	2925	18	8	22	142	80	150	12	19	42	68	93	169	247	194	1.44454e-13	2.56568e-12	0.091	0.073	0.103	0.122	0.138	0.163	-0.052
6246	RPAIN	RPAIN	chr17	+	5329290	5329391	5329555	5329619	5326088	5326149	5331390	5332985	6246	39	27	71	97	84	115	104	48	86	187	87	148	224	187	3.5102e-12	5.56231e-11	0.251	0.212	0.34	0.317	0.315	0.327	-0.052
5138	RNF25	RNF25	chr2	-	219529877	219529967	219530638	219530782	219529461	219529596	219530881	219530953	5138	131	65	89	134	66	97	120	89	130	101	62	134	247	213	1.05827e-11	1.59017e-10	0.457	0.459	0.442	0.506	0.553	0.456	-0.052
2275	ANKS3	ANKS3	chr16	-	4764051	4764187	4774750	4774832	4755095	4755254	4779980	4780152	2275	1	1	3	54	24	33	7	1	3	39	21	35	205	247	6.60429e-09	7.55825e-08	0.022	0.048	0.099	0.178	0.054	0.094	-0.052
1666	PHYKPL	PHYKPL	chr5	-	177656940	177657100	177658405	177658524	177642276	177642431	177658669	177659823	1666	4	0	10	5	0	3	24	4	13	5	4	7	242	247	9.0085e-09	1.01365e-07	0.449	NA	0.773	0.83	0.505	0.655	-0.052
19042	ANXA2	ANXA2	chr15	-	60682411	60682516	60689456	60689537	60678226	60678285	60690141	60690185	19042	6	7	18	3	1	1	44	19	76	11	2	4	204	228	4.5821e-08	4.74797e-07	0.691	0.887	0.953	0.817	0.914	0.955	-0.052
12408	RBL1	RBL1	chr20	-	35651052	35651229	35663644	35663911	35649061	35649133	35668555	35668688	12408	25	22	26	7	14	16	13	22	30	9	6	8	247	247	1.14696e-07	1.12971e-06	0.781	0.611	0.619	0.591	0.786	0.789	-0.052
12376	ELMO2	ELMO2	chr20	-	45022946	45023171	45027335	45027410	45022687	45022728	45035186	45035271	12376	2	3	4	27	15	12	5	1	3	13	5	14	198	247	1.33039e-07	1.30292e-06	0.085	0.2	0.294	0.324	0.2	0.211	-0.052
6455	WDR43	WDR43	chr2	+	29129325	29129447	29135455	29135576	29124852	29124990	29136934	29137074	6455	148	98	207	162	129	199	235	143	187	227	139	148	245	244	1.73944e-07	1.66895e-06	0.476	0.431	0.509	0.508	0.506	0.557	-0.052
22766	ARID4B	ARID4B	chr1	-	235437241	235437275	235489944	235489986	235423956	235424067	235490228	235490283	22766	8	0	1	2	1	3	2	3	4	7	4	3	165	157	3.61439e-07	3.34154e-06	0.792	0	0.241	0.214	0.416	0.559	-0.052
13026	MARK3	MARK3	chr14	+	103934380	103934523	103941329	103941547	103933415	103933528	103946723	103946827	13026	0	0	1	110	67	94	8	0	5	69	38	74	247	247	9.63831e-07	8.3442e-06	0	0	0.011	0.104	0	0.063	-0.052
14771	NBR1	NBR1	chr17	+	41348497	41348608	41348958	41349123	41346980	41347056	41352183	41352625	14771	50	28	81	40	34	71	42	69	94	43	34	83	234	247	1.05179e-06	9.04722e-06	0.569	0.465	0.546	0.508	0.682	0.545	-0.052
15949	GS1-124K5.11	GS1-124K5.11	chr7	-	66041741	66041919	66049379	66049453	66038371	66038537	66053498	66053567	15949	0	1	1	46	23	40	2	1	4	22	29	48	197	247	3.27254e-06	2.62654e-05	0	0.052	0.03	0.102	0.041	0.095	-0.052
70	PATL2	PATL2	chr15	-	44966347	44966428	44967683	44967830	44965333	44965575	44968672	44968763	70	1	0	0	105	76	105	3	5	4	77	41	78	247	204	0.000165961	0.00102564	0.008	0	0	0.031	0.092	0.041	-0.052
6774	MGA	MGA	chr15	+	42052520	42052700	42053936	42054048	42049985	42050037	42054326	42054560	6774	51	17	16	88	49	30	41	27	20	85	35	34	247	235	0.000260854	0.00155737	0.355	0.248	0.337	0.315	0.423	0.359	-0.052
18717	UBA2	UBA2	chr19	+	34929549	34929671	34934748	34934816	34925772	34925873	34935904	34936026	18717	67	67	149	37	48	119	109	79	147	46	54	85	245	191	0.00150864	0.00772165	0.585	0.521	0.494	0.649	0.533	0.574	-0.052
17563	WDR45B	WDR45B	chr17	-	80583264	80583359	80585079	80585167	80579484	80579675	80588796	80588898	17563	13	9	37	246	102	76	26	14	28	82	79	100	211	218	0.0083753	0.035876	0.052	0.084	0.335	0.247	0.155	0.224	-0.052
24535	TMEM184C	TMEM184C	chr4	+	148554053	148554153	148554915	148555074	148552543	148552656	148555319	148556672	24535	49	37	40	1	2	6	72	36	74	0	0	2	223	247	9.43634e-35	6.46121e-33	0.982	0.953	0.881	1	1	0.976	-0.053
12979	MR1	MR1	chr1	+	181021370	181021646	181022708	181022813	181019146	181019422	181024360	181031074	12979	19	11	18	171	92	154	28	28	59	261	104	290	247	228	1.63464e-26	7.33672e-25	0.093	0.099	0.097	0.09	0.199	0.158	-0.053
6741	HMGCS1	HMGCS1	chr5	-	43297630	43297775	43298110	43298236	43297103	43297268	43298619	43299077	6741	16	18	32	1	2	0	47	18	68	0	0	0	247	247	2.40626e-24	9.23499e-23	0.941	0.9	1	1	1	1	-0.053
18811	EIF4G1	EIF4G1	chr3	+	184033276	184033333	184035108	184035285	184032282	184032462	184035504	184035604	18811	40	38	54	239	170	303	68	60	119	284	198	526	180	247	2.62267e-19	7.31616e-18	0.187	0.235	0.196	0.247	0.294	0.237	-0.053
6824	MCRS1	MCRS1	chr12	-	49952996	49953084	49953235	49953318	49952625	49952753	49953511	49953604	6824	42	25	56	68	52	154	113	45	122	221	71	180	206	211	3.86833e-18	9.81416e-17	0.387	0.33	0.271	0.344	0.394	0.41	-0.053
18105	CLEC2D	CLEC2D	chr12	+	9845629	9845716	9846422	9846544	9845423	9845527	9847355	9852151	18105	323	123	304	180	116	169	216	107	138	97	72	66	210	245	1.93082e-17	4.68646e-16	0.677	0.553	0.677	0.722	0.634	0.709	-0.053
15687	DPP8	DPP8	chr15	-	65746600	65746753	65747991	65748179	65743336	65743448	65748562	65748709	15687	27	18	23	48	17	68	25	30	18	32	30	34	247	247	3.39332e-17	8.05771e-16	0.36	0.514	0.253	0.439	0.5	0.346	-0.053
10631	ARFGAP2	ARFGAP2	chr11	-	47195309	47195433	47196565	47196649	47194976	47195033	47196732	47196864	10631	74	56	95	76	43	73	143	74	119	85	50	92	207	247	4.86967e-15	9.76445e-14	0.537	0.608	0.608	0.667	0.638	0.607	-0.053
7205	NDUFAB1	NDUFAB1	chr16	-	23593596	23593696	23596656	23596744	23592334	23592494	23598517	23598640	7205	67	41	116	61	45	84	185	64	227	144	54	130	211	223	1.97432e-13	3.47336e-12	0.537	0.491	0.593	0.576	0.556	0.649	-0.053
5140	RNF25	RNF25	chr2	-	219529877	219529970	219530638	219530782	219529461	219529596	219530881	219530953	5140	131	65	89	136	66	100	120	89	130	102	64	133	247	216	1.09705e-12	1.82983e-11	0.457	0.463	0.438	0.507	0.549	0.461	-0.053
3110	FAM107B	FAM107B	chr10	-	14580518	14580592	14595320	14595386	14572330	14572514	14613761	14614188	3110	52	31	112	7	2	1	50	40	42	0	0	1	189	197	6.86479e-12	1.05184e-10	0.886	0.942	0.992	1	1	0.978	-0.053
20894	ST8SIA4	ST8SIA4	chr5	-	100191806	100192100	100222046	100222304	100142638	100147833	100231357	100231489	20894	29	40	82	16	19	40	135	109	196	47	46	81	247	247	1.13075e-11	1.6938e-10	0.644	0.678	0.672	0.742	0.703	0.708	-0.053
4336	MRPS18B	MRPS18B	chr6	+	30590608	30590675	30592659	30592719	30587697	30587766	30593278	30594174	4336	86	103	290	67	74	162	377	156	324	196	71	217	190	183	5.50056e-11	7.72128e-10	0.553	0.573	0.633	0.649	0.679	0.59	-0.053
14920	HMCES	HMCES	chr3	+	129009521	129009647	129017196	129017378	129007696	129007840	129020792	129020985	14920	67	57	114	96	83	138	108	82	152	109	76	217	247	247	5.76879e-09	6.64943e-08	0.411	0.407	0.452	0.498	0.519	0.412	-0.053
17625	MDM1	MDM1	chr12	-	68718951	68719027	68719220	68719355	68716852	68717020	68720436	68720801	17625	18	11	39	1	1	1	41	32	62	0	1	0	247	199	1.80537e-08	1.96802e-07	0.935	0.899	0.969	1	0.963	1	-0.053
6528	NCOR1	NCOR1	chr17	-	16077119	16077213	16080645	16080859	16075116	16075309	16089867	16090001	6528	4	0	0	4	7	8	17	2	0	15	12	11	247	217	2.94375e-05	0.000205058	0.468	0	0	0.499	0.128	0	-0.053
675	CWF19L1	CWF19L1	chr10	-	102009866	102009935	102010004	102010089	102006551	102006692	102013177	102013296	675	71	61	61	6	5	3	68	40	139	0	2	1	208	192	0.000166398	0.0010279	0.916	0.918	0.949	1	0.949	0.992	-0.053
15109	NAAA	NAAA	chr4	-	76842103	76842276	76846887	76846964	76841890	76841953	76852366	76852457	15109	27	20	94	49	48	153	106	41	65	170	57	106	200	247	0.000431721	0.00246397	0.405	0.34	0.431	0.435	0.47	0.431	-0.053
5748	AP2M1	AP2M1	chr3	+	183896644	183896910	183897956	183898039	183894738	183894855	183898636	183898772	5748	143	89	247	129	87	229	355	152	343	279	99	290	247	206	0.00142141	0.00730623	0.48	0.46	0.474	0.515	0.561	0.497	-0.053
18620	LINC01278	LINC01278	chrX	-	62662950	62663012	62729823	62729959	62652243	62652371	62780711	62780873	18620	5	7	9	1	0	5	9	9	10	1	0	4	247	185	0.00162107	0.00822724	0.789	1	0.574	0.871	1	0.652	-0.053
22624	PPOX	PPOX	chr1	+	161137160	161137276	161138202	161138366	161136889	161137024	161138782	161138973	22624	15	17	22	214	139	73	26	16	36	99	93	139	239	247	0.00447307	0.0204884	0.068	0.112	0.237	0.213	0.151	0.211	-0.053
9996	SNX29	SNX29	chr16	+	12121176	12121301	12136753	12136934	12096847	12096900	12140240	12140311	9996	2	4	7	12	21	64	18	5	10	72	28	38	247	247	0.00555214	0.0248921	0.143	0.16	0.099	0.2	0.152	0.208	-0.053
5132	SLC25A17	SLC25A17	chr22	-	41180516	41180608	41188528	41188680	41175012	41175129	41190517	41190584	5132	41	43	57	2	0	6	146	72	172	0	0	0	247	215	1.1064e-30	6.28928e-29	0.947	1	0.892	1	1	1	-0.054
3915	ZFR	ZFR	chr5	-	32404010	32404202	32406878	32407126	32403210	32403502	32415073	32415292	3915	323	303	400	206	164	225	536	281	492	259	118	226	247	247	2.96685e-30	1.64384e-28	0.611	0.649	0.64	0.674	0.704	0.685	-0.054
487	HDAC10	HDAC10	chr22	-	50686794	50686901	50687090	50687180	50686653	50686721	50687531	50687597	487	0	1	2	28	27	133	7	5	7	100	50	148	213	230	1.86725e-20	5.68239e-19	0	0.038	0.016	0.07	0.097	0.049	-0.054
10577	ACOX1	ACOX1	chr17	-	73953539	73953647	73969705	73969866	73951908	73952028	73974614	73974774	10577	0	1	1	45	35	22	4	1	2	25	23	30	247	231	1.56175e-18	4.09783e-17	0	0.026	0.041	0.13	0.039	0.059	-0.054
15317	VTA1	VTA1	chr6	+	142519575	142519752	142525121	142525202	142510562	142510671	142539634	142542085	15317	143	109	165	196	151	188	193	121	242	177	120	296	247	204	1.7944e-18	4.69584e-17	0.376	0.374	0.42	0.474	0.454	0.403	-0.054
598	CCM2	CCM2	chr7	+	45109424	45109560	45112324	45112382	45104061	45104245	45113058	45113170	598	13	3	15	68	55	74	17	11	24	69	49	93	247	181	3.885e-18	9.84608e-17	0.123	0.038	0.129	0.153	0.141	0.159	-0.054
21333	SAFB2	SAFB2	chr19	-	5610649	5610699	5611130	5611641	5610005	5610106	5612550	5612578	21333	40	25	77	68	66	135	122	58	87	163	108	122	247	173	1.11937e-16	2.56211e-15	0.292	0.21	0.285	0.344	0.273	0.333	-0.054
22934	HYOU1	HYOU1	chr11	-	118922530	118922663	118922801	118922884	118922149	118922337	118923006	118923141	22934	50	39	66	98	71	130	116	50	111	177	78	168	206	247	2.15502e-15	4.43556e-14	0.38	0.397	0.378	0.44	0.435	0.442	-0.054
23270	PSMA3-AS1	PSMA3-AS1	chr14	-	58740696	58740728	58758352	58758425	58732082	58734111	58764672	58764855	23270	10	11	15	78	86	50	23	13	11	94	68	27	196	155	4.82139e-15	9.67569e-14	0.092	0.092	0.192	0.162	0.131	0.244	-0.054
4952	ME2	ME2	chr18	+	48442537	48442613	48443716	48443878	48439170	48439320	48444479	48444583	4952	22	26	46	38	33	75	71	36	117	68	63	130	199	247	6.26979e-15	1.24682e-13	0.418	0.494	0.432	0.564	0.415	0.528	-0.054
4953	ME2	ME2	chr18	+	48442537	48442613	48443813	48443878	48439170	48439320	48444479	48444583	4953	22	26	46	36	34	74	71	36	117	68	62	127	199	188	1.23012e-14	2.38331e-13	0.366	0.419	0.37	0.497	0.354	0.465	-0.054
5721	PRRC2C	PRRC2C	chr1	+	171483674	171483784	171484872	171484998	171482139	171482311	171486729	171486953	5721	539	505	1003	720	479	875	1278	806	822	1088	678	660	233	247	3.6898e-13	6.39336e-12	0.442	0.528	0.549	0.555	0.558	0.569	-0.054
5216	SFI1	SFI1	chr22	+	31998197	31998279	31999729	31999805	31985432	31985563	32000294	32000390	5216	90	52	95	48	39	82	103	97	190	50	56	120	205	199	6.48854e-13	1.10054e-11	0.645	0.564	0.529	0.667	0.627	0.606	-0.054
12018	FAM65B	FAM65B	chr6	-	24835930	24836099	24843089	24843782	24832483	24832619	24848252	24848382	12018	334	244	380	122	89	194	250	129	160	49	43	68	247	247	5.56345e-11	7.80502e-10	0.732	0.733	0.662	0.836	0.75	0.702	-0.054
183	MPHOSPH9	MPHOSPH9	chr12	-	123707584	123707674	123712009	123712163	123705918	123706442	123714807	123715069	183	22	21	43	25	33	67	35	22	37	31	29	45	247	213	7.66722e-10	9.61474e-09	0.431	0.354	0.356	0.493	0.395	0.415	-0.054
193	MICAL1	MICAL1	chr6	-	109770602	109770684	109770859	109770986	109769934	109770082	109771172	109771288	193	41	47	93	51	59	116	100	140	198	80	151	230	247	205	0.00114491	0.00600144	0.4	0.398	0.4	0.509	0.435	0.417	-0.054
7597	CD6	CD6	chr11	+	60780894	60781035	60783184	60783307	60778541	60778607	60784950	60785022	7597	90	41	85	244	101	143	173	57	133	252	117	239	247	246	0.00160538	0.00815618	0.269	0.288	0.372	0.406	0.327	0.357	-0.054
6207	ANKRD36C	ANKRD36C	chr2	-	96594986	96595015	96624504	96624533	96594819	96594892	96626220	96626293	6207	70	44	57	104	71	52	65	96	57	93	100	43	152	152	0.00177493	0.0089235	0.402	0.383	0.523	0.411	0.49	0.57	-0.054
12095	STRIP1	STRIP1	chr1	+	110592081	110592182	110592964	110593031	110591733	110591860	110593577	110593682	12095	69	47	36	294	122	118	42	33	81	131	85	148	224	190	0.00319558	0.0151793	0.166	0.246	0.206	0.214	0.248	0.317	-0.054
7251	CELF1	CELF1	chr11	-	47496887	47497073	47498397	47498508	47494639	47494783	47498848	47498977	7251	91	60	58	133	119	145	62	65	99	96	102	145	234	247	0.00321952	0.015281	0.419	0.347	0.297	0.405	0.402	0.419	-0.054
8071	TRIM38	TRIM38	chr6	+	25975017	25975158	25982028	25982125	25973400	25973513	25983391	25987557	8071	4	0	1	0	2	2	6	0	2	0	1	2	247	220	0.00350966	0.0165021	1	0	0.308	1	0	0.471	-0.054
7941	ERAP1	ERAP1	chr5	-	96129102	96129216	96129505	96129660	96127763	96127895	96130744	96130865	7941	73	40	80	103	56	96	65	51	126	61	59	143	247	237	0.0104079	0.0434892	0.405	0.407	0.444	0.506	0.453	0.458	-0.054
6576	CDC42SE2	CDC42SE2	chr5	+	130651668	130651837	130694901	130695240	130599701	130599859	130721235	130721337	6576	62	31	91	338	327	539	120	56	86	429	374	337	247	247	1.0715e-57	2.32661e-55	0.155	0.087	0.144	0.219	0.13	0.203	-0.055
23048	STK4	STK4	chr20	+	43601941	43602074	43603888	43604082	43600718	43600799	43607083	43607212	23048	7	0	8	16	9	14	0	5	0	29	1	15	247	247	1.99495e-14	3.80397e-13	0.304	0	0.364	0	0.833	0	-0.055
9938	TTI2	TTI2	chr8	-	33364746	33364839	33367263	33367450	33361265	33361453	33369484	33370230	9938	81	59	66	115	61	74	170	89	180	194	66	180	247	216	2.41169e-13	4.21512e-12	0.381	0.458	0.438	0.434	0.541	0.467	-0.055
1580	LTA4H	LTA4H	chr12	-	96397615	96397698	96397723	96397759	96396737	96396842	96400091	96400187	1580	1	3	5	44	62	122	8	8	4	136	50	82	159	206	4.87194e-12	7.60516e-11	0.029	0.059	0.05	0.071	0.172	0.059	-0.055
4332	ACBD4	ACBD4	chr17	+	43214385	43214506	43214734	43214821	43214058	43214143	43215126	43215197	4332	6	11	21	2	7	22	19	21	18	7	7	16	244	210	4.69018e-11	6.61843e-10	0.721	0.575	0.451	0.7	0.721	0.492	-0.055
5273	PIM2	PIM2	chrX	-	48772296	48772669	48775057	48775108	48771671	48771848	48775812	48775922	5273	8	9	47	63	82	318	37	21	52	188	108	313	174	247	1.30862e-10	1.76204e-09	0.153	0.135	0.173	0.218	0.216	0.191	-0.055
2324	ANAPC7	ANAPC7	chr12	-	110820647	110820765	110825543	110825697	110819556	110819753	110826316	110826428	2324	45	38	76	128	66	106	34	49	118	63	81	126	247	241	3.05009e-10	3.97155e-09	0.255	0.36	0.412	0.345	0.371	0.477	-0.055
21203	LOC643733	LOC643733	chr11	-	104777211	104777365	104777686	104777843	104776174	104776284	104779561	104779735	21203	11	12	9	0	2	4	21	27	9	2	3	1	247	247	5.91463e-08	6.05069e-07	1	0.857	0.692	0.913	0.9	0.9	-0.055
7947	MSH2	MSH2	chr2	+	47637232	47637511	47639552	47639699	47635539	47635694	47641407	47641557	7947	52	31	45	48	47	65	50	46	47	64	39	45	247	247	6.39287e-08	6.51506e-07	0.52	0.397	0.409	0.439	0.541	0.511	-0.055
2989	PARN	PARN	chr16	-	14680174	14680218	14687157	14687235	14678605	14678648	14693760	14693817	2989	34	17	67	75	39	105	54	61	90	93	92	126	201	167	1.11221e-07	1.09683e-06	0.274	0.266	0.346	0.325	0.355	0.372	-0.055
19219	CLEC4A	CLEC4A	chr12	+	8281859	8281958	8288180	8288332	8278156	8278273	8289383	8289499	19219	1	0	1	44	16	27	0	3	3	18	31	22	222	247	2.1927e-07	2.07608e-06	0.025	0	0.04	0	0.097	0.132	-0.055
107	PGS1	PGS1	chr17	+	76399648	76400170	76411032	76411108	76395428	76395618	76415626	76415756	107	5	1	3	72	45	79	6	6	13	45	51	117	247	199	1.26932e-05	9.39594e-05	0.053	0.018	0.03	0.097	0.087	0.082	-0.055
680	CWF19L1	CWF19L1	chr10	-	102009866	102009930	102010004	102010070	102006551	102006692	102013177	102013296	680	54	48	32	5	4	3	40	31	79	0	2	2	189	187	5.21926e-05	0.000350501	0.914	0.922	0.913	1	0.939	0.975	-0.055
3709	RBM42	RBM42	chr19	+	36123999	36124154	36124588	36124921	36122232	36122307	36125157	36125275	3709	33	26	50	82	100	139	145	51	107	337	98	274	247	247	0.000107411	0.000685235	0.287	0.206	0.265	0.301	0.342	0.281	-0.055
14793	HMGCL	HMGCL	chr1	-	24137225	24137289	24140679	24140828	24134624	24134813	24143164	24143260	14793	65	60	79	60	65	88	128	74	169	124	52	142	247	187	0.000232707	0.00140147	0.451	0.411	0.405	0.439	0.519	0.474	-0.055
5012	NGLY1	NGLY1	chr3	-	25777494	25777640	25781067	25781290	25775362	25775473	25792588	25792754	5012	35	29	107	66	58	153	94	65	129	149	89	158	247	247	0.000685863	0.00376296	0.347	0.333	0.412	0.387	0.422	0.449	-0.055
22016	FNBP1	FNBP1	chr9	-	132707025	132707163	132715644	132715759	132691845	132691974	132719638	132719743	22016	5	0	2	1	0	2	10	2	3	3	3	0	238	247	0.00159021	0.00809447	0.838	NA	0.509	0.776	0.409	1	-0.055
4653	CCNC	CCNC	chr6	-	99997383	99997451	99998093	99998185	99994270	99994350	99998868	99998904	4653	66	51	81	49	56	73	95	34	91	62	33	54	215	191	0.00161446	0.00819711	0.545	0.447	0.496	0.576	0.478	0.6	-0.055
20152	SKP2	SKP2	chr5	+	36166620	36166764	36171704	36171835	36163746	36163858	36177066	36177118	20152	13	7	25	19	16	39	11	11	27	17	13	38	247	247	0.00181708	0.00911833	0.406	0.304	0.391	0.393	0.458	0.415	-0.055
15068	EPC2	EPC2	chr2	+	149447782	149447942	149501190	149501336	149402559	149402739	149511495	149511702	15068	4	3	14	19	3	4	7	13	10	9	9	7	247	247	0.00336489	0.0158865	0.174	0.5	0.778	0.438	0.591	0.588	-0.055
14736	VPS13B	VPS13B	chr8	+	100519364	100519428	100519997	100520139	100515063	100515178	100523331	100523740	14736	34	42	71	7	6	22	74	55	44	6	1	13	187	247	4.59165e-31	2.68612e-29	0.865	0.902	0.81	0.942	0.986	0.817	-0.056
472	HDAC10	HDAC10	chr22	-	50687126	50687319	50687531	50687597	50686653	50686721	50687756	50687883	472	16	13	25	3	1	1	33	22	54	2	0	0	189	247	1.71588e-24	6.62759e-23	0.875	0.944	0.97	0.956	1	1	-0.056
14885	NUP188	NUP188	chr9	+	131761450	131761596	131761902	131762084	131760816	131760902	131763807	131764008	14885	97	53	54	165	93	110	34	59	126	55	94	146	247	247	1.29068e-21	4.26135e-20	0.37	0.363	0.329	0.382	0.386	0.463	-0.056
23731	CNIH1	CNIH1	chr14	-	54898825	54898938	54903086	54903155	54893646	54894559	54907964	54908148	23731	9	11	39	0	2	2	32	16	40	0	0	0	192	236	1.69803e-20	5.1805e-19	1	0.871	0.96	1	1	1	-0.056
10625	ARFGAP2	ARFGAP2	chr11	-	47195309	47195391	47196565	47196649	47194976	47195033	47196732	47196864	10625	76	56	99	79	44	73	147	76	119	85	50	94	207	205	1.1248e-15	2.35738e-14	0.488	0.558	0.573	0.631	0.601	0.556	-0.056
15690	DPP8	DPP8	chr15	-	65746616	65746753	65748092	65748179	65744297	65744440	65748562	65748709	15690	28	18	23	43	19	59	25	32	18	31	29	33	210	247	1.28411e-13	2.29257e-12	0.434	0.527	0.314	0.487	0.565	0.391	-0.056
2099	KATNA1	KATNA1	chr6	-	149924403	149924509	149944238	149944419	149922729	149922888	149953894	149954052	2099	33	52	111	29	21	40	156	49	133	43	26	55	247	229	1.06997e-09	1.32384e-08	0.513	0.697	0.72	0.771	0.636	0.692	-0.056
1035	MORF4L2	MORF4L2	chrX	-	102933426	102933528	102939608	102939657	102930425	102931979	102940098	102940188	1035	8	3	2	242	134	134	11	2	13	176	74	100	172	225	1.24169e-08	1.3747e-07	0.041	0.028	0.019	0.076	0.034	0.145	-0.056
19791	YTHDC2	YTHDC2	chr5	+	112860677	112860874	112862282	112862482	112850968	112851059	112868575	112868742	19791	18	20	45	20	26	56	97	41	48	106	35	47	247	247	1.82038e-07	1.74037e-06	0.474	0.435	0.446	0.478	0.539	0.505	-0.056
20449	KIAA1551	KIAA1551	chr12	+	32123122	32123290	32133811	32138891	32112352	32112425	32140172	32140256	20449	0	0	5	45	29	81	14	2	2	92	36	48	247	247	2.33058e-06	1.91429e-05	0	0	0.058	0.132	0.053	0.04	-0.056
9701	FAM120B	FAM120B	chr6	+	170639536	170639638	170657238	170657411	170632166	170632347	170667313	170667406	9701	83	51	102	66	37	49	90	53	123	28	33	80	225	247	6.5777e-06	5.04891e-05	0.58	0.602	0.696	0.779	0.638	0.628	-0.056
9680	FAM120B	FAM120B	chr6	+	170697374	170697581	170700100	170700209	170667313	170667406	170704574	170704667	9680	24	10	16	60	27	60	23	14	20	39	26	72	247	232	1.09667e-05	8.17311e-05	0.273	0.258	0.2	0.356	0.336	0.207	-0.056
24074	CYTH4	CYTH4	chr22	+	37696947	37697060	37699294	37699443	37695266	37695347	37705252	37705364	24074	73	22	79	157	44	113	46	73	146	77	97	197	236	247	1.63611e-05	0.000118847	0.327	0.344	0.423	0.385	0.441	0.437	-0.056
480	HDAC10	HDAC10	chr22	-	50686794	50686901	50687756	50687883	50686653	50686721	50688063	50688132	480	22	27	73	28	27	132	113	51	118	100	54	144	247	230	7.81716e-05	0.000509915	0.423	0.482	0.34	0.513	0.468	0.433	-0.056
9722	FRYL	FRYL	chr4	-	48625142	48625196	48636307	48636507	48622655	48622795	48686689	48686812	9722	55	46	62	62	53	71	44	45	36	22	69	36	247	177	0.000109708	0.000698224	0.389	0.383	0.385	0.589	0.318	0.417	-0.056
1652	TBC1D7	TBC1D7	chr6	-	13307827	13307977	13316802	13316940	13306629	13306759	13321139	13321327	1652	10	12	28	4	1	5	69	32	60	22	0	7	247	247	0.000491335	0.00277074	0.714	0.923	0.848	0.758	1	0.896	-0.056
3882	DCAF12	DCAF12	chr9	-	34089409	34089588	34093283	34093446	34086380	34088506	34096713	34096779	3882	40	20	37	38	24	41	30	36	99	33	29	72	247	247	0.00069838	0.00382553	0.513	0.455	0.474	0.476	0.554	0.579	-0.056
22627	PPOX	PPOX	chr1	+	161137160	161137276	161138221	161138366	161136889	161137024	161138782	161138973	22627	15	17	22	215	141	74	26	16	36	95	93	139	239	247	0.00361992	0.0169808	0.067	0.111	0.235	0.22	0.151	0.211	-0.056
5030	SH3BP1	SH3BP1	chr22	+	38041371	38041517	38042824	38042936	38040876	38040967	38043273	38043355	5030	129	135	410	164	131	391	697	345	726	607	316	544	247	235	0.00571672	0.0255109	0.428	0.495	0.499	0.522	0.509	0.559	-0.056
15906	WAPAL	WAPAL	chr10	-	88227035	88227263	88230748	88230860	88220932	88221044	88231964	88232101	15906	334	131	158	70	38	49	222	278	226	21	49	64	235	247	6.74068e-30	3.70077e-28	0.834	0.784	0.772	0.917	0.856	0.788	-0.057
651	KLF12	KLF12	chr13	-	74387288	74387424	74419963	74420510	74339074	74339137	74518117	74518207	651	159	97	181	180	125	240	161	121	82	121	118	109	247	247	1.60663e-24	6.22557e-23	0.469	0.437	0.43	0.571	0.506	0.429	-0.057
18846	ANO9	ANO9	chr11	-	423941	424187	428087	428197	421140	421198	428357	428394	18846	14	8	7	5	1	1	60	34	23	2	9	2	233	247	3.05625e-15	6.22143e-14	0.748	0.895	0.881	0.97	0.8	0.924	-0.057
24817	PCBP1-AS1	PCBP1-AS1	chr2	-	70286774	70286812	70310638	70310819	70278334	70278437	70312678	70312756	24817	16	15	28	17	3	10	40	21	20	7	8	11	247	161	1.24618e-11	1.85748e-10	0.38	0.765	0.646	0.788	0.631	0.542	-0.057
13903	ELP2	ELP2	chr18	+	33739920	33739978	33740894	33740967	33739697	33739793	33744437	33744630	13903	45	44	56	78	57	62	44	38	63	67	37	53	181	196	4.2772e-11	6.07121e-10	0.385	0.455	0.494	0.416	0.527	0.563	-0.057
4605	ATG5	ATG5	chr6	-	106740902	106740981	106756238	106756366	106727535	106727698	106763975	106764141	4605	56	35	113	82	69	141	158	70	102	192	86	117	247	202	1.38157e-07	1.34758e-06	0.358	0.293	0.396	0.402	0.4	0.416	-0.057
3802	RFC2	RFC2	chr7	-	73660991	73661093	73663341	73663448	73657475	73657576	73664068	73664110	3802	33	36	39	38	40	35	118	43	94	86	29	110	230	225	2.78354e-07	2.60742e-06	0.459	0.468	0.522	0.573	0.592	0.455	-0.057
18208	DYNC1I2	DYNC1I2	chr2	+	172549286	172549404	172563796	172563887	172546656	172546773	172571837	172571953	18208	16	13	31	33	16	24	65	36	43	57	31	54	241	214	2.30389e-06	1.89581e-05	0.301	0.419	0.534	0.503	0.508	0.414	-0.057
7493	SLC35E3	SLC35E3	chr12	+	69141709	69141820	69141855	69141993	69139935	69140559	69145811	69145970	7493	34	57	104	3	11	7	182	66	129	4	5	5	234	247	1.95453e-05	0.000140203	0.923	0.845	0.94	0.98	0.933	0.965	-0.057
23023	JMJD4	JMJD4	chr1	-	227920629	227920728	227921114	227921382	227918889	227920377	227921607	227921733	23023	84	36	51	5	5	4	143	69	125	0	3	7	247	222	2.3478e-05	0.000165992	0.938	0.866	0.92	1	0.954	0.941	-0.057
8633	ZBTB49	ZBTB49	chr4	+	4307864	4307911	4314771	4314841	4303715	4304818	4322366	4323513	8633	10	4	11	2	1	13	14	9	9	4	0	9	170	193	3.86629e-05	0.000265409	0.85	0.82	0.49	0.799	1	0.532	-0.057
22307	MEI1	MEI1	chr22	+	42180342	42180424	42180611	42180787	42177688	42177849	42189832	42189914	22307	88	62	118	59	63	100	210	48	95	122	32	69	205	247	0.000288102	0.00170234	0.642	0.542	0.587	0.675	0.644	0.624	-0.057
23224	EML4	EML4	chr2	+	42483640	42483770	42488260	42488434	42472644	42472827	42490317	42490446	23224	164	140	285	66	25	92	485	307	378	76	64	96	247	247	0.00033259	0.00194141	0.713	0.848	0.756	0.865	0.827	0.797	-0.057
63	PATL2	PATL2	chr15	-	44966347	44966490	44967683	44967854	44965432	44965575	44968672	44968763	63	0	0	1	103	72	101	3	4	4	73	41	72	247	247	0.00152599	0.00780383	0	0	0.01	0.039	0.089	0.053	-0.057
892	DHRS4	DHRS4	chr14	+	24429110	24429212	24435491	24435626	24424243	24424421	24436419	24436475	892	24	16	41	7	12	12	56	23	57	9	12	16	225	247	0.00423835	0.019547	0.79	0.594	0.79	0.872	0.678	0.796	-0.057
14737	VPS13B	VPS13B	chr8	+	100519364	100519431	100519997	100520139	100515063	100515178	100523331	100523740	14737	41	49	90	7	6	22	100	70	66	6	1	13	190	247	3.94072e-43	4.63313e-41	0.884	0.914	0.842	0.956	0.989	0.868	-0.058
10781	SIRPG	SIRPG	chr20	-	1615912	1616245	1616833	1617151	1610867	1610952	1629697	1630054	10781	65	34	145	61	36	155	328	150	494	263	121	406	247	247	3.93681e-20	1.16998e-18	0.516	0.486	0.483	0.555	0.554	0.549	-0.058
14269	SMARCC1	SMARCC1	chr3	-	47734730	47734790	47742767	47742892	47730876	47730914	47747898	47748020	14269	147	104	177	145	92	120	116	84	126	66	50	109	247	183	2.77153e-14	5.19839e-13	0.429	0.456	0.522	0.566	0.555	0.461	-0.058
6247	RPAIN	RPAIN	chr17	+	5329290	5329391	5329456	5329619	5326088	5326149	5331390	5332985	6247	39	27	71	98	83	115	104	48	86	187	87	148	224	247	2.62287e-12	4.2257e-11	0.305	0.264	0.405	0.38	0.378	0.391	-0.058
7820	RFT1	RFT1	chr3	-	53126384	53126634	53133396	53133502	53122500	53126086	53137968	53138113	7820	36	33	52	40	29	46	82	38	106	73	27	71	229	247	9.53575e-11	1.3038e-09	0.493	0.551	0.549	0.548	0.603	0.617	-0.058
11896	CYB561D2	CYB561D2	chr3	+	50388839	50388991	50389439	50389477	50388125	50388415	50390671	50391496	11896	28	30	47	51	39	63	64	53	87	106	45	91	247	161	1.01387e-09	1.2583e-08	0.264	0.334	0.327	0.282	0.434	0.384	-0.058
6764	NEK1	NEK1	chr4	-	170517122	170517306	170519650	170519750	170511876	170511960	170520250	170520348	6764	3	0	1	0	0	4	9	4	0	0	0	1	223	247	1.43505e-09	1.75216e-08	1	NA	0.217	1	1	0	-0.058
22269	DCTD	DCTD	chr4	-	183837571	183837692	183837825	183838010	183836613	183836728	183838463	183838630	22269	0	2	2	4	0	10	1	4	4	2	3	5	247	244	2.15496e-09	2.59047e-08	0	1	0.165	0.331	0.568	0.441	-0.058
6281	BIRC6	BIRC6	chr2	+	32668558	32668656	32670588	32670736	32667391	32667523	32673862	32673996	6281	76	56	100	88	83	107	70	64	59	61	73	54	221	247	8.97045e-09	1.01031e-07	0.491	0.43	0.511	0.562	0.495	0.55	-0.058
20005	UBR5	UBR5	chr8	-	103271212	103271357	103273373	103273487	103269859	103269945	103274142	103274298	20005	120	68	46	57	30	36	35	33	65	15	15	25	237	247	9.5172e-09	1.06789e-07	0.687	0.703	0.571	0.709	0.696	0.73	-0.058
13627	GIT2	GIT2	chr12	-	110383064	110383154	110389016	110389121	110376969	110377052	110390896	110391039	13627	108	73	147	10	17	17	179	104	251	15	4	27	228	213	1.28122e-06	1.09194e-05	0.91	0.8	0.89	0.918	0.96	0.897	-0.058
16314	DTNB	DTNB	chr2	-	25606704	25606758	25610157	25610247	25602158	25602192	25611070	25611230	16314	13	15	11	5	1	2	21	14	24	4	1	3	213	177	3.27737e-05	0.000226791	0.684	0.926	0.82	0.814	0.921	0.869	-0.058
2372	USP25	USP25	chr21	+	17214716	17214859	17236586	17236765	17205666	17205867	17238584	17238663	2372	13	3	8	48	42	63	5	13	9	36	35	43	247	247	7.5828e-05	0.000496362	0.213	0.067	0.113	0.122	0.271	0.173	-0.058
19623	LST1	LST1	chr6	+	31555357	31555510	31555720	31555743	31554976	31555095	31556294	31556686	19623	1	0	1	3	3	3	0	5	1	8	4	7	247	146	0.000129187	0.000815312	0.165	0	0.165	0	0.425	0.078	-0.058
7897	SMC5	SMC5	chr9	+	72882838	72882891	72895674	72895815	72879219	72879361	72897337	72897499	7897	74	85	150	72	81	183	252	139	110	211	105	95	176	247	0.000242369	0.00145494	0.591	0.596	0.535	0.626	0.65	0.619	-0.058
6538	GOLGB1	GOLGB1	chr3	-	121386322	121386457	121386907	121387005	121383772	121383878	121388058	121388202	6538	13	17	19	103	39	42	10	15	21	53	45	22	221	247	0.000388449	0.00223073	0.124	0.328	0.336	0.174	0.271	0.516	-0.058
464	HDAC10	HDAC10	chr22	-	50687090	50687180	50687756	50687883	50686794	50686901	50688063	50688132	464	22	27	72	21	34	102	121	51	119	98	56	112	247	213	0.00564388	0.0252513	0.475	0.406	0.378	0.516	0.44	0.478	-0.058
89	PGS1	PGS1	chr17	+	76388594	76388746	76392388	76392466	76374698	76374889	76394332	76394432	89	7	2	3	53	46	69	7	6	17	35	44	121	247	201	2.17047e-22	7.5054e-21	0.097	0.034	0.034	0.14	0.1	0.103	-0.059
17114	AP4B1	AP4B1	chr1	-	114441339	114441423	114442891	114443022	114438378	114438660	114443857	114444005	17114	87	65	78	12	5	7	57	63	105	0	4	7	247	207	9.75953e-22	3.25884e-20	0.859	0.916	0.903	1	0.93	0.926	-0.059
17113	AP4B1	AP4B1	chr1	-	114441339	114441423	114442525	114443022	114438378	114438660	114443857	114444005	17113	88	65	76	12	5	7	57	62	105	0	4	7	247	207	1.02905e-21	3.42573e-20	0.86	0.916	0.901	1	0.929	0.926	-0.059
24362	LUC7L	LUC7L	chr16	-	249060	249237	256002	256146	242925	243014	258076	258187	24362	116	70	79	74	63	56	109	71	115	42	61	65	247	247	3.60827e-16	7.89887e-15	0.611	0.526	0.585	0.722	0.538	0.639	-0.059
17670	ISCA2	ISCA2	chr14	+	74960752	74960855	74960977	74961093	74960422	74960548	74961528	74962271	17670	15	29	35	65	77	104	68	34	76	173	78	180	226	239	4.64427e-13	8.00688e-12	0.196	0.285	0.262	0.294	0.316	0.309	-0.059
5242	CMAHP	CMAHP	chr6	-	25086909	25087127	25092123	25092240	25084707	25084804	25093741	25093916	5242	38	36	27	1	1	4	44	35	28	0	0	0	240	247	2.98733e-09	3.53986e-08	0.975	0.974	0.874	1	1	1	-0.059
15959	GS1-124K5.11	GS1-124K5.11	chr7	-	66041741	66041916	66049379	66049453	66038371	66038537	66053498	66053567	15959	0	1	1	46	25	38	2	1	4	19	28	46	197	247	5.75626e-09	6.63815e-08	0	0.048	0.032	0.117	0.043	0.098	-0.059
19934	DEK	DEK	chr6	-	18249881	18250070	18255961	18256082	18237611	18237747	18256591	18256686	19934	269	240	326	93	40	84	574	294	436	83	46	86	244	247	0.000238338	0.00143288	0.745	0.859	0.797	0.875	0.866	0.837	-0.059
12614	LOC100131564	LOC100131564	chr1	-	93802933	93803028	93803786	93803825	93792158	93792219	93803930	93803976	12614	2	3	5	5	3	2	0	5	5	4	1	0	162	218	0.000369227	0.00212592	0.35	0.574	0.771	0	0.871	1	-0.059
22837	FYN	FYN	chr6	-	112062183	112062296	112064707	112064833	112041058	112041265	112101768	112101838	22837	3	0	4	23	16	26	0	4	0	0	10	16	247	236	0.000447964	0.00254762	0.111	0	0.128	NA	0.277	0	-0.059
20524	AAMP	AAMP	chr2	-	219130093	219130120	219130301	219130405	219129742	219129897	219130553	219130669	20524	159	89	212	147	126	210	313	145	325	266	114	299	227	150	0.000678072	0.0037253	0.417	0.318	0.4	0.437	0.457	0.418	-0.059
13073	DYNLL1	DYNLL1	chr12	+	120925919	120925980	120933086	120933240	120907659	120907907	120934218	120934356	13073	1	3	6	4	7	0	17	0	14	6	6	0	184	247	0.00159252	0.00810116	0.251	0.365	1	0.792	0	1	-0.059
19639	N4BP2L1	N4BP2L1	chr13	-	32978339	32978408	32978457	32978534	32974859	32977337	32981386	32981475	19639	48	52	72	5	7	30	74	37	92	2	8	14	200	192	0.00246265	0.0120273	0.902	0.877	0.697	0.973	0.816	0.863	-0.059
7616	CD6	CD6	chr11	+	60781390	60781486	60783184	60783306	60780894	60781035	60784950	60785022	7616	93	48	100	7	7	11	209	70	171	8	1	9	219	245	0.00253953	0.0123677	0.937	0.885	0.91	0.967	0.987	0.955	-0.059
5410	LMAN2L	LMAN2L	chr2	-	97378843	97378876	97399255	97399338	97377600	97377762	97400145	97400263	5410	62	63	54	2	4	8	120	61	108	0	4	2	206	156	0.00701646	0.0306471	0.959	0.923	0.836	1	0.92	0.976	-0.059
14981	SENP2	SENP2	chr3	+	185335267	185335399	185337086	185337290	185332351	185332528	185339613	185339693	14981	21	14	15	17	16	29	40	8	29	16	16	30	247	247	0.00830843	0.0356443	0.553	0.467	0.341	0.714	0.333	0.492	-0.059
8645	GTDC1	GTDC1	chr2	-	144728219	144728329	144764748	144765102	144709548	144709640	144899448	144899622	8645	56	18	56	2	2	8	73	42	72	0	1	5	247	233	3.48269e-25	1.43242e-23	0.964	0.895	0.868	1	0.975	0.931	-0.06
4690	MOV10	MOV10	chr1	+	113237074	113237251	113237370	113237518	113236639	113236794	113238037	113238196	4690	210	92	102	197	112	108	121	81	207	82	86	167	247	247	3.29124e-21	1.04375e-19	0.516	0.451	0.486	0.596	0.485	0.553	-0.06
13878	KATNBL1	KATNBL1	chr15	-	34439177	34439359	34439400	34439483	34438894	34439051	34439580	34439631	13878	29	18	38	2	3	20	70	27	36	1	5	8	206	247	1.15498e-16	2.63611e-15	0.946	0.878	0.695	0.988	0.866	0.844	-0.06
15686	DPP8	DPP8	chr15	-	65746600	65746753	65748049	65748179	65744297	65744440	65748562	65748709	15686	27	19	25	124	72	127	25	30	18	101	59	73	247	247	1.11739e-15	2.3439e-14	0.179	0.209	0.164	0.198	0.337	0.198	-0.06
7177	RABEP2	RABEP2	chr16	-	28917339	28917517	28919929	28920085	28917187	28917199	28922208	28922307	7177	40	33	44	24	29	33	85	28	61	43	18	35	247	247	1.56098e-12	2.57337e-11	0.625	0.532	0.571	0.664	0.609	0.635	-0.06
8223	R3HCC1L	R3HCC1L	chr10	+	99967857	99969656	99994202	99994273	99923049	99923154	99995181	99995277	8223	35	19	16	31	10	28	33	30	14	25	14	15	247	194	5.39489e-11	7.58179e-10	0.47	0.599	0.31	0.509	0.627	0.423	-0.06
2182	TSPAN32	TSPAN32	chr11	+	2337732	2337897	2338656	2338755	2337458	2337542	2339092	2339430	2182	15	6	17	206	90	188	20	18	11	145	65	143	247	222	7.52341e-10	9.44423e-09	0.061	0.057	0.075	0.11	0.199	0.065	-0.06
9364	TASP1	TASP1	chr20	-	13539654	13539761	13550153	13550233	13514668	13514788	13561543	13561628	9364	42	51	38	58	47	35	38	42	37	45	32	23	203	230	5.73695e-09	6.61905e-08	0.451	0.551	0.552	0.489	0.598	0.646	-0.06
13311	CELF2	CELF2	chr10	+	11330380	11330515	11356137	11356233	11317019	11317083	11363169	11363349	13311	65	54	69	40	36	46	104	74	97	35	37	71	247	219	7.83385e-07	6.89849e-06	0.59	0.571	0.571	0.725	0.639	0.548	-0.06
11462	RNF8	RNF8	chr6	+	37339287	37339350	37342395	37342485	37336153	37336994	37344701	37344809	11462	18	22	36	21	12	21	29	22	46	17	12	25	186	213	9.98868e-07	8.62427e-06	0.495	0.677	0.663	0.661	0.677	0.678	-0.06
16263	NUSAP1	NUSAP1	chr15	+	41667909	41668026	41669393	41669502	41663724	41663882	41672290	41673248	16263	10	10	34	8	7	21	157	54	362	96	28	187	240	232	1.36483e-06	1.15909e-05	0.547	0.58	0.61	0.613	0.651	0.652	-0.06
1228	METTL1	METTL1	chr12	-	58163554	58163739	58164876	58165040	58163347	58163461	58165756	58165914	1228	5	5	4	12	9	16	24	5	16	41	14	24	247	247	1.8635e-06	1.55197e-05	0.294	0.357	0.2	0.369	0.263	0.4	-0.06
2094	PSMD5	PSMD5	chr9	-	123589042	123589185	123593608	123593737	123586771	123586963	123594109	123594223	2094	42	33	46	20	25	49	54	35	49	3	27	74	247	247	9.32655e-05	0.000601039	0.677	0.569	0.484	0.947	0.565	0.398	-0.06
9624	RGS3	RGS3	chr9	+	116299075	116299198	116345729	116346707	116291500	116291544	116353612	116353677	9624	6	6	17	34	18	36	10	16	25	20	39	65	246	247	0.000217645	0.00131603	0.151	0.251	0.322	0.334	0.292	0.279	-0.06
7495	SLC35E3	SLC35E3	chr12	+	69141709	69141820	69141858	69142025	69139935	69140559	69145811	69145970	7495	34	57	104	10	3	10	182	66	129	6	2	17	234	247	0.00134886	0.00696712	0.782	0.953	0.917	0.97	0.972	0.889	-0.06
20223	TNRC6B	TNRC6B	chr22	+	40533186	40533325	40536431	40536525	40521775	40521866	40552118	40552186	20223	2	2	1	4	5	4	11	1	0	11	5	0	247	217	0.00283652	0.013635	0.305	0.26	0.18	0.468	0.149	NA	-0.06
17887	KIF13B	KIF13B	chr8	-	29007813	29007900	29013242	29013373	29006093	29006284	29018249	29018384	17887	161	184	205	77	119	95	370	200	225	148	81	91	247	210	0.00762892	0.0330638	0.64	0.568	0.647	0.68	0.677	0.678	-0.06
23269	PSMA3-AS1	PSMA3-AS1	chr14	-	58740696	58740728	58752308	58752474	58732082	58734111	58758352	58758425	23269	2	1	3	81	87	55	11	4	8	99	73	31	247	155	9.53956e-56	1.93212e-53	0.015	0.007	0.033	0.065	0.033	0.139	-0.061
15066	TMEM116	TMEM116	chr12	-	112381068	112381173	112403398	112403563	112375964	112376014	112416539	112416591	15066	10	1	1	70	22	70	28	4	4	82	60	64	247	228	1.08235e-29	5.88869e-28	0.117	0.04	0.013	0.24	0.058	0.055	-0.061
17533	IKZF1	IKZF1	chr7	+	50444230	50444491	50455042	50455168	50367233	50367353	50459426	50459561	17533	27	22	43	108	72	150	33	36	51	95	86	127	247	247	8.42379e-22	2.81987e-20	0.2	0.234	0.223	0.258	0.295	0.287	-0.061
4271	ZNF692	ZNF692	chr1	-	249150571	249150621	249150712	249150761	249149923	249150145	249151432	249151696	4271	54	26	53	11	6	17	85	55	57	10	7	14	172	173	4.75055e-19	1.30705e-17	0.832	0.813	0.758	0.895	0.888	0.804	-0.061
108	PGS1	PGS1	chr17	+	76399648	76400170	76410959	76411108	76396815	76396936	76415626	76415756	108	98	55	116	77	46	88	93	103	212	58	58	141	247	247	4.41958e-16	9.58782e-15	0.56	0.545	0.569	0.616	0.64	0.601	-0.061
5908	SYNGR2	SYNGR2	chr17	+	76167590	76167685	76167695	76167730	76166897	76167135	76167819	76169009	5908	199	141	293	223	194	326	621	242	444	568	228	411	218	158	1.50837e-13	2.67314e-12	0.393	0.345	0.394	0.442	0.435	0.439	-0.061
13654	TPGS2	TPGS2	chr18	-	34361761	34361854	34376771	34377013	34359987	34360151	34378411	34378572	13654	53	38	42	0	4	19	110	58	116	0	1	33	247	216	5.31598e-13	9.12577e-12	1	0.893	0.659	1	0.981	0.755	-0.061
22436	ADCY7	ADCY7	chr16	+	50324367	50324571	50325646	50325808	50321822	50322261	50326586	50326736	22436	21	14	36	21	6	60	17	20	30	10	10	35	247	247	8.3456e-13	1.40367e-11	0.5	0.7	0.375	0.63	0.667	0.462	-0.061
1991	TRPV2	TRPV2	chr17	+	16332130	16332296	16336887	16337012	16331630	16331701	16338203	16338283	1991	59	42	76	163	112	159	157	69	150	293	140	260	247	247	3.73902e-11	5.33873e-10	0.266	0.273	0.323	0.349	0.33	0.366	-0.061
23809	KAT7	KAT7	chr17	+	47874111	47874288	47875680	47875920	47869247	47869395	47882724	47882807	23809	17	12	43	62	28	98	21	25	52	47	51	90	247	247	2.34932e-09	2.81849e-08	0.215	0.3	0.305	0.309	0.329	0.366	-0.061
5306	METTL6	METTL6	chr3	-	15455527	15455669	15457278	15457449	15451266	15452944	15466461	15466596	5306	24	30	50	22	27	18	86	52	89	45	32	40	247	247	6.17378e-09	7.09587e-08	0.522	0.526	0.735	0.656	0.619	0.69	-0.061
16678	PMS1	PMS1	chr2	+	190682742	190682906	190708693	190708806	190670377	190670480	190717380	190717503	16678	31	18	50	35	32	60	46	37	26	42	46	26	247	236	1.65851e-07	1.59766e-06	0.458	0.35	0.443	0.511	0.435	0.489	-0.061
4375	UBR2	UBR2	chr6	+	42631015	42631157	42633163	42633250	42629921	42630015	42633904	42633983	4375	7	3	4	46	25	40	4	2	7	23	17	18	247	210	1.87535e-05	0.000134965	0.115	0.093	0.078	0.129	0.091	0.248	-0.061
10053	ATG10	ATG10	chr5	+	81460217	81460356	81474308	81474406	81354313	81354421	81548380	81548478	10053	10	11	23	17	27	21	53	15	32	69	23	27	247	221	1.98336e-05	0.000142102	0.345	0.267	0.495	0.407	0.368	0.515	-0.061
4224	ORMDL1	ORMDL1	chr2	-	190647147	190647190	190647260	190647328	190640290	190640442	190647739	190647849	4224	85	65	129	594	403	697	193	88	147	669	394	533	191	166	3.2839e-05	0.000227177	0.111	0.123	0.139	0.2	0.163	0.193	-0.061
2381	MYBL1	MYBL1	chr8	-	67488241	67488610	67492367	67492409	67485598	67485741	67504674	67504779	2381	3	1	4	42	41	45	3	4	0	16	22	9	165	247	0.000132313	0.00083351	0.097	0.035	0.117	0.219	0.214	0	-0.061
18522	DGUOK	DGUOK	chr2	+	74173845	74174015	74184251	74184367	74166036	74166149	74185272	74185372	18522	28	49	51	61	53	93	102	63	110	132	63	167	247	239	0.000492087	0.00277433	0.308	0.472	0.347	0.428	0.492	0.389	-0.061
2278	CAMK4	CAMK4	chr5	+	110782383	110782474	110784826	110784901	110730407	110730480	110809008	110809084	2278	25	22	53	27	22	44	55	50	39	39	27	43	214	198	0.00059956	0.00332963	0.461	0.481	0.527	0.566	0.631	0.456	-0.061
22719	BAZ1A	BAZ1A	chr14	-	35255331	35255427	35261980	35262127	35254982	35255207	35263954	35264093	22719	144	80	104	111	68	98	123	57	98	68	45	66	247	219	0.00138904	0.00715052	0.535	0.511	0.485	0.616	0.529	0.568	-0.061
13243	MED27	MED27	chr9	-	134814767	134814861	134889723	134889854	134769271	134769379	134952828	134952973	13243	55	56	173	55	49	115	234	101	245	156	55	188	247	217	0.00271484	0.0131111	0.468	0.501	0.569	0.569	0.617	0.534	-0.061
17448	STK38	STK38	chr6	-	36474359	36474421	36507848	36507981	36467649	36467767	36514966	36515293	17448	24	22	88	194	118	262	24	31	36	78	76	130	247	185	0.00287085	0.0137726	0.085	0.123	0.201	0.187	0.234	0.172	-0.061
16379	GADD45A	GADD45A	chr1	+	68151707	68151809	68152032	68152270	68150859	68151221	68153343	68154021	16379	9	4	9	18	14	27	25	25	54	64	50	93	225	247	0.00380881	0.0177907	0.354	0.239	0.268	0.3	0.354	0.389	-0.061
1827	BIN1	BIN1	chr2	-	127807996	127808098	127815048	127815177	127805598	127806209	127816586	127816731	1827	10	13	25	80	120	262	57	35	56	265	161	341	247	225	7.44083e-59	1.72441e-56	0.102	0.09	0.08	0.164	0.165	0.13	-0.062
20983	NCOA1	NCOA1	chr2	+	24985555	24985645	24990947	24991004	24980841	24981025	24991089	24993570	20983	142	91	121	37	22	29	141	83	130	8	22	26	213	180	2.22543e-29	1.17626e-27	0.764	0.778	0.779	0.937	0.761	0.809	-0.062
2581	HELZ	HELZ	chr17	-	65184434	65184732	65185704	65185812	65174774	65175042	65186272	65186471	2581	126	110	185	165	158	224	245	149	185	255	167	171	231	247	3.0102e-26	1.32636e-24	0.449	0.427	0.469	0.507	0.488	0.536	-0.062
17601	ATAD1	ATAD1	chr10	-	89536077	89536184	89544226	89544427	89530708	89530798	89550066	89550187	17601	54	43	60	31	61	75	82	65	106	70	47	83	247	230	4.3555e-19	1.19973e-17	0.619	0.396	0.427	0.522	0.563	0.543	-0.062
8647	GTDC1	GTDC1	chr2	-	144728219	144728329	144764748	144765102	144710339	144710410	144899448	144899622	8647	61	22	59	6	5	13	77	47	74	3	7	9	247	233	2.00015e-18	5.20038e-17	0.906	0.806	0.811	0.96	0.864	0.886	-0.062
18669	NKTR	NKTR	chr3	+	42661155	42661200	42662920	42663008	42660511	42660619	42672037	42672067	18669	65	50	92	34	27	45	182	117	70	75	53	19	168	211	1.20267e-15	2.51186e-14	0.706	0.699	0.72	0.753	0.735	0.822	-0.062
13323	CELF2	CELF2	chr10	+	11367804	11367942	11370888	11371060	11363151	11363349	11372418	11374605	13323	0	0	2	42	27	84	19	3	2	118	65	77	247	247	5.35366e-14	9.79012e-13	0	0	0.023	0.139	0.044	0.025	-0.062
22764	ARID4B	ARID4B	chr1	-	235409734	235409826	235416044	235416124	235403627	235403766	235418974	235419065	22764	238	235	324	235	318	380	579	252	201	540	226	178	203	215	7.86416e-11	1.09183e-09	0.518	0.439	0.475	0.532	0.541	0.545	-0.062
13628	GIT2	GIT2	chr12	-	110383064	110383154	110388971	110389121	110376969	110377052	110390896	110391039	13628	107	73	152	10	17	17	179	104	257	15	4	27	247	213	1.51131e-09	1.84247e-08	0.902	0.787	0.885	0.911	0.957	0.891	-0.062
2183	TSPAN32	TSPAN32	chr11	+	2337732	2337897	2338653	2338755	2337458	2337542	2339092	2339430	2183	15	6	17	207	90	188	20	18	11	145	64	143	247	225	3.40492e-09	4.01298e-08	0.062	0.057	0.076	0.112	0.204	0.065	-0.062
498	HDAC10	HDAC10	chr22	-	50687259	50687360	50687756	50687883	50687090	50687180	50688063	50688132	498	24	27	73	25	36	62	113	51	120	92	41	102	247	224	1.2066e-08	1.33831e-07	0.465	0.405	0.516	0.527	0.53	0.516	-0.062
7500	SLC35E3	SLC35E3	chr12	+	69141709	69141824	69141858	69141993	69139935	69140559	69145811	69145970	7500	19	24	60	3	3	3	97	27	79	2	1	4	238	247	2.1217e-08	2.29212e-07	0.868	0.893	0.954	0.981	0.966	0.953	-0.062
8025	CORO1A	CORO1A	chr16	+	30195546	30195664	30196197	30196343	30194730	30195046	30196529	30196728	8025	6	0	20	1	0	0	25	5	40	0	0	1	241	247	9.64676e-08	9.60373e-07	0.86	NA	1	1	1	0.976	-0.062
16679	PMS1	PMS1	chr2	+	190682742	190682906	190708689	190708806	190670377	190670480	190717380	190717503	16679	31	18	50	35	32	60	46	37	26	40	46	27	247	240	2.32261e-06	1.90861e-05	0.463	0.353	0.447	0.528	0.439	0.483	-0.062
13763	ADPGK	ADPGK	chr15	-	73047896	73047995	73052747	73052868	73043707	73045233	73064123	73064186	13763	58	59	77	76	62	53	141	53	129	64	56	118	244	222	5.34706e-06	4.15994e-05	0.41	0.464	0.569	0.667	0.463	0.499	-0.062
21642	AP3M2	AP3M2	chr8	+	42022588	42022674	42022944	42023078	42015458	42015630	42024681	42024889	21642	0	0	0	20	26	35	1	1	2	15	15	56	209	247	3.27222e-05	0.000226499	0	0	0	0.073	0.073	0.04	-0.062
17110	DDX54	DDX54	chr12	-	113600936	113601079	113601871	113602090	113600736	113600850	113603448	113603522	17110	45	26	76	37	21	70	141	62	115	102	40	70	247	247	3.53027e-05	0.000243243	0.549	0.553	0.521	0.58	0.608	0.622	-0.062
702	RNF115	RNF115	chr1	+	145615660	145615781	145640882	145641004	145610989	145611341	145646114	145646173	702	0	2	1	0	5	4	6	1	0	3	3	7	244	245	0.000177608	0.00109397	NA	0.287	0.201	0.668	0.251	0	-0.062
5909	SYNGR2	SYNGR2	chr17	+	76167590	76167670	76167695	76167730	76166897	76167135	76167819	76169009	5909	199	141	294	223	194	326	621	244	443	568	228	411	203	158	0.000260515	0.00155612	0.41	0.361	0.412	0.46	0.454	0.456	-0.062
13056	SAMD9L	SAMD9L	chr7	-	92774044	92774146	92774697	92774845	92759366	92765304	92775221	92775353	13056	9	10	8	40	43	77	39	20	21	139	66	78	247	225	0.000300555	0.00176725	0.17	0.175	0.086	0.204	0.216	0.197	-0.062
15492	XRRA1	XRRA1	chr11	-	74562132	74562248	74601964	74602126	74559159	74559507	74617283	74617501	15492	4	2	0	101	46	33	10	4	0	44	43	28	247	239	0.000591069	0.00328399	0.037	0.04	0	0.18	0.083	0	-0.062
24051	KLRC4-KLRK1	KLRC4-KLRK1	chr12	-	10544433	10544490	10558448	10558499	10541370	10541474	10560234	10560388	24051	0	1	4	4	11	22	0	1	4	7	8	9	174	180	0.000699229	0.00382931	0	0.086	0.158	0	0.115	0.315	-0.062
19133	STAG3L5P-PVRIG2P-PILRB	STAG3L5P-PVRIG2P-PILRB	chr7	+	99952765	99952863	99954372	99954506	99950619	99950746	99955842	99955989	19133	2	1	2	150	111	138	11	6	11	87	131	218	221	247	0.00070135	0.00383831	0.015	0.01	0.016	0.124	0.049	0.053	-0.062
10664	DROSHA	DROSHA	chr5	-	31504661	31504742	31508727	31508882	31495392	31495479	31511141	31511283	10664	21	8	28	22	5	21	7	18	38	3	13	28	247	204	0.00108649	0.00572181	0.441	0.569	0.524	0.658	0.533	0.528	-0.062
17121	AP4B1	AP4B1	chr1	-	114438378	114438660	114440461	114440565	114436816	114438114	114441339	114441423	17121	68	56	64	195	117	116	97	62	126	169	119	181	227	247	0.0020071	0.00997427	0.275	0.342	0.375	0.384	0.362	0.431	-0.062
16662	PMS1	PMS1	chr2	+	190670377	190670480	190682742	190682906	190656515	190656667	190708689	190708806	16662	1	2	4	43	44	58	11	0	2	34	44	31	226	247	0.00268138	0.0129694	0.025	0.047	0.07	0.261	0	0.066	-0.062
11124	BRD8	BRD8	chr5	-	137492792	137492956	137495243	137495288	137488170	137488449	137495757	137495862	11124	55	47	12	259	157	60	32	24	24	72	89	91	168	247	0.0073748	0.0320902	0.238	0.306	0.227	0.395	0.284	0.279	-0.062
11707	ANAPC4	ANAPC4	chr4	+	25415270	25415364	25415945	25416007	25411319	25411413	25416087	25416126	11707	0	3	1	51	46	64	6	4	3	40	39	41	217	185	0.00898154	0.0381517	0	0.053	0.013	0.113	0.08	0.059	-0.062
5617	FAM192A	FAM192A	chr16	-	57212413	57212444	57212667	57212764	57207585	57207781	57219732	57219976	5617	0	4	1	259	121	50	13	0	5	42	62	70	220	154	5.67217e-128	1.36711e-124	0	0.023	0.014	0.178	0	0.048	-0.063
12067	TTC13	TTC13	chr1	-	231076185	231076302	231079551	231079644	231069524	231069607	231081134	231081200	12067	33	16	53	6	2	5	97	44	50	1	2	5	216	240	1.24978e-35	9.21169e-34	0.859	0.899	0.922	0.991	0.961	0.917	-0.063
21682	ANKRD36B	ANKRD36B	chr2	-	98177294	98177323	98195368	98195506	98175428	98175457	98196924	98197031	21682	200	97	176	42	22	54	403	267	132	63	47	26	247	152	9.5743e-34	6.25365e-32	0.746	0.731	0.667	0.797	0.778	0.758	-0.063
5656	FAM192A	FAM192A	chr16	-	57209450	57209612	57210997	57211065	57207585	57207781	57212413	57212444	5656	0	1	0	92	26	25	6	0	0	25	34	31	191	247	2.94892e-28	1.48073e-26	0	0.047	0	0.237	0	0	-0.063
1090	BRCC3	BRCC3	chrX	+	154327589	154327664	154343573	154343704	154319058	154319114	154344331	154344463	1090	12	8	24	0	2	2	38	19	26	0	1	0	198	247	2.00541e-21	6.41892e-20	1	0.833	0.937	1	0.96	1	-0.063
5390	EIF2B3	EIF2B3	chr1	-	45323375	45323479	45340349	45340498	45316193	45316675	45341289	45341367	5390	58	44	86	33	19	33	91	77	134	37	29	33	247	227	2.05189e-14	3.89715e-13	0.618	0.68	0.705	0.693	0.709	0.789	-0.063
21680	ANKRD36B	ANKRD36B	chr2	-	98177294	98177323	98196924	98197031	98175428	98175457	98201406	98201580	21680	298	163	240	135	84	174	443	365	198	130	175	108	230	152	1.64366e-12	2.70044e-11	0.593	0.562	0.477	0.693	0.58	0.548	-0.063
21681	ANKRD36B	ANKRD36B	chr2	-	98177294	98177323	98196950	98197031	98175428	98175457	98201406	98201580	21681	289	163	240	135	84	174	440	365	198	130	175	108	204	152	7.95691e-11	1.10407e-09	0.615	0.591	0.507	0.716	0.608	0.577	-0.063
1738	SP110	SP110	chr2	-	231065600	231065681	231067294	231067444	231048287	231048356	231072705	231072774	1738	71	107	163	14	14	12	193	127	202	9	10	15	247	204	3.61406e-08	3.79051e-07	0.807	0.863	0.918	0.947	0.913	0.918	-0.063
11332	CLEC16A	CLEC16A	chr16	+	11073185	11073239	11076734	11076848	11066794	11066918	11096930	11097114	11332	2	0	1	21	22	31	12	0	3	44	35	48	177	237	4.19332e-08	4.36388e-07	0.113	0	0.041	0.267	0	0.077	-0.063
22964	TGFBR3	TGFBR3	chr1	-	92224169	92224307	92262843	92263028	92200332	92200516	92327027	92327201	22964	133	100	159	165	86	207	160	42	84	107	49	70	247	247	7.23879e-07	6.40724e-06	0.446	0.538	0.434	0.599	0.462	0.545	-0.063
8171	NFATC3	NFATC3	chr16	+	68248205	68248335	68255111	68255187	68224670	68225678	68260252	68263162	8171	28	10	25	32	12	20	28	18	39	18	15	37	247	199	2.39852e-05	0.00016928	0.413	0.402	0.502	0.556	0.492	0.459	-0.063
6920	CD84	CD84	chr1	-	160520727	160520825	160523167	160523287	160519706	160519769	160523684	160523936	6920	60	23	63	31	22	43	48	36	67	44	12	32	243	221	0.000671689	0.00369613	0.638	0.487	0.571	0.498	0.732	0.656	-0.063
8052	CAPN12	CAPN12	chr19	-	39224781	39225025	39225452	39225510	39224342	39224421	39226009	39226069	8052	4	5	3	7	4	4	21	16	17	24	13	16	181	247	0.00223406	0.0110045	0.438	0.63	0.506	0.544	0.627	0.592	-0.063
8180	NFATC3	NFATC3	chr16	+	68248231	68248335	68255111	68255187	68224670	68225678	68260252	68263162	8180	59	20	55	32	12	20	87	33	75	18	15	37	227	199	0.00365749	0.0171437	0.618	0.594	0.707	0.809	0.659	0.64	-0.063
8379	NSUN5P1	NSUN5P1	chr7	+	75044873	75045048	75045258	75045308	75044402	75044512	75045380	75045469	8379	13	6	8	3	4	2	4	5	5	0	5	1	247	173	0.00710587	0.0309927	0.752	0.512	0.737	1	0.412	0.778	-0.063
23509	POLB	POLB	chr8	+	42220129	42220216	42227366	42227506	42218812	42218883	42229080	42229331	23509	13	6	22	37	23	33	36	13	15	41	23	53	210	247	0.00857898	0.0366225	0.292	0.235	0.44	0.508	0.399	0.25	-0.063
20533	ATRX	ATRX	chrX	-	76907472	76907567	76907603	76907662	76891405	76891547	76909587	76909690	20533	53	59	47	4	5	4	85	42	40	0	0	0	182	218	7.74429e-59	1.77765e-56	0.941	0.934	0.934	1	1	1	-0.064
22433	LCMT1	LCMT1	chr16	+	25162874	25162936	25172403	25172509	25151491	25151568	25175918	25176039	22433	34	41	91	6	5	2	112	59	118	1	1	3	185	229	2.77254e-35	1.97704e-33	0.875	0.91	0.983	0.993	0.986	0.98	-0.064
20539	EIF3L	EIF3L	chr22	+	38251571	38251651	38254685	38254747	38247286	38247497	38258975	38259045	20539	199	140	392	237	125	240	478	152	380	313	102	260	203	185	1.95441e-28	9.89603e-27	0.433	0.505	0.598	0.582	0.576	0.571	-0.064
6468	TAF2	TAF2	chr8	-	120803563	120803699	120805605	120805691	120801831	120801986	120807771	120807871	6468	29	17	26	104	58	86	9	20	46	48	51	63	209	247	5.49101e-27	2.55491e-25	0.248	0.257	0.263	0.181	0.317	0.463	-0.064
24833	DNMT1	DNMT1	chr19	-	10250351	10250493	10250721	10251004	10249114	10249281	10251456	10251585	24833	49	45	71	85	73	80	42	58	151	64	63	131	247	247	6.52554e-25	2.6389e-23	0.366	0.381	0.47	0.396	0.479	0.535	-0.064
15456	CBLB	CBLB	chr3	-	105400567	105400662	105404163	105404310	105397274	105397415	105412337	105412432	15456	106	120	130	27	42	34	103	107	151	24	15	33	247	218	2.70269e-24	1.0307e-22	0.776	0.716	0.771	0.791	0.863	0.802	-0.064
1845	BIN1	BIN1	chr2	-	127808377	127808488	127815048	127815177	127807996	127808098	127816586	127816731	1845	10	13	25	80	134	249	60	34	54	238	167	398	247	234	2.92373e-20	8.78651e-19	0.106	0.084	0.087	0.193	0.162	0.114	-0.064
4075	KANSL2	KANSL2	chr12	-	49054250	49054402	49056342	49056437	49048723	49048843	49061475	49061572	4075	14	15	30	82	60	69	55	26	43	134	64	130	218	247	2.01864e-14	3.84045e-13	0.162	0.221	0.33	0.317	0.315	0.273	-0.064
15523	TACC3	TACC3	chr4	+	1725454	1725597	1729434	1730514	1725147	1725310	1732613	1732689	15523	9	9	20	22	32	67	39	19	62	79	44	145	247	247	1.69072e-13	2.9919e-12	0.29	0.22	0.23	0.331	0.302	0.3	-0.064
14919	HMCES	HMCES	chr3	+	129017196	129017378	129020792	129020985	129009521	129009647	129023431	129024135	14919	66	44	115	99	83	130	126	102	185	128	109	246	247	247	2.15669e-10	2.84669e-09	0.4	0.346	0.469	0.496	0.483	0.429	-0.064
13807	PRPSAP2	PRPSAP2	chr17	+	18814415	18814564	18827226	18827297	18793134	18793190	18832123	18832270	13807	15	10	32	47	28	56	37	15	43	81	29	58	247	194	1.04734e-09	1.2965e-08	0.2	0.219	0.31	0.264	0.289	0.368	-0.064
10132	ATF1	ATF1	chr12	+	51189691	51189792	51203238	51203372	51173922	51174021	51207792	51207975	10132	17	13	40	50	32	66	33	20	27	64	36	39	224	247	8.10356e-07	7.11779e-06	0.273	0.309	0.401	0.362	0.38	0.433	-0.064
24114	ING3	ING3	chr7	+	120604795	120604892	120606679	120606750	120595612	120595678	120607582	120607702	24114	251	156	156	71	45	31	114	74	114	21	12	18	220	194	3.16823e-06	2.55387e-05	0.757	0.754	0.816	0.827	0.845	0.848	-0.064
19213	USPL1	USPL1	chr13	+	31204971	31205611	31211880	31211994	31195900	31196029	31216764	31216894	19213	41	16	30	39	12	33	14	24	21	9	11	25	247	237	6.2743e-06	4.82833e-05	0.502	0.561	0.466	0.599	0.677	0.446	-0.064
18198	ACP1	ACP1	chr2	+	275139	275201	276979	277085	272036	272150	277226	278282	18198	57	58	120	156	104	275	229	66	167	376	133	251	185	229	1.63451e-05	0.000118767	0.311	0.408	0.351	0.43	0.381	0.452	-0.064
23318	DPAGT1	DPAGT1	chr11	-	118968173	118968261	118968564	118968753	118967851	118968007	118969112	118969197	23318	52	28	55	58	31	83	68	39	111	51	41	119	247	211	4.853e-05	0.000327363	0.434	0.436	0.361	0.532	0.448	0.443	-0.064
62	PATL2	PATL2	chr15	-	44966347	44966490	44967683	44967830	44965432	44965575	44968672	44968763	62	1	0	0	103	72	101	3	5	4	73	41	72	247	247	5.21896e-05	0.000350501	0.01	0	0	0.039	0.109	0.053	-0.064
19015	TRANK1	TRANK1	chr3	-	36905809	36905971	36915616	36915787	36902396	36902651	36931319	36931451	19015	42	47	89	35	19	57	37	35	101	4	30	62	247	247	0.000186996	0.00114594	0.545	0.712	0.61	0.902	0.538	0.62	-0.064
11682	SLC37A3	SLC37A3	chr7	-	140051861	140051946	140055467	140055564	140051072	140051251	140058439	140058585	11682	29	26	40	39	21	32	30	33	43	39	13	32	220	208	0.000612622	0.00339435	0.413	0.539	0.542	0.421	0.706	0.56	-0.064
15804	MEF2BNB-MEF2B	MEF2BNB-MEF2B	chr19	-	19293381	19293492	19296842	19296907	19291494	19291570	19297701	19297814	15804	10	13	30	22	19	40	46	34	49	73	36	57	188	234	0.00166168	0.00840854	0.361	0.46	0.483	0.44	0.54	0.517	-0.064
13060	SAMD9L	SAMD9L	chr7	-	92774044	92774146	92774697	92775353	92759366	92765304	92776400	92776459	13060	6	9	5	40	43	78	29	19	16	139	66	77	247	225	0.00221618	0.0109254	0.12	0.16	0.055	0.16	0.208	0.159	-0.064
2168	TSPAN32	TSPAN32	chr11	+	2337825	2337897	2338656	2338755	2337458	2337542	2339092	2339430	2168	16	8	20	206	90	188	21	19	11	145	65	143	195	222	0.00971776	0.04084	0.081	0.092	0.108	0.142	0.25	0.081	-0.064
5616	FAM192A	FAM192A	chr16	-	57212413	57212444	57212621	57212764	57207585	57207781	57219732	57219976	5616	2	4	1	259	121	50	13	2	6	42	62	70	247	154	7.52789e-136	2.26796e-132	0.005	0.02	0.012	0.162	0.02	0.051	-0.065
17522	IKZF1	IKZF1	chr7	+	50450240	50450405	50455042	50455168	50444230	50444491	50459426	50459561	17522	25	13	16	109	72	149	28	22	31	93	86	126	247	247	3.01187e-32	1.84244e-30	0.187	0.153	0.097	0.231	0.204	0.197	-0.065
731	NMRK1	NMRK1	chr9	-	77684657	77684729	77684810	77684958	77683911	77684018	77692074	77692123	731	84	38	56	83	61	92	277	61	92	240	72	102	247	195	6.48594e-25	2.6273e-23	0.444	0.33	0.325	0.477	0.401	0.416	-0.065
9579	GSAP	GSAP	chr7	-	76959498	76959684	76978667	76978721	76958649	76958708	76982260	76982343	9579	84	72	78	32	8	12	41	26	14	0	4	2	177	247	1.39797e-24	5.46091e-23	0.786	0.926	0.901	1	0.901	0.907	-0.065
3109	FAM107B	FAM107B	chr10	-	14580518	14580592	14595320	14595386	14572330	14572514	14613922	14614188	3109	48	26	91	8	2	1	50	34	42	0	0	1	189	197	2.74577e-19	7.6507e-18	0.862	0.931	0.99	1	1	0.978	-0.065
17935	PAAF1	PAAF1	chr11	+	73620443	73620586	73625457	73625549	73611314	73611465	73627589	73627705	17935	82	46	38	85	78	69	132	43	97	128	49	122	247	215	2.59632e-16	5.76212e-15	0.456	0.339	0.324	0.473	0.433	0.409	-0.065
16283	NDUFS1	NDUFS1	chr2	-	207013743	207013820	207018341	207018406	207012476	207012558	207024064	207024243	16283	2	5	7	39	38	48	13	2	11	34	31	66	188	200	2.14161e-14	4.06434e-13	0.052	0.123	0.134	0.289	0.064	0.151	-0.065
2695	CARD8	CARD8	chr19	-	48744218	48744320	48752779	48752890	48737659	48737800	48753007	48753104	2695	17	17	33	23	17	35	51	17	36	25	21	38	234	225	3.97275e-12	6.25825e-11	0.415	0.49	0.476	0.662	0.438	0.477	-0.065
14021	NAPRT	NAPRT	chr8	-	144657155	144657235	144657360	144657515	144656954	144657070	144657592	144657695	14021	51	25	90	38	14	47	266	49	188	102	19	120	247	203	3.98795e-12	6.27809e-11	0.524	0.595	0.611	0.682	0.679	0.563	-0.065
7467	TXNRD1	TXNRD1	chr12	+	104714868	104715094	104719114	104719207	104713247	104713363	104720124	104720201	7467	45	24	25	57	32	44	70	25	74	57	29	104	247	216	1.02678e-10	1.39974e-09	0.408	0.396	0.332	0.518	0.43	0.384	-0.065
21165	BRAP	BRAP	chr12	-	112096539	112096649	112097010	112097149	112093369	112093459	112098403	112098479	21165	60	27	52	58	24	45	48	24	64	20	21	57	247	233	2.1837e-10	2.87919e-09	0.494	0.515	0.522	0.694	0.519	0.514	-0.065
5318	KLHL24	KLHL24	chr3	+	183361267	183361330	183368083	183369064	183353410	183353581	183381245	183381430	5318	6	2	16	60	74	126	12	6	9	86	49	49	186	247	6.76654e-08	6.87551e-07	0.117	0.035	0.144	0.156	0.14	0.196	-0.065
23037	STK4	STK4	chr20	+	43601825	43602074	43603888	43604082	43600718	43600799	43607083	43607212	23037	6	0	8	16	9	14	0	5	0	29	1	15	247	247	9.84731e-06	7.38916e-05	0.273	0	0.364	0	0.833	0	-0.065
11985	FAM65B	FAM65B	chr6	-	24949625	24949792	25015985	25016063	24875918	24876045	25042078	25042396	11985	11	5	7	4	1	2	4	9	13	1	1	2	201	247	1.78045e-05	0.000128788	0.772	0.86	0.811	0.831	0.917	0.889	-0.065
4222	ORMDL1	ORMDL1	chr2	-	190647147	190647205	190647260	190647328	190640290	190640442	190647739	190647849	4222	85	65	129	594	403	697	193	88	147	669	394	534	191	181	3.18369e-05	0.000221006	0.119	0.133	0.149	0.215	0.175	0.207	-0.065
2330	ANAPC7	ANAPC7	chr12	-	110815509	110815648	110816352	110816455	110815197	110815422	110820647	110820765	2330	3	2	3	16	14	13	0	2	6	6	10	6	226	247	5.82129e-05	0.000388118	0.17	0.135	0.201	0	0.179	0.522	-0.065
48	TSEN54	TSEN54	chr17	+	73517785	73518414	73519355	73519416	73517489	73517591	73519743	73519860	48	128	141	330	146	153	247	551	210	481	398	160	366	247	184	0.000553922	0.00309257	0.395	0.407	0.499	0.508	0.494	0.495	-0.065
22832	FYN	FYN	chr6	-	112062183	112062300	112064707	112064833	112041058	112041265	112101768	112101838	22832	3	0	4	17	12	22	0	4	0	0	8	13	247	240	0.0014904	0.00763642	0.146	0	0.15	NA	0.327	0	-0.065
8643	GTDC1	GTDC1	chr2	-	144714761	144714906	144728219	144728329	144710339	144710410	144764748	144765102	8643	27	12	39	26	13	20	56	30	59	35	14	48	233	247	0.00186211	0.00932486	0.524	0.495	0.674	0.629	0.694	0.566	-0.065
4518	RABEP1	RABEP1	chr17	+	5238478	5238639	5241313	5241433	5235243	5235447	5250084	5250220	4518	172	150	247	61	61	104	375	274	257	113	66	76	247	243	0.00284241	0.0136536	0.735	0.708	0.7	0.766	0.803	0.769	-0.065
9976	SRSF11	SRSF11	chr1	+	70696777	70696886	70697577	70697658	70694104	70694238	70697950	70698060	9976	23	17	51	180	120	183	38	64	26	180	148	109	232	204	0.00930948	0.039323	0.101	0.111	0.197	0.157	0.275	0.173	-0.065
2169	TSPAN32	TSPAN32	chr11	+	2337825	2337897	2338653	2338755	2337458	2337542	2339092	2339430	2169	16	8	20	207	90	188	21	19	11	145	64	143	195	225	0.00967663	0.0407026	0.082	0.093	0.109	0.143	0.255	0.082	-0.065
4334	NUDT9	NUDT9	chr4	+	88366473	88366659	88370293	88370405	88362980	88363067	88372740	88372887	4334	1	0	0	40	24	47	9	3	1	50	49	45	247	235	1.16646e-25	4.94967e-24	0.023	0	0	0.146	0.055	0.021	-0.066
4280	ZNF692	ZNF692	chr1	-	249150571	249150583	249150712	249150761	249149923	249150145	249151432	249151696	4280	85	40	84	11	7	17	126	83	100	10	7	13	172	135	4.63094e-25	1.88858e-23	0.858	0.818	0.795	0.908	0.903	0.858	-0.066
5628	FAM192A	FAM192A	chr16	-	57208080	57208198	57208352	57208600	57207585	57207781	57219732	57219976	5628	3	2	2	67	22	10	8	1	2	14	21	22	247	241	8.91083e-24	3.29906e-22	0.042	0.081	0.163	0.358	0.044	0.081	-0.066
4842	PIGS	PIGS	chr17	-	26887066	26887209	26888439	26888647	26885493	26885608	26890448	26890540	4842	62	40	81	72	70	106	102	54	159	100	67	155	247	247	1.66268e-21	5.37905e-20	0.463	0.364	0.433	0.505	0.446	0.506	-0.066
20522	AAMP	AAMP	chr2	-	219130093	219130184	219130301	219130405	219129742	219129897	219130553	219130669	20522	143	84	186	147	126	212	276	138	303	266	114	300	227	214	2.93617e-19	8.15294e-18	0.478	0.386	0.453	0.494	0.533	0.488	-0.066
16788	SLC39A13	SLC39A13	chr11	+	47433896	47434018	47434950	47435058	47433476	47433590	47435147	47435237	16788	13	14	28	22	12	33	34	39	45	38	28	43	245	231	2.67298e-09	3.17987e-08	0.358	0.524	0.444	0.458	0.568	0.497	-0.066
2181	TSPAN32	TSPAN32	chr11	+	2337732	2337897	2338573	2338755	2337458	2337542	2339092	2339430	2181	15	6	17	208	90	190	20	18	11	146	64	145	247	247	6.53713e-09	7.4885e-08	0.067	0.063	0.082	0.12	0.22	0.071	-0.066
13765	ADPGK	ADPGK	chr15	-	73047896	73047995	73052735	73052868	73043707	73045233	73064123	73064186	13765	57	59	74	76	62	53	140	53	129	64	56	118	247	222	6.87139e-08	6.97323e-07	0.403	0.461	0.557	0.663	0.46	0.496	-0.066
20890	SECISBP2L	SECISBP2L	chr15	-	49309044	49309212	49309744	49309825	49308756	49308898	49311614	49311749	20890	10	8	29	19	19	58	59	15	33	88	34	39	204	247	8.82875e-07	7.69865e-06	0.389	0.338	0.377	0.448	0.348	0.506	-0.066
18476	ZNF131	ZNF131	chr5	+	43139266	43139411	43161350	43162033	43123310	43123412	43173419	43173550	18476	37	26	88	106	63	101	81	57	66	119	85	95	247	247	2.02748e-06	1.68157e-05	0.259	0.292	0.466	0.405	0.401	0.41	-0.066
4259	PXK	PXK	chr3	+	58368240	58368427	58376308	58376386	58355157	58355205	58376873	58376947	4259	33	23	49	72	58	127	58	39	60	110	62	107	247	201	0.00774623	0.0334827	0.272	0.244	0.239	0.3	0.339	0.313	-0.066
3817	ARID5B	ARID5B	chr10	+	63816875	63817077	63819001	63819054	63810646	63810759	63829458	63829556	3817	40	74	123	12	30	59	172	85	108	47	26	31	247	176	0.0109213	0.0453601	0.704	0.637	0.598	0.723	0.7	0.713	-0.066
19135	STAG3L5P-PVRIG2P-PILRB	STAG3L5P-PVRIG2P-PILRB	chr7	+	99952765	99952863	99954372	99954506	99950995	99951106	99955842	99955989	19135	13	9	20	150	110	138	15	24	43	87	131	220	221	247	4.81626e-41	4.98204e-39	0.088	0.084	0.139	0.162	0.17	0.179	-0.067
3851	ABHD3	ABHD3	chr18	-	19244078	19244191	19263880	19263926	19237064	19237113	19282276	19282459	3851	26	13	40	4	4	11	63	54	61	6	7	9	169	236	5.02115e-26	2.19239e-24	0.901	0.819	0.835	0.936	0.915	0.904	-0.067
24790	NLRC5	NLRC5	chr16	+	57089344	57089431	57091976	57092060	57088943	57089006	57092883	57092973	24790	46	37	74	153	74	132	75	40	138	114	67	248	210	207	7.13808e-26	3.09428e-24	0.229	0.33	0.356	0.393	0.37	0.354	-0.067
8644	GTDC1	GTDC1	chr2	-	144714761	144714906	144728219	144728329	144709548	144709640	144764748	144765102	8644	23	9	34	0	2	1	53	24	55	0	0	0	233	247	1.53974e-24	5.97597e-23	1	0.827	0.973	1	1	1	-0.067
16515	DENND4B	DENND4B	chr1	-	153903167	153903333	153903498	153903540	153903015	153903079	153904679	153904916	16515	85	70	93	100	85	72	99	67	105	72	48	95	165	247	1.14095e-20	3.51651e-19	0.56	0.552	0.659	0.673	0.676	0.623	-0.067
16516	DENND4B	DENND4B	chr1	-	153903167	153903333	153903422	153903540	153903014	153903079	153904679	153904916	16516	86	72	93	100	85	72	99	67	105	72	48	95	241	247	5.05289e-19	1.38707e-17	0.468	0.465	0.57	0.585	0.589	0.531	-0.067
3303	DTX2	DTX2	chr7	+	76092970	76093026	76106259	76106495	76090971	76091153	76109737	76110094	3303	7	5	25	2	1	3	15	22	46	2	3	0	179	247	8.63236e-19	2.32726e-17	0.828	0.873	0.92	0.912	0.91	1	-0.067
2268	POLD1	POLD1	chr19	+	50918980	50919083	50919652	50919785	50918694	50918847	50919866	50919980	2268	21	22	18	25	24	49	53	30	87	59	32	109	226	247	6.31314e-14	1.15011e-12	0.479	0.5	0.286	0.495	0.506	0.466	-0.067
20050	SLAMF1	SLAMF1	chr1	-	160593885	160593975	160604402	160604687	160582277	160582370	160606980	160607319	20050	18	20	31	2	2	2	64	58	114	0	2	5	247	213	2.9288e-12	4.69973e-11	0.886	0.896	0.93	1	0.962	0.952	-0.067
14853	NR2C1	NR2C1	chr12	-	95422162	95422300	95425124	95425264	95418925	95419031	95434251	95434373	14853	23	25	35	28	15	39	22	31	29	20	17	21	247	247	8.1851e-12	1.24152e-10	0.451	0.625	0.473	0.524	0.646	0.58	-0.067
21975	ABI2	ABI2	chr2	+	204255768	204255866	204259422	204259569	204244930	204245107	204260378	204260503	21975	10	12	27	17	7	27	32	20	23	20	18	18	221	247	2.01793e-09	2.43302e-08	0.397	0.657	0.528	0.641	0.554	0.588	-0.067
6953	SPECC1L	SPECC1L	chr22	+	24672667	24672771	24698162	24698352	24666784	24666951	24709280	24709434	6953	9	6	16	55	45	75	20	18	20	83	55	89	227	247	6.82037e-06	5.22187e-05	0.151	0.127	0.188	0.208	0.263	0.196	-0.067
17532	IKZF1	IKZF1	chr7	+	50444230	50444491	50450237	50450405	50367233	50367353	50455042	50455168	17532	28	22	43	198	87	199	36	36	49	114	116	165	247	247	4.90602e-05	0.000330663	0.124	0.202	0.178	0.24	0.237	0.229	-0.067
13699	RWDD3	RWDD3	chr1	+	95709766	95710254	95712097	95712213	95705332	95705465	95712311	95712781	13699	0	3	3	20	20	44	0	11	10	73	33	56	247	239	0.000111488	0.000708993	0	0.127	0.062	0	0.244	0.147	-0.067
3128	SERGEF	SERGEF	chr11	-	17981016	17981183	18010143	18010296	17899754	17899791	18014477	18014540	3128	8	3	10	9	8	18	20	3	16	16	10	15	247	247	0.000166412	0.0010279	0.471	0.273	0.357	0.556	0.231	0.516	-0.067
7468	TXNRD1	TXNRD1	chr12	+	104682708	104682818	104705067	104705190	104680459	104681124	104707022	104707095	7468	0	2	0	35	42	22	0	5	7	41	33	59	233	246	0.000365015	0.00210418	0	0.048	0	0	0.138	0.111	-0.067
12199	USP39	USP39	chr2	+	85872070	85872206	85875052	85875139	85868098	85868241	85875883	85876407	12199	145	92	150	376	166	200	218	94	274	277	176	292	247	210	0.000608442	0.00337429	0.247	0.32	0.389	0.401	0.312	0.444	-0.067
15870	NARS2	NARS2	chr11	-	78189630	78189729	78204108	78204241	78180292	78180359	78239887	78239982	15870	19	8	19	0	2	4	27	20	33	0	3	2	247	222	0.00237897	0.0116399	1	0.782	0.81	1	0.857	0.937	-0.067
19136	STAG3L5P-PVRIG2P-PILRB	STAG3L5P-PVRIG2P-PILRB	chr7	+	99952765	99952863	99954376	99954506	99950995	99951106	99955842	99955989	19136	13	9	20	150	111	138	15	24	43	87	131	218	221	247	4.74046e-42	5.19339e-40	0.088	0.083	0.139	0.162	0.17	0.181	-0.068
6637	LINC00861	LINC00861	chr8	-	126958611	126958846	126960978	126961076	126958176	126958426	126963157	126963441	6637	13	21	25	0	2	4	41	19	11	0	0	0	221	247	3.65912e-24	1.38232e-22	1	0.921	0.875	1	1	1	-0.068
16922	PTPRC	PTPRC	chr1	+	198668692	198668815	198671515	198671659	198661475	198661502	198672426	198672501	16922	148	108	298	431	754	1343	254	100	149	662	449	340	246	247	7.24742e-19	1.96709e-17	0.256	0.126	0.182	0.278	0.183	0.306	-0.068
3853	ABHD3	ABHD3	chr18	-	19239130	19239304	19244078	19244191	19237064	19237113	19263880	19263926	3853	58	20	81	27	15	43	189	109	146	63	61	56	236	247	4.24875e-16	9.22552e-15	0.692	0.583	0.663	0.758	0.652	0.732	-0.068
14020	NAPRT	NAPRT	chr8	-	144657155	144657263	144657360	144657515	144656954	144657070	144657592	144657695	14020	51	25	90	38	15	47	266	49	188	102	19	119	247	231	8.2679e-14	1.49492e-12	0.557	0.609	0.642	0.709	0.707	0.596	-0.068
4736	SUGP1	SUGP1	chr19	-	19407797	19408153	19413073	19413255	19390993	19391100	19414156	19414257	4736	0	0	0	31	36	64	8	2	3	51	49	105	247	247	3.18381e-11	4.56492e-10	0	0	0	0.136	0.039	0.028	-0.068
21204	LOC643733	LOC643733	chr11	-	104777211	104777365	104777703	104777843	104776174	104776284	104779561	104779735	21204	12	12	8	0	2	4	22	28	10	2	3	1	247	247	2.4052e-09	2.88122e-08	1	0.857	0.667	0.917	0.903	0.909	-0.068
17920	PUS1	PUS1	chr12	+	132417266	132417378	132423717	132423820	132416719	132416857	132425836	132426528	17920	0	1	1	28	12	10	6	0	0	10	5	31	235	226	8.83907e-08	8.82881e-07	0	0.074	0.088	0.366	0	0	-0.068
16903	NOL11	NOL11	chr17	+	65732781	65732870	65733186	65733261	65732015	65732139	65733623	65733808	16903	31	38	73	58	33	83	64	24	78	45	37	58	212	198	4.15652e-05	0.000283797	0.333	0.518	0.451	0.571	0.377	0.557	-0.068
3906	RC3H2	RC3H2	chr9	-	125655193	125655305	125659557	125659855	125652590	125652824	125667388	125667562	3906	16	13	5	1	0	2	16	19	25	1	1	1	247	235	0.000585939	0.00325849	0.938	1	0.704	0.938	0.948	0.96	-0.068
2310	ANAPC7	ANAPC7	chr12	-	110824131	110824274	110826316	110826428	110820647	110820765	110832905	110833025	2310	51	39	62	92	56	104	53	56	108	66	67	137	235	247	0.00137611	0.00709304	0.368	0.423	0.385	0.458	0.468	0.453	-0.068
8406	DCP1A	DCP1A	chr3	-	53338206	53338320	53346270	53346409	53326098	53326857	53353433	53353500	8406	136	92	183	117	103	195	420	142	301	326	111	223	247	237	0.00397212	0.0184539	0.527	0.462	0.474	0.553	0.551	0.564	-0.068
3367	CHI3L2	CHI3L2	chr1	+	111778645	111778775	111781371	111781554	111778260	111778385	111783948	111784065	3367	28	14	108	77	35	163	81	19	72	94	40	122	247	247	0.0086468	0.0368917	0.267	0.286	0.399	0.463	0.322	0.371	-0.068
674	CWF19L1	CWF19L1	chr10	-	102009866	102009935	102010004	102010070	102006551	102006692	102013177	102013296	674	54	48	32	6	5	3	40	31	79	0	2	1	189	192	0.0101994	0.0426783	0.901	0.907	0.916	1	0.94	0.988	-0.068
1833	BIN1	BIN1	chr2	-	127808377	127808451	127815048	127815177	127807996	127808098	127816586	127816731	1833	10	13	25	65	92	188	60	34	54	179	126	304	247	197	4.00477e-48	5.77982e-46	0.109	0.101	0.096	0.211	0.177	0.124	-0.069
22434	LCMT1	LCMT1	chr16	+	25162874	25162936	25172422	25172509	25151491	25151568	25175918	25176039	22434	34	41	91	6	5	2	112	59	118	1	1	3	185	210	3.86652e-36	2.93053e-34	0.865	0.903	0.981	0.992	0.985	0.978	-0.069
13592	SP140	SP140	chr2	+	231120166	231120247	231134246	231134333	231113599	231113683	231134551	231134668	13592	18	3	18	116	64	77	20	14	28	85	62	115	204	210	7.51191e-22	2.52513e-20	0.138	0.046	0.194	0.195	0.189	0.2	-0.069
5133	SLC25A17	SLC25A17	chr22	-	41180516	41180608	41188528	41188599	41175012	41175129	41190517	41190584	5133	23	23	35	2	0	6	84	39	78	0	0	0	194	215	1.1212e-16	2.56386e-15	0.927	1	0.866	1	1	1	-0.069
18084	CLEC2D	CLEC2D	chr12	+	9845634	9845711	9846420	9846544	9845423	9845527	9847355	9852151	18084	200	81	215	188	121	189	206	60	105	108	82	75	200	247	6.4735e-14	1.17665e-12	0.568	0.453	0.584	0.702	0.475	0.634	-0.069
18071	CLEC2D	CLEC2D	chr12	+	9845629	9845711	9846594	9846687	9845423	9845527	9847355	9852151	18071	452	176	441	53	48	16	347	142	202	22	8	5	205	216	1.62271e-10	2.1704e-09	0.9	0.794	0.967	0.943	0.949	0.977	-0.069
13559	DDX59	DDX59	chr1	-	200619552	200619804	200628154	200628244	200618201	200618354	200633046	200633214	13559	24	40	63	22	22	20	110	48	72	40	18	34	213	247	1.17123e-09	1.44394e-08	0.559	0.678	0.785	0.761	0.756	0.711	-0.069
2187	TSPAN32	TSPAN32	chr11	+	2337861	2337897	2338656	2338755	2337458	2337542	2339092	2339430	2187	16	6	17	206	90	188	16	18	10	145	65	143	159	222	1.26427e-08	1.39649e-07	0.098	0.085	0.112	0.133	0.279	0.089	-0.069
4791	ZNF346	ZNF346	chr5	+	176468778	176468871	176471392	176471534	176468126	176468230	176477751	176477937	4791	23	13	28	26	9	36	65	35	62	51	28	43	216	247	3.54524e-06	2.83501e-05	0.503	0.623	0.471	0.593	0.588	0.622	-0.069
20190	SUPT20H	SUPT20H	chr13	-	37595584	37595739	37596147	37596454	37593478	37593534	37598171	37598330	20190	17	0	12	34	22	52	3	17	15	39	29	37	247	247	0.000207243	0.00125976	0.333	0	0.188	0.071	0.37	0.288	-0.069
20470	FAM24B-CUZD1	FAM24B-CUZD1	chr10	-	124605277	124605736	124608752	124608955	124598532	124598747	124615160	124615302	20470	0	1	2	0	3	2	2	2	0	4	0	1	247	247	0.000236416	0.00142204	NA	0.25	0.5	0.333	1	0	-0.069
18891	PPAP2A	PPAP2A	chr5	-	54771126	54771278	54786787	54786942	54763696	54763977	54830399	54830906	18891	0	0	0	14	10	46	6	5	6	49	75	166	247	247	0.000360268	0.0020808	0	0	0	0.109	0.063	0.035	-0.069
5560	TRA2B	TRA2B	chr3	-	185637224	185637284	185638891	185638975	185636152	185636226	185639798	185639914	5560	126	95	195	130	86	176	240	110	313	147	104	197	207	183	0.00306501	0.0146138	0.461	0.494	0.495	0.591	0.483	0.584	-0.069
20759	ZC3H13	ZC3H13	chr13	-	46613031	46613079	46613427	46613486	46594583	46594692	46616298	46616410	20759	0	4	1	2	3	3	0	1	0	3	0	3	182	171	0.00555437	0.0248924	0	0.556	0.238	0	1	0	-0.069
2167	TSPAN32	TSPAN32	chr11	+	2337825	2337897	2338573	2338755	2337458	2337542	2339092	2339430	2167	16	8	20	208	90	190	21	19	11	146	64	145	195	247	0.0106075	0.0441864	0.089	0.101	0.118	0.154	0.273	0.088	-0.069
6043	DNAJA2	DNAJA2	chr16	-	46994129	46994292	47001424	47001558	46993186	46993331	47001995	47002076	6043	75	49	129	9	5	11	133	79	180	8	1	0	247	247	4.47899e-83	2.63299e-80	0.893	0.907	0.921	0.943	0.988	1	-0.07
6692	SSB	SSB	chr2	+	170657461	170657536	170661983	170662087	170655321	170655486	170662174	170662349	6692	52	63	124	335	314	264	197	109	117	599	323	255	198	227	8.87501e-48	1.25827e-45	0.151	0.187	0.35	0.274	0.279	0.345	-0.07
11287	OCIAD2	OCIAD2	chr4	-	48899857	48899874	48901845	48901942	48896022	48896070	48906500	48906628	11287	88	72	139	20	16	18	358	173	285	46	26	25	220	140	2.44246e-30	1.35954e-28	0.737	0.741	0.831	0.832	0.809	0.879	-0.07
4054	AUP1	AUP1	chr2	-	74755543	74755616	74755877	74756062	74755066	74755133	74756258	74756409	4054	94	85	178	32	14	24	256	110	240	44	11	25	247	196	2.09475e-29	1.11452e-27	0.7	0.828	0.855	0.822	0.888	0.884	-0.07
596	CCM2	CCM2	chr7	+	45109424	45109560	45112324	45112382	45108041	45108178	45113058	45113170	596	143	96	178	66	52	68	194	136	249	66	43	88	247	181	7.36305e-24	2.74713e-22	0.614	0.575	0.657	0.683	0.699	0.675	-0.07
10055	MORC3	MORC3	chr21	+	37717209	37717329	37721671	37721706	37716876	37717005	37728917	37729022	10055	81	58	105	42	46	78	103	68	83	42	38	48	243	158	1.47383e-19	4.16927e-18	0.556	0.45	0.467	0.615	0.538	0.529	-0.07
8679	GMEB1	GMEB1	chr1	+	29028949	29029081	29030703	29030841	29023438	29023596	29037031	29037154	8679	36	16	36	56	37	73	99	37	78	105	66	123	247	247	1.95111e-18	5.08937e-17	0.391	0.302	0.33	0.485	0.359	0.388	-0.07
17634	UBAP2L	UBAP2L	chr1	+	154207066	154207235	154207671	154207767	154201090	154201201	154209041	154209087	17634	71	55	111	129	55	93	87	68	148	46	71	169	247	219	2.43698e-17	5.85604e-16	0.328	0.47	0.514	0.626	0.459	0.437	-0.07
1059	INPP5K	INPP5K	chr17	-	1410273	1410383	1412471	1412647	1401229	1401416	1412976	1413093	1059	141	84	153	122	107	172	222	128	197	231	71	180	247	233	5.05244e-12	7.87162e-11	0.522	0.425	0.456	0.475	0.63	0.508	-0.07
2021	LINC00944	LINC00944	chr12	-	127232476	127232673	127245477	127245603	127230806	127230878	127254738	127254800	2021	3	3	5	8	24	34	15	5	1	12	45	14	247	247	4.5869e-11	6.48027e-10	0.273	0.111	0.128	0.556	0.1	0.067	-0.07
15154	AIM1	AIM1	chr6	+	106992662	106992808	106999726	106999853	106992445	106992572	107000058	107000091	15154	46	35	35	38	23	20	33	34	36	10	17	28	247	247	5.60051e-09	6.47403e-08	0.548	0.603	0.636	0.767	0.667	0.563	-0.07
24714	ALG13	ALG13	chrX	+	110932314	110932425	110955711	110955758	110928192	110928331	110956452	110956525	24714	1	1	1	32	12	14	0	0	2	0	6	5	234	170	1.50886e-07	1.4658e-06	0.022	0.057	0.049	NA	0	0.225	-0.07
1241	CNOT6	CNOT6	chr5	+	179996109	179996340	179998229	179998432	179994848	179995003	180000987	180005405	1241	60	26	14	57	23	14	9	18	9	7	5	13	247	247	4.13256e-06	3.27965e-05	0.513	0.531	0.5	0.563	0.783	0.409	-0.07
23699	SCAF11	SCAF11	chr12	-	46345432	46345510	46357889	46357971	46342219	46342320	46384135	46384401	23699	215	157	194	217	156	217	164	148	116	126	125	86	205	201	7.40418e-06	5.64376e-05	0.493	0.497	0.467	0.561	0.537	0.569	-0.07
17594	SETD4	SETD4	chr21	-	37420605	37420694	37425880	37425918	37417879	37418309	37429406	37429502	17594	21	12	15	31	28	27	20	13	28	41	13	36	161	212	0.00014804	0.000923888	0.471	0.361	0.422	0.391	0.568	0.506	-0.07
2378	LINC00894	LINC00894	chrX	+	149110401	149110547	149111868	149111980	149110007	149110065	149112235	149112318	2378	2	0	6	4	1	5	0	1	2	0	2	3	247	235	0.0018781	0.00939613	0.322	0	0.533	NA	0.322	0.388	-0.07
18721	ANAPC16	ANAPC16	chr10	+	73979811	73980137	73989756	73989871	73975757	73975896	73990123	73990198	18721	0	5	20	0	1	0	25	23	20	0	0	1	247	238	0.00226357	0.0111272	NA	0.828	1	1	1	0.951	-0.07
18530	ILKAP	ILKAP	chr2	-	239093821	239093928	239096771	239096898	239092660	239092754	239098493	239098613	18530	12	10	24	38	29	60	33	16	32	67	28	73	247	230	0.00789239	0.0340595	0.227	0.243	0.271	0.314	0.347	0.29	-0.07
21422	G6PC3	G6PC3	chr17	+	42151527	42151634	42152047	42152138	42148097	42148551	42152336	42152455	21422	4	16	22	16	19	33	36	14	38	59	17	48	230	214	0.00873111	0.037206	0.189	0.439	0.383	0.362	0.434	0.424	-0.07
19926	BFAR	BFAR	chr16	+	14743660	14743830	14748922	14749067	14738130	14738466	14755748	14755922	19926	4	1	1	36	33	45	23	0	8	74	33	55	247	247	6.39332e-40	6.23853e-38	0.1	0.029	0.022	0.237	0	0.127	-0.071
1036	MORF4L2	MORF4L2	chrX	-	102933426	102933548	102939608	102939657	102930425	102931979	102940098	102940188	1036	7	3	2	236	124	122	11	2	13	158	67	85	172	245	3.07123e-26	1.35078e-24	0.041	0.033	0.023	0.09	0.041	0.179	-0.071
17636	UBAP2L	UBAP2L	chr1	+	154207066	154207268	154207671	154207767	154201090	154201201	154209041	154209087	17636	71	55	111	129	55	93	87	67	148	46	70	168	247	219	9.90661e-18	2.43891e-16	0.328	0.47	0.514	0.626	0.459	0.439	-0.071
8670	TCF25	TCF25	chr16	+	89975373	89975515	89976206	89976333	89973650	89973730	89976998	89977071	8670	29	24	26	2	3	1	25	24	25	0	0	0	247	247	4.57201e-12	7.14158e-11	0.935	0.889	0.963	1	1	1	-0.071
22709	BAZ2A	BAZ2A	chr12	-	56998000	56998075	56998368	56998583	56997303	56997484	56998856	56999111	22709	29	17	36	34	25	49	26	17	42	21	21	41	247	198	1.59505e-11	2.34701e-10	0.406	0.353	0.371	0.498	0.394	0.451	-0.071
1066	INPP5K	INPP5K	chr17	-	1412471	1412647	1416746	1416848	1401229	1401416	1417165	1417273	1066	5	16	17	3	1	4	37	9	7	1	3	1	225	247	2.42787e-10	3.18888e-09	0.647	0.946	0.823	0.976	0.767	0.885	-0.071
2188	TSPAN32	TSPAN32	chr11	+	2337861	2337897	2338653	2338755	2337458	2337542	2339092	2339430	2188	16	6	17	207	90	188	16	18	10	145	64	143	159	225	8.32336e-08	8.33789e-07	0.099	0.086	0.113	0.135	0.285	0.09	-0.071
14031	PAFAH1B1	PAFAH1B1	chr17	+	2575948	2576051	2577353	2577582	2573456	2573625	2579798	2579900	14031	170	136	154	143	131	185	219	166	405	143	135	312	226	247	5.18109e-06	4.04649e-05	0.565	0.532	0.476	0.626	0.573	0.587	-0.071
16380	RBM4	RBM4	chr11	+	66410920	66411611	66424606	66424730	66407170	66407594	66433326	66435858	16380	71	62	110	17	9	10	117	60	212	6	7	8	247	247	6.18797e-05	0.000410974	0.807	0.873	0.917	0.951	0.896	0.964	-0.071
14054	GIN1	GIN1	chr5	-	102432244	102432530	102433017	102433194	102421703	102423876	102433293	102433485	14054	12	4	12	11	10	16	24	8	10	20	15	8	247	247	0.000261262	0.00155903	0.522	0.286	0.429	0.545	0.348	0.556	-0.071
7127	PIK3AP1	PIK3AP1	chr10	-	98363735	98363806	98369468	98369624	98362036	98362155	98376395	98376468	7127	10	26	28	16	20	25	18	10	32	15	7	25	247	194	0.000299493	0.0017623	0.329	0.505	0.468	0.485	0.529	0.501	-0.071
11452	IBTK	IBTK	chr6	-	82925628	82925724	82925792	82925906	82923943	82924546	82927676	82927854	11452	54	48	73	5	3	6	105	61	46	0	0	1	237	219	0.000615366	0.00340877	0.909	0.937	0.918	1	1	0.977	-0.071
7570	RIPK3	RIPK3	chr14	-	24807627	24807773	24808220	24808530	24807078	24807246	24808662	24808803	7570	4	22	16	1	1	3	31	19	38	4	0	3	247	247	0.0041328	0.0191187	0.8	0.957	0.842	0.886	1	0.927	-0.071
8034	NUP160	NUP160	chr11	-	47859096	47859175	47861929	47862140	47858438	47858553	47869399	47869511	8034	66	34	57	78	106	81	57	48	67	57	81	75	247	202	6.17822e-23	2.19952e-21	0.409	0.208	0.365	0.45	0.326	0.422	-0.072
10054	MORC3	MORC3	chr21	+	37717209	37717329	37721681	37721706	37716876	37717005	37728917	37729022	10054	81	58	105	42	46	78	103	68	83	41	38	48	243	148	1.69611e-20	5.1805e-19	0.54	0.434	0.451	0.605	0.522	0.513	-0.072
18092	CLEC2D	CLEC2D	chr12	+	9845599	9845711	9846420	9846544	9845423	9845527	9847355	9852151	18092	203	80	218	188	121	189	208	61	106	108	82	75	235	247	2.01528e-14	3.8397e-13	0.532	0.41	0.548	0.669	0.439	0.598	-0.072
7554	APTX	APTX	chr9	-	32987541	32987729	32988080	32988127	32985968	32986028	32989756	32989893	7554	7	11	15	49	34	34	28	10	15	59	23	50	170	247	8.53438e-11	1.17675e-09	0.172	0.32	0.391	0.408	0.387	0.304	-0.072
23217	RNF19A	RNF19A	chr8	-	101287180	101287389	101299728	101300495	101282096	101282241	101322094	101322394	23217	77	79	105	143	84	69	140	91	96	102	80	81	247	247	1.32066e-10	1.77689e-09	0.35	0.485	0.603	0.579	0.532	0.542	-0.072
17859	TADA2A	TADA2A	chr17	+	35804797	35804870	35818625	35818689	35802664	35802753	35822181	35822225	17859	12	11	29	8	5	13	49	17	61	11	8	27	196	187	4.62496e-09	5.3785e-08	0.589	0.677	0.68	0.81	0.67	0.683	-0.072
19134	STAG3L5P-PVRIG2P-PILRB	STAG3L5P-PVRIG2P-PILRB	chr7	+	99952765	99952863	99954372	99954506	99950995	99951635	99955842	99955989	19134	149	102	152	150	111	138	138	169	261	87	131	219	221	247	0.00412431	0.0190905	0.526	0.507	0.552	0.639	0.59	0.571	-0.072
13868	CRTC2	CRTC2	chr1	-	153924493	153924716	153925046	153925111	153921590	153921860	153925280	153925310	13868	8	2	6	3	2	1	15	11	9	6	1	4	188	247	0.00459255	0.0209719	0.778	0.568	0.887	0.767	0.935	0.747	-0.072
1788	UBXN11	UBXN11	chr1	-	26620695	26620822	26623424	26623486	26612313	26612528	26623917	26623972	1788	16	6	22	30	20	45	19	16	28	47	17	55	185	247	0.00707357	0.0308686	0.416	0.286	0.395	0.351	0.557	0.405	-0.072
1856	RPE	RPE	chr2	+	210882495	210882611	210882828	210882945	210882196	210882283	210884392	210886984	1856	0	3	1	8	13	5	0	4	0	24	3	1	239	240	0.00861728	0.0367795	0	0.188	0.167	0	0.572	0	-0.072
9977	SRSF11	SRSF11	chr1	+	70696777	70696886	70697546	70697658	70694104	70694238	70697950	70698060	9977	23	17	51	180	120	183	38	64	26	180	147	110	232	235	0.00907402	0.0384633	0.115	0.125	0.22	0.176	0.306	0.193	-0.072
7604	CD6	CD6	chr11	+	60783184	60783307	60784950	60785022	60781390	60781486	60785230	60785485	7604	89	64	101	155	75	92	207	77	152	154	76	154	246	195	2.44983e-38	2.08642e-36	0.313	0.403	0.465	0.516	0.445	0.439	-0.073
15363	C6orf62	C6orf62	chr6	-	24711094	24711192	24712352	24712440	24709004	24709139	24714545	24714668	15363	22	12	6	112	18	16	14	7	9	34	12	14	211	221	4.45581e-20	1.3161e-18	0.171	0.411	0.282	0.301	0.379	0.402	-0.073
3529	FXN	FXN	chr9	+	71668055	71668176	71679853	71679951	71661300	71661398	71714816	71715094	3529	60	37	52	4	7	13	128	42	63	5	5	5	244	221	6.63728e-16	1.42071e-14	0.931	0.827	0.784	0.959	0.884	0.919	-0.073
17543	ALKBH3	ALKBH3	chr11	+	43913590	43913679	43923065	43923275	43911274	43911378	43940587	43940686	17543	27	10	50	113	56	79	48	23	60	140	56	95	212	247	2.13668e-13	3.75352e-12	0.218	0.172	0.424	0.285	0.324	0.424	-0.073
19682	NDE1	NDE1	chr16	+	15781231	15781368	15785000	15785180	15771657	15771806	15788021	15788113	19682	39	34	115	56	53	107	136	81	104	122	71	113	247	247	3.09334e-13	5.3792e-12	0.411	0.391	0.518	0.527	0.533	0.479	-0.073
17672	SOD2	SOD2	chr6	-	160103505	160103670	160105885	160106065	160100148	160100330	160109157	160109274	17672	25	21	70	14	15	42	107	50	101	58	17	49	247	247	4.05066e-11	5.77003e-10	0.641	0.583	0.625	0.648	0.746	0.673	-0.073
16575	SNX14	SNX14	chr6	-	86275049	86275137	86277251	86277295	86267693	86267778	86281854	86281933	16575	13	13	25	45	31	66	31	15	27	68	27	56	167	211	5.06469e-10	6.45186e-09	0.267	0.346	0.324	0.365	0.412	0.379	-0.073
18690	PPIL3	PPIL3	chr2	-	201747064	201747158	201749984	201750090	201746143	201746211	201750420	201750495	18690	1	4	9	27	28	38	18	5	9	57	19	59	229	217	2.18903e-08	2.35747e-07	0.034	0.119	0.183	0.23	0.2	0.126	-0.073
22663	PPOX	PPOX	chr1	+	161139449	161139510	161139695	161139814	161138782	161138973	161140198	161140309	22663	171	107	57	216	173	100	114	96	119	122	118	135	184	242	6.874e-07	6.10904e-06	0.51	0.449	0.428	0.551	0.517	0.537	-0.073
9882	SPOP	SPOP	chr17	-	47714120	47714171	47745388	47745440	47700094	47700238	47755294	47755525	9882	26	27	34	58	22	39	44	20	44	31	20	52	175	174	1.42234e-05	0.000104293	0.308	0.55	0.464	0.585	0.499	0.457	-0.073
20939	HSDL2	HSDL2	chr9	+	115171186	115171301	115179120	115179224	115167903	115168002	115181139	115181238	20939	13	20	46	22	22	34	56	27	52	44	19	53	238	227	0.000257872	0.00154109	0.36	0.464	0.563	0.548	0.575	0.483	-0.073
18373	TBC1D10C	TBC1D10C	chr11	+	67174097	67174163	67174411	67174487	67173065	67173172	67176877	67177561	18373	17	11	23	4	2	0	39	25	60	1	2	1	189	199	0.000944234	0.00502826	0.817	0.853	1	0.976	0.929	0.984	-0.073
12116	IL21R	IL21R	chr16	+	27448781	27449008	27454282	27454437	27445667	27445770	27455862	27456040	12116	1	0	3	27	32	58	3	6	9	70	27	103	247	247	0.00248631	0.0121379	0.036	0	0.049	0.041	0.182	0.08	-0.073
13237	OGDH	OGDH	chr7	+	44706334	44706450	44713385	44713540	44687255	44687358	44714009	44714156	13237	55	27	45	117	48	99	35	41	82	47	56	145	239	247	0.00546101	0.0245333	0.327	0.368	0.32	0.435	0.431	0.369	-0.073
12978	MR1	MR1	chr1	+	181021370	181021646	181022671	181022813	181019281	181019422	181024360	181031074	12978	19	11	18	97	57	99	28	28	59	159	64	181	247	247	0.0106488	0.0443432	0.164	0.162	0.154	0.15	0.304	0.246	-0.073
5618	FAM192A	FAM192A	chr16	-	57212413	57212444	57212717	57212764	57207585	57207781	57219732	57219976	5618	5	3	1	259	121	50	13	0	5	42	62	70	170	154	1.05706e-92	1.01909e-89	0.017	0.022	0.018	0.219	0	0.061	-0.074
17471	SRP9	SRP9	chr1	+	225974563	225974687	225976735	225976843	225971001	225971070	225976941	225978168	17471	27	31	111	5	3	8	74	57	108	4	2	2	247	231	1.15069e-32	7.16636e-31	0.835	0.906	0.928	0.945	0.964	0.981	-0.074
8659	IKBKE	IKBKE	chr1	+	206666355	206666452	206667252	206667324	206664980	206665082	206669444	206670223	8659	65	40	61	88	52	112	111	73	172	98	74	247	220	195	1.73201e-22	6.03249e-21	0.396	0.405	0.326	0.501	0.466	0.382	-0.074
1089	BRCC3	BRCC3	chrX	+	154327486	154327664	154343573	154343704	154319058	154319114	154344331	154344463	1089	10	8	24	0	2	2	37	17	24	0	1	0	247	247	2.66541e-20	8.07057e-19	1	0.8	0.923	1	0.944	1	-0.074
4790	ZNF346	ZNF346	chr5	+	176468778	176468871	176471389	176471534	176468126	176468230	176477751	176477937	4790	23	13	28	26	9	39	65	35	62	51	28	44	216	247	1.26073e-19	3.59174e-18	0.503	0.623	0.451	0.593	0.588	0.617	-0.074
4494	KMT2E	KMT2E	chr7	+	104729045	104729206	104729672	104729808	104722134	104722244	104730455	104730720	4494	0	6	0	12	12	17	0	5	0	5	4	1	247	247	6.79935e-12	1.04438e-10	0	0.333	0	0	0.556	0	-0.074
6964	TMEM14B	TMEM14B	chr6	+	10751365	10751467	10755374	10755465	10749854	10749931	10756699	10757214	6964	21	29	112	30	26	115	189	82	200	192	65	132	225	214	7.40117e-10	9.29563e-09	0.4	0.515	0.481	0.484	0.545	0.59	-0.074
2186	TSPAN32	TSPAN32	chr11	+	2337861	2337897	2338573	2338755	2337458	2337542	2339092	2339430	2186	16	6	17	208	90	190	16	18	10	146	64	145	159	247	7.82275e-08	7.86911e-07	0.107	0.094	0.122	0.145	0.304	0.097	-0.074
5360	ZNF429	ZNF429	chr19	+	21712459	21712586	21713390	21713486	21688436	21688576	21719081	21721079	5360	10	4	16	24	13	33	7	10	3	9	14	10	247	219	1.65037e-07	1.59236e-06	0.27	0.214	0.301	0.408	0.388	0.21	-0.074
213	KIAA0922	KIAA0922	chr4	+	154504341	154504400	154504715	154504824	154502558	154502712	154505989	154506083	213	90	118	152	36	23	60	99	138	156	1	48	39	182	232	8.5706e-06	6.4755e-05	0.761	0.867	0.764	0.992	0.786	0.836	-0.074
17221	SHOC2	SHOC2	chr10	+	112745385	112745523	112760172	112760303	112723882	112724819	112764363	112764552	17221	135	70	118	119	59	103	84	101	96	73	56	51	247	247	0.000102208	0.000654814	0.531	0.543	0.534	0.535	0.643	0.653	-0.074
15194	RABGGTA	RABGGTA	chr14	-	24737315	24737490	24737719	24737825	24737075	24737164	24737930	24738032	15194	25	26	42	58	36	88	87	24	78	91	42	113	229	247	0.000211828	0.0012844	0.317	0.438	0.34	0.508	0.381	0.427	-0.074
14982	SENP2	SENP2	chr3	+	185327034	185327138	185329438	185329533	185324117	185324286	185330394	185330446	14982	28	17	23	43	26	38	29	21	40	58	23	29	227	218	0.000358234	0.00206955	0.385	0.386	0.368	0.324	0.467	0.57	-0.074
7940	ERAP1	ERAP1	chr5	-	96129102	96129216	96130744	96130865	96127763	96127895	96132877	96133012	7940	78	57	92	104	56	95	90	77	133	61	59	142	244	237	0.00216785	0.0107025	0.421	0.497	0.485	0.589	0.559	0.476	-0.074
1244	FTO	FTO	chr16	+	53878066	53878210	53907697	53907777	53859775	53860403	53913755	53913899	1244	45	44	60	43	48	51	59	32	78	38	30	46	247	203	7.42835e-21	2.31614e-19	0.462	0.43	0.492	0.561	0.467	0.582	-0.075
10227	CRNKL1	CRNKL1	chr20	-	20022968	20023160	20024135	20024363	20022209	20022269	20025951	20026130	10227	2	0	7	53	20	31	8	4	1	29	17	25	247	247	2.79031e-16	6.16991e-15	0.036	0	0.184	0.216	0.19	0.038	-0.075
24316	RIPK1	RIPK1	chr6	+	3078012	3078169	3081212	3081350	3077057	3077221	3083318	3083547	24316	40	22	74	60	29	86	66	43	97	47	43	126	247	247	3.82784e-12	6.04182e-11	0.4	0.431	0.462	0.584	0.5	0.435	-0.075
11708	ANAPC4	ANAPC4	chr4	+	25415266	25415364	25415945	25416007	25411319	25411413	25416087	25416126	11708	87	34	85	51	46	64	99	49	56	40	39	41	221	185	3.59045e-07	3.32196e-06	0.588	0.382	0.526	0.674	0.513	0.533	-0.075
17081	ZC3H14	ZC3H14	chr14	+	89044328	89044484	89063077	89063152	89042183	89042284	89068267	89068427	17081	72	40	84	37	21	26	50	71	64	10	24	27	247	198	5.54611e-07	4.99336e-06	0.609	0.604	0.721	0.8	0.703	0.655	-0.075
4247	RRN3P3	RRN3P3	chr16	-	22433481	22433535	22437533	22437620	22430866	22431915	22441116	22441269	4247	3	0	6	1	5	16	4	6	9	13	6	7	210	177	5.18913e-06	4.05014e-05	0.717	0	0.24	0.206	0.457	0.52	-0.075
12733	HACL1	HACL1	chr3	-	15631046	15631119	15637890	15637931	15628031	15628109	15642596	15642701	12733	2	4	15	7	14	41	17	5	22	42	13	40	164	196	9.11534e-06	6.86985e-05	0.255	0.255	0.304	0.326	0.315	0.397	-0.075
12233	THEMIS	THEMIS	chr6	-	128150620	128151079	128176174	128176333	128134027	128135076	128221986	128222226	12233	99	89	189	91	78	153	173	162	138	71	127	107	247	247	9.41946e-06	7.08797e-05	0.521	0.533	0.553	0.709	0.561	0.563	-0.075
2374	MED6	MED6	chr14	-	71057982	71058098	71059596	71059705	71052472	71052500	71060012	71060095	2374	10	20	29	14	4	8	29	23	65	13	7	16	232	239	2.27816e-05	0.000161542	0.424	0.837	0.789	0.697	0.772	0.807	-0.075
2789	LOC100506023	LOC100506023	chr1	-	173411057	173411236	173430331	173430499	173393012	173393113	173431462	173431593	2789	4	5	6	0	4	6	13	15	15	2	4	9	247	247	4.72137e-05	0.000319468	1	0.556	0.5	0.867	0.789	0.625	-0.075
12231	THEMIS	THEMIS	chr6	-	128150620	128151079	128176174	128176333	128134027	128135076	128239572	128239776	12231	11	6	12	90	75	155	14	28	16	71	127	104	247	247	0.000617748	0.00342118	0.109	0.074	0.072	0.165	0.181	0.133	-0.075
15685	DPP8	DPP8	chr15	-	65746600	65746753	65748092	65748179	65744297	65744440	65748562	65748709	15685	28	18	23	124	72	127	25	32	18	101	59	73	210	247	0.00142337	0.0073147	0.21	0.227	0.176	0.225	0.389	0.225	-0.075
4009	ODF2L	ODF2L	chr1	-	86836700	86836836	86838113	86838223	86826108	86826219	86841915	86842101	4009	16	12	35	22	12	29	37	18	16	25	15	13	233	247	0.0029991	0.0143251	0.435	0.515	0.561	0.611	0.56	0.566	-0.075
15823	TBRG1	TBRG1	chr11	+	124494826	124494897	124495566	124495799	124492741	124493129	124496799	124496946	15823	21	29	37	13	24	22	87	32	53	38	8	44	194	247	0.00430339	0.0198053	0.673	0.606	0.682	0.745	0.836	0.605	-0.075
5238	MALT1	MALT1	chr18	+	56367672	56367823	56376609	56376788	56363597	56363719	56377207	56377304	5238	7	7	5	12	6	6	5	12	12	6	7	12	247	247	0.00569122	0.0254065	0.368	0.538	0.455	0.455	0.632	0.5	-0.075
10264	SLC39A11	SLC39A11	chr17	-	71058338	71058431	71069805	71069974	71027694	71027853	71080946	71080985	10264	0	2	0	0	0	1	0	2	6	4	0	2	247	216	0.00793234	0.0342258	NA	1	0	0	1	0.724	-0.075
16932	PTPRC	PTPRC	chr1	+	198663146	198663269	198665840	198666038	198661475	198661502	198672426	198672501	16932	5	3	10	21	53	185	1	7	10	56	19	32	246	247	3.0163e-39	2.79611e-37	0.193	0.054	0.051	0.018	0.27	0.239	-0.076
2308	ANAPC7	ANAPC7	chr12	-	110819556	110819753	110824131	110824274	110815197	110815422	110825543	110825697	2308	53	29	73	125	69	92	45	40	103	66	63	116	247	247	2.18293e-27	1.04807e-25	0.298	0.296	0.442	0.405	0.388	0.47	-0.076
5817	CD96	CD96	chr3	+	111297873	111298081	111325546	111325639	111286369	111286494	111342600	111342669	5817	423	347	447	377	308	336	892	651	689	595	399	397	247	216	5.90919e-23	2.1131e-21	0.495	0.496	0.538	0.567	0.588	0.603	-0.076
5129	C19orf47	C19orf47	chr19	-	40829912	40829983	40832240	40832390	40826966	40828283	40834319	40834457	5129	1	0	1	22	15	17	1	0	8	11	19	20	247	194	3.10612e-18	7.9812e-17	0.034	0	0.044	0.067	0	0.239	-0.076
9857	NT5C3A	NT5C3A	chr7	-	33063650	33063720	33066428	33066527	33061664	33061711	33102179	33102409	9857	22	18	38	57	55	94	55	26	52	110	66	67	222	193	8.31422e-17	1.92128e-15	0.251	0.221	0.26	0.303	0.255	0.403	-0.076
14035	GNB1L	GNB1L	chr22	-	19794181	19794280	19799807	19799970	19789523	19789739	19808120	19808246	14035	23	16	35	29	16	33	36	28	65	17	30	60	247	222	1.48245e-08	1.63076e-07	0.416	0.473	0.488	0.656	0.456	0.493	-0.076
2371	NOL9	NOL9	chr1	-	6586755	6586889	6589053	6589215	6581406	6586063	6592027	6592139	2371	4	3	4	155	126	73	10	2	0	25	45	50	247	247	4.88457e-07	4.4464e-06	0.025	0.023	0.052	0.286	0.043	0	-0.076
5557	NPRL3	NPRL3	chr16	-	169124	169254	180520	180590	162620	162774	188148	188697	5557	23	15	45	18	9	24	30	11	26	6	4	23	193	247	9.87677e-05	0.000633955	0.621	0.681	0.706	0.865	0.779	0.591	-0.076
2095	PSMD5	PSMD5	chr9	-	123589042	123589185	123591376	123591486	123586771	123586963	123593608	123593737	2095	33	31	57	21	27	51	44	35	53	3	27	76	233	247	9.99719e-05	0.00064083	0.625	0.549	0.542	0.94	0.579	0.425	-0.076
6178	SREBF2	SREBF2	chr22	+	42273945	42274127	42274662	42274762	42273232	42273425	42276719	42276996	6178	24	24	66	4	1	5	44	33	66	0	0	3	247	223	0.000161602	0.0010023	0.844	0.956	0.923	1	1	0.952	-0.076
12273	DCLRE1C	DCLRE1C	chr10	-	14987433	14987564	14989523	14989608	14987103	14987188	14991034	14991086	12273	8	17	26	6	7	4	17	12	30	9	2	4	208	247	0.00102321	0.00541416	0.613	0.743	0.885	0.692	0.877	0.899	-0.076
4048	AUP1	AUP1	chr2	-	74755379	74755616	74755877	74756062	74755066	74755133	74756258	74756409	4048	94	85	178	42	28	40	256	110	240	41	30	46	247	247	0.00224215	0.0110421	0.691	0.752	0.817	0.862	0.786	0.839	-0.076
18181	BORA	BORA	chr13	+	73305418	73305525	73309102	73309143	73303063	73303231	73312099	73312181	18181	4	2	5	9	1	4	8	4	14	8	3	6	230	164	0.00591697	0.0263168	0.241	0.588	0.471	0.416	0.487	0.625	-0.076
2727	SCAPER	SCAPER	chr15	-	76797199	76797315	76866498	76866625	76763552	76763676	76914104	76914170	2727	24	18	23	40	19	25	44	28	13	50	16	15	247	239	0.0100159	0.0420049	0.367	0.478	0.471	0.46	0.629	0.456	-0.076
20535	ATRX	ATRX	chrX	-	76907472	76907567	76907603	76907704	76891405	76891547	76909587	76909690	20535	53	59	47	4	5	4	85	42	41	0	0	0	224	218	9.83458e-58	2.15485e-55	0.928	0.92	0.92	1	1	1	-0.077
1839	BIN1	BIN1	chr2	-	127808377	127808486	127815048	127815177	127807996	127808098	127816586	127816731	1839	10	13	25	65	92	189	60	34	54	179	126	304	247	232	7.69995e-49	1.13855e-46	0.126	0.117	0.111	0.239	0.202	0.143	-0.077
20360	NEDD1	NEDD1	chr12	+	97318610	97318715	97328753	97328983	97313762	97313903	97330388	97330590	20360	1	3	7	51	37	111	27	6	7	95	69	91	228	247	7.66789e-46	1.02673e-43	0.021	0.081	0.064	0.235	0.086	0.077	-0.077
7918	IPO9	IPO9	chr1	+	201843959	201844064	201844279	201844356	201843377	201843500	201845071	201853422	7918	127	86	112	160	93	106	150	73	178	129	58	133	228	200	1.94441e-34	1.31272e-32	0.41	0.448	0.481	0.505	0.525	0.54	-0.077
16896	NDUFB5	NDUFB5	chr3	+	179333770	179333837	179334770	179334832	179332758	179332847	179336202	179336309	16896	13	18	46	20	18	50	106	27	89	77	24	91	190	185	1.38185e-12	2.28746e-11	0.388	0.493	0.473	0.573	0.523	0.488	-0.077
19344	JADE1	JADE1	chr4	+	129776784	129776952	129778492	129778609	129773211	129773423	129782858	129785787	19344	58	46	60	77	63	68	60	54	59	36	49	87	247	240	9.33623e-12	1.41109e-10	0.423	0.415	0.462	0.618	0.517	0.397	-0.077
17099	EML2	EML2	chr19	-	46129962	46130097	46133208	46133304	46124464	46124590	46136118	46136229	17099	13	7	26	1	2	1	7	17	49	0	1	1	219	247	1.36309e-10	1.83026e-09	0.936	0.798	0.967	1	0.95	0.982	-0.077
14932	ZC3HC1	ZC3HC1	chr7	-	129663350	129663563	129664102	129664217	129662158	129662365	129665997	129666152	14932	1	2	3	52	60	49	19	2	10	64	59	129	238	247	4.99135e-08	5.14989e-07	0.02	0.033	0.06	0.236	0.034	0.074	-0.077
21644	AP3M2	AP3M2	chr8	+	42019798	42019936	42022944	42023064	42015458	42015630	42024681	42024889	21644	22	15	28	1	2	2	18	53	51	0	0	0	247	243	1.33115e-06	1.13209e-05	0.956	0.881	0.932	1	1	1	-0.077
17142	AP4B1	AP4B1	chr1	-	114442525	114443022	114444380	114444507	114441339	114441423	114447226	114447545	17142	0	0	2	68	41	78	11	1	8	53	58	113	247	247	7.54387e-06	5.74297e-05	0	0	0.025	0.172	0.017	0.066	-0.077
9331	ANKRD12	ANKRD12	chr18	+	9275521	9275665	9279546	9279642	9263787	9263886	9280938	9285983	9331	30	25	17	59	45	28	22	51	28	46	49	31	247	219	1.36755e-05	0.000100705	0.311	0.33	0.35	0.298	0.48	0.445	-0.077
5887	OSTC	OSTC	chr4	+	109584412	109584462	109585844	109585912	109578605	109578803	109588402	109588978	5887	5	0	0	2	1	0	7	0	3	6	4	1	173	191	7.47245e-05	0.000489804	0.734	0	NA	0.563	0	0.768	-0.077
7615	CD6	CD6	chr11	+	60781390	60781486	60783204	60783307	60780894	60781035	60784950	60785022	7615	93	48	100	241	100	142	209	70	171	252	117	240	219	226	0.000103427	0.000661923	0.285	0.331	0.421	0.461	0.382	0.424	-0.077
17228	DHX29	DHX29	chr5	-	54557195	54557327	54558457	54558760	54555675	54555772	54562965	54563059	17228	25	9	22	19	12	13	10	15	6	5	4	9	247	247	0.000337366	0.00196264	0.568	0.429	0.629	0.667	0.789	0.4	-0.077
16326	ERCC6L2	ERCC6L2	chr9	+	98660130	98660253	98669359	98669553	98643150	98643575	98677949	98678111	16326	24	11	41	28	21	39	42	39	15	29	29	24	246	247	0.000476678	0.00269439	0.463	0.345	0.514	0.593	0.575	0.386	-0.077
1656	ALG6	ALG6	chr1	+	63885040	63885111	63894403	63894472	63881543	63881628	63894598	63894797	1656	11	8	25	78	54	39	17	16	22	39	51	44	194	192	0.000809376	0.00437129	0.122	0.128	0.388	0.301	0.237	0.331	-0.077
645	SLC44A2	SLC44A2	chr19	+	10745649	10745749	10746998	10747261	10745431	10745563	10747337	10747432	645	156	95	358	223	101	333	242	126	316	188	132	214	223	247	0.00234509	0.0114904	0.437	0.51	0.544	0.588	0.514	0.621	-0.077
21100	REXO2	REXO2	chr11	+	114314577	114314655	114316700	114316809	114311377	114311461	114318547	114318601	21100	41	19	95	57	34	98	136	53	92	115	54	108	201	232	0.00628686	0.0277775	0.454	0.392	0.528	0.577	0.531	0.496	-0.077
18479	ZNF131	ZNF131	chr5	+	43125196	43125260	43132482	43132566	43123310	43123412	43139266	43139411	18479	0	1	1	5	0	3	0	0	1	0	5	0	187	207	0.00636146	0.0280659	0	1	0.27	NA	0	1	-0.077
6042	DNAJA2	DNAJA2	chr16	-	46994129	46994292	46998522	46998719	46993186	46993331	47001995	47002076	6042	55	53	134	9	5	11	132	82	156	8	1	0	247	247	5.58247e-82	3.20354e-79	0.859	0.914	0.924	0.943	0.988	1	-0.078
20670	CCNT1	CCNT1	chr12	-	49089541	49089612	49089781	49089945	49082240	49088219	49091920	49091966	20670	12	11	39	187	128	153	36	27	28	149	124	84	247	194	5.72298e-70	2.29892e-67	0.048	0.063	0.167	0.159	0.146	0.207	-0.078
5059	PNKP	PNKP	chr19	-	50365300	50365391	50365441	50365538	50364864	50364952	50365627	50365720	5059	27	27	20	6	0	1	76	42	32	0	0	0	220	214	5.76141e-39	5.24005e-37	0.814	1	0.951	1	1	1	-0.078
18569	ZNF683	ZNF683	chr1	-	26691022	26691717	26694083	26694288	26689516	26689645	26694948	26695076	18569	38	33	106	114	79	120	268	97	330	457	168	315	247	247	4.32861e-27	2.03369e-25	0.25	0.295	0.469	0.37	0.366	0.512	-0.078
2849	C2CD5	C2CD5	chr12	-	22670919	22671071	22672048	22672173	22666227	22666313	22676359	22676558	2849	0	0	0	28	8	45	1	3	0	12	16	30	247	247	1.13535e-17	2.78657e-16	0	0	0	0.077	0.158	0	-0.078
20876	C14orf159	C14orf159	chr14	+	91636346	91636545	91639632	91639783	91633568	91633722	91642277	91642400	20876	32	29	56	55	49	83	60	46	93	56	55	137	247	247	1.15773e-15	2.42429e-14	0.368	0.372	0.403	0.517	0.455	0.404	-0.078
10944	CSNK1G3	CSNK1G3	chr5	+	122881110	122881535	122888800	122888841	122847792	122848264	122893188	122893258	10944	1	1	2	5	2	2	4	0	0	0	1	1	247	164	2.75532e-09	3.2746e-08	0.117	0.249	0.399	1	0	0	-0.078
20290	TRAF3IP3	TRAF3IP3	chr1	+	209951449	209951518	209952777	209952914	209950700	209950832	209953814	209953951	20290	17	5	9	6	1	5	7	14	14	2	4	1	192	247	1.72912e-08	1.8909e-07	0.785	0.865	0.698	0.818	0.818	0.947	-0.078
19527	LETMD1	LETMD1	chr12	+	51447560	51447643	51449932	51450028	51445870	51445990	51450132	51450285	19527	5	9	22	22	15	35	19	7	12	15	16	26	206	219	1.10369e-06	9.47332e-06	0.195	0.389	0.401	0.574	0.317	0.329	-0.078
10332	FCRL6	FCRL6	chr1	+	159783946	159784082	159785217	159785249	159783278	159783344	159785330	159786047	10332	13	5	19	3	2	9	28	19	22	9	6	3	247	155	1.66219e-06	1.39638e-05	0.731	0.611	0.57	0.661	0.665	0.821	-0.078
13181	NSD1	NSD1	chr5	+	176563873	176563971	176596394	176596429	176562087	176563031	176618884	176619020	13181	9	8	8	1	1	7	15	9	7	2	0	4	221	158	5.89965e-06	4.5604e-05	0.865	0.851	0.45	0.843	1	0.556	-0.078
8329	AGPAT4	AGPAT4	chr6	-	161575180	161575342	161586608	161586745	161574377	161574531	161587279	161587449	8329	14	4	7	18	15	15	5	1	1	5	4	1	247	247	0.000314436	0.00184303	0.438	0.211	0.318	0.5	0.2	0.5	-0.078
9679	FAM120B	FAM120B	chr6	+	170697374	170697581	170700100	170700209	170657238	170657411	170704574	170704667	9679	0	0	0	53	26	56	11	0	0	34	26	72	247	232	0.00613362	0.0271451	0	0	0	0.233	0	0	-0.078
24424	SCML4	SCML4	chr6	-	108067892	108068093	108070442	108070507	108066152	108066347	108070887	108071017	24424	16	19	29	144	157	219	43	42	25	138	161	282	188	247	4.00939e-36	3.02929e-34	0.127	0.137	0.148	0.29	0.255	0.104	-0.079
9653	PRDM4	PRDM4	chr12	-	108136973	108137059	108138319	108138442	108135997	108136125	108140051	108140201	9653	1	0	1	64	25	72	4	0	6	14	36	71	246	209	5.64273e-35	3.96505e-33	0.013	0	0.012	0.195	0	0.067	-0.079
19923	MTDH	MTDH	chr8	+	98718853	98718978	98725889	98725997	98703179	98703416	98731276	98731417	19923	12	11	9	107	79	115	37	26	25	150	110	135	247	231	8.32134e-26	3.59428e-24	0.095	0.115	0.068	0.187	0.181	0.148	-0.079
6615	TMOD3	TMOD3	chr15	+	52161413	52161570	52179785	52179908	52155007	52155207	52181252	52181342	6615	38	44	120	51	37	94	150	56	124	81	45	96	247	246	5.66193e-23	2.02769e-21	0.426	0.542	0.56	0.648	0.553	0.563	-0.079
24317	RIPK1	RIPK1	chr6	+	3083318	3083547	3085492	3085642	3081212	3081350	3089814	3089891	24317	60	29	86	53	34	60	47	44	127	28	37	69	247	247	1.69624e-19	4.77603e-18	0.531	0.46	0.589	0.627	0.543	0.648	-0.079
19347	RFC1	RFC1	chr4	-	39322906	39322994	39328182	39328260	39322002	39322289	39329143	39329376	19347	17	22	46	39	23	42	79	28	44	64	28	44	201	211	1.29065e-14	2.49858e-13	0.314	0.501	0.535	0.564	0.512	0.512	-0.079
362	ANKRD36	ANKRD36	chr2	+	97867938	97867967	97873547	97873576	97866189	97866262	97873670	97873743	362	81	76	83	53	12	18	160	104	77	100	7	2	152	152	2.05426e-13	3.61137e-12	0.604	0.864	0.822	0.615	0.937	0.975	-0.079
19976	CPNE1	CPNE1	chr20	-	34214488	34214725	34215201	34215335	34213952	34214303	34218360	34218412	19976	306	230	388	804	576	584	561	229	516	790	473	617	247	247	2.04713e-12	3.33603e-11	0.276	0.285	0.399	0.415	0.326	0.455	-0.079
18087	CLEC2D	CLEC2D	chr12	+	9845634	9845711	9846413	9846544	9845423	9845527	9847355	9852151	18087	200	81	215	178	116	171	206	60	105	97	72	67	200	247	1.0331e-11	1.5543e-10	0.581	0.463	0.608	0.724	0.507	0.659	-0.079
20769	PPRC1	PPRC1	chr10	+	103902801	103902855	103904006	103904064	103898856	103901761	103904776	103904847	20769	29	25	16	9	6	11	9	32	34	3	8	6	177	181	1.34292e-11	1.99181e-10	0.767	0.81	0.598	0.754	0.804	0.853	-0.079
19187	ARHGAP27	ARHGAP27	chr17	-	43473572	43473650	43473852	43473946	43473348	43473483	43474033	43474156	19187	0	2	3	28	33	73	10	2	8	37	35	88	217	201	1.64404e-09	1.99519e-08	0	0.053	0.037	0.2	0.05	0.078	-0.079
10745	FAM118A	FAM118A	chr22	+	45723722	45723944	45728305	45728591	45719055	45719308	45731230	45731263	10745	11	40	51	45	82	100	45	63	62	55	118	145	247	247	2.85496e-09	3.38967e-08	0.196	0.328	0.338	0.45	0.348	0.3	-0.079
17313	UPF3A	UPF3A	chr13	+	115048311	115048418	115051993	115052104	115047495	115047602	115056963	115057019	17313	30	21	73	36	20	66	91	35	61	66	25	47	230	234	1.93163e-08	2.09524e-07	0.459	0.517	0.529	0.584	0.588	0.569	-0.079
3881	DCAF12	DCAF12	chr9	-	34093283	34093446	34096713	34096779	34089409	34089588	34098321	34098515	3881	23	14	26	39	26	37	36	25	64	42	32	74	189	247	2.97094e-06	2.40853e-05	0.435	0.413	0.479	0.528	0.505	0.531	-0.079
6889	PUM1	PUM1	chr1	-	31467900	31468067	31479840	31479949	31465236	31465507	31501642	31501711	6889	170	85	115	260	168	181	91	72	115	71	115	168	232	247	8.87862e-05	0.000574631	0.41	0.35	0.403	0.577	0.4	0.422	-0.079
15180	RABGGTA	RABGGTA	chr14	-	24737315	24737404	24737719	24737825	24737075	24737164	24737930	24738032	15180	25	26	42	60	36	88	87	24	78	91	39	113	229	212	0.000268706	0.00160029	0.278	0.401	0.306	0.47	0.363	0.39	-0.079
19918	MTDH	MTDH	chr8	+	98673299	98673401	98698895	98698980	98656406	98657115	98699656	98699833	19918	37	54	96	91	66	97	187	90	79	182	80	100	225	208	0.000804162	0.00434474	0.273	0.431	0.478	0.487	0.51	0.422	-0.079
9396	MGEA5	MGEA5	chr10	-	103565801	103565900	103569940	103570071	103563491	103563776	103572786	103572884	9396	119	58	184	3565	1951	969	135	155	187	773	953	774	247	222	0	0	0.029	0.026	0.146	0.136	0.128	0.178	-0.08
5333	SLFN11	SLFN11	chr17	-	33693965	33694062	33694559	33694719	33689757	33690845	33700492	33700720	5333	6	2	1	26	4	18	3	8	4	7	16	16	247	220	4.25318e-13	7.34313e-12	0.17	0.308	0.047	0.276	0.308	0.182	-0.08
12583	FBXO38	FBXO38	chr5	+	147817968	147818061	147819209	147819355	147813197	147813300	147819986	147820090	12583	4	3	8	43	31	34	24	8	3	45	35	51	216	247	5.71584e-13	9.75766e-12	0.096	0.1	0.212	0.379	0.207	0.063	-0.08
18086	CLEC2D	CLEC2D	chr12	+	9845634	9845711	9846402	9846544	9845423	9845527	9847355	9852151	18086	200	81	215	178	116	170	206	60	105	97	72	66	200	247	3.00505e-12	4.81888e-11	0.581	0.463	0.61	0.724	0.507	0.663	-0.08
18089	CLEC2D	CLEC2D	chr12	+	9845634	9845711	9846426	9846544	9845423	9845527	9847355	9852151	18089	200	81	215	179	116	168	206	60	105	97	72	66	200	241	1.32113e-10	1.77689e-09	0.574	0.457	0.607	0.719	0.501	0.657	-0.08
19300	CA5B	CA5B	chrX	+	15782700	15782898	15785034	15785149	15768093	15768288	15786833	15787048	19300	38	30	60	0	3	10	32	30	45	0	0	0	247	238	1.44257e-10	1.93267e-09	1	0.906	0.853	1	1	1	-0.08
22037	FNBP1	FNBP1	chr9	-	132715088	132715199	132715644	132715741	132691845	132691974	132719638	132719743	22037	4	0	2	0	0	1	18	2	3	0	0	1	220	234	1.46008e-09	1.78182e-08	1	NA	0.68	1	1	0.761	-0.08
24137	RMDN3	RMDN3	chr15	-	41030698	41030774	41032330	41032391	41030162	41030240	41036244	41036347	24137	16	14	47	43	26	46	80	25	52	65	30	94	184	199	4.93181e-09	5.73126e-08	0.287	0.368	0.525	0.571	0.474	0.374	-0.08
19734	MADD	MADD	chr11	+	47304363	47304520	47305728	47305832	47303931	47304167	47305925	47306116	19734	44	35	63	34	24	52	16	44	62	11	18	35	247	227	1.52748e-06	1.28995e-05	0.543	0.573	0.527	0.572	0.692	0.619	-0.08
7173	COG5	COG5	chr7	-	106876894	106877132	106888840	106888944	106871059	106871136	106897176	106897239	7173	24	25	75	14	13	45	18	29	104	7	7	59	227	247	1.70297e-06	1.42815e-05	0.651	0.677	0.645	0.737	0.818	0.657	-0.08
19857	ZBTB1	ZBTB1	chr14	+	64977966	64978102	64983317	64983469	64971291	64971664	64988204	64990120	19857	1	0	5	15	6	11	0	1	8	7	11	7	247	247	5.44233e-06	4.22587e-05	0.063	0	0.313	0	0.083	0.533	-0.08
9515	FOCAD	FOCAD	chr9	+	20740234	20740339	20758088	20758190	20720378	20720533	20764867	20765072	9515	11	16	16	14	14	21	10	15	32	5	21	25	228	225	5.27364e-05	0.000353955	0.437	0.53	0.429	0.664	0.413	0.558	-0.08
23109	HEATR6	HEATR6	chr17	-	58137250	58137457	58144794	58145093	58136782	58136882	58147071	58147209	23109	16	6	23	11	9	19	19	12	27	7	14	19	247	247	0.000284693	0.00168468	0.593	0.4	0.548	0.731	0.462	0.587	-0.08
9721	FRYL	FRYL	chr4	-	48625142	48625196	48636307	48636402	48622655	48622795	48686689	48686812	9721	0	1	1	62	53	71	10	0	0	22	69	36	218	177	3.09838e-42	3.42556e-40	0	0.015	0.011	0.27	0	0	-0.081
16296	TMEM2	TMEM2	chr9	-	74300658	74300762	74305007	74305162	74298281	74300309	74309424	74309523	16296	54	42	50	89	69	41	22	40	55	19	38	55	247	227	2.56313e-21	8.1715e-20	0.358	0.359	0.528	0.516	0.492	0.479	-0.081
2656	WDR45	WDR45	chrX	-	48934509	48934576	48935233	48935406	48934303	48934409	48935495	48935570	2656	21	17	55	3	0	4	60	24	49	0	0	0	247	190	7.50517e-21	2.33708e-19	0.843	1	0.914	1	1	1	-0.081
20382	RASA1	RASA1	chr5	+	86675551	86675667	86679529	86679597	86674212	86674355	86681117	86681206	20382	12	17	25	10	6	18	58	17	30	13	17	9	239	191	5.77819e-17	1.35079e-15	0.49	0.694	0.526	0.781	0.444	0.727	-0.081
19582	FNBP4	FNBP4	chr11	-	47772467	47772588	47772694	47772842	47767607	47767946	47774467	47774654	19582	303	278	550	362	252	384	720	452	468	375	344	329	247	244	3.13873e-13	5.4542e-12	0.453	0.521	0.586	0.655	0.565	0.584	-0.081
18085	CLEC2D	CLEC2D	chr12	+	9845634	9845711	9846422	9846544	9845423	9845527	9847355	9852151	18085	200	81	215	180	116	169	206	60	105	97	72	66	200	245	1.00906e-10	1.37636e-09	0.576	0.461	0.609	0.722	0.505	0.661	-0.081
19525	LETMD1	LETMD1	chr12	+	51447560	51447643	51449926	51450028	51445874	51445990	51450132	51450285	19525	5	9	22	22	15	36	19	7	12	15	16	26	206	225	3.24371e-07	3.01737e-06	0.199	0.396	0.4	0.58	0.323	0.335	-0.081
17052	C11orf21	C11orf21	chr11	-	2321749	2321786	2321786	2321831	2320657	2320937	2321913	2321998	17052	0	0	1	28	24	65	6	4	0	63	18	40	168	160	2.18848e-05	0.000155963	0	0	0.014	0.083	0.175	0	-0.081
9469	SLC36A4	SLC36A4	chr11	-	92903276	92903387	92913962	92914047	92901109	92901337	92914856	92914952	9469	39	32	56	4	6	13	36	24	45	0	3	3	208	234	2.39608e-05	0.000169157	0.916	0.857	0.829	1	0.9	0.944	-0.081
17665	SCFD1	SCFD1	chr14	+	31097414	31097485	31099682	31099771	31091459	31091605	31103152	31103243	17665	5	2	17	43	51	83	27	9	13	112	40	68	194	212	0.000222124	0.00134076	0.113	0.041	0.183	0.209	0.197	0.173	-0.081
17750	RFWD2	RFWD2	chr1	-	176105623	176105683	176118141	176118210	176104145	176104222	176132004	176132124	17750	5	1	9	8	1	10	8	3	3	4	2	6	192	183	0.000339702	0.00197479	0.373	0.488	0.462	0.656	0.588	0.323	-0.081
8231	CCNB1IP1	CCNB1IP1	chr14	-	20783643	20783777	20783939	20784009	20781626	20781960	20784385	20784719	8231	1	0	3	1	0	1	1	0	5	0	0	6	193	247	0.00216341	0.0106827	0.561	NA	0.793	1	NA	0.516	-0.081
5937	PARP8	PARP8	chr5	+	49962918	49963020	50045984	50046022	49961732	49961903	50055476	50055566	5937	74	74	69	792	343	472	68	103	85	275	280	278	225	161	2.72755e-218	1.09566e-214	0.063	0.134	0.095	0.15	0.208	0.18	-0.082
22862	DCAF6	DCAF6	chr1	+	167988782	167988905	168007608	168007726	167973770	167974031	168012262	168012378	22862	20	20	16	65	69	88	48	18	17	57	47	116	246	241	7.23879e-22	2.44013e-20	0.232	0.221	0.151	0.452	0.273	0.126	-0.082
24380	LARS	LARS	chr5	-	145543872	145544034	145547690	145547828	145539936	145540049	145551472	145551553	24380	31	43	103	47	30	81	90	52	104	74	31	65	247	247	8.27136e-17	1.91321e-15	0.397	0.589	0.56	0.549	0.627	0.615	-0.082
5597	RSF1	RSF1	chr11	-	77411765	77413540	77436589	77436744	77409531	77409738	77451775	77451981	5597	39	44	95	28	15	19	169	77	84	50	19	17	247	247	3.68273e-16	8.04726e-15	0.582	0.746	0.833	0.772	0.802	0.832	-0.082
11983	FAM65B	FAM65B	chr6	-	24936065	24936255	24946650	24946773	24876013	24876045	25042078	25042396	11983	2	1	0	22	23	50	1	0	3	26	11	6	246	247	9.48942e-16	2.001e-14	0.084	0.042	0	0.037	0	0.334	-0.082
14517	PTPN22	PTPN22	chr1	-	114374210	114374301	114375305	114375373	114372570	114372651	114375732	114375760	14517	1	0	0	23	37	16	0	1	1	0	19	7	191	214	3.14317e-13	5.45798e-12	0.046	0	0	NA	0.056	0.138	-0.082
7915	IPO9	IPO9	chr1	+	201824910	201825062	201826223	201826322	201824251	201824310	201827574	201827681	7915	120	63	92	122	73	121	130	84	148	101	62	148	247	222	4.4207e-12	6.93218e-11	0.469	0.437	0.406	0.536	0.549	0.473	-0.082
22028	FNBP1	FNBP1	chr9	-	132671168	132671278	132687238	132687436	132665147	132665280	132689473	132689620	22028	655	313	600	263	141	191	1011	603	1093	277	149	252	247	233	1.47899e-11	2.18557e-10	0.701	0.677	0.748	0.775	0.792	0.804	-0.082
23902	FOXP1	FOXP1	chr3	-	71050122	71050210	71064699	71064804	71037144	71037228	71090478	71090683	23902	98	83	232	121	100	166	82	117	128	60	111	73	228	211	2.14233e-08	2.31233e-07	0.428	0.434	0.564	0.558	0.494	0.619	-0.082
20675	ACAP2	ACAP2	chr3	-	195078419	195078513	195086210	195086294	195065987	195066046	195101737	195101791	20675	1	1	4	3	2	7	14	3	0	2	6	4	207	217	7.41833e-08	7.49985e-07	0.259	0.344	0.375	0.88	0.344	0	-0.082
14845	SOAT1	SOAT1	chr1	+	179271811	179271937	179292571	179292630	179262848	179263071	179304640	179304792	14845	14	17	15	13	21	30	18	20	33	12	16	50	247	182	2.67881e-06	2.18715e-05	0.442	0.374	0.269	0.525	0.479	0.327	-0.082
2573	POLI	POLI	chr18	+	51809688	51809825	51810112	51810185	51809206	51809385	51810291	51810383	2573	1	2	2	17	6	13	0	3	1	11	3	4	247	196	4.42762e-06	3.49197e-05	0.045	0.209	0.109	0	0.442	0.166	-0.082
17172	GBP5	GBP5	chr1	-	89727902	89728084	89729418	89729631	89724633	89726500	89730368	89730649	17172	202	181	387	294	176	209	369	283	721	233	221	414	247	247	8.71498e-05	0.000564647	0.407	0.507	0.649	0.613	0.562	0.635	-0.082
18647	ZNF75D	ZNF75D	chrX	-	134429693	134429965	134475692	134475879	134424934	134425061	134477185	134478012	18647	3	3	1	5	0	4	0	2	5	0	2	2	247	247	0.000456691	0.00259175	0.375	1	0.2	NA	0.5	0.714	-0.082
18834	LSM14A	LSM14A	chr19	+	34706028	34706205	34706500	34706562	34699833	34699956	34710295	34710478	18834	156	83	219	40	14	32	205	152	291	15	25	21	247	185	0.000534262	0.00299043	0.745	0.816	0.837	0.911	0.82	0.912	-0.082
15760	SLC39A8	SLC39A8	chr4	-	103188646	103188831	103189028	103189236	103182820	103184350	103225473	103225638	15760	31	13	23	34	16	45	70	31	52	68	42	38	247	247	0.00163614	0.00829323	0.477	0.448	0.338	0.507	0.425	0.578	-0.082
[truncated: 1,163 more rows]
