# Supplementary material for: Deep Surveying of the Transcriptional and Alternative Splicing Signatures for Decidual CD8+ T Cells at the First Trimester of Human Healthy Pregnancy
Source: Front Immunol. 2018 May 4;9:937. doi: 10.3389/fimmu.2018.00937 (PMC5946033; doi:10.3389/fimmu.2018.00937)
Supplement: Supplementary file 7 [file Table_6.xlsx]

## Sheet: Sheet1
ID	GeneID	geneSymbol	chr	strand	longExonStart_0base	longExonEnd	shortES	shortEE	flankingES	flankingEE	ID	IJC_SAMPLE_1	IJC_SAMPLE_1	IJC_SAMPLE_1	SJC_SAMPLE_1	SJC_SAMPLE_1	SJC_SAMPLE_1	IJC_SAMPLE_2	IJC_SAMPLE_2	IJC_SAMPLE_2	SJC_SAMPLE_2	SJC_SAMPLE_2	SJC_SAMPLE_2	IncFormLen	SkipFormLen	PValue	FDR	IncLevel1	IncLevel1	IncLevel1	IncLevel2	IncLevel2	IncLevel2	IncLevelDifference
1446	TRPV2	TRPV2	chr17	+	16338183	16338318	16338183	16338295	16340102	16340317	1446	2	2	1	1	0	0	0	3	0	5	4	6	146	124	3.1243e-06	5.23675e-05	0.629	1	1	0	0.389	0	0.747
14260	ELOVL1	ELOVL1	chr1	-	43830228	43830465	43830408	43830465	43829994	43830131	14260	1	0	3	0	0	1	0	0	2	3	2	4	247	124	3.40301e-19	2.34679e-17	1	NA	0.601	0	0	0.201	0.734
679	MAP4K5	MAP4K5	chr14	-	50999117	50999376	50999165	50999376	50998659	50998876	679	2	3	3	0	3	0	0	1	1	1	1	3	171	124	4.28096e-12	1.43982e-10	1	0.42	1	0	0.42	0.195	0.602
9791	SIKE1	SIKE1	chr1	-	115323007	115323308	115323057	115323308	115322730	115322836	9791	0	2	2	0	0	1	0	1	3	4	3	3	173	124	7.16782e-09	1.66637e-07	NA	1	0.589	0	0.193	0.418	0.591
18128	C11orf74	C11orf74	chr11	+	36616042	36616311	36616042	36616142	36631630	36631789	18128	0	1	2	0	0	1	0	0	1	0	1	1	247	124	0.000761947	0.00802171	NA	1	0.501	NA	0	0.334	0.583
224	CRAMP1L	CRAMP1L	chr16	+	1717962	1718194	1717962	1718185	1719001	1719166	224	0	3	1	0	0	1	0	0	1	1	2	1	132	124	7.03034e-10	1.86111e-08	NA	1	0.484	0	0	0.484	0.581
274	GCAT	GCAT	chr22	+	38211669	38211883	38211669	38211841	38212206	38212328	274	1	0	1	0	0	1	6	0	2	11	2	10	165	124	1.53529e-14	6.57931e-13	1	NA	0.429	0.291	0	0.131	0.574
2870	GMFG	GMFG	chr19	-	39825900	39826098	39826074	39826098	39820245	39820266	2870	3	1	5	1	0	0	5	1	1	3	1	4	247	124	8.13625e-21	6.57834e-19	0.601	1	1	0.456	0.334	0.112	0.566
811	DDX55	DDX55	chr12	+	124097716	124097955	124097716	124097853	124099731	124099863	811	1	0	2	3	0	0	0	0	1	11	5	5	225	124	4.37899e-26	4.99114e-24	0.155	NA	1	0	0	0.099	0.544
17454	NSUN4	NSUN4	chr1	+	46806849	46807537	46806849	46807169	46810472	46810816	17454	4	1	1	0	1	0	0	1	1	0	2	1	247	124	1.91707e-05	0.000273846	1	0.334	1	NA	0.201	0.334	0.51
5784	HPS5	HPS5	chr11	-	18343623	18343721	18343679	18343721	18333460	18333571	5784	1	1	0	1	0	0	1	1	0	3	1	1	179	124	3.65092e-05	0.000494411	0.409	1	NA	0.188	0.409	0	0.506
7050	UTP14A	UTP14A	chrX	+	129059894	129060000	129059894	129059996	129060215	129060315	7050	2	0	2	0	0	1	0	1	1	5	1	1	127	124	5.57215e-19	3.76361e-17	1	NA	0.661	0	0.494	0.494	0.501
4887	PKMYT1	PKMYT1	chr16	-	3023134	3023254	3023138	3023254	3022791	3023065	4887	0	1	0	0	0	2	0	0	0	31	7	78	127	124	1.55812e-58	1.06556e-55	NA	1	0	0	0	0	0.5
237	SCAP	SCAP	chr3	-	47476414	47476627	47476497	47476627	47467486	47467659	237	1	0	0	0	0	1	0	0	0	13	2	5	206	124	2.53975e-20	1.96627e-18	1	NA	0	0	0	0	0.5
14747	NNT	NNT	chr5	+	43648495	43648708	43648495	43648542	43649248	43649410	14747	6	1	4	6	0	1	0	0	2	0	1	2	247	124	1.33814e-07	2.70147e-06	0.334	1	0.668	NA	0	0.334	0.5
16820	DEDD	DEDD	chr1	-	161092774	161093011	161092776	161093011	161090768	161092313	16820	2	0	2	1	0	0	0	0	2	11	1	0	125	124	1.46022e-19	1.04658e-17	0.665	NA	1	0	0	1	0.499
8888	TM6SF1	TM6SF1	chr15	+	83788329	83788486	83788329	83788433	83790672	83790755	8888	0	4	1	0	5	0	0	2	0	3	1	13	176	124	3.34339e-18	2.0865e-16	NA	0.36	1	0	0.585	0	0.485
16929	HP1BP3	HP1BP3	chr1	-	21113061	21113181	21113141	21113181	21106911	21107033	16929	1	0	1	0	0	11	0	1	1	9	10	8	203	124	0.00254955	0.023615	1	NA	0.053	0	0.058	0.071	0.483
6144	RPL23AP82	RPL23AP82	chr22	+	51222156	51222500	51222156	51222292	51223600	51223721	6144	3	3	6	0	1	4	2	1	5	4	3	6	247	124	6.60406e-11	1.94252e-09	1	0.601	0.43	0.201	0.143	0.295	0.464
3234	TRIM5	TRIM5	chr11	-	5706097	5706339	5706245	5706339	5700990	5701468	3234	1	3	1	0	1	3	0	1	4	1	3	7	247	124	7.15615e-08	1.48488e-06	1	0.601	0.143	0	0.143	0.223	0.459
6648	SETD5	SETD5	chr3	+	9510202	9510299	9510202	9510259	9511451	9511574	6648	1	1	0	0	0	1	0	0	1	3	0	1	163	124	0.00088366	0.00913573	1	1	0	0	NA	0.432	0.451
16485	IRF3	IRF3	chr19	-	50168740	50169132	50168928	50169132	50167930	50168103	16485	2	1	0	0	1	8	0	0	0	0	6	16	247	124	1.0407e-08	2.35601e-07	1	0.334	0	NA	0	0	0.445
18527	WBSCR22	WBSCR22	chr7	+	73097897	73098130	73097897	73098003	73100965	73101199	18527	1	2	5	0	0	2	3	3	3	2	1	6	247	124	1.35346e-11	4.32184e-10	1	1	0.557	0.43	0.601	0.201	0.442
14650	TLE3	TLE3	chr15	-	70349797	70349997	70349812	70349997	70348636	70348713	14650	4	2	2	1	0	3	1	1	5	6	3	5	138	124	1.3831e-16	7.41856e-15	0.782	1	0.375	0.13	0.23	0.473	0.441
18238	MYLK-AS1	MYLK-AS1	chr3	+	123304488	123304648	123304488	123304641	123330081	123330202	18238	2	2	1	0	1	1	0	1	1	0	2	3	130	124	0.000311914	0.00358253	1	0.656	0.488	NA	0.323	0.241	0.433
12894	ZNF827	ZNF827	chr4	-	146686126	146686332	146686130	146686332	146678778	146682750	12894	1	1	1	0	4	1	0	2	0	11	3	3	127	124	3.87374e-14	1.59348e-12	1	0.196	0.494	0	0.394	0	0.432
16242	OXLD1	OXLD1	chr17	-	79633179	79633667	79633184	79633667	79632065	79632614	16242	2	2	2	1	0	1	4	0	3	5	2	2	128	124	8.26714e-05	0.0010543	0.66	1	0.66	0.437	0	0.592	0.43
15623	SAP30BP	SAP30BP	chr17	+	73687473	73687649	73687473	73687615	73689519	73689562	15623	0	3	3	3	0	1	0	0	2	0	1	4	157	124	9.66325e-19	6.34412e-17	0	1	0.703	NA	0	0.283	0.426
4076	CREB3L4	CREB3L4	chr1	+	153940314	153940640	153940314	153940360	153940997	153941175	4076	4	4	7	0	1	0	0	4	4	7	0	3	247	124	0.000849121	0.0088095	1	0.668	1	0	1	0.401	0.422
16094	TUBG2	TUBG2	chr17	+	40812166	40812385	40812166	40812380	40812656	40812725	16094	0	0	1	2	0	0	0	0	1	7	3	3	128	124	7.82528e-07	1.43184e-05	0	NA	1	0	0	0.244	0.419
1273	ENY2	ENY2	chr8	+	110346551	110346700	110346551	110346631	110348356	110348433	1273	1	5	2	0	1	3	9	4	2	15	6	4	192	124	0.00274588	0.0252154	1	0.764	0.301	0.279	0.301	0.244	0.414
19406	TTC17	TTC17	chr11	+	43426681	43426886	43426681	43426769	43427063	43427179	19406	4	1	11	1	0	0	5	3	0	0	2	1	240	124	0.000510946	0.0055945	0.674	1	1	1	0.437	0	0.412
19334	TBC1D25	TBC1D25	chrX	+	48399720	48399901	48399720	48399830	48417284	48417412	19334	3	4	9	6	0	1	0	7	1	7	2	3	194	124	0.00216852	0.0204551	0.242	1	0.852	0	0.691	0.176	0.409
10925	ACAT1	ACAT1	chr11	+	107998612	107998805	107998612	107998706	108002633	108002681	10925	3	1	5	1	2	1	0	1	0	5	1	4	222	124	5.17437e-34	1.01103e-31	0.626	0.218	0.736	0	0.358	0	0.407
9944	CEP57L1	CEP57L1	chr6	+	109481774	109481933	109481774	109481919	109483951	109485115	9944	2	1	4	1	1	8	1	1	0	7	8	7	137	124	1.86131e-27	2.34997e-25	0.644	0.475	0.312	0.114	0.102	0	0.405
9771	TLE1	TLE1	chr9	-	84267098	84267203	84267128	84267203	84249011	84249216	9771	1	0	0	0	2	0	0	1	0	4	2	1	153	124	0.00293374	0.0267657	1	0	NA	0	0.288	0	0.404
1185	APEH	APEH	chr3	+	49713323	49713415	49713323	49713399	49714041	49714247	1185	0	5	3	0	3	1	5	3	0	5	6	6	139	124	9.12513e-29	1.28009e-26	NA	0.598	0.728	0.471	0.308	0	0.403
11443	SLC25A14	SLC25A14	chrX	+	129498601	129498818	129498601	129498726	129499514	129499650	11443	9	10	19	12	5	6	1	3	9	23	15	26	215	124	1.60985e-160	1.32112e-156	0.302	0.536	0.646	0.024	0.103	0.166	0.397
5824	FAN1	FAN1	chr15	+	31196075	31196227	31196075	31196214	31196714	31196793	5824	1	2	2	0	3	0	0	4	1	5	0	4	136	124	1.80719e-06	3.13878e-05	1	0.378	1	0	1	0.186	0.397
17211	TCEAL1	TCEAL1	chrX	+	102884421	102884501	102884421	102884489	102884812	102885876	17211	5	5	9	1	4	5	1	2	4	3	5	9	135	124	0.00248642	0.0231347	0.821	0.534	0.623	0.234	0.269	0.29	0.395
15625	SAP30BP	SAP30BP	chr17	+	73687473	73687683	73687473	73687615	73689519	73689562	15625	2	3	3	3	0	1	0	1	1	0	1	4	191	124	4.64908e-20	3.46842e-18	0.302	1	0.661	NA	0.394	0.14	0.387
578	KRIT1	KRIT1	chr7	-	91874740	91874888	91874778	91874888	91871347	91871451	578	6	10	7	2	0	1	8	10	3	6	5	6	161	124	0.0025459	0.0235945	0.698	1	0.844	0.507	0.606	0.278	0.384
12397	DGKE	DGKE	chr17	+	54933872	54934026	54933872	54933986	54935954	54936026	12397	2	8	7	4	1	4	4	0	0	5	5	0	163	124	8.05783e-19	5.31138e-17	0.276	0.859	0.571	0.378	0	NA	0.38
18312	LINS	LINS	chr15	-	101116745	101116907	101116749	101116907	101115191	101115333	18312	3	6	16	2	0	0	25	2	2	6	5	3	127	124	5.07109e-14	2.06531e-12	0.594	1	1	0.803	0.281	0.394	0.372
14906	DDX26B	DDX26B	chrX	+	134703261	134703508	134703261	134703356	134704360	134704471	14906	8	6	12	18	7	1	0	6	1	14	11	19	247	124	0.000332289	0.00379003	0.182	0.301	0.858	0	0.215	0.026	0.367
12016	LOC102606465	LOC102606465	chr1	+	101540831	101540950	101540831	101540936	101542918	101543064	12016	1	1	1	2	1	0	0	0	1	3	0	1	137	124	0.000486455	0.00534059	0.312	0.475	1	0	NA	0.475	0.358
14693	ANAPC16	ANAPC16	chr10	+	73975757	73975990	73975757	73975896	73979811	73980137	14693	1	3	2	0	5	19	5	4	2	25	22	18	217	124	4.65126e-10	1.24537e-08	1	0.255	0.057	0.103	0.094	0.06	0.352
15375	LST1	LST1	chr6	+	31554475	31554716	31554475	31554584	31554976	31555095	15375	0	0	2	1	0	0	7	0	1	11	1	2	247	124	1.70734e-07	3.39256e-06	0	NA	1	0.242	0	0.201	0.352
9908	BUB3	BUB3	chr10	+	124916849	124917007	124916849	124916911	124917244	124917396	9908	0	3	4	0	0	1	0	1	0	0	0	2	219	124	3.81491e-09	9.30373e-08	NA	1	0.694	NA	1	0	0.347
14677	NFS1	NFS1	chr20	-	34262147	34262353	34262161	34262353	34261518	34261606	14677	5	2	0	2	1	0	0	2	0	4	0	1	137	124	2.29503e-09	5.74212e-08	0.694	0.644	NA	0	1	0	0.336
1571	ZNF37BP	ZNF37BP	chr10	-	43047020	43047262	43047024	43047262	43046004	43046063	1571	6	3	1	2	0	7	3	2	0	5	2	7	127	124	1.69271e-12	5.92375e-11	0.745	1	0.122	0.369	0.494	0	0.335
8172	FANCD2	FANCD2	chr3	+	10068112	10068310	10068112	10068157	10070308	10070405	8172	0	0	2	1	0	0	0	0	2	2	0	2	247	124	0.000165596	0.00199848	0	NA	1	0	NA	0.334	0.333
17484	DHRS1	DHRS1	chr14	-	24761768	24761990	24761826	24761990	24761389	24761536	17484	7	1	8	2	2	4	7	0	5	9	8	14	181	124	6.41751e-49	3.29158e-46	0.706	0.255	0.578	0.348	0	0.197	0.331
11308	PAK2	PAK2	chr3	+	196492791	196492978	196492791	196492910	196509496	196509704	11308	37	20	21	2	2	1	2	14	15	9	1	4	191	124	1.89515e-13	7.33611e-12	0.923	0.867	0.932	0.126	0.901	0.709	0.329
6228	MYL6	MYL6	chr12	+	56552464	56552704	56552464	56552495	56553758	56553932	6228	4	6	4	0	5	2	3	7	8	16	3	11	247	124	1.49711e-27	1.95016e-25	1	0.376	0.501	0.086	0.539	0.267	0.328
16933	HP1BP3	HP1BP3	chr1	-	21113006	21113181	21113141	21113181	21106911	21107033	16933	0	6	14	0	0	11	10	7	15	9	10	8	247	124	5.73273e-06	9.14396e-05	NA	1	0.39	0.358	0.26	0.485	0.327
16007	MAP3K4	MAP3K4	chr6	+	161514804	161514883	161514804	161514871	161518111	161518208	16007	11	6	13	7	11	5	0	11	6	4	11	25	135	124	6.54301e-39	1.7605e-36	0.591	0.334	0.705	0	0.479	0.181	0.323
19273	HDAC6	HDAC6	chrX	+	48660486	48660679	48660486	48660549	48661069	48661192	19273	4	2	6	2	3	2	0	1	3	1	4	4	247	124	5.96325e-13	2.17499e-11	0.501	0.251	0.601	0	0.112	0.274	0.322
31	WDR62	WDR62	chr19	+	36592915	36593150	36592915	36593053	36593638	36593753	31	0	3	1	0	0	1	0	3	4	0	2	6	220	124	1.76158e-08	3.90187e-07	NA	1	0.36	NA	0.458	0.273	0.314
2061	RB1CC1	RB1CC1	chr8	-	53540591	53540728	53540600	53540728	53537276	53537347	2061	17	2	11	10	5	6	16	3	0	27	10	6	132	124	0.00186473	0.0179086	0.615	0.273	0.633	0.358	0.22	0	0.314
14177	WDR53	WDR53	chr3	-	196293747	196293866	196293760	196293866	196287866	196288362	14177	4	8	17	2	0	2	5	11	13	6	5	12	136	124	1.3642e-06	2.42323e-05	0.646	1	0.886	0.432	0.667	0.497	0.312
11176	C18orf8	C18orf8	chr18	+	21109142	21109386	21109142	21109262	21109598	21109676	11176	363	199	126	85	41	87	104	91	88	170	61	155	247	124	4.98143e-43	1.76115e-40	0.682	0.709	0.421	0.235	0.428	0.222	0.309
8917	ARIH2	ARIH2	chr3	+	49008027	49008274	49008027	49008149	49011131	49011249	8917	45	41	46	1	3	1	2	8	26	6	0	5	247	124	7.89446e-06	0.000122353	0.958	0.873	0.958	0.143	1	0.723	0.308
18301	RRAGB	RRAGB	chrX	+	55778678	55778896	55778678	55778786	55779824	55779947	18301	4	1	3	0	0	1	4	2	2	1	1	1	233	124	0.00191366	0.0182929	1	1	0.615	0.68	0.516	0.516	0.301
18300	RRAGB	RRAGB	chrX	+	55778673	55778896	55778673	55778834	55779824	55779947	18300	3	0	2	2	1	0	0	0	1	4	0	1	185	124	3.69541e-15	1.68949e-13	0.501	0	1	0	NA	0.401	0.3
19048	GUSBP11	GUSBP11	chr22	-	24029017	24029182	24029024	24029182	24025911	24026054	19048	0	3	3	0	0	2	6	1	0	0	1	4	130	124	1.40301e-18	9.06599e-17	NA	1	0.589	1	0.488	0	0.298
7633	MYO1G	MYO1G	chr7	-	45006356	45006437	45006395	45006437	45005820	45005879	7633	3	0	2	0	1	1	0	1	2	5	2	2	162	124	0.001947	0.01859	1	0	0.605	0	0.277	0.434	0.298
4691	YDJC	YDJC	chr22	-	21983831	21984050	21983890	21984050	21983596	21983696	4691	11	5	13	4	4	6	7	5	12	14	6	29	182	124	3.70402e-08	7.92621e-07	0.652	0.46	0.596	0.254	0.362	0.22	0.291
12254	UBL7-AS1	UBL7-AS1	chr15	+	74753605	74754439	74753605	74754372	74758376	74758471	12254	5	11	9	1	1	2	3	6	16	2	4	9	190	124	1.35333e-05	0.000198678	0.765	0.878	0.746	0.495	0.495	0.537	0.287
2876	CD44	CD44	chr11	+	35231511	35231728	35231511	35231601	35232792	35232996	2876	16	5	17	5	2	5	2	11	7	18	6	5	247	124	0.000221894	0.00261822	0.616	0.557	0.631	0.053	0.479	0.413	0.286
298	GAN	GAN	chr16	+	81385187	81385356	81385187	81385302	81388009	81388360	298	1	3	2	1	2	4	0	0	2	0	6	5	177	124	2.53959e-12	8.72015e-11	0.412	0.512	0.259	NA	0	0.219	0.285
19091	ZBTB8OS	ZBTB8OS	chr1	-	33116029	33116191	33116033	33116191	33100368	33100393	19091	0	1	2	4	0	9	0	2	0	17	4	10	127	124	1.42816e-11	4.52518e-10	0	1	0.178	0	0.328	0	0.283
3398	PARP14	PARP14	chr3	+	122410108	122410328	122410108	122410221	122411147	122411390	3398	8	5	4	2	2	5	11	1	4	9	4	9	230	124	8.49176e-06	0.000130746	0.683	0.574	0.301	0.397	0.119	0.193	0.283
5836	MBTPS1	MBTPS1	chr16	-	84109130	84109261	84109159	84109261	84108201	84108346	5836	2	2	4	2	2	2	0	0	5	3	3	2	152	124	2.417e-05	0.000339352	0.449	0.449	0.62	0	0	0.671	0.282
17720	ADCY7	ADCY7	chr16	+	50300450	50300591	50300450	50300498	50321822	50322261	17720	5	3	9	1	1	0	6	6	7	2	3	7	216	124	1.9889e-20	1.5619e-18	0.742	0.633	1	0.633	0.534	0.365	0.281
12736	C1orf109	C1orf109	chr1	-	38155887	38156267	38156005	38156267	38155329	38155555	12736	6	5	13	1	1	0	2	2	15	1	2	2	241	124	3.74795e-07	7.12805e-06	0.755	0.72	1	0.507	0.34	0.794	0.278
10922	LRRC37BP1	LRRC37BP1	chr17	+	28958772	28958997	28958772	28958945	28960115	28960408	10922	5	4	15	1	0	4	5	4	16	4	4	3	175	124	4.57279e-07	8.6268e-06	0.78	1	0.727	0.47	0.415	0.791	0.277
19517	SELO	SELO	chr22	+	50644749	50644949	50644749	50644891	50646964	50647145	19517	7	6	7	2	0	0	1	6	9	1	1	3	181	124	0.000360278	0.00408938	0.706	1	1	0.407	0.804	0.673	0.274
331	NUP50	NUP50	chr22	+	45566868	45567058	45566868	45567033	45567480	45567564	331	5	20	15	13	0	1	1	25	3	13	0	6	148	124	8.37972e-05	0.00106783	0.244	1	0.926	0.061	1	0.295	0.271
7432	PLEKHA1	PLEKHA1	chr10	+	124187791	124187936	124187791	124187832	124189139	124191871	7432	9	4	6	0	1	2	0	1	0	1	0	0	227	124	2.87715e-10	7.88359e-09	1	0.686	0.621	0	1	NA	0.269
16328	ZNF227	ZNF227	chr19	+	44732598	44732786	44732598	44732725	44738854	44741421	16328	0	7	9	1	2	1	0	1	3	0	6	3	184	124	1.92716e-45	7.90761e-43	0	0.702	0.858	NA	0.101	0.403	0.268
1938	CLUHP3	CLUHP3	chr16	+	31717741	31717902	31717741	31717822	31718211	31718745	1938	7	7	8	2	0	2	13	13	7	20	3	3	203	124	1.42662e-07	2.86598e-06	0.681	1	0.71	0.284	0.726	0.588	0.264
12178	FAM104B	FAM104B	chrX	-	55185554	55185661	55185558	55185661	55171677	55172744	12178	1	0	3	2	0	3	1	0	1	3	1	4	127	124	1.88305e-05	0.000269455	0.328	NA	0.494	0.246	0	0.196	0.264
1807	C19orf54	C19orf54	chr19	-	41249809	41249880	41249819	41249880	41246760	41248675	1807	6	6	8	1	0	1	2	3	10	6	0	4	133	124	0.000840939	0.00874672	0.848	1	0.882	0.237	1	0.7	0.264
5887	SPIN1	SPIN1	chr9	+	91031257	91031446	91031257	91031382	91033692	91033866	5887	13	6	3	0	0	2	0	8	2	0	4	1	187	124	0.000469977	0.00518371	1	1	0.499	NA	0.57	0.57	0.263
17092	MINA	MINA	chr3	-	97690757	97691295	97691224	97691295	97686005	97686476	17092	0	0	1	2	3	0	0	0	1	3	0	3	247	124	0.00481862	0.0415815	0	0	1	0	NA	0.143	0.262
329	NUP50	NUP50	chr22	+	45566868	45567056	45566868	45567033	45567480	45567564	329	4	9	7	13	0	1	1	2	2	13	0	6	146	124	6.62766e-30	1.00722e-27	0.207	1	0.856	0.061	1	0.221	0.26
17640	NIPA2	NIPA2	chr15	-	23029778	23029966	23029839	23029966	23027800	23027922	17640	2	2	1	1	0	1	0	3	1	0	3	1	184	124	0.00251847	0.0233799	0.574	1	0.403	NA	0.403	0.403	0.256
5006	GPAT2	GPAT2	chr2	-	96688239	96688471	96688415	96688471	96687693	96688023	5006	0	0	2	4	0	1	0	0	0	5	10	13	247	124	1.90274e-22	1.68809e-20	0	NA	0.501	0	0	0	0.251
6587	ABCB8	ABCB8	chr7	+	150737584	150737731	150737584	150737721	150737914	150738009	6587	4	2	5	7	8	8	0	1	3	26	14	28	133	124	0.000786831	0.00825192	0.348	0.189	0.368	0	0.062	0.091	0.251
14051	OTULIN	OTULIN	chr5	+	14681572	14681733	14681572	14681716	14687629	14687755	14051	2	2	3	2	4	2	2	3	3	10	5	23	140	124	1.42643e-31	2.4136e-29	0.47	0.307	0.571	0.15	0.347	0.104	0.249
14074	CPSF2	CPSF2	chr14	+	92601710	92601879	92601710	92601840	92604575	92604691	14074	21	13	7	13	8	34	9	8	8	46	21	38	162	124	0.000197092	0.00234581	0.553	0.554	0.136	0.13	0.226	0.139	0.249
4877	POLL	POLL	chr10	-	103347578	103348027	103347641	103348027	103347048	103347163	4877	1	0	4	2	0	3	3	0	1	8	1	4	186	124	2.25472e-10	6.2301e-09	0.25	NA	0.471	0.2	0	0.143	0.246
7727	OMA1	OMA1	chr1	-	59012361	59012471	59012374	59012471	59004466	59004982	7727	1	0	1	0	0	1	1	3	0	1	0	1	136	124	0.00569732	0.048201	1	NA	0.477	0.477	1	0	0.246
5783	HPS5	HPS5	chr11	-	18343492	18343721	18343679	18343721	18333460	18333571	5783	1	1	3	1	0	0	4	3	3	3	1	1	247	124	0.000177376	0.00212657	0.334	1	1	0.401	0.601	0.601	0.244
16805	RPL23AP7	RPL23AP7	chr2	-	114384457	114384715	114384614	114384715	114383185	114383306	16805	7	6	13	1	1	2	13	13	13	7	5	6	247	124	6.17019e-16	3.08754e-14	0.778	0.751	0.765	0.482	0.566	0.521	0.242
16217	MKNK1	MKNK1	chr1	-	47069856	47069966	47069898	47069966	47059815	47059952	16217	3	0	8	2	0	0	4	2	4	2	5	1	165	124	0.000172252	0.0020727	0.53	NA	1	0.6	0.231	0.75	0.238
17330	STK36	STK36	chr2	+	219561249	219561445	219561249	219561324	219561761	219561936	17330	13	8	6	0	0	2	7	4	1	1	0	4	244	124	6.51287e-17	3.55136e-15	1	1	0.604	0.781	1	0.113	0.237
8118	SLC39A11	SLC39A11	chr17	-	70943869	70944014	70943890	70944014	70845772	70845943	8118	6	4	12	9	11	23	0	1	4	12	17	19	144	124	0.00450034	0.0390402	0.365	0.238	0.31	0	0.048	0.153	0.237
10080	SDHAP2	SDHAP2	chr3	+	195390494	195390703	195390494	195390638	195390956	195391121	10080	4	3	5	10	0	0	0	0	1	6	0	0	188	124	1.95888e-06	3.38432e-05	0.209	1	1	0	NA	1	0.236
9349	DMPK	DMPK	chr19	-	46280584	46280848	46280599	46280848	46278206	46278292	9349	7	9	12	2	2	2	17	2	13	11	5	2	138	124	0.0029167	0.026625	0.759	0.802	0.844	0.581	0.264	0.854	0.235
15322	CCDC84	CCDC84	chr11	+	118884923	118885110	118884923	118885078	118885703	118885793	15322	2	0	2	0	0	3	2	0	3	1	1	1	155	124	0.000535833	0.0058436	1	NA	0.348	0.615	0	0.706	0.234
4628	TCTN1	TCTN1	chr12	+	111082771	111082948	111082771	111082934	111085015	111085105	4628	1	0	1	0	3	11	4	0	0	6	1	1	137	124	1.45092e-05	0.00021168	1	0	0.076	0.376	0	0	0.233
16673	SLC50A1	SLC50A1	chr1	+	155108774	155108872	155108774	155108852	155110036	155110198	16673	1	2	10	9	1	8	0	2	5	19	6	9	143	124	1.67187e-25	1.84164e-23	0.088	0.634	0.52	0	0.224	0.325	0.231
7324	WBP1	WBP1	chr2	+	74686123	74686244	74686123	74686225	74686769	74686872	7324	4	3	4	1	4	3	1	1	2	9	1	2	142	124	1.28881e-07	2.61473e-06	0.777	0.396	0.538	0.088	0.466	0.466	0.23
117	ZNF611	ZNF611	chr19	-	53210673	53210791	53210721	53210791	53206065	53210117	117	4	4	2	10	1	5	0	1	3	0	5	8	171	124	4.31206e-11	1.28914e-09	0.225	0.744	0.225	NA	0.127	0.214	0.227
18597	WDR89	WDR89	chr14	-	64108016	64108641	64108521	64108641	64091645	64091751	18597	2	0	5	1	0	4	1	1	2	2	2	3	247	124	0.00160557	0.0156952	0.501	NA	0.386	0.201	0.201	0.251	0.226
13142	DNTTIP1	DNTTIP1	chr20	+	44430637	44430718	44430637	44430694	44431971	44432017	13142	21	11	46	0	0	0	11	15	55	7	3	2	147	124	7.66378e-10	2.01903e-08	1	1	1	0.57	0.808	0.959	0.221
604	PGAP2	PGAP2	chr11	+	3845499	3845679	3845499	3845606	3846249	3846358	604	7	4	7	6	5	9	5	2	7	20	15	16	196	124	0.00134134	0.0133346	0.425	0.336	0.33	0.137	0.078	0.217	0.22
11826	KDM3A	KDM3A	chr2	+	86701898	86702133	86701898	86702070	86704999	86705152	11826	57	28	35	0	0	0	7	21	27	7	0	1	186	124	2.38901e-61	1.78231e-58	1	1	1	0.4	1	0.947	0.218
13348	TP53TG1	TP53TG1	chr7	-	86974358	86974808	86974620	86974808	86970834	86971000	13348	12	14	30	2	3	1	30	17	26	11	4	14	247	124	6.00914e-41	1.79324e-38	0.751	0.701	0.938	0.578	0.681	0.482	0.216
17510	CDV3	CDV3	chr3	+	133293277	133293600	133293277	133293436	133293882	133293959	17510	3	0	4	0	0	3	0	1	10	3	0	6	247	124	5.17671e-06	8.32993e-05	1	NA	0.401	0	1	0.456	0.215
5522	UBA7	UBA7	chr3	-	49846974	49847158	49847082	49847158	49846413	49846592	5522	10	13	41	2	2	2	20	16	27	8	4	13	231	124	2.70677e-15	1.26211e-13	0.729	0.777	0.917	0.573	0.682	0.527	0.214
14520	ILKAP	ILKAP	chr2	-	239103422	239103511	239103445	239103511	239102915	239102972	14520	2	2	1	4	1	5	2	1	2	10	8	7	146	124	1.11968e-10	3.17948e-09	0.298	0.629	0.145	0.145	0.096	0.195	0.212
598	PGAP2	PGAP2	chr11	+	3845499	3845690	3845499	3845606	3846249	3846358	598	6	6	11	6	5	9	8	5	8	20	15	16	207	124	0.00301585	0.0274233	0.375	0.418	0.423	0.193	0.166	0.23	0.209
8561	RGS9	RGS9	chr17	+	63173849	63173921	63173849	63173912	63185403	63185433	8561	23	11	16	1	3	0	20	6	17	12	3	3	132	124	0.00538012	0.0457771	0.956	0.775	1	0.61	0.653	0.842	0.209
3414	JARID2	JARID2	chr6	+	15452236	15452451	15452236	15452406	15468772	15468949	3414	6	3	7	7	13	25	2	1	0	26	24	50	168	124	2.02144e-29	3.01618e-27	0.388	0.146	0.171	0.054	0.03	0	0.207
17656	REPS1	REPS1	chr6	-	139265634	139265759	139265697	139265759	139264989	139265152	17656	23	4	7	0	1	0	3	17	9	6	0	1	186	124	1.29693e-16	6.97916e-15	1	0.727	1	0.25	1	0.857	0.207
15364	TMCO6	TMCO6	chr5	+	140019011	140019197	140019011	140019193	140019323	140019436	15364	1	1	4	1	2	0	4	0	7	8	2	1	127	124	0.0048607	0.0419006	0.494	0.328	1	0.328	0	0.872	0.207
1388	NCBP1	NCBP1	chr9	+	100403843	100403973	100403843	100403944	100405485	100405642	1388	2	3	12	3	8	17	0	5	0	14	8	18	152	124	8.94135e-43	2.99499e-40	0.352	0.234	0.365	0	0.338	0	0.204
10192	ZFP90	ZFP90	chr16	+	68573115	68573382	68573115	68573372	68573660	68573728	10192	1	2	2	4	3	3	0	1	2	7	6	7	133	124	2.89716e-12	9.8859e-11	0.189	0.383	0.383	0	0.134	0.21	0.204
5544	NOL6	NOL6	chr9	-	33468007	33468143	33468027	33468143	33467688	33467866	5544	1	2	3	22	4	7	0	0	0	25	9	20	143	124	8.18989e-06	0.000126335	0.038	0.302	0.271	0	0	0	0.204
13144	DNTTIP1	DNTTIP1	chr20	+	44430639	44430696	44430639	44430694	44431971	44432017	13144	20	11	46	0	0	0	11	15	52	7	3	2	125	124	2.7486e-11	8.43231e-10	1	1	1	0.609	0.832	0.963	0.199
17394	TMCO1	TMCO1	chr1	-	165737718	165738159	165737995	165738159	165737428	165737506	17394	1	3	9	0	2	2	5	5	3	6	0	5	247	124	8.39747e-09	1.93307e-07	1	0.43	0.693	0.295	1	0.231	0.199
16310	TRAPPC6A	TRAPPC6A	chr19	-	45681350	45681501	45681392	45681501	45668110	45668228	16310	4	2	4	1	3	3	9	2	4	11	5	5	165	124	9.16114e-09	2.0971e-07	0.75	0.334	0.501	0.381	0.231	0.375	0.199
12463	TCEAL3	TCEAL3	chrX	+	102862833	102862998	102862833	102862986	102863531	102863601	12463	0	2	2	1	2	0	2	1	0	1	3	3	135	124	1.59887e-05	0.000230802	0	0.479	1	0.648	0.234	0	0.199
4144	SGSM3	SGSM3	chr22	+	40803416	40803597	40803416	40803572	40804074	40804124	4144	3	3	10	2	0	0	1	4	7	3	0	2	148	124	0.000191102	0.00227947	0.557	1	1	0.218	1	0.746	0.198
16918	NPLOC4	NPLOC4	chr17	-	79530942	79531079	79530946	79531079	79523910	79526442	16918	2	0	2	3	0	4	3	1	0	7	4	2	127	124	0.000769695	0.00808771	0.394	NA	0.328	0.295	0.196	0	0.197
5672	TOMM40	TOMM40	chr19	+	45404464	45404709	45404464	45404567	45406286	45406946	5672	9	15	12	14	10	6	1	7	14	41	8	18	247	124	1.06758e-74	1.75221e-71	0.244	0.43	0.501	0.012	0.305	0.281	0.192
18924	PDCD4	PDCD4	chr10	+	112643793	112644004	112643793	112643940	112645010	112645124	18924	20	15	22	1	0	1	7	36	9	1	2	5	187	124	1.4867e-05	0.000215749	0.93	1	0.936	0.823	0.923	0.544	0.192
483	KRBOX4	KRBOX4	chrX	+	46331459	46331674	46331459	46331578	46332184	46334074	483	0	3	1	0	0	1	0	4	6	8	1	1	219	124	0.00304042	0.0275856	NA	1	0.362	0	0.694	0.773	0.192
11827	KDM3A	KDM3A	chr2	+	86701898	86702113	86701898	86702070	86704999	86705152	11827	72	40	47	0	0	0	8	29	40	7	0	1	166	124	3.05397e-63	2.50624e-60	1	1	1	0.461	1	0.968	0.19
18367	ZCCHC2	ZCCHC2	chr18	+	60225919	60226155	60225919	60226003	60227819	60227877	18367	4	1	2	3	1	14	0	2	5	8	9	16	247	124	1.00462e-08	2.28062e-07	0.401	0.334	0.067	0	0.1	0.136	0.189
16851	DNASE1L1	DNASE1L1	chrX	-	153636893	153637614	153637447	153637614	153633774	153633996	16851	6	7	1	10	4	13	2	1	0	7	10	16	247	124	0.000225076	0.00265195	0.231	0.468	0.037	0.125	0.048	0	0.188
14271	PRPS2	PRPS2	chrX	+	12817325	12817518	12817325	12817509	12827352	12827451	14271	2	1	3	2	5	10	0	2	3	19	8	22	132	124	2.23143e-23	2.06918e-21	0.484	0.158	0.22	0	0.19	0.114	0.186
9513	MYO1F	MYO1F	chr19	-	8587258	8587430	8587282	8587430	8585673	8586488	9513	1	0	0	0	0	1	0	0	2	6	0	1	147	124	4.84047e-05	0.000644336	1	NA	0	0	NA	0.628	0.186
68	PGS1	PGS1	chr17	+	76416294	76416433	76416294	76416404	76420141	76420740	68	21	5	10	13	2	10	9	7	14	17	10	13	152	124	8.3255e-11	2.42711e-09	0.569	0.671	0.449	0.302	0.363	0.468	0.185
18320	DLST	DLST	chr14	+	75357758	75358002	75357758	75357870	75359536	75359689	18320	28	5	10	6	7	17	2	9	7	10	8	15	247	124	0.00339968	0.030375	0.701	0.264	0.228	0.091	0.361	0.19	0.184
13485	CCDC14	CCDC14	chr3	-	123665649	123666166	123666126	123666166	123663695	123663837	13485	13	14	21	3	2	3	15	10	12	10	2	5	247	124	2.82667e-13	1.06653e-11	0.685	0.778	0.778	0.43	0.715	0.546	0.183
12066	REV1	REV1	chr2	-	100041234	100041361	100041253	100041361	100040613	100040742	12066	6	1	7	1	0	2	0	1	2	0	0	3	142	124	2.8044e-06	4.72088e-05	0.84	1	0.753	NA	1	0.368	0.18
15230	EBLN3	EBLN3	chr9	+	37079892	37080035	37079892	37080031	37086664	37090398	15230	0	0	4	2	0	1	0	0	2	3	3	1	127	124	0.00318331	0.0287549	0	NA	0.796	0	0	0.661	0.178
5914	ZNF79	ZNF79	chr9	+	130186652	130187189	130186652	130187082	130191110	130191199	5914	8	16	13	2	4	0	13	8	29	3	3	13	230	124	0.000245691	0.00287217	0.683	0.683	1	0.7	0.59	0.546	0.177
12118	CARD11	CARD11	chr7	-	3020149	3020214	3020153	3020214	2998133	2998265	12118	4	0	11	1	1	14	2	1	2	3	7	8	127	124	5.99545e-18	3.61777e-16	0.796	0	0.434	0.394	0.122	0.196	0.173
603	PGAP2	PGAP2	chr11	+	3845499	3845685	3845499	3845606	3846249	3846358	603	6	6	12	6	5	9	10	7	10	20	15	16	202	124	4.04582e-09	9.83764e-08	0.38	0.424	0.45	0.235	0.223	0.277	0.173
12194	XRRA1	XRRA1	chr11	-	74644845	74644917	74644869	74644917	74641344	74641417	12194	46	22	13	2	1	0	23	15	8	0	8	2	147	124	0.00586808	0.0494673	0.951	0.949	1	1	0.613	0.771	0.172
13824	FRA10AC1	FRA10AC1	chr10	-	95461432	95461552	95461475	95461552	95459786	95459863	13824	2	4	5	1	0	0	1	2	3	8	0	0	166	124	1.38746e-19	9.98787e-18	0.599	1	1	0.085	1	1	0.171
15448	C11orf80	C11orf80	chr11	+	66568501	66568632	66568501	66568573	66571465	66571661	15448	7	1	2	9	5	7	1	1	1	14	12	33	182	124	7.94861e-05	0.00101684	0.346	0.12	0.163	0.046	0.054	0.02	0.17
3509	CHST12	CHST12	chr7	+	2443194	2443308	2443194	2443280	2472197	2474216	3509	1	5	3	4	2	6	8	1	8	16	7	22	151	124	1.45723e-05	0.000212374	0.17	0.672	0.291	0.291	0.105	0.23	0.169
18551	MPP6	MPP6	chr7	+	24659670	24659839	24659670	24659806	24663284	24663403	18551	1	4	3	1	0	2	0	1	3	0	1	2	156	124	0.000672001	0.00715937	0.443	1	0.544	NA	0.443	0.544	0.169
14090	RFWD2	RFWD2	chr1	-	176132950	176133027	176132962	176133027	176132004	176132124	14090	7	5	9	4	1	2	4	3	3	5	1	2	135	124	9.71673e-11	2.79791e-09	0.616	0.821	0.805	0.424	0.734	0.579	0.168
12796	STX16	STX16	chr20	+	57226308	57227194	57226308	57227143	57234678	57234690	12796	10	9	28	4	1	14	22	18	36	15	15	16	174	124	3.74802e-09	9.16784e-08	0.64	0.865	0.588	0.511	0.461	0.616	0.168
1020	THEMIS2	THEMIS2	chr1	+	28203098	28203244	28203098	28203239	28208481	28208636	1020	2	0	3	0	2	1	0	1	1	3	0	3	128	124	1.71827e-07	3.41016e-06	1	0	0.744	0	1	0.244	0.167
13380	FAM136A	FAM136A	chr2	-	70528539	70528735	70528683	70528735	70527971	70528112	13380	2	3	4	1	0	1	0	4	2	6	1	0	247	124	9.68197e-06	0.000147412	0.501	1	0.668	0	0.668	1	0.167
12246	SUMF2	SUMF2	chr7	+	56146610	56146844	56146610	56146732	56147220	56148365	12246	6	7	15	4	1	0	9	9	12	11	6	0	235	124	2.08891e-16	1.09889e-14	0.442	0.787	1	0.302	0.442	1	0.162
3436	SDR39U1	SDR39U1	chr14	-	24911303	24911383	24911314	24911383	24909988	24910132	3436	1	2	5	1	0	0	0	3	4	8	0	0	134	124	1.1509e-10	3.26246e-09	0.481	1	1	0	1	1	0.16
18852	ZNF202	ZNF202	chr11	-	123601194	123601693	123601198	123601693	123600322	123600533	18852	4	2	5	1	3	4	2	5	4	5	5	4	127	124	4.03484e-05	0.000544157	0.796	0.394	0.55	0.281	0.494	0.494	0.157
12282	CHUK	CHUK	chr10	-	101953054	101953188	101953076	101953188	101950625	101950725	12282	39	26	31	0	0	0	4	14	20	3	0	0	145	124	2.83129e-17	1.56993e-15	1	1	1	0.533	1	1	0.156
14827	ERCC1	ERCC1	chr19	-	45927038	45927177	45927080	45927177	45926527	45926639	14827	10	8	21	5	2	8	30	13	49	18	11	34	165	124	4.34239e-15	1.97428e-13	0.6	0.75	0.664	0.556	0.47	0.52	0.156
15393	N4BP2L1	N4BP2L1	chr13	-	32990635	32990840	32990687	32990840	32990095	32990166	15393	4	0	0	1	0	4	0	6	2	8	9	3	175	124	4.51189e-10	1.21201e-08	0.739	NA	0	0	0.321	0.321	0.155
14861	DHX9	DHX9	chr1	+	182824711	182824863	182824711	182824848	182825666	182825713	14861	2	3	5	18	2	23	2	8	2	39	22	23	138	124	1.59987e-09	4.09012e-08	0.091	0.574	0.163	0.044	0.246	0.072	0.155
19591	LYRM2	LYRM2	chr6	-	90347990	90348216	90348122	90348216	90347460	90347601	19591	2	6	11	3	4	9	15	0	1	8	5	4	247	124	0.00167798	0.0162674	0.251	0.43	0.38	0.485	0	0.112	0.155
15423	ANKRD6	ANKRD6	chr6	+	90338830	90338957	90338830	90338942	90340151	90343553	15423	5	0	2	0	0	1	1	2	0	0	0	1	138	124	1.45898e-06	2.57209e-05	1	NA	0.642	1	1	0	0.154
6565	WASH2P	WASH2P	chr2	+	114353269	114353486	114353269	114353406	114353644	114353780	6565	7	10	7	13	9	23	0	3	12	23	17	22	203	124	0.000843207	0.00876476	0.248	0.404	0.157	0	0.097	0.25	0.154
15325	CCDC84	CCDC84	chr11	+	118881930	118882020	118881930	118881993	118882648	118882713	15325	25	19	10	19	10	23	5	13	8	17	8	33	150	124	1.72516e-09	4.37637e-08	0.521	0.611	0.264	0.196	0.573	0.167	0.153
19427	PCBP2	PCBP2	chr12	+	53861004	53861229	53861004	53861077	53862560	53862616	19427	205	74	105	13	10	33	92	113	82	39	14	42	247	124	9.20186e-05	0.00115732	0.888	0.788	0.615	0.542	0.802	0.495	0.151
16961	NF2	NF2	chr22	+	30035078	30035320	30035078	30035201	30038190	30038274	16961	5	5	4	5	6	10	5	4	11	22	16	35	242	124	1.52055e-30	2.42298e-28	0.339	0.299	0.17	0.104	0.114	0.139	0.15
12002	SAT2	SAT2	chr17	-	7530260	7530490	7530460	7530490	7530070	7530111	12002	12	10	26	2	3	6	31	13	33	6	11	15	247	124	1.73082e-12	6.03141e-11	0.751	0.626	0.685	0.722	0.372	0.525	0.148
3003	POLD4	POLD4	chr11	-	67120764	67121067	67121009	67121067	67120458	67120548	3003	2	3	8	3	3	4	21	2	4	15	8	15	247	124	0.000572753	0.00620092	0.251	0.334	0.501	0.413	0.112	0.118	0.148
1366	HLA-E	HLA-E	chr6	+	30459124	30459342	30459124	30459189	30460180	30460213	1366	46	31	186	2	2	26	76	98	195	29	10	33	247	124	0.00249158	0.0231696	0.92	0.886	0.782	0.568	0.831	0.748	0.147
17742	ENTPD4	ENTPD4	chr8	-	23299081	23299236	23299105	23299236	23297261	23297428	17742	22	20	29	6	6	36	40	25	34	43	22	25	147	124	8.72643e-06	0.000133982	0.756	0.738	0.405	0.44	0.489	0.534	0.145
17285	MYL12A	MYL12A	chr18	+	3249358	3249538	3249358	3249441	3253230	3253426	17285	6	17	15	4	1	6	19	10	13	12	5	7	220	124	0.00403433	0.0354094	0.458	0.905	0.585	0.472	0.53	0.511	0.145
5554	BTN2A2	BTN2A2	chr6	+	26383328	26383472	26383328	26383409	26384019	26384143	5554	2	0	9	3	2	2	1	0	10	2	2	11	186	124	6.44317e-07	1.1909e-05	0.308	0	0.75	0.25	0	0.377	0.144
3188	ZNF692	ZNF692	chr1	-	249150571	249150761	249150712	249150761	249149923	249150145	3188	11	6	17	8	2	5	10	7	13	11	7	5	247	124	1.39461e-05	0.000204373	0.408	0.601	0.631	0.313	0.334	0.566	0.142
16869	DNAI2	DNAI2	chr17	+	72310259	72310410	72310259	72310385	72310727	72311023	16869	23	12	4	1	1	0	2	3	0	1	0	0	148	124	5.37574e-15	2.40414e-13	0.951	0.91	1	0.626	1	NA	0.141
10409	RMI1	RMI1	chr9	+	86595636	86595919	86595636	86595806	86614623	86614712	10409	3	0	4	1	2	2	0	3	2	0	6	3	236	124	6.45037e-05	0.000839571	0.612	0	0.512	NA	0.208	0.259	0.141
18274	NFATC2IP	NFATC2IP	chr16	+	28965887	28966042	28965887	28966003	28967298	28967379	18274	16	18	27	30	11	44	15	13	11	17	29	89	162	124	0.000827566	0.00862403	0.29	0.556	0.32	0.403	0.255	0.086	0.141
2167	C15orf40	C15orf40	chr15	-	83680237	83680393	83680248	83680393	83678988	83679115	2167	2	2	3	5	5	41	2	1	2	24	13	40	134	124	3.15701e-09	7.78018e-08	0.27	0.27	0.063	0.072	0.066	0.044	0.14
9363	TMEM175	TMEM175	chr4	+	941903	942403	941903	941942	944208	944306	9363	91	90	123	7	20	23	125	115	114	63	21	32	247	124	2.21573e-67	2.42445e-64	0.867	0.693	0.729	0.499	0.733	0.641	0.139
7581	NOLC1	NOLC1	chr10	+	103918949	103919095	103918949	103919065	103919189	103919325	7581	7	6	13	28	13	58	4	1	6	49	22	56	153	124	3.2546e-48	1.57111e-45	0.168	0.272	0.154	0.062	0.036	0.08	0.139
14366	PPP6R3	PPP6R3	chr11	+	68272612	68272739	68272612	68272717	68286968	68287119	14366	13	9	23	0	4	7	30	18	27	23	7	7	145	124	8.33817e-16	4.08521e-14	1	0.658	0.738	0.527	0.687	0.767	0.138
8467	DROSHA	DROSHA	chr5	-	31468045	31468170	31468069	31468170	31466288	31466388	8467	27	10	22	1	0	1	8	7	23	0	3	4	147	124	0.00567639	0.0480488	0.958	1	0.949	1	0.663	0.829	0.138
11281	AKAP9	AKAP9	chr7	+	91699343	91699520	91699343	91699496	91700218	91700323	11281	39	25	46	12	7	11	46	24	30	36	15	8	147	124	7.98e-45	3.19453e-42	0.733	0.751	0.779	0.519	0.574	0.76	0.137
4306	TRMT44	TRMT44	chr4	+	8454608	8454843	8454608	8454716	8456468	8456540	4306	45	19	9	71	21	24	0	15	8	46	35	29	247	124	1.46542e-05	0.000213226	0.241	0.312	0.158	0	0.177	0.122	0.137
7467	TUG1	TUG1	chr22	+	31365196	31367765	31365196	31365372	31368033	31368158	7467	4	2	1	2	0	0	1	3	3	5	0	0	247	124	0.00393335	0.0346342	0.501	1	1	0.091	1	1	0.137
58	TAZ	TAZ	chrX	+	153641543	153641695	153641543	153641589	153641818	153641904	58	19	13	37	10	9	25	18	20	32	44	20	21	229	124	5.64984e-36	1.25312e-33	0.507	0.439	0.445	0.181	0.351	0.452	0.136
4780	THTPA	THTPA	chr14	+	24025190	24026513	24025190	24025552	24027903	24028790	4780	27	26	37	10	6	10	55	37	47	41	14	21	247	124	1.34301e-31	2.29613e-29	0.575	0.685	0.65	0.402	0.57	0.529	0.136
14509	PLEKHN1	PLEKHN1	chr1	+	906492	906599	906492	906588	906703	906784	14509	1	0	0	1	2	0	2	1	0	7	8	3	134	124	5.15388e-06	8.30133e-05	0.481	0	NA	0.209	0.104	0	0.136
15975	HPS1	HPS1	chr10	-	100193696	100193848	100193739	100193848	100190327	100190427	15975	6	9	27	2	1	7	29	6	26	10	4	9	166	124	7.19985e-06	0.000112651	0.691	0.871	0.742	0.684	0.528	0.683	0.136
15450	C11orf80	C11orf80	chr11	+	66568501	66568668	66568501	66568573	66571465	66571661	15450	6	2	2	9	5	7	1	3	2	14	12	33	218	124	0.00458816	0.0397601	0.275	0.185	0.14	0.039	0.124	0.033	0.135
2547	ADPRM	ADPRM	chr17	+	10609754	10609871	10609754	10609867	10614150	10614875	2547	13	15	50	0	1	4	33	11	48	11	2	7	127	124	3.6765e-27	4.50317e-25	1	0.936	0.924	0.745	0.843	0.87	0.134
3300	GGNBP2	GGNBP2	chr17	+	34934412	34934622	34934412	34934616	34935674	34935849	3300	59	43	129	89	77	116	107	73	78	274	154	207	129	124	3.81831e-19	2.62218e-17	0.389	0.349	0.517	0.273	0.313	0.266	0.134
17641	NIPA2	NIPA2	chr15	-	23029746	23029966	23029839	23029966	23027800	23027922	17641	0	1	1	1	0	1	0	2	1	0	3	1	216	124	0.000847231	0.00879894	0	1	0.365	NA	0.277	0.365	0.134
950	HMBS	HMBS	chr11	+	118959344	118959558	118959344	118959417	118959791	118959841	950	1	7	0	10	5	12	1	0	2	27	12	22	247	124	9.30223e-05	0.00116815	0.048	0.413	0	0.018	0	0.044	0.133
16486	IRF3	IRF3	chr19	-	50168891	50169132	50168928	50169132	50167930	50168103	16486	10	4	16	0	1	8	13	6	23	0	6	16	160	124	0.000805886	0.00842484	1	0.756	0.608	1	0.437	0.527	0.133
10518	TBC1D22B	TBC1D22B	chr6	+	37250657	37250789	37250657	37250728	37252111	37252240	10518	2	3	5	9	3	14	0	4	2	2	7	25	184	124	0.00252059	0.0233864	0.13	0.403	0.194	0	0.278	0.051	0.133
658	PIK3IP1	PIK3IP1	chr22	-	31685300	31685506	31685484	31685506	31677578	31679274	658	209	293	376	20	8	22	145	156	217	41	10	32	247	124	3.96895e-154	2.17141e-150	0.84	0.948	0.896	0.64	0.887	0.773	0.128
12190	CBLB	CBLB	chr3	-	105587579	105587887	105587755	105587887	105586253	105586435	12190	90	96	150	21	13	16	119	92	98	46	30	17	247	124	3.73465e-66	3.83106e-63	0.683	0.788	0.825	0.565	0.606	0.743	0.127
1762	CASP8	CASP8	chr2	+	202141549	202141827	202141549	202141691	202149538	202150040	1762	152	120	163	103	42	71	80	65	76	53	37	103	247	124	0.000138556	0.00169331	0.426	0.589	0.535	0.431	0.469	0.27	0.127
12543	TMC8	TMC8	chr17	+	76130474	76130690	76130474	76130652	76130950	76131090	12543	17	7	15	13	7	21	6	10	17	31	24	11	161	124	6.35102e-23	5.75908e-21	0.502	0.435	0.355	0.13	0.243	0.543	0.125
1272	ENY2	ENY2	chr8	+	110346551	110346703	110346551	110346631	110348356	110348433	1272	26	29	74	0	1	3	95	35	79	15	6	4	195	124	2.38303e-06	4.04474e-05	1	0.949	0.94	0.801	0.788	0.926	0.125
59	TAZ	TAZ	chrX	+	153641543	153641676	153641543	153641589	153641818	153641904	59	9	8	24	10	9	25	13	9	17	44	20	21	210	124	1.04484e-15	5.02901e-14	0.347	0.344	0.362	0.149	0.21	0.323	0.124
10069	SNRPN	SNRPN	chr15	+	25212179	25212387	25212179	25212299	25213078	25213229	10069	35	32	40	16	5	18	24	29	30	31	7	16	211	124	1.06728e-05	0.000161747	0.562	0.79	0.566	0.313	0.709	0.524	0.124
15707	SPATA5L1	SPATA5L1	chr15	+	45707784	45708007	45707784	45707977	45709466	45709597	15707	16	6	14	2	3	4	33	8	19	10	5	12	153	124	1.59104e-07	3.18072e-06	0.866	0.618	0.739	0.728	0.565	0.562	0.123
13651	PPIH	PPIH	chr1	+	43124898	43125041	43124898	43124922	43125192	43125237	13651	4	3	11	8	15	26	5	0	8	48	23	68	242	124	1.20807e-73	1.80255e-70	0.204	0.093	0.178	0.051	0	0.057	0.122
16024	IKZF2	IKZF2	chr2	-	213921556	213921823	213921634	213921823	213914436	213914604	16024	5	5	10	2	12	18	3	6	7	25	6	13	201	124	8.38802e-11	2.441e-09	0.607	0.204	0.255	0.069	0.382	0.249	0.122
9168	ARPC4-TTLL3	ARPC4-TTLL3	chr3	+	9874787	9874957	9874787	9874929	9876364	9878040	9168	37	29	16	9	9	0	15	12	12	7	5	2	151	124	7.97186e-08	1.64789e-06	0.771	0.726	1	0.638	0.663	0.831	0.122
8424	CHD1L	CHD1L	chr1	+	146743831	146744009	146743831	146743942	146747016	146747131	8424	22	23	14	29	25	51	13	15	17	68	30	71	190	124	0.000291689	0.00337385	0.331	0.375	0.152	0.111	0.246	0.135	0.122
1685	CAPZA1	CAPZA1	chr1	+	113196219	113196366	113196219	113196283	113197086	113197288	1685	204	109	82	277	251	278	55	69	22	247	233	384	206	124	6.96886e-29	9.86034e-27	0.307	0.207	0.151	0.118	0.151	0.033	0.121
14125	ZBTB48	ZBTB48	chr1	+	6640050	6640196	6640050	6640130	6640600	6641359	14125	6	3	3	0	0	1	7	2	4	0	0	6	189	124	1.64711e-06	2.88517e-05	1	1	0.663	1	1	0.304	0.12
9021	PCNXL4	PCNXL4	chr14	+	60590935	60591969	60590935	60591028	60592354	60592541	9021	167	97	88	1	5	3	69	83	60	16	3	5	247	124	2.73814e-83	5.61764e-80	0.988	0.907	0.936	0.684	0.933	0.858	0.119
5985	CDK10	CDK10	chr16	+	89753075	89753205	89753075	89753167	89755659	89755714	5985	25	19	28	5	1	14	28	14	50	15	2	32	161	124	4.1679e-22	3.58156e-20	0.794	0.936	0.606	0.59	0.844	0.546	0.119
4529	INCENP	INCENP	chr11	+	61913100	61913235	61913100	61913223	61914129	61914374	4529	1	0	4	4	1	2	1	0	4	10	0	12	135	124	1.69185e-16	8.98652e-15	0.187	0	0.648	0.084	NA	0.234	0.119
8832	NPEPPS	NPEPPS	chr17	+	45662865	45663111	45662865	45663066	45663513	45663610	8832	3	5	9	10	16	49	1	2	2	34	16	58	168	124	2.77614e-08	6.0403e-07	0.181	0.187	0.119	0.021	0.084	0.025	0.119
2972	KANSL2	KANSL2	chr12	-	49054805	49055026	49054977	49055026	49054148	49054402	2972	0	0	2	5	8	1	0	0	1	14	11	3	247	124	2.53575e-07	4.91373e-06	0	0	0.501	0	0	0.143	0.119
15818	OFD1	OFD1	chrX	+	13785245	13785455	13785245	13785403	13786172	13786343	15818	14	5	7	28	15	18	5	2	3	34	32	10	175	124	0.00254565	0.0235945	0.262	0.191	0.216	0.094	0.042	0.175	0.119
16330	LIG1	LIG1	chr19	-	48623423	48624579	48624426	48624579	48622393	48622447	16330	2	10	8	5	7	10	6	12	10	20	16	40	247	124	6.98551e-15	3.09347e-13	0.167	0.418	0.287	0.131	0.274	0.112	0.118
2364	PPCS	PPCS	chr1	+	42922164	42922395	42922164	42922299	42922917	42922999	2364	15	18	21	16	17	26	24	8	19	34	27	32	219	124	0.00471862	0.0408259	0.347	0.375	0.314	0.286	0.144	0.252	0.118
1990	TUBGCP4	TUBGCP4	chr15	+	43687304	43687484	43687304	43687355	43687780	43687886	1990	10	2	3	6	8	6	2	3	6	7	9	17	247	124	3.01653e-16	1.56184e-14	0.456	0.112	0.201	0.125	0.143	0.151	0.117
7775	TRMT10B	TRMT10B	chr9	+	37763625	37763862	37763625	37763750	37768072	37768225	7775	29	20	31	6	15	16	7	28	23	16	10	12	235	124	1.61783e-09	4.12963e-08	0.718	0.413	0.506	0.188	0.596	0.503	0.117
11752	CHTF18	CHTF18	chr16	+	842223	842367	842223	842347	842438	842590	11752	2	0	2	4	3	6	0	1	1	6	6	17	143	124	4.22659e-05	0.00056815	0.302	0	0.224	0	0.126	0.049	0.117
5896	FCRL3	FCRL3	chr1	-	157670451	157670647	157670492	157670647	157670248	157670375	5896	33	56	39	4	6	5	12	13	28	2	7	4	164	124	3.91563e-22	3.40038e-20	0.862	0.876	0.855	0.819	0.584	0.841	0.116
192	MTFR1L	MTFR1L	chr1	+	26149775	26149930	26149775	26149814	26150134	26150239	192	15	9	10	8	10	6	5	5	7	4	8	9	239	124	8.68798e-09	1.99435e-07	0.493	0.318	0.464	0.393	0.245	0.288	0.116
9790	SIKE1	SIKE1	chr1	-	115323007	115323308	115323111	115323308	115322730	115322836	9790	0	2	2	0	1	0	0	1	3	0	0	4	227	124	0.000118397	0.00146109	NA	0.522	1	NA	1	0.291	0.116
17262	CNST	CNST	chr1	+	246729638	246730091	246729638	246729965	246754813	246755243	17262	13	8	25	12	17	25	8	9	10	29	14	25	247	124	3.2256e-14	1.33355e-12	0.352	0.191	0.334	0.122	0.244	0.167	0.115
779	ATP2A3	ATP2A3	chr17	-	3831520	3831621	3831533	3831621	3827162	3828735	779	1	1	1	4	2	5	1	0	3	9	9	10	136	124	4.90624e-08	1.03504e-06	0.186	0.313	0.154	0.092	0	0.215	0.115
4307	TRMT44	TRMT44	chr4	+	8454608	8454839	8454608	8454716	8456468	8456540	4307	40	19	8	71	21	24	0	17	9	46	35	29	246	124	2.47059e-05	0.000345988	0.221	0.313	0.144	0	0.197	0.135	0.115
11864	SEC14L1	SEC14L1	chr17	+	75202809	75202997	75202809	75202944	75205423	75205558	11864	8	16	5	25	24	19	0	10	4	17	26	24	176	124	3.08062e-20	2.35173e-18	0.184	0.32	0.156	0	0.213	0.105	0.114
1605	POLD1	POLD1	chr19	+	50912775	50912923	50912775	50912851	50916682	50916778	1605	41	23	58	0	0	1	50	65	140	14	0	6	195	124	5.06429e-12	1.68259e-10	1	1	0.974	0.694	1	0.937	0.114
3308	TECPR1	TECPR1	chr7	-	97874196	97874379	97874239	97874379	97873882	97874005	3308	4	8	31	0	1	1	6	6	29	0	5	0	166	124	0.00140355	0.0138857	1	0.857	0.959	1	0.473	1	0.114
17273	RPS11	RPS11	chr19	+	50000450	50000629	50000450	50000625	50000776	50000819	17273	10	9	5	3	1	0	5	2	5	5	0	1	127	124	3.21487e-11	9.75336e-10	0.765	0.898	1	0.494	1	0.83	0.113
1511	PPP2R5C	PPP2R5C	chr14	+	102350111	102350326	102350111	102350183	102356573	102356633	1511	16	26	30	1	0	1	8	20	9	2	0	1	247	124	2.89412e-09	7.1538e-08	0.889	1	0.938	0.668	1	0.819	0.113
6010	TRMT61B	TRMT61B	chr2	-	29073937	29074138	29073964	29074138	29073193	29073271	6010	34	33	38	0	5	9	27	22	41	11	3	11	150	124	0.000164924	0.0019933	1	0.845	0.777	0.67	0.858	0.755	0.113
14306	POLR2F	POLR2F	chr22	+	38352779	38352908	38352779	38352849	38355352	38355483	14306	1	4	7	7	5	34	2	1	11	45	28	36	182	124	0.000281019	0.00325502	0.089	0.353	0.123	0.029	0.024	0.172	0.113
3254	BANP	BANP	chr16	+	88008653	88008809	88008653	88008791	88014641	88014733	3254	2	7	4	20	13	28	3	4	3	48	41	49	141	124	1.02311e-37	2.46946e-35	0.081	0.321	0.112	0.052	0.079	0.051	0.111
13900	TIMM21	TIMM21	chr18	+	71822379	71822459	71822379	71822442	71822540	71822638	13900	7	2	3	12	16	23	3	1	6	45	15	48	140	124	1.13941e-17	6.67899e-16	0.341	0.1	0.104	0.056	0.056	0.1	0.111
14197	GBF1	GBF1	chr10	+	104139277	104139486	104139277	104139408	104139609	104139711	14197	21	15	12	69	29	24	1	11	13	30	30	73	201	124	6.9925e-15	3.09347e-13	0.158	0.242	0.236	0.02	0.184	0.099	0.111
16139	MTMR1	MTMR1	chrX	+	149896155	149896263	149896155	149896262	149898580	149898682	16139	40	24	21	0	0	0	2	9	24	1	0	0	124	124	2.09092e-13	8.03706e-12	1	1	1	0.667	1	1	0.111
15915	SNX19	SNX19	chr11	-	130784160	130786382	130786174	130786382	130781527	130781666	15915	16	29	23	0	2	2	28	21	29	2	3	5	247	124	1.00278e-06	1.8068e-05	1	0.879	0.852	0.875	0.778	0.744	0.111
7423	MRPL20	MRPL20	chr1	-	1337738	1337981	1337841	1337981	1337275	1337636	7423	2	0	1	1	1	4	0	1	2	5	5	4	226	124	4.38955e-06	7.13323e-05	0.523	0	0.121	0	0.099	0.215	0.11
2008	METTL23	METTL23	chr17	+	74722911	74723295	74722911	74723260	74725771	74725876	2008	3	10	35	2	1	8	28	7	49	6	8	18	158	124	1.29928e-05	0.000191429	0.541	0.887	0.774	0.786	0.407	0.681	0.109
18421	POMT1	POMT1	chr9	+	134385289	134385536	134385289	134385383	134385646	134385802	18421	17	13	24	12	10	16	8	15	10	11	9	21	247	124	5.29653e-18	3.24373e-16	0.416	0.395	0.43	0.267	0.456	0.193	0.108
11710	RHOT2	RHOT2	chr16	+	718357	718541	718357	718411	718655	718699	11710	5	4	3	1	1	1	7	10	3	0	8	4	247	124	1.32362e-05	0.000194839	0.715	0.668	0.601	1	0.386	0.274	0.108
19431	PCBP2	PCBP2	chr12	+	53861004	53861229	53861004	53861077	53861588	53861611	19431	205	74	105	89	63	136	84	114	82	167	73	146	247	124	2.81154e-05	0.000388432	0.536	0.371	0.279	0.202	0.439	0.22	0.108
15327	CCDC84	CCDC84	chr11	+	118881930	118882021	118881930	118881993	118882648	118882713	15327	171	81	87	19	10	23	39	63	79	17	8	33	151	124	0.00025209	0.00294069	0.881	0.869	0.756	0.653	0.866	0.663	0.108
15590	RRN3P2	RRN3P2	chr16	+	29105558	29105729	29105558	29105651	29107451	29107582	15590	14	2	13	33	18	27	0	9	12	65	51	84	201	124	2.17441e-06	3.71369e-05	0.207	0.064	0.229	0	0.098	0.081	0.107
3648	CORO2A	CORO2A	chr9	-	100888830	100889105	100888924	100889105	100883256	100887187	3648	18	8	20	1	1	0	42	30	35	6	4	5	217	124	0.000166883	0.00201105	0.911	0.821	1	0.8	0.811	0.8	0.107
2896	SLC20A1	SLC20A1	chr2	+	113410278	113410524	113410278	113410375	113414698	113414818	2896	22	11	22	15	9	8	14	10	9	7	10	15	247	124	5.46153e-05	0.00072	0.424	0.38	0.58	0.501	0.334	0.231	0.106
16398	TRIP4	TRIP4	chr15	+	64680002	64680247	64680002	64680163	64686144	64686314	16398	1	5	4	8	10	13	0	2	3	12	16	23	207	124	9.81937e-05	0.00122373	0.07	0.23	0.156	0	0.07	0.072	0.105
4295	C9orf142	C9orf142	chr9	+	139887091	139887156	139887091	139887152	139887376	139887426	4295	14	9	32	17	15	50	22	20	19	77	34	42	127	124	1.00223e-27	1.33736e-25	0.446	0.369	0.385	0.218	0.365	0.306	0.104
14248	PCM1	PCM1	chr8	+	17849050	17849209	17849050	17849185	17850991	17851128	14248	47	29	44	18	5	17	12	26	21	18	1	13	147	124	5.62814e-14	2.26408e-12	0.688	0.83	0.686	0.36	0.956	0.577	0.104
6340	RBM10	RBM10	chrX	+	47039278	47039439	47039278	47039436	47039610	47039708	6340	20	13	31	16	7	24	23	23	47	20	33	45	126	124	2.91533e-13	1.09495e-11	0.552	0.646	0.56	0.531	0.407	0.507	0.104
3998	HAUS5	HAUS5	chr19	+	36110514	36110706	36110514	36110660	36110913	36111025	3998	4	10	3	6	4	18	8	6	7	18	8	25	169	124	3.76958e-08	8.04553e-07	0.328	0.647	0.109	0.246	0.355	0.17	0.104
3869	PTPN23	PTPN23	chr3	+	47448192	47448296	47448192	47448240	47448619	47448676	3869	3	2	4	7	17	38	0	0	3	22	21	33	179	124	2.00865e-06	3.46388e-05	0.229	0.075	0.068	0	0	0.059	0.104
12799	STX16	STX16	chr20	+	57226308	57227194	57226308	57227143	57242545	57242653	12799	16	12	34	22	10	36	18	19	39	24	41	65	174	124	4.89265e-22	4.18245e-20	0.341	0.461	0.402	0.348	0.248	0.3	0.103
8147	FCRL6	FCRL6	chr1	+	159776810	159777025	159776810	159777004	159777967	159778234	8147	1	3	2	3	0	2	10	0	3	2	1	2	144	124	0.00154511	0.0151312	0.223	1	0.463	0.812	0	0.564	0.103
18366	LRRFIP1	LRRFIP1	chr2	+	238680723	238680841	238680723	238680825	238681508	238681588	18366	55	39	19	5	3	2	15	12	15	6	4	0	139	124	4.05982e-28	5.50693e-26	0.908	0.921	0.894	0.69	0.728	1	0.102
16512	FASTKD2	FASTKD2	chr2	+	207630111	207630471	207630111	207630378	207631367	207632194	16512	15	17	53	3	4	7	29	33	25	11	14	4	216	124	7.34557e-21	5.96845e-19	0.742	0.709	0.813	0.602	0.575	0.782	0.102
17693	SLMAP	SLMAP	chr3	+	57817109	57817263	57817109	57817257	57827025	57827098	17693	7	7	8	28	36	57	0	3	3	60	27	39	129	124	1.65653e-06	2.89549e-05	0.194	0.157	0.119	0	0.096	0.069	0.102
7885	DUS4L	DUS4L	chr7	+	107204401	107204692	107204401	107204654	107205032	107205121	7885	0	1	8	0	0	3	3	2	1	0	0	3	161	124	3.94935e-05	0.000533943	NA	1	0.673	1	1	0.204	0.102
11975	CD37	CD37	chr19	+	49838676	49838845	49838676	49838832	49838970	49839025	11975	13	22	37	12	20	25	46	41	39	72	30	68	136	124	8.06747e-05	0.00103124	0.497	0.501	0.574	0.368	0.555	0.343	0.102
6053	RPL17	RPL17	chr18	-	47018627	47018834	47018644	47018834	47017901	47017954	6053	1	2	4	3	8	3	4	1	8	13	7	15	140	124	0.000350533	0.00398703	0.228	0.181	0.541	0.214	0.112	0.321	0.101
9281	ANAPC4	ANAPC4	chr4	+	25407194	25407244	25407194	25407241	25408450	25408507	9281	9	6	13	37	24	31	9	3	1	31	22	23	126	124	1.67524e-07	3.33686e-06	0.193	0.197	0.292	0.222	0.118	0.041	0.1
11646	FAM173B	FAM173B	chr5	-	10236589	10236727	10236633	10236727	10235322	10235373	11646	12	4	6	1	1	0	8	2	2	2	1	0	167	124	1.24408e-05	0.000184517	0.899	0.748	1	0.748	0.598	1	0.1
10984	ADPGK	ADPGK	chr15	-	73072537	73072663	73072573	73072663	73067212	73067438	10984	1	3	4	0	1	1	0	1	1	0	0	1	159	124	0.000277461	0.00321835	1	0.701	0.757	NA	1	0.438	0.1
15748	ZC3H11A	ZC3H11A	chr1	+	203765578	203765729	203765578	203765624	203770702	203770756	15748	7	12	27	10	9	21	19	18	12	34	21	19	228	124	0.000751141	0.00793339	0.276	0.42	0.412	0.233	0.318	0.256	0.1
3589	MAPKAPK5	MAPKAPK5	chr12	+	112326688	112326810	112326688	112326804	112327843	112327948	3589	15	16	31	17	18	34	37	15	20	50	25	43	129	124	1.6028e-16	8.54117e-15	0.459	0.461	0.467	0.416	0.366	0.309	0.099
5701	HERPUD1	HERPUD1	chr16	+	56969312	56969499	56969312	56969387	56970598	56970800	5701	251	269	124	374	300	197	171	200	114	482	271	536	235	124	2.98908e-204	4.90598e-200	0.262	0.321	0.249	0.158	0.28	0.101	0.098
8200	NUDT22	NUDT22	chr11	+	63993745	63993959	63993745	63993899	63994106	63994604	8200	0	10	6	31	12	31	4	2	6	47	19	64	183	124	1.74524e-27	2.23786e-25	0	0.361	0.116	0.055	0.067	0.06	0.098
3973	RAP1GDS1	RAP1GDS1	chr4	+	99264289	99264470	99264289	99264412	99273626	99273752	3973	6	9	15	27	23	53	7	9	4	58	57	72	181	124	5.24961e-06	8.43896e-05	0.132	0.211	0.162	0.076	0.098	0.037	0.098
13358	CXCR3	CXCR3	chrX	-	70838180	70838367	70838287	70838367	70835765	70837309	13358	6	2	10	12	14	28	11	5	24	113	48	234	230	124	8.70093e-89	2.04012e-85	0.212	0.072	0.161	0.05	0.053	0.052	0.097
17483	DHRS1	DHRS1	chr14	-	24761768	24761990	24761857	24761990	24761389	24761536	17483	7	1	8	14	16	33	7	0	5	66	19	75	212	124	1.31315e-56	8.28954e-54	0.226	0.035	0.124	0.058	0	0.038	0.096
16668	MBD1	MBD1	chr18	-	47797678	47797910	47797838	47797910	47795215	47796188	16668	1	2	2	12	2	18	0	1	0	17	3	30	247	124	1.74376e-19	1.23897e-17	0.04	0.334	0.053	0	0.143	0	0.095
10118	NAP1L1	NAP1L1	chr12	-	76442172	76442244	76442200	76442244	76439162	76441498	10118	29	21	62	6	5	12	89	33	40	26	8	23	151	124	2.74975e-14	1.14839e-12	0.799	0.775	0.809	0.738	0.772	0.588	0.095
1428	PCK2	PCK2	chr14	+	24568257	24568456	24568257	24568445	24568766	24568929	1428	5	1	0	16	14	11	0	0	0	34	34	56	134	124	1.79582e-07	3.54263e-06	0.224	0.062	0	0	0	0	0.095
11730	WDR26	WDR26	chr1	-	224619178	224619283	224619226	224619283	224612219	224612356	11730	10	7	10	7	5	6	6	9	14	6	12	10	171	124	8.9954e-06	0.000137597	0.509	0.504	0.547	0.42	0.352	0.504	0.095
14952	SNHG17	SNHG17	chr20	-	37050733	37050888	37050738	37050888	37049652	37049745	14952	10	11	8	21	4	5	19	13	18	34	12	17	128	124	0.00053649	0.00584689	0.316	0.727	0.608	0.351	0.512	0.506	0.094
1672	TSC2	TSC2	chr16	+	2124200	2124426	2124200	2124390	2125799	2125893	1672	4	4	4	20	12	37	3	2	3	37	36	56	159	124	0.00471263	0.0407955	0.135	0.206	0.078	0.059	0.042	0.04	0.093
14330	CLEC2D	CLEC2D	chr12	+	9845423	9845629	9845423	9845527	9847355	9852151	14330	227	133	90	462	283	495	43	68	29	524	221	323	225	124	2.60218e-15	1.22028e-13	0.213	0.206	0.091	0.043	0.145	0.047	0.092
10270	MED12	MED12	chrX	+	70357083	70357242	70357083	70357233	70357407	70357630	10270	35	38	38	39	36	35	8	24	56	47	26	38	132	124	1.86288e-11	5.81283e-10	0.457	0.498	0.505	0.138	0.464	0.581	0.092
7635	MYO1G	MYO1G	chr7	-	45006356	45006437	45006395	45006437	45006107	45006270	7635	1	1	2	6	0	3	0	3	6	3	1	5	162	124	0.000288532	0.00333968	0.113	1	0.338	0	0.697	0.479	0.092
13595	WWP1	WWP1	chr8	+	87447680	87447767	87447680	87447756	87447861	87447933	13595	4	3	11	51	19	34	1	1	3	29	33	27	134	124	3.12907e-08	6.77539e-07	0.068	0.127	0.23	0.031	0.027	0.093	0.091
261	CCDC66	CCDC66	chr3	+	56600621	56600768	56600621	56600766	56600977	56601081	261	32	36	38	5	9	8	43	29	29	19	7	11	125	124	1.67989e-19	1.19879e-17	0.864	0.799	0.825	0.692	0.804	0.723	0.09
19006	ZMYM6	ZMYM6	chr1	-	35478264	35478315	35478268	35478315	35478031	35478182	19006	2	1	1	1	0	8	4	0	0	0	0	1	127	124	2.12933e-14	9.00742e-13	0.661	1	0.109	1	NA	0	0.09
2324	LLGL2	LLGL2	chr17	+	73565301	73565402	73565301	73565392	73566043	73566336	2324	12	3	6	2	1	1	4	4	5	3	0	3	133	124	8.52336e-09	1.9593e-07	0.848	0.737	0.848	0.554	1	0.608	0.09
7318	DHX38	DHX38	chr16	+	72139903	72140016	72139903	72140003	72141238	72141447	7318	48	38	64	2	2	3	52	33	76	12	3	10	136	124	6.25635e-06	9.90216e-05	0.956	0.945	0.951	0.798	0.909	0.874	0.09
17066	LOC150776	LOC150776	chr2	+	132257776	132257923	132257776	132257919	132258078	132258154	17066	8	5	4	27	13	36	0	2	12	17	36	31	127	124	8.84643e-05	0.00111776	0.224	0.273	0.098	0	0.051	0.274	0.09
1424	LIN7B	LIN7B	chr19	+	49621111	49621344	49621111	49621275	49621608	49621717	1424	8	5	10	10	6	4	5	3	10	10	5	6	192	124	0.00167541	0.0162521	0.341	0.35	0.618	0.244	0.279	0.518	0.089
4776	THTPA	THTPA	chr14	+	24025190	24026248	24025190	24025552	24027903	24028790	4776	7	2	13	10	6	10	13	15	2	41	14	21	247	124	4.00993e-08	8.53631e-07	0.26	0.143	0.395	0.137	0.35	0.046	0.088
9435	ZNF34	ZNF34	chr8	-	146005612	146005665	146005616	146005665	146003823	146003910	9435	16	24	16	2	2	4	6	6	17	1	4	2	127	124	5.382e-08	1.1296e-06	0.887	0.921	0.796	0.854	0.594	0.892	0.088
15115	FAM73B	FAM73B	chr9	+	131810705	131810903	131810705	131810818	131811659	131811777	15115	3	1	0	7	7	22	0	0	1	14	20	34	208	124	0.00177693	0.0171155	0.204	0.078	0	0	0	0.017	0.088
9857	EIF4G3	EIF4G3	chr1	-	21205774	21206013	21205815	21206013	21191608	21191755	9857	7	5	5	38	21	15	8	0	1	30	13	16	164	124	0.00274979	0.0252277	0.122	0.153	0.201	0.168	0	0.045	0.088
15012	DGKA	DGKA	chr12	+	56331191	56331341	56331191	56331327	56331761	56331836	15012	6	5	9	27	26	142	1	7	4	84	75	172	137	124	0.000313319	0.00359364	0.167	0.148	0.054	0.011	0.078	0.021	0.086
2576	TTC3	TTC3	chr21	+	38445570	38445773	38445570	38445664	38480691	38480746	2576	0	2	6	5	1	4	14	3	3	17	6	7	232	124	0.00371658	0.0330087	0	0.517	0.445	0.306	0.211	0.186	0.086
18777	TDG	TDG	chr12	+	104370695	104370908	104370695	104370838	104373608	104373850	18777	3	1	4	13	14	16	0	1	1	25	23	24	193	124	0.00502298	0.0430958	0.129	0.044	0.138	0	0.027	0.026	0.086
18726	LOC100499484	LOC100499484	chr9	+	100057126	100057318	100057126	100057273	100057901	100059596	18726	2	3	2	2	0	3	0	2	0	0	0	8	168	124	1.06455e-10	3.0334e-09	0.425	1	0.33	NA	1	0	0.085
6492	ANKIB1	ANKIB1	chr7	+	92020479	92020658	92020479	92020654	92021554	92021606	6492	36	16	25	0	0	0	18	24	31	6	0	0	127	124	5.64881e-10	1.50266e-08	1	1	1	0.745	1	1	0.085
865	SLC30A7	SLC30A7	chr1	+	101377667	101377802	101377667	101377794	101379218	101379362	865	10	9	18	27	49	151	6	12	6	57	82	138	131	124	9.0123e-07	1.6399e-05	0.26	0.148	0.101	0.091	0.122	0.04	0.085
16958	TSN	TSN	chr2	+	122513120	122513529	122513120	122513421	122518984	122519100	16958	3	1	5	0	1	0	3	4	4	0	3	1	231	124	0.00316005	0.0285606	1	0.349	1	1	0.417	0.682	0.083
4808	RPAIN	RPAIN	chr17	+	5329290	5329456	5329290	5329402	5329555	5329619	4808	13	16	9	46	46	73	12	8	5	123	54	91	177	124	1.35043e-61	1.05546e-58	0.165	0.196	0.08	0.064	0.094	0.037	0.082
16038	TMC6	TMC6	chr17	-	76124692	76124861	76124739	76124861	76122857	76122987	16038	11	11	38	2	2	5	32	26	65	10	8	12	170	124	2.62218e-06	4.41867e-05	0.8	0.8	0.847	0.7	0.703	0.798	0.082
9880	ACSL3	ACSL3	chr2	+	223791734	223791960	223791734	223791907	223793579	223793654	9880	6	5	2	32	12	52	6	2	1	58	30	56	176	124	1.11974e-05	0.000168454	0.117	0.227	0.026	0.068	0.045	0.012	0.082
6	MECR	MECR	chr1	-	29547345	29547433	29547349	29547433	29543099	29543197	6	1	0	1	3	1	1	0	0	1	5	2	1	127	124	0.000786529	0.00825192	0.246	0	0.494	0	0	0.494	0.082
14259	ELOVL1	ELOVL1	chr1	-	43830285	43830318	43830289	43830318	43829994	43830131	14259	9	7	19	4	2	4	8	5	8	11	1	2	127	124	3.04866e-10	8.32573e-09	0.687	0.774	0.823	0.415	0.83	0.796	0.081
5102	ALG11	ALG11	chr13	+	52586522	52586710	52586522	52586598	52593048	52593279	5102	1	1	4	7	3	7	8	0	0	16	8	10	235	124	2.11718e-06	3.62727e-05	0.07	0.15	0.232	0.209	0	0	0.081
3754	COMMD3-BMI1	COMMD3-BMI1	chr10	+	22607200	22607368	22607200	22607235	22607581	22607791	3754	18	27	59	46	52	106	44	28	34	176	84	172	247	124	3.71887e-06	6.14062e-05	0.164	0.207	0.218	0.112	0.143	0.09	0.081
17264	TMEM198B	TMEM198B	chr12	+	56226654	56226822	56226654	56226798	56227230	56227325	17264	4	5	4	5	3	7	1	8	0	2	2	2	147	124	0.000178401	0.0021373	0.403	0.584	0.325	0.297	0.771	0	0.081
17451	MAT2A	MAT2A	chr2	+	85770023	85770166	85770023	85770157	85770792	85772403	17451	2	4	6	17	12	33	5	1	5	38	18	53	132	124	0.0056652	0.0480036	0.1	0.238	0.146	0.11	0.05	0.081	0.081
9690	PAN2	PAN2	chr12	-	56717820	56717969	56717832	56717969	56717590	56717697	9690	5	3	5	32	22	37	0	1	3	25	33	32	135	124	5.6892e-19	3.82692e-17	0.126	0.111	0.11	0	0.027	0.079	0.08
2795	ACTR3C	ACTR3C	chr7	-	149986538	149986678	149986633	149986678	149983455	149983629	2795	3	17	11	5	6	16	12	6	11	14	12	11	218	124	3.26796e-07	6.28068e-06	0.254	0.617	0.281	0.328	0.221	0.363	0.08
15429	DDX47	DDX47	chr12	+	12976136	12976334	12976136	12976253	12976803	12976950	15429	10	13	21	41	44	88	1	9	15	100	50	138	204	124	2.74229e-05	0.000379504	0.129	0.152	0.127	0.006	0.099	0.062	0.08
16232	GLMP	GLMP	chr1	-	156263780	156264027	156263808	156264027	156262477	156263000	16232	0	0	2	1	0	2	4	1	0	9	4	2	151	124	0.000363156	0.0041192	0	NA	0.451	0.267	0.17	0	0.08
17190	ZSCAN26	ZSCAN26	chr6	+	28239631	28240116	28239631	28240113	28240446	28240564	17190	14	13	20	11	1	4	7	8	25	11	1	6	126	124	0.000545788	0.00592853	0.556	0.928	0.831	0.385	0.887	0.804	0.08
1171	CABIN1	CABIN1	chr22	+	24509121	24509350	24509121	24509233	24509532	24509715	1171	6	6	4	0	0	1	2	3	3	0	0	2	240	124	2.80921e-05	0.000388432	1	1	0.674	1	1	0.437	0.079
2980	TANGO2	TANGO2	chr22	+	20049052	20049229	20049052	20049206	20050860	20050965	2980	10	11	8	49	23	51	6	6	12	83	27	91	146	124	0.000847568	0.00879894	0.148	0.289	0.118	0.058	0.159	0.101	0.079
9186	ASPSCR1	ASPSCR1	chr17	+	79974816	79975009	79974816	79974989	79975184	79975282	9186	1	2	4	24	15	21	0	0	2	52	20	36	143	124	1.12546e-31	1.96512e-29	0.035	0.104	0.142	0	0	0.046	0.078
4597	SH2B1	SH2B1	chr16	+	28883854	28884079	28883854	28884026	28884490	28884590	4597	21	15	34	37	23	82	20	20	37	67	60	88	176	124	1.44377e-16	7.71874e-15	0.286	0.315	0.226	0.174	0.19	0.229	0.078
13396	NRBF2	NRBF2	chr10	+	64905968	64906186	64905968	64906053	64911909	64911950	13396	18	9	10	40	36	33	3	8	5	55	25	82	247	124	3.31219e-10	9.01541e-09	0.184	0.112	0.132	0.027	0.138	0.03	0.078
16504	CDK5RAP1	CDK5RAP1	chr20	-	31979940	31980048	31979947	31980048	31973455	31973576	16504	0	0	3	5	9	6	0	0	1	0	11	15	130	124	5.94752e-09	1.40861e-07	0	0	0.323	NA	0	0.06	0.078
18920	MRPS14	MRPS14	chr1	-	174992407	174992591	174992499	174992591	174987553	174987712	18920	6	7	6	10	10	12	16	3	7	36	6	34	215	124	0.00047027	0.00518371	0.257	0.288	0.224	0.204	0.224	0.106	0.078
18556	DPP3	DPP3	chr11	+	66272058	66272253	66272058	66272245	66276549	66277130	18556	7	5	13	63	46	77	2	3	11	141	84	202	131	124	3.27213e-89	8.95092e-86	0.095	0.093	0.138	0.013	0.033	0.049	0.077
4903	TBC1D23	TBC1D23	chr3	+	100009421	100009559	100009421	100009545	100013930	100014055	4903	8	5	6	32	35	46	1	2	3	63	30	24	137	124	1.27514e-31	2.20303e-29	0.185	0.114	0.106	0.014	0.057	0.102	0.077
5275	VRK2	VRK2	chr2	+	58312015	58312134	58312015	58312085	58313473	58313561	5275	1	1	3	13	7	17	0	0	1	21	7	24	172	124	3.27955e-15	1.512e-13	0.053	0.093	0.113	0	0	0.029	0.077
19618	NLRC5	NLRC5	chr16	+	57089347	57089495	57089347	57089431	57091976	57092060	19618	12	5	7	53	24	76	1	2	10	78	40	152	187	124	9.0067e-66	8.6957e-63	0.131	0.121	0.058	0.008	0.032	0.042	0.076
8508	DDX19A	DDX19A	chr16	+	70398919	70399061	70398919	70399034	70399987	70400165	8508	13	6	8	42	41	92	2	3	12	103	54	98	150	124	3.52203e-40	1.01416e-37	0.204	0.108	0.067	0.016	0.044	0.092	0.076
15078	STAG3L5P-PVRIG2P-PILRB	STAG3L5P-PVRIG2P-PILRB	chr7	+	99933687	99933960	99933687	99933843	99935801	99935887	15078	46	17	55	1	5	18	27	46	49	12	9	10	240	124	0.000103324	0.00128376	0.96	0.637	0.612	0.538	0.725	0.717	0.076
6016	FAM214A	FAM214A	chr15	-	52879252	52879416	52879347	52879416	52876941	52877141	6016	8	4	12	29	17	26	0	1	12	11	17	27	218	124	0.000273424	0.00317826	0.136	0.118	0.208	0	0.032	0.202	0.076
9555	NUP98	NUP98	chr11	-	3781717	3781856	3781768	3781856	3774545	3774638	9555	4	3	14	16	13	31	1	5	8	38	18	40	174	124	0.00593493	0.0499539	0.151	0.141	0.243	0.018	0.165	0.125	0.076
1535	TSPAN32	TSPAN32	chr11	+	2323242	2323456	2323242	2323452	2324073	2324172	1535	2	1	5	32	9	26	0	1	1	34	21	20	127	124	3.24908e-16	1.66128e-14	0.058	0.098	0.158	0	0.044	0.047	0.074
16511	FASTKD2	FASTKD2	chr2	+	207630111	207630486	207630111	207630378	207631367	207632194	16511	10	9	27	3	4	7	22	23	14	11	14	4	231	124	1.62098e-09	4.13125e-08	0.641	0.547	0.674	0.518	0.469	0.653	0.074
17081	RNF126	RNF126	chr19	-	651610	651784	651691	651784	650233	650296	17081	24	42	52	3	4	4	53	18	42	12	2	7	204	124	0.000173908	0.00208957	0.829	0.865	0.888	0.729	0.845	0.785	0.074
8473	P4HTM	P4HTM	chr3	+	49039932	49040084	49039932	49040029	49041530	49041693	8473	12	3	16	39	16	50	10	6	4	49	39	81	178	124	0.000429056	0.00478403	0.177	0.116	0.182	0.124	0.097	0.033	0.074
19062	PI4KA	PI4KA	chr22	-	21119819	21119981	21119872	21119981	21119387	21119524	19062	1	1	3	16	11	16	0	0	0	18	14	28	176	124	7.54161e-06	0.000117327	0.042	0.06	0.117	0	0	0	0.073
4829	BIRC6	BIRC6	chr2	+	32678875	32679022	32678875	32679010	32688261	32688449	4829	14	13	16	34	29	45	8	8	10	32	37	28	135	124	5.34267e-11	1.58284e-09	0.274	0.292	0.246	0.187	0.166	0.247	0.071
13082	PNPLA8	PNPLA8	chr7	-	108128202	108128397	108128388	108128397	108119627	108119823	13082	53	40	81	2	1	6	51	35	64	5	4	4	247	124	2.13145e-08	4.67694e-07	0.93	0.953	0.871	0.837	0.815	0.889	0.071
6529	OSBPL3	OSBPL3	chr7	-	24873705	24874355	24874104	24874355	24870386	24870524	6529	11	9	10	25	7	19	2	25	17	29	22	41	247	124	8.94555e-06	0.000136962	0.181	0.392	0.209	0.033	0.363	0.172	0.071
9458	ARSG	ARSG	chr17	+	66347715	66347950	66347715	66347827	66352807	66352945	9458	10	5	6	24	19	24	11	4	2	59	25	31	246	124	1.01874e-14	4.38861e-13	0.174	0.117	0.112	0.086	0.075	0.031	0.07
6707	PLEKHB2	PLEKHB2	chr2	+	131890474	131890588	131890474	131890564	131897742	131897844	6707	33	38	43	12	16	16	34	20	85	13	16	39	147	124	9.25285e-07	1.68181e-05	0.699	0.667	0.694	0.688	0.513	0.648	0.07
11205	HM13	HM13	chr20	+	30125981	30126162	30125981	30126064	30132749	30132838	11205	17	20	27	37	44	99	29	19	24	146	55	172	221	124	5.03789e-34	9.96228e-32	0.205	0.203	0.133	0.1	0.162	0.073	0.069
15663	ACBD5	ACBD5	chr10	-	27512135	27512381	27512266	27512381	27508651	27508786	15663	13	6	12	25	14	38	13	7	4	34	27	50	247	124	4.45788e-24	4.35519e-22	0.207	0.177	0.137	0.161	0.115	0.039	0.069
14699	ANAPC16	ANAPC16	chr10	+	73975757	73975896	73975757	73975830	73990123	73990198	14699	17	21	77	1	0	0	98	40	54	4	3	5	189	124	8.88015e-12	2.89761e-10	0.918	1	1	0.941	0.897	0.876	0.068
16484	IRF3	IRF3	chr19	-	50168740	50169132	50168891	50169132	50167930	50168103	16484	2	1	0	10	4	16	0	0	0	13	6	23	247	124	1.35771e-11	4.32699e-10	0.091	0.112	0	0	0	0	0.068
3164	UGGT1	UGGT1	chr2	+	128878772	128878941	128878772	128878872	128880759	128880820	3164	2	1	3	20	11	20	0	0	0	7	18	19	192	124	1.67929e-06	2.92903e-05	0.061	0.055	0.088	0	0	0	0.068
11977	CD37	CD37	chr19	+	49838676	49838863	49838676	49838832	49838970	49839025	11977	35	49	106	12	20	25	142	113	112	72	30	68	154	124	1.89152e-17	1.08172e-15	0.701	0.664	0.773	0.614	0.752	0.57	0.067
7319	DHX38	DHX38	chr16	+	72127614	72127950	72127614	72127788	72130037	72130379	7319	42	18	103	0	0	1	66	51	102	1	4	3	247	124	4.72801e-08	1.0013e-06	1	1	0.981	0.971	0.865	0.945	0.067
6225	RSAD1	RSAD1	chr17	+	48561802	48562003	48561802	48561906	48562104	48563341	6225	24	16	13	31	26	39	6	13	14	76	20	30	220	124	3.61084e-07	6.89927e-06	0.304	0.258	0.158	0.043	0.268	0.208	0.067
6691	OCIAD1	OCIAD1	chr4	+	48833322	48833448	48833322	48833415	48834636	48834698	6691	1	0	1	0	0	2	2	0	1	9	0	0	156	124	7.15947e-05	0.000922357	1	NA	0.284	0.15	NA	1	0.067
7838	FEZ2	FEZ2	chr2	-	36810424	36810612	36810495	36810612	36808432	36808574	7838	2	4	1	33	15	37	0	0	0	59	47	36	194	124	0.00304355	0.0275988	0.037	0.146	0.017	0	0	0	0.067
14067	ANKZF1	ANKZF1	chr2	+	220100182	220100343	220100182	220100307	220100429	220100597	14067	47	23	25	67	46	64	12	18	9	27	27	92	159	124	1.2529e-05	0.000185427	0.354	0.281	0.234	0.257	0.342	0.071	0.066
18453	ERAP2	ERAP2	chr5	+	96237209	96237406	96237209	96237385	96237977	96238057	18453	3	1	2	21	61	23	0	0	0	24	74	12	144	124	2.69339e-18	1.70025e-16	0.11	0.014	0.07	0	0	0	0.065
14892	PIK3CG	PIK3CG	chr7	+	106515144	106515252	106515144	106515248	106519963	106520110	14892	3	2	1	30	19	38	0	0	1	84	36	73	127	124	7.90085e-16	3.88254e-14	0.089	0.093	0.025	0	0	0.013	0.065
3572	TUBG1	TUBG1	chr17	+	40762440	40762647	40762440	40762608	40764092	40764161	3572	0	3	4	19	10	19	2	4	2	98	27	107	162	124	4.12742e-05	0.000555729	0	0.187	0.139	0.015	0.102	0.014	0.065
11587	AKAP13	AKAP13	chr15	+	86201767	86201923	86201767	86201821	86207793	86207986	11587	15	19	15	28	48	61	12	10	5	56	27	47	225	124	0.000274456	0.00318773	0.228	0.179	0.119	0.106	0.17	0.055	0.065
10914	TMEM106C	TMEM106C	chr12	+	48357329	48357487	48357329	48357416	48357991	48358206	10914	2	1	1	4	3	5	0	1	4	10	3	13	194	124	6.68625e-07	1.23305e-05	0.242	0.176	0.113	0	0.176	0.164	0.064
13185	P2RX4	P2RX4	chr12	+	121659896	121660074	121659896	121659969	121660749	121660846	13185	7	4	3	27	15	52	2	3	4	88	32	76	228	124	0.00378995	0.0334973	0.124	0.127	0.03	0.012	0.049	0.028	0.064
8461	ADD1	ADD1	chr4	+	2906490	2906835	2906490	2906742	2909469	2909571	8461	89	74	94	329	246	281	29	41	71	325	195	388	216	124	8.7134e-52	4.7671e-49	0.134	0.147	0.161	0.049	0.108	0.095	0.063
18290	ICAM2	ICAM2	chr17	-	62097765	62097994	62097882	62097994	62083990	62084095	18290	12	12	19	81	65	96	5	4	3	149	70	88	240	124	5.06808e-09	1.21257e-07	0.071	0.087	0.093	0.017	0.029	0.017	0.063
1422	AP3M1	AP3M1	chr10	-	75885883	75886113	75885905	75886113	75884137	75884282	1422	12	3	5	54	25	71	1	6	1	87	45	84	145	124	0.00399745	0.035142	0.16	0.093	0.057	0.01	0.102	0.01	0.063
14554	PARK7	PARK7	chr1	+	8021713	8021853	8021713	8021795	8022822	8022935	14554	24	15	52	14	29	57	70	34	87	81	56	118	181	124	2.88284e-08	6.25874e-07	0.54	0.262	0.385	0.372	0.294	0.336	0.062
12074	FDPS	FDPS	chr1	+	155287959	155288168	155287959	155288082	155288455	155288554	12074	73	51	37	159	152	252	37	48	54	392	160	421	209	124	9.12156e-06	0.000139267	0.214	0.166	0.08	0.053	0.151	0.071	0.062
10102	HACL1	HACL1	chr3	-	15613142	15613276	15613174	15613276	15609938	15610093	10102	3	5	5	29	23	75	0	3	4	97	36	124	155	124	0.00151375	0.0148507	0.076	0.148	0.051	0	0.063	0.025	0.062
15092	FHOD1	FHOD1	chr16	-	67272715	67272870	67272805	67272870	67272282	67272350	15092	1	0	1	3	8	26	0	0	0	27	20	49	213	124	0.00510788	0.0437099	0.163	0	0.022	0	0	0	0.062
6020	TRIM22	TRIM22	chr11	+	5718477	5718699	5718477	5718573	5719544	5719775	6020	67	74	82	84	77	116	81	96	85	155	100	228	247	124	4.43236e-43	1.61663e-40	0.286	0.325	0.262	0.208	0.325	0.158	0.061
14115	CNTRL	CNTRL	chr9	+	123935952	123936043	123935952	123936015	123937295	123937502	14115	9	5	3	58	40	31	1	1	2	57	20	35	151	124	1.26034e-25	1.3977e-23	0.113	0.093	0.074	0.014	0.039	0.045	0.061
5327	STYXL1	STYXL1	chr7	-	75676979	75677321	75677129	75677321	75659738	75659842	5327	2	1	1	5	8	17	3	1	0	32	19	27	247	124	1.40765e-17	8.19283e-16	0.167	0.059	0.029	0.045	0.026	0	0.061
13146	TYW5	TYW5	chr2	-	200804623	200804856	200804811	200804856	200803655	200803793	13146	2	1	2	10	4	13	1	0	3	13	11	26	247	124	1.46335e-11	4.62773e-10	0.091	0.112	0.072	0.037	0	0.055	0.061
17006	TACC1	TACC1	chr8	+	38684685	38684893	38684685	38684806	38688642	38688695	17006	73	59	74	14	20	40	127	89	120	52	35	61	210	124	1.10603e-06	1.98614e-05	0.755	0.635	0.522	0.591	0.6	0.537	0.061
5709	TMEM134	TMEM134	chr11	-	67235487	67235615	67235498	67235615	67234971	67235061	5709	1	7	18	43	37	61	3	4	15	145	55	99	134	124	1.32703e-51	7.026e-49	0.021	0.149	0.214	0.019	0.063	0.123	0.06
18124	MARS	MARS	chr12	+	57909702	57909941	57909702	57909774	57910027	57910120	18124	76	36	50	94	75	76	51	33	60	152	53	148	247	124	2.41857e-48	1.20291e-45	0.289	0.194	0.248	0.144	0.238	0.169	0.06
5872	SLC35E3	SLC35E3	chr12	+	69145871	69146103	69145871	69145970	69152936	69153019	5872	9	6	10	30	28	47	9	2	6	64	30	61	247	124	1.83057e-31	3.03486e-29	0.131	0.097	0.097	0.066	0.032	0.047	0.06
16124	PRPF38B	PRPF38B	chr1	+	109238323	109238402	109238323	109238392	109238664	109238816	16124	62	34	71	93	60	183	132	67	60	274	134	244	133	124	2.03701e-19	1.4227e-17	0.383	0.346	0.266	0.31	0.318	0.187	0.06
3991	ALDH6A1	ALDH6A1	chr14	-	74538889	74539067	74538905	74539067	74538598	74538677	3991	1	2	1	21	14	33	0	0	0	21	16	46	139	124	2.52313e-09	6.27457e-08	0.041	0.113	0.026	0	0	0	0.06
18501	KMT2C	KMT2C	chr7	-	151949023	151949161	151949056	151949161	151947937	151948051	18501	87	102	166	1	2	5	159	90	84	8	9	6	156	124	0.00256244	0.0237076	0.986	0.976	0.963	0.94	0.888	0.918	0.06
12827	TMEM2	TMEM2	chr9	-	74345620	74345845	74345654	74345845	74344967	74345169	12827	210	155	215	6	3	0	49	116	93	12	0	0	157	124	3.52272e-07	6.75448e-06	0.965	0.976	1	0.763	1	1	0.059
6513	AGTRAP	AGTRAP	chr1	+	11808471	11808666	11808471	11808646	11810133	11810828	6513	18	21	33	24	13	26	65	26	45	68	30	49	143	124	5.93407e-07	1.10426e-05	0.394	0.583	0.524	0.453	0.429	0.443	0.059
8550	ASB3	ASB3	chr2	-	53992497	53992722	53992513	53992722	53977919	53978078	8550	3	0	1	14	6	24	0	0	1	54	33	42	139	124	1.52442e-39	4.31385e-37	0.16	0	0.036	0	0	0.021	0.058
18074	DNAJB2	DNAJB2	chr2	+	220144519	220144697	220144519	220144620	220145299	220145409	18074	3	0	0	7	0	9	0	1	2	20	7	19	200	124	8.82892e-15	3.84374e-13	0.21	NA	0	0	0.081	0.061	0.058
4778	THTPA	THTPA	chr14	+	24025190	24026243	24025190	24025552	24027903	24028790	4778	6	1	11	10	6	10	7	16	2	41	14	21	247	124	0.000230429	0.00270725	0.231	0.077	0.356	0.079	0.365	0.046	0.058
9195	FAM185A	FAM185A	chr7	+	102389398	102390105	102389398	102389864	102392138	102392248	9195	6	6	9	3	2	0	0	14	14	0	5	3	247	124	0.000296749	0.00342996	0.501	0.601	1	NA	0.584	0.701	0.058
10607	SLC36A1	SLC36A1	chr5	+	150843113	150843250	150843113	150843204	150844074	150844163	10607	1	1	2	4	6	8	0	1	2	0	15	11	169	124	1.92147e-05	0.000274235	0.155	0.109	0.155	NA	0.047	0.118	0.057
17898	AAR2	AAR2	chr20	+	34824338	34824704	34824338	34824425	34827742	34828547	17898	1	3	3	3	5	4	2	1	7	6	3	15	247	124	0.000227723	0.00267738	0.143	0.231	0.274	0.143	0.143	0.19	0.057
9367	SOAT2	SOAT2	chr12	+	53516864	53517108	53516864	53517000	53517511	53517657	9367	1	0	4	1	1	1	0	3	6	5	5	2	231	124	0.00509503	0.0436349	0.349	0	0.682	0	0.244	0.617	0.057
7986	COX14	COX14	chr12	+	50505763	50506280	50505763	50506084	50513818	50514240	7986	3	15	22	51	35	86	12	11	9	169	66	107	247	124	1.13538e-70	1.43347e-67	0.029	0.177	0.114	0.034	0.077	0.041	0.056
6975	FBXO9	FBXO9	chr6	+	52957531	52957642	52957531	52957622	52958263	52958359	6975	11	15	37	49	51	98	24	12	16	99	54	112	143	124	1.69872e-27	2.19536e-25	0.163	0.203	0.247	0.174	0.162	0.11	0.056
7254	ITGA5	ITGA5	chr12	-	54798213	54798404	54798281	54798404	54797928	54798030	7254	75	73	38	3	1	0	28	30	48	6	0	0	191	124	1.68963e-15	8.03825e-14	0.942	0.979	1	0.752	1	1	0.056
7355	CIRBP	CIRBP	chr19	+	1272425	1272522	1272425	1272517	1274305	1274808	7355	22	7	58	0	0	0	47	26	29	3	3	0	128	124	4.95939e-11	1.47729e-09	1	1	1	0.938	0.894	1	0.056
3150	GANAB	GANAB	chr11	-	62407098	62407203	62407102	62407203	62406830	62406939	3150	100	45	45	0	1	0	22	85	77	5	0	0	127	124	1.08953e-05	0.000164664	1	0.978	1	0.811	1	1	0.056
15015	DGKA	DGKA	chr12	+	56332294	56332482	56332294	56332344	56332698	56332773	15015	5	5	19	8	12	51	17	16	15	44	40	93	247	124	2.72307e-16	1.41436e-14	0.239	0.173	0.158	0.162	0.167	0.075	0.055
9173	ARPC4-TTLL3	ARPC4-TTLL3	chr3	+	9868680	9868924	9868680	9868832	9870643	9871079	9173	135	91	80	25	7	15	51	28	60	1	17	10	215	124	3.50292e-08	7.52531e-07	0.757	0.882	0.755	0.967	0.487	0.776	0.055
3041	SRSF1	SRSF1	chr17	-	56082758	56082961	56082774	56082961	56082283	56082402	3041	2	3	2	11	8	7	0	2	2	15	5	9	139	124	3.30435e-05	0.000450451	0.14	0.251	0.203	0	0.263	0.165	0.055
18541	WBSCR22	WBSCR22	chr7	+	73098096	73098330	73098096	73098134	73100965	73101199	18541	1	4	9	6	12	33	6	3	3	44	18	42	247	124	0.000776887	0.00815806	0.077	0.143	0.12	0.064	0.077	0.035	0.055
496	ADSL	ADSL	chr22	+	40757491	40757670	40757491	40757639	40758984	40759075	496	16	8	5	36	39	68	13	14	9	120	54	163	154	124	0.00303005	0.0275187	0.264	0.142	0.056	0.08	0.173	0.043	0.055
18003	CMTR1	CMTR1	chr6	+	37426445	37426614	37426445	37426586	37427341	37427460	18003	15	7	12	81	33	48	5	10	12	30	76	131	151	124	2.36309e-27	2.93828e-25	0.132	0.148	0.17	0.12	0.098	0.07	0.054
17936	SESN2	SESN2	chr1	+	28599868	28600075	28599868	28600019	28600550	28600669	17936	8	5	4	41	36	80	0	1	5	70	36	55	179	124	1.82864e-25	2.0009e-23	0.119	0.088	0.033	0	0.019	0.059	0.054
10493	SMAP1	SMAP1	chr6	+	71408977	71409215	71408977	71409153	71442080	71442214	10493	9	1	6	2	1	7	3	8	8	24	7	1	185	124	1.45476e-15	6.96121e-14	0.751	0.401	0.365	0.077	0.434	0.843	0.054
2423	ZGPAT	ZGPAT	chr20	+	62364938	62365156	62364938	62365064	62366056	62366176	2423	47	47	135	2	4	10	155	77	174	27	6	14	215	124	3.53342e-11	1.06607e-09	0.931	0.871	0.886	0.768	0.881	0.878	0.054
19256	DIDO1	DIDO1	chr20	-	61557783	61557903	61557790	61557903	61545561	61545758	19256	4	5	11	0	1	6	3	3	5	0	0	11	130	124	1.74799e-10	4.84625e-09	1	0.827	0.636	1	1	0.302	0.054
6706	PLEKHB2	PLEKHB2	chr2	+	131890474	131890588	131890474	131890564	131897739	131897844	6706	40	40	44	82	95	169	38	21	92	171	98	219	147	124	3.39739e-10	9.23201e-09	0.292	0.262	0.18	0.158	0.153	0.262	0.054
18422	POMT1	POMT1	chr9	+	134385289	134385449	134385289	134385383	134385646	134385802	18422	12	8	17	12	10	16	9	10	9	11	9	21	189	124	6.01953e-07	1.11763e-05	0.396	0.344	0.411	0.349	0.422	0.219	0.054
10530	CELF2	CELF2	chr10	+	11356101	11356233	11356101	11356221	11363169	11363349	10530	49	41	54	67	55	94	57	48	82	139	88	121	135	124	6.08828e-06	9.65478e-05	0.402	0.406	0.345	0.274	0.334	0.384	0.054
4951	GTF3A	GTF3A	chr13	+	28000390	28000563	28000390	28000478	28001228	28001329	4951	7	2	6	9	9	20	3	4	4	26	7	20	208	124	0.000615732	0.00662689	0.317	0.117	0.152	0.064	0.254	0.107	0.054
15355	OSGEP	OSGEP	chr14	-	20917060	20917172	20917122	20917172	20916891	20916970	15355	16	13	12	82	59	100	7	5	16	149	67	121	185	124	1.38872e-17	8.1114e-16	0.116	0.129	0.074	0.031	0.048	0.081	0.053
5864	RPP14	RPP14	chr3	+	58291971	58292378	58291971	58292144	58296035	58296133	5864	6	3	15	5	3	3	12	12	14	8	4	23	247	124	1.06217e-13	4.18067e-12	0.376	0.334	0.715	0.43	0.601	0.234	0.053
18242	ARHGAP11A	ARHGAP11A	chr15	+	32921795	32921963	32921795	32921876	32925179	32925309	18242	13	9	20	0	0	4	22	28	61	5	2	1	210	124	9.47476e-05	0.001188	1	1	0.747	0.722	0.892	0.973	0.053
15715	LAX1	LAX1	chr1	+	203734283	203734782	203734283	203734511	203739955	203740065	15715	40	30	78	0	2	4	70	51	82	3	5	6	247	124	0.00019429	0.00231582	1	0.883	0.907	0.921	0.837	0.873	0.053
17953	PIBF1	PIBF1	chr13	+	73401870	73402075	73401870	73402052	73409380	73409506	17953	1	1	5	13	22	33	0	0	2	36	21	30	146	124	0.000262162	0.00304951	0.061	0.037	0.114	0	0	0.054	0.053
5375	DDB2	DDB2	chr11	+	47256307	47256485	47256307	47256427	47256820	47257051	5375	63	44	90	3	3	3	83	31	103	11	4	3	181	124	0.00125038	0.0125061	0.935	0.909	0.954	0.838	0.842	0.959	0.053
4126	MOCS2	MOCS2	chr5	-	52405080	52405602	52405541	52405602	52404351	52404473	4126	2	2	5	1	11	12	1	4	8	35	4	12	247	124	0.00513631	0.0438846	0.501	0.084	0.173	0.014	0.334	0.251	0.053
16671	SLC50A1	SLC50A1	chr1	+	155108774	155108872	155108774	155108852	155109303	155109427	16671	1	2	9	17	14	49	0	2	5	60	21	65	143	124	8.2745e-33	1.49241e-30	0.049	0.11	0.137	0	0.076	0.063	0.052
11905	TAX1BP1	TAX1BP1	chr7	+	27855967	27856109	27855967	27856013	27856508	27856657	11905	36	14	20	67	52	84	13	12	18	83	49	71	219	124	5.36655e-26	6.03296e-24	0.233	0.132	0.119	0.081	0.122	0.126	0.052
11260	IL17RA	IL17RA	chr22	+	17579664	17579823	17579664	17579777	17580039	17580200	11260	45	31	19	0	1	1	31	25	20	4	1	1	169	124	1.24585e-12	4.40694e-11	1	0.958	0.933	0.85	0.948	0.936	0.052
3466	RPS6KB1	RPS6KB1	chr17	+	58011794	58011889	58011794	58011863	58012553	58012661	3466	47	18	57	0	0	1	46	35	26	0	3	2	149	124	8.6222e-11	2.50029e-09	1	1	0.979	1	0.907	0.915	0.052
1250	APEX2	APEX2	chrX	+	55029394	55029541	55029394	55029537	55030231	55030301	1250	26	28	34	0	0	0	67	26	102	8	1	1	127	124	0.0019645	0.0187352	1	1	1	0.891	0.962	0.99	0.052
4681	PIAS3	PIAS3	chr1	+	145580187	145580341	145580187	145580322	145580504	145580610	4681	2	4	1	25	18	42	2	2	0	40	31	67	142	124	2.22831e-17	1.25251e-15	0.065	0.163	0.02	0.042	0.053	0	0.051
17342	GALT	GALT	chr9	+	34648758	34648904	34648758	34648891	34648994	34649028	17342	26	32	15	237	215	183	13	17	18	392	252	381	136	124	2.90814e-13	1.09475e-11	0.091	0.119	0.07	0.029	0.058	0.041	0.051
925	KLC1	KLC1	chr14	+	104145744	104145882	104145744	104145855	104153417	104153548	925	17	9	31	1	2	3	30	23	30	9	1	7	150	124	1.57008e-07	3.14264e-06	0.934	0.788	0.895	0.734	0.95	0.78	0.051
13338	GMPR2	GMPR2	chr14	+	24701627	24702053	24701627	24701994	24702424	24702546	13338	11	7	34	8	14	40	20	17	28	32	22	43	182	124	7.41137e-06	0.00011563	0.484	0.254	0.367	0.299	0.345	0.307	0.051
6393	ZNF720	ZNF720	chr16	+	31724549	31724769	31724549	31724756	31733946	31734073	6393	2	5	7	13	11	36	14	17	6	37	31	37	136	124	2.57933e-05	0.000359987	0.123	0.293	0.151	0.257	0.333	0.129	-0.051
3199	IL11RA	IL11RA	chr9	+	34658516	34658685	34658516	34658680	34659755	34659897	3199	0	6	0	49	45	36	8	0	1	26	48	25	128	124	0.000439658	0.0048956	0	0.114	0	0.23	0	0.037	-0.051
7159	UBL7	UBL7	chr15	-	74753448	74753529	74753498	74753529	74751024	74751237	7159	7	10	18	2	1	1	18	13	27	2	1	2	173	124	0.00268754	0.0247396	0.715	0.878	0.928	0.866	0.903	0.906	-0.051
15603	C1orf43	C1orf43	chr1	-	154192817	154193273	154192894	154193273	154192311	154192413	15603	26	27	64	0	2	2	90	29	109	0	0	0	200	124	1.52782e-31	2.55879e-29	1	0.893	0.952	1	1	1	-0.052
11450	RNASET2	RNASET2	chr6	-	167368954	167369115	167368971	167369115	167365975	167366036	11450	1	0	1	1	0	5	0	1	8	4	2	2	140	124	8.1616e-08	1.68499e-06	0.47	NA	0.15	0	0.307	0.78	-0.052
7869	USP21	USP21	chr1	+	161133667	161133771	161133667	161133712	161133953	161134040	7869	26	30	62	4	2	3	46	30	63	1	1	5	182	124	8.46408e-05	0.00107607	0.816	0.911	0.934	0.969	0.953	0.896	-0.052
18765	APEX1	APEX1	chr14	+	20923289	20923553	20923289	20923497	20923736	20923862	18765	52	51	88	7	10	20	120	57	93	8	9	16	179	124	2.75175e-18	1.73044e-16	0.837	0.779	0.753	0.912	0.814	0.801	-0.053
5768	UPRT	UPRT	chrX	+	74520701	74520850	74520701	74520800	74523239	74524732	5768	1	1	9	18	24	33	11	2	15	50	23	44	173	124	5.7287e-07	1.06968e-05	0.038	0.029	0.164	0.136	0.059	0.196	-0.053
4236	ZFYVE27	ZFYVE27	chr10	+	99496877	99497082	99496877	99497078	99498233	99498431	4236	6	3	4	28	33	25	9	4	8	23	30	41	127	124	4.09299e-06	6.70441e-05	0.173	0.082	0.135	0.276	0.115	0.16	-0.054
7020	KLC4	KLC4	chr6	+	43040960	43041076	43040960	43041038	43041639	43041703	7020	33	26	48	2	3	1	53	39	53	0	0	3	161	124	9.43588e-06	0.000143799	0.927	0.87	0.974	1	1	0.932	-0.054
13725	HELQ	HELQ	chr4	-	84376421	84377036	84376549	84377036	84373018	84375098	13725	4	4	7	7	5	21	8	3	10	15	13	5	247	124	9.57693e-05	0.00119898	0.223	0.287	0.143	0.211	0.104	0.501	-0.054
1531	TSPAN32	TSPAN32	chr11	+	2334883	2334985	2334883	2334938	2335714	2335801	1531	186	113	160	26	2	45	211	67	159	14	6	14	170	124	0.00276143	0.0253203	0.839	0.976	0.722	0.917	0.891	0.892	-0.054
3061	RBSN	RBSN	chr3	-	15127367	15127468	15127377	15127468	15126506	15126552	3061	131	64	92	9	11	13	115	77	82	1	6	9	133	124	4.60929e-25	4.88079e-23	0.931	0.844	0.868	0.991	0.923	0.895	-0.055
13179	PKN2	PKN2	chr1	+	89250321	89250507	89250321	89250459	89251786	89251896	13179	41	39	61	2	4	7	47	50	51	4	1	1	171	124	1.44497e-13	5.66023e-12	0.937	0.876	0.863	0.895	0.973	0.974	-0.055
11429	FASTK	FASTK	chr7	-	150775928	150776108	150776009	150776108	150775648	150775788	11429	92	70	130	13	8	18	193	95	220	15	12	12	204	124	5.89991e-13	2.15669e-11	0.811	0.842	0.814	0.887	0.828	0.918	-0.055
13330	PCMT1	PCMT1	chr6	+	150123342	150123552	150123342	150123505	150131751	150132557	13330	87	60	196	86	66	174	323	111	243	228	80	235	170	124	1.03349e-07	2.1177e-06	0.425	0.399	0.451	0.508	0.503	0.43	-0.055
5723	GTF3C3	GTF3C3	chr2	-	197643619	197643791	197643706	197643791	197641150	197641353	5723	39	28	49	1	2	2	38	33	48	0	1	0	210	124	1.06349e-07	2.17374e-06	0.958	0.892	0.935	1	0.951	1	-0.055
12599	UBA5	UBA5	chr3	+	132384827	132384976	132384827	132384912	132387661	132387771	12599	56	42	96	3	3	2	110	35	79	0	0	2	187	124	6.76164e-06	0.000106506	0.925	0.903	0.97	1	1	0.963	-0.055
12211	BRWD3	BRWD3	chrX	-	79939508	79939661	79939588	79939661	79937963	79938127	12211	26	16	37	2	5	4	40	15	28	1	6	0	203	124	6.90197e-06	0.0001083	0.888	0.662	0.85	0.961	0.604	1	-0.055
13331	PCMT1	PCMT1	chr6	+	150123342	150123560	150123342	150123505	150131751	150132557	13331	79	53	166	86	66	174	275	106	204	228	80	235	178	124	8.41087e-05	0.00107014	0.39	0.359	0.399	0.457	0.48	0.377	-0.055
8346	GALK2	GALK2	chr15	+	49611085	49611313	49611085	49611131	49611800	49612002	8346	2	1	2	0	1	1	0	2	1	4	0	0	247	124	0.000671747	0.00715937	1	0.334	0.501	0	1	1	-0.055
18397	RAD9A	RAD9A	chr11	+	67163581	67163646	67163581	67163642	67163733	67163871	18397	66	54	59	14	8	16	49	40	86	6	8	7	127	124	2.03222e-20	1.58833e-18	0.822	0.868	0.783	0.889	0.83	0.923	-0.056
17105	TIA1	TIA1	chr2	-	70457887	70457982	70457892	70457982	70456395	70456450	17105	35	40	71	7	4	8	64	53	73	2	6	5	128	124	2.86073e-06	4.81078e-05	0.829	0.906	0.896	0.969	0.895	0.934	-0.056
8453	C15orf57	C15orf57	chr15	-	40856989	40857256	40857174	40857256	40854970	40855226	8453	0	0	16	7	13	14	0	0	25	39	18	11	247	124	7.71528e-05	0.00098776	0	0	0.365	0	0	0.533	-0.056
2120	YIPF5	YIPF5	chr5	-	143549409	143549529	143549413	143549529	143544995	143545168	2120	76	54	80	5	5	6	202	105	160	1	1	6	127	124	0.000451449	0.00500651	0.937	0.913	0.929	0.995	0.99	0.963	-0.056
8215	NTPCR	NTPCR	chr1	+	233092092	233092193	233092092	233092189	233105654	233105864	8215	0	0	0	20	34	36	5	2	2	61	48	34	127	124	0.00404913	0.0355202	0	0	0	0.074	0.039	0.054	-0.056
13114	WDR83	WDR83	chr19	+	12780790	12780911	12780790	12780894	12780993	12781099	13114	19	7	33	8	0	0	50	23	53	1	0	7	140	124	4.41069e-12	1.47439e-10	0.678	1	1	0.978	1	0.87	-0.057
14454	TBC1D10C	TBC1D10C	chr11	+	67173065	67173219	67173065	67173172	67173377	67173488	14454	21	9	17	147	59	169	31	58	67	169	200	298	170	124	0.00178685	0.0172009	0.094	0.1	0.068	0.118	0.175	0.141	-0.057
19637	DNMT1	DNMT1	chr19	-	10252703	10252896	10252755	10252896	10251780	10251865	19637	71	42	64	7	3	7	50	46	140	1	4	4	175	124	6.89377e-27	8.14211e-25	0.878	0.908	0.866	0.973	0.891	0.961	-0.058
16306	TBK1	TBK1	chr12	+	64858113	64858243	64858113	64858239	64860680	64860862	16306	65	71	182	11	1	2	110	79	102	0	0	0	127	124	6.10082e-05	0.000799144	0.852	0.986	0.989	1	1	1	-0.058
16911	U2AF1L4	U2AF1L4	chr19	-	36235391	36235593	36235526	36235593	36235223	36235322	16911	0	0	12	14	13	18	6	0	19	23	14	21	247	124	1.53777e-06	2.7044e-05	0	0	0.251	0.116	0	0.312	-0.059
10692	TMEM161A	TMEM161A	chr19	-	19232332	19232477	19232333	19232477	19232116	19232230	10692	0	0	0	24	20	39	4	3	1	51	32	59	124	124	3.69856e-05	0.00050045	0	0	0	0.073	0.086	0.017	-0.059
599	PGAP2	PGAP2	chr11	+	3845499	3845690	3845499	3845594	3846249	3846358	599	12	10	20	3	3	12	24	15	25	7	3	9	219	124	0.00324014	0.0291879	0.694	0.654	0.486	0.66	0.739	0.611	-0.059
19374	MRPL18	MRPL18	chr6	+	160218318	160218550	160218318	160218401	160219083	160219461	19374	129	85	160	8	5	7	335	99	273	8	3	2	247	124	9.37617e-53	5.30659e-50	0.89	0.895	0.92	0.955	0.943	0.986	-0.06
7719	FAM120B	FAM120B	chr6	+	170667313	170667508	170667313	170667406	170697374	170697581	7719	17	12	13	24	10	16	10	24	28	17	14	20	225	124	6.50469e-09	1.52953e-07	0.281	0.398	0.309	0.245	0.486	0.436	-0.06
7700	ZFC3H1	ZFC3H1	chr12	-	72038656	72038855	72038759	72038855	72037874	72038098	7700	32	27	48	2	2	3	51	44	37	0	4	0	226	124	0.000480335	0.00528401	0.898	0.881	0.898	1	0.858	1	-0.06
270	CCDC66	CCDC66	chr3	+	56647638	56647782	56647638	56647778	56649155	56649300	270	3	0	1	25	11	21	0	6	0	10	12	6	127	124	0.00281224	0.025743	0.105	0	0.044	0	0.328	0	-0.06
15954	PDLIM2	PDLIM2	chr8	+	22437986	22438210	22437986	22438115	22438891	22439043	15954	59	26	99	0	2	5	88	86	163	0	0	2	218	124	0.0042881	0.0373967	1	0.881	0.918	1	1	0.979	-0.06
4005	TMEM254	TMEM254	chr10	+	81841900	81841973	81841900	81841960	81850552	81852307	4005	0	1	2	37	40	59	9	1	6	49	44	70	136	124	1.10273e-11	3.56282e-10	0	0.022	0.03	0.143	0.02	0.072	-0.061
19437	LTN1	LTN1	chr21	-	30315578	30315658	30315583	30315658	30313541	30313728	19437	0	0	0	24	16	26	0	0	2	0	23	14	128	124	5.70735e-06	9.11233e-05	0	0	0	NA	0	0.122	-0.061
9001	SH3KBP1	SH3KBP1	chrX	-	19854242	19854400	19854268	19854400	19764435	19764559	9001	29	16	24	2	2	1	30	25	48	0	1	1	149	124	0.000100681	0.00125283	0.923	0.869	0.952	1	0.954	0.976	-0.062
11744	SHC1	SHC1	chr1	-	154938018	154938257	154938114	154938257	154934773	154936407	11744	125	59	92	5	3	5	86	104	172	0	1	3	219	124	2.99151e-22	2.62565e-20	0.934	0.918	0.912	1	0.983	0.97	-0.063
18334	DDX56	DDX56	chr7	-	44611090	44611335	44611205	44611335	44610356	44610476	18334	117	83	141	5	5	2	177	112	206	0	1	0	238	124	3.13329e-16	1.61212e-14	0.924	0.896	0.973	1	0.983	1	-0.063
13260	KAT6B	KAT6B	chr10	+	76735156	76735539	76735156	76735212	76737073	76737195	13260	28	15	23	9	7	20	39	18	19	11	6	12	247	124	1.87354e-08	4.13312e-07	0.61	0.518	0.366	0.64	0.601	0.443	-0.063
14634	FZR1	FZR1	chr19	+	3534418	3534520	3534418	3534511	3534792	3536755	14634	3	4	2	52	29	31	15	5	11	47	72	74	132	124	2.04298e-13	7.87124e-12	0.051	0.115	0.057	0.231	0.061	0.123	-0.064
13029	MRPL11	MRPL11	chr11	-	66206102	66206319	66206180	66206319	66205634	66205730	13029	9	14	31	1	3	7	41	13	30	2	2	5	201	124	1.79407e-11	5.60879e-10	0.847	0.742	0.732	0.927	0.8	0.787	-0.064
3337	RBMS1	RBMS1	chr2	-	161143479	161143595	161143488	161143595	161141505	161141555	3337	21	29	38	47	28	32	87	41	46	102	35	37	132	124	4.7933e-08	1.01382e-06	0.296	0.493	0.527	0.445	0.524	0.539	-0.064
7352	CIRBP	CIRBP	chr19	+	1271327	1271388	1271327	1271364	1271979	1273171	7352	19	5	57	0	1	0	44	24	60	0	0	0	147	124	3.02347e-06	5.07404e-05	1	0.808	1	1	1	1	-0.064
4130	PRSS21	PRSS21	chr16	+	2870955	2871110	2870955	2871068	2871366	2871723	4130	23	2	2	9	3	0	61	27	1	4	4	1	165	124	0.00101209	0.0103049	0.658	0.334	1	0.92	0.835	0.429	-0.064
9839	CEP95	CEP95	chr17	+	62533158	62533369	62533158	62533230	62533720	62534062	9839	18	7	2	90	33	29	9	9	4	18	33	20	247	124	0.00226928	0.0212833	0.091	0.096	0.033	0.201	0.12	0.091	-0.064
605	PGAP2	PGAP2	chr11	+	3845499	3845685	3845499	3845594	3846249	3846358	605	12	12	21	3	3	12	26	18	27	7	3	9	214	124	0.000195687	0.00233077	0.699	0.699	0.503	0.683	0.777	0.635	-0.065
15102	DAPK3	DAPK3	chr19	-	3970918	3971121	3971019	3971121	3969671	3969827	15102	1	0	0	1	2	8	2	1	1	3	2	8	224	124	0.00103	0.0104742	0.356	0	0	0.27	0.217	0.065	-0.065
1942	CLUHP3	CLUHP3	chr16	+	31717902	31718097	31717902	31718061	31718211	31718745	1942	7	7	5	0	2	3	18	8	20	2	1	5	159	124	7.51079e-06	0.000116959	1	0.732	0.565	0.875	0.862	0.757	-0.066
9568	HNRNPH3	HNRNPH3	chr10	+	70098259	70098444	70098259	70098399	70098896	70098983	9568	70	29	99	16	11	34	74	57	84	14	13	21	168	124	1.29354e-12	4.56579e-11	0.764	0.661	0.682	0.796	0.764	0.747	-0.067
3645	TSEN15	TSEN15	chr1	+	184041290	184041432	184041290	184041328	184041960	184043344	3645	30	29	78	0	4	6	94	38	103	0	2	2	227	124	3.12197e-36	7.0193e-34	1	0.798	0.877	1	0.912	0.966	-0.068
11631	PPIE	PPIE	chr1	+	40204516	40204603	40204516	40204595	40205836	40205935	11631	11	12	16	2	2	4	43	14	24	4	3	1	131	124	3.3071e-06	5.49943e-05	0.839	0.85	0.791	0.911	0.815	0.958	-0.068
5849	TXNRD1	TXNRD1	chr12	+	104680459	104681124	104680459	104680887	104682708	104682818	5849	0	2	1	11	3	6	1	7	8	11	8	18	247	124	7.92276e-06	0.000122676	0	0.251	0.077	0.044	0.305	0.182	-0.068
3293	INO80E	INO80E	chr16	+	30014756	30014991	30014756	30014847	30016541	30017111	3293	5	2	2	0	0	1	12	11	11	1	1	0	247	124	1.48292e-05	0.00021539	1	1	0.501	0.858	0.847	1	-0.068
10747	MRE11A	MRE11A	chr11	-	94219089	94219250	94219093	94219250	94212839	94212927	10747	36	47	97	5	4	13	99	59	65	0	3	5	127	124	0.00269486	0.024793	0.875	0.92	0.879	1	0.951	0.927	-0.068
17718	LCMT1	LCMT1	chr16	+	25172403	25172525	25172403	25172509	25175918	25176039	17718	47	53	124	6	5	2	173	80	183	1	1	2	139	124	7.20394e-05	0.000927359	0.875	0.904	0.982	0.994	0.986	0.988	-0.069
4939	LSM1	LSM1	chr8	-	38033792	38034248	38034070	38034248	38029482	38029551	4939	19	22	30	4	0	0	72	38	57	2	0	1	247	124	8.32474e-08	1.71651e-06	0.705	1	1	0.948	1	0.966	-0.07
2813	ADAMTSL5	ADAMTSL5	chr19	-	1507543	1507642	1507555	1507642	1507240	1507404	2813	2	2	4	13	6	6	7	1	3	7	4	7	135	124	2.13614e-05	0.000302768	0.124	0.234	0.38	0.479	0.187	0.282	-0.07
2048	LOC100506023	LOC100506023	chr1	-	173445770	173445924	173445845	173445924	173431462	173431593	2048	32	40	45	1	1	4	128	97	106	0	0	0	198	124	0.000629669	0.00676359	0.952	0.962	0.876	1	1	1	-0.07
2553	ACTL6A	ACTL6A	chr3	+	179280667	179280905	179280667	179280761	179287611	179287688	2553	20	7	36	1	2	4	35	12	81	0	3	4	247	124	2.34582e-12	8.08866e-11	0.909	0.637	0.819	1	0.668	0.91	-0.071
9414	E4F1	E4F1	chr16	+	2283438	2283652	2283438	2283648	2283882	2283991	9414	1	0	3	34	23	51	3	4	4	31	28	41	127	124	5.7437e-07	1.07127e-05	0.028	0	0.054	0.086	0.122	0.087	-0.071
11307	MDM4	MDM4	chr1	+	204513662	204513812	204513662	204513797	204515924	204516005	11307	54	23	130	2	4	13	56	68	82	1	2	3	138	124	0.000164504	0.00198969	0.96	0.838	0.9	0.981	0.968	0.961	-0.071
6770	HEATR1	HEATR1	chr1	-	236759094	236759322	236759132	236759322	236758839	236758973	6770	0	0	0	21	16	39	12	0	0	34	14	45	161	124	0.000411401	0.00461225	0	0	0	0.214	0	0	-0.071
13177	PKN2	PKN2	chr1	+	89250321	89250535	89250321	89250459	89251786	89251896	13177	28	28	53	2	4	7	32	36	39	4	1	1	199	124	9.33708e-11	2.69331e-09	0.897	0.813	0.825	0.833	0.957	0.96	-0.072
11597	AP5S1	AP5S1	chr20	+	3801170	3801501	3801170	3801349	3802748	3802940	11597	13	6	12	0	0	6	22	8	16	1	0	2	247	124	6.83789e-09	1.59418e-07	1	1	0.501	0.917	1	0.801	-0.072
18286	PEMT	PEMT	chr17	-	17494844	17495017	17494910	17495017	17480233	17480341	18286	6	9	18	0	2	2	39	13	37	0	1	2	189	124	7.48566e-05	0.000961362	1	0.747	0.855	1	0.895	0.924	-0.072
14001	SPG7	SPG7	chr16	+	89622366	89622520	89622366	89622493	89623294	89624176	14001	2	0	1	76	61	6	5	0	4	32	28	10	150	124	5.12862e-47	2.33822e-44	0.021	0	0.121	0.114	0	0.248	-0.073
8088	N4BP2L2	N4BP2L2	chr13	-	33112754	33112932	33112819	33112932	33109905	33111164	8088	69	54	140	23	13	39	141	98	84	41	16	12	188	124	9.83504e-15	4.25917e-13	0.664	0.733	0.703	0.694	0.802	0.822	-0.073
5772	CEP295	CEP295	chr11	+	93394815	93395062	93394815	93394940	93399847	93399981	5772	0	0	1	14	18	19	1	2	6	34	22	13	245	124	2.37006e-06	4.02689e-05	0	0	0.026	0.015	0.044	0.189	-0.074
12174	EHMT2	EHMT2	chr6	-	31852667	31852793	31852688	31852793	31852421	31852576	12174	2	0	4	75	31	54	5	7	6	52	31	73	144	124	2.52663e-05	0.000353233	0.022	0	0.06	0.076	0.163	0.066	-0.074
2612	CUTA	CUTA	chr6	-	33385645	33386065	33385735	33386065	33385257	33385472	2612	5	7	10	22	33	48	35	11	21	85	29	54	213	124	3.44762e-25	3.6744e-23	0.117	0.11	0.108	0.193	0.181	0.185	-0.075
11126	RNF111	RNF111	chr15	+	59381865	59382112	59381865	59381958	59383257	59383353	11126	0	1	2	11	12	15	0	3	7	10	8	17	247	124	5.74304e-16	2.89143e-14	0	0.04	0.063	0	0.158	0.171	-0.075
12853	SLC16A1-AS1	SLC16A1-AS1	chr1	+	113499036	113500344	113499036	113499578	113503098	113503197	12853	2	4	9	2	6	13	2	7	21	8	4	11	247	124	1.63407e-09	4.15813e-08	0.334	0.251	0.258	0.112	0.468	0.489	-0.075
17406	CNBP	CNBP	chr3	-	128890476	128890614	128890497	128890614	128890288	128890381	17406	172	146	297	255	186	399	406	165	355	392	181	337	144	124	8.90327e-07	1.62366e-05	0.367	0.403	0.391	0.471	0.44	0.476	-0.075
2286	NDUFAF7	NDUFAF7	chr2	+	37464899	37465010	37464899	37464978	37468720	37468780	2286	28	29	36	3	1	3	28	42	46	0	1	0	155	124	1.32704e-05	0.000195168	0.882	0.959	0.906	1	0.971	1	-0.075
1474	NEMF	NEMF	chr14	-	50304052	50304199	50304107	50304199	50301080	50301167	1474	4	7	1	2	3	0	19	13	3	0	3	1	178	124	0.000710284	0.00753093	0.582	0.619	1	1	0.751	0.676	-0.075
7688	CHMP7	CHMP7	chr8	+	23101149	23101357	23101149	23101325	23103768	23104507	7688	0	2	18	0	2	3	2	1	7	0	2	1	155	124	0.00375441	0.0332368	NA	0.444	0.828	1	0.286	0.848	-0.075
14698	ANAPC16	ANAPC16	chr10	+	73975757	73975990	73975757	73975830	73983645	73983814	14698	8	11	45	3	1	8	55	25	33	3	5	5	247	124	1.66048e-09	4.21881e-08	0.572	0.847	0.738	0.902	0.715	0.768	-0.076
5713	FAM134A	FAM134A	chr2	+	220046361	220046556	220046361	220046497	220046734	220050197	5713	0	0	1	31	10	31	4	2	1	18	13	26	182	124	4.4788e-20	3.37204e-18	0	0	0.022	0.131	0.095	0.026	-0.077
5905	SF1	SF1	chr11	-	64535038	64535316	64535042	64535316	64534663	64534723	5905	5	3	21	79	62	133	41	14	21	169	76	143	127	124	8.84144e-13	3.19636e-11	0.058	0.045	0.134	0.192	0.152	0.125	-0.077
9544	CYB561D2	CYB561D2	chr3	+	50402764	50403288	50402764	50403269	50403727	50403762	9544	3	4	4	6	3	7	9	2	5	8	6	2	142	124	0.000163001	0.00197336	0.304	0.538	0.333	0.496	0.225	0.686	-0.077
11672	CCDC91	CCDC91	chr12	+	28603282	28603384	28603282	28603351	28605410	28605587	11672	2	0	2	22	30	38	15	3	2	52	22	29	156	124	0.00044958	0.00498915	0.067	0	0.04	0.187	0.098	0.052	-0.077
4103	ARSA	ARSA	chr22	-	51066373	51066601	51066418	51066601	51065983	51066220	4103	4	5	15	1	3	5	22	11	20	5	6	2	168	124	7.81142e-06	0.000121295	0.747	0.552	0.689	0.765	0.575	0.881	-0.078
19634	PCBP1-AS1	PCBP1-AS1	chr2	-	70310638	70310819	70310669	70310819	70278334	70278437	19634	1	2	2	6	6	7	8	2	1	11	5	5	154	124	0.00294359	0.0268257	0.118	0.212	0.187	0.369	0.244	0.139	-0.078
587	JKAMP	JKAMP	chr14	+	59951160	59951834	59951160	59951311	59953430	59953522	587	1	3	6	12	12	26	8	7	8	15	22	24	247	124	1.05242e-10	3.00931e-09	0.04	0.112	0.104	0.211	0.138	0.143	-0.079
12765	FCHO1	FCHO1	chr19	+	17885202	17885287	17885202	17885285	17885864	17885889	12765	19	22	47	2	3	3	33	32	52	0	0	2	125	124	1.81044e-23	1.69798e-21	0.904	0.879	0.94	1	1	0.963	-0.08
6655	TFDP1	TFDP1	chr13	+	114292132	114292211	114292132	114292199	114294434	114295788	6655	4	4	8	2	1	4	3	2	18	0	2	3	135	124	2.00915e-06	3.46388e-05	0.648	0.786	0.648	1	0.479	0.846	-0.081
207	ERC1	ERC1	chr12	+	1100373	1100653	1100373	1100488	1136913	1137738	207	25	20	38	9	5	4	24	39	36	7	4	3	247	124	0.000694055	0.00736839	0.582	0.668	0.827	0.633	0.83	0.858	-0.081
7312	WHAMM	WHAMM	chr15	+	83481854	83482028	83481854	83482011	83485443	83485594	7312	23	18	25	5	2	1	43	10	13	1	0	1	140	124	5.59351e-12	1.8435e-10	0.803	0.889	0.957	0.974	1	0.92	-0.082
17261	CNST	CNST	chr1	+	246784730	246784936	246784730	246784886	246795195	246795226	17261	31	13	70	4	1	3	63	31	36	1	0	1	173	124	1.26341e-09	3.27587e-08	0.847	0.903	0.944	0.978	1	0.963	-0.082
11671	CCDC91	CCDC91	chr12	+	28603282	28603380	28603282	28603351	28605410	28605587	11671	0	0	2	22	30	38	15	2	1	52	22	29	152	124	0.000129613	0.00159232	0	0	0.041	0.19	0.069	0.027	-0.082
8536	RANBP3	RANBP3	chr19	-	5931414	5931542	5931429	5931542	5927978	5928098	8536	81	37	48	64	48	59	66	48	81	36	37	89	138	124	0.000226385	0.00266525	0.532	0.409	0.422	0.622	0.538	0.45	-0.082
1353	C5orf22	C5orf22	chr5	+	31534378	31534524	31534378	31534432	31535850	31536000	1353	35	15	70	1	1	8	48	31	67	2	0	0	215	124	5.2559e-29	7.56711e-27	0.953	0.896	0.835	0.933	1	1	-0.083
4068	NAA35	NAA35	chr9	+	88631453	88631665	88631453	88631590	88632412	88632480	4068	3	6	5	6	4	15	9	7	6	8	4	14	198	124	3.39468e-05	0.000461614	0.238	0.484	0.173	0.413	0.523	0.212	-0.084
11088	RBM41	RBM41	chrX	-	106331665	106332069	106331964	106332069	106312484	106312632	11088	6	6	15	3	0	1	15	12	14	0	1	2	247	124	0.0009032	0.00930585	0.501	1	0.883	1	0.858	0.778	-0.084
5348	PUM1	PUM1	chr1	-	31422973	31423108	31422979	31423108	31418240	31418330	5348	179	107	123	157	72	91	161	94	163	63	60	97	129	124	1.35366e-46	5.84672e-44	0.523	0.588	0.565	0.711	0.601	0.618	-0.085
6390	WASH3P	WASH3P	chr15	+	102514107	102514309	102514107	102514305	102514397	102514556	6390	1	1	0	0	2	2	0	2	2	0	3	1	127	124	6.89849e-05	0.000892238	1	0.328	0	NA	0.394	0.661	-0.085
4324	NUB1	NUB1	chr7	+	151071182	151071329	151071182	151071287	151072933	151073029	4324	10	3	19	40	16	48	7	1	26	9	11	39	165	124	0.00580038	0.0489721	0.158	0.124	0.229	0.369	0.064	0.334	-0.085
2202	GNPAT	GNPAT	chr1	+	231403425	231403657	231403425	231403649	231406503	231406580	2202	5	4	4	48	40	90	12	8	5	31	40	95	131	124	1.54868e-23	1.46928e-21	0.09	0.086	0.04	0.268	0.159	0.047	-0.086
9140	KIAA1109	KIAA1109	chr4	+	123269721	123269898	123269721	123269872	123270312	123270470	9140	0	0	0	21	18	20	0	3	1	0	22	11	149	124	3.20677e-11	9.74679e-10	0	0	0	NA	0.102	0.07	-0.086
7565	ATG4A	ATG4A	chrX	+	107381342	107381442	107381342	107381421	107393381	107393527	7565	0	0	0	15	16	28	1	2	2	13	10	33	144	124	1.25809e-05	0.000186027	0	0	0	0.062	0.147	0.05	-0.086
11404	TEX10	TEX10	chr9	-	103108975	103109688	103109448	103109688	103108353	103108597	11404	47	22	41	24	8	26	18	22	49	5	10	16	247	124	0.000304657	0.00350654	0.496	0.58	0.442	0.644	0.525	0.606	-0.086
13871	IKZF1	IKZF1	chr7	+	50459426	50459561	50459426	50459531	50467615	50472798	13871	71	59	92	13	5	7	47	39	105	0	2	4	153	124	5.39485e-41	1.63974e-38	0.816	0.905	0.914	1	0.94	0.955	-0.087
15273	PIGG	PIGG	chr4	+	514844	515062	514844	515016	515448	515730	15273	30	23	46	3	3	16	75	40	82	4	5	8	169	124	0.0014405	0.0142256	0.88	0.849	0.678	0.932	0.854	0.883	-0.087
14250	SLC35A1	SLC35A1	chr6	+	88218137	88218314	88218137	88218184	88218758	88218893	14250	44	41	58	2	2	3	146	36	67	0	0	0	247	124	1.26979e-47	5.95459e-45	0.917	0.911	0.907	1	1	1	-0.088
2662	FBL	FBL	chr19	-	40331256	40331427	40331259	40331427	40331053	40331155	2662	19	15	36	8	2	4	61	25	66	2	4	6	126	124	4.71497e-10	1.26037e-08	0.7	0.881	0.899	0.968	0.86	0.915	-0.088
8879	LOC155060	LOC155060	chr7	+	148990841	148991107	148990841	148990933	148991470	148991503	8879	46	21	13	12	7	5	25	16	5	3	3	2	247	124	6.99684e-08	1.45366e-06	0.658	0.601	0.566	0.807	0.728	0.557	-0.089
4707	ATP11B	ATP11B	chr3	+	182598666	182598817	182598666	182598735	182602540	182602686	4707	10	11	11	2	1	1	19	17	18	0	1	2	205	124	4.81346e-07	9.07041e-06	0.752	0.869	0.869	1	0.911	0.845	-0.089
16681	SLC4A10	SLC4A10	chr2	+	162814996	162815243	162814996	162815065	162820644	162820818	16681	2	0	6	2	0	2	2	2	7	2	2	0	247	124	0.0019793	0.0188654	0.334	NA	0.601	0.334	0.334	1	-0.089
5045	CCAR1	CCAR1	chr10	+	70480900	70481136	70480900	70481039	70482211	70482334	5045	1	4	2	11	11	24	8	3	5	18	13	10	220	124	3.00646e-18	1.8834e-16	0.049	0.17	0.045	0.2	0.115	0.22	-0.09
3376	OPA1	OPA1	chr3	+	193372650	193372841	193372650	193372816	193374868	193375021	3376	2	0	4	29	19	33	2	8	2	26	17	21	148	124	0.000596542	0.00644099	0.055	0	0.092	0.061	0.283	0.074	-0.09
3962	SEC23B	SEC23B	chr20	+	18488187	18488634	18488187	18488616	18491465	18491700	3962	29	18	20	20	9	13	25	24	37	14	6	17	141	124	2.75702e-11	8.44234e-10	0.56	0.638	0.575	0.611	0.779	0.657	-0.091
2443	ARL16	ARL16	chr17	-	79649472	79649705	79649520	79649705	79649063	79649179	2443	7	8	14	16	9	19	24	6	13	13	7	22	171	124	3.6561e-07	6.97762e-06	0.241	0.392	0.348	0.572	0.383	0.3	-0.091
12642	C12orf65	C12orf65	chr12	+	123717843	123718078	123717843	123717929	123738193	123738503	12642	29	29	50	1	3	1	90	33	70	0	0	0	247	124	7.03153e-07	1.29237e-05	0.936	0.829	0.962	1	1	1	-0.091
19525	ALG9	ALG9	chr11	-	111740950	111741093	111740954	111741093	111739324	111739459	19525	1	0	1	21	14	17	0	2	1	9	4	22	127	124	0.00012107	0.00149125	0.044	0	0.054	0	0.328	0.042	-0.091
6313	CORO1A	CORO1A	chr16	+	30195607	30195770	30195607	30195664	30196529	30196631	6313	0	0	1	5	0	17	5	2	3	24	5	37	229	124	0.000132848	0.0016284	0	NA	0.031	0.101	0.178	0.042	-0.091
11238	PVT1	PVT1	chr8	+	129082405	129082607	129082405	129082518	129094998	129095094	11238	32	19	2	10	1	0	76	34	13	3	2	0	212	124	1.88178e-38	4.82588e-36	0.652	0.917	1	0.937	0.909	1	-0.092
4065	UPP1	UPP1	chr7	+	48141420	48141579	48141420	48141467	48146469	48146679	4065	11	25	35	4	9	5	25	13	36	3	6	2	235	124	3.13119e-05	0.000427912	0.592	0.594	0.787	0.815	0.533	0.905	-0.093
18385	KIAA0195	KIAA0195	chr17	+	73487771	73487981	73487771	73487933	73488554	73488870	18385	16	14	29	3	5	9	41	14	31	0	3	11	171	124	5.17072e-05	0.000685518	0.795	0.67	0.7	1	0.772	0.671	-0.093
17427	LOC374443	LOC374443	chr12	+	9809163	9809293	9809163	9809263	9809516	9811010	17427	10	6	34	3	0	1	55	24	38	1	0	0	153	124	1.26204e-28	1.74066e-26	0.73	1	0.965	0.978	1	1	-0.094
8275	AVL9	AVL9	chr7	+	32609631	32609778	32609631	32609766	32612810	32613030	8275	1	1	4	23	27	25	14	4	5	33	28	49	135	124	0.00523527	0.0446603	0.038	0.033	0.128	0.28	0.116	0.086	-0.094
3542	RASA2	RASA2	chr3	+	141305487	141305597	141305487	141305594	141326519	141326602	3542	34	32	55	66	45	124	82	45	43	99	51	58	126	124	8.60206e-41	2.52117e-38	0.336	0.412	0.304	0.449	0.465	0.422	-0.095
14985	PPIEL	PPIEL	chr1	-	39989229	39989369	39989233	39989369	39987951	39988177	14985	4	1	1	25	12	11	4	0	1	4	14	11	127	124	0.00246059	0.0229476	0.135	0.075	0.082	0.494	0	0.082	-0.095
8648	ITPR3	ITPR3	chr6	+	33650300	33650421	33650300	33650417	33650983	33651174	8648	20	9	9	0	1	2	0	12	27	0	0	0	127	124	2.48907e-20	1.93616e-18	1	0.898	0.815	NA	1	1	-0.096
18766	APEX1	APEX1	chr14	+	20923289	20923548	20923289	20923497	20923736	20923862	18766	9	12	24	7	10	20	24	10	29	8	9	16	174	124	0.000530131	0.00578911	0.478	0.461	0.461	0.681	0.442	0.564	-0.096
17902	TFAM	TFAM	chr10	+	60148429	60148579	60148429	60148578	60150524	60150620	17902	2	6	5	2	0	0	13	9	12	2	0	1	124	124	1.52478e-05	0.00022108	0.5	1	1	0.867	1	0.923	-0.097
17243	EZH2	EZH2	chr7	-	148543561	148543688	148543588	148543688	148529725	148529842	17243	12	8	21	1	3	5	60	11	90	14	0	10	150	124	0.000368324	0.00417493	0.908	0.688	0.776	0.78	1	0.882	-0.097
17425	LOC374443	LOC374443	chr12	+	9809163	9809293	9809163	9809245	9809516	9811010	17425	13	6	35	6	11	15	56	24	38	21	16	16	171	124	0.00220433	0.0207333	0.611	0.283	0.629	0.659	0.521	0.633	-0.097
1613	WDR7	WDR7	chr18	+	54339727	54339909	54339727	54339905	54346562	54346669	1613	0	1	1	20	12	49	12	0	1	22	24	25	127	124	0.00238699	0.0223362	0	0.075	0.02	0.348	0	0.038	-0.097
12191	C6orf203	C6orf203	chr6	+	107349375	107350001	107349375	107349475	107360952	107361434	12191	2	0	1	7	4	14	4	3	1	7	8	6	247	124	3.10686e-11	9.46065e-10	0.125	0	0.035	0.223	0.158	0.077	-0.099
9525	ZNF302	ZNF302	chr19	+	35168543	35169008	35168543	35168761	35169641	35169718	9525	17	18	22	5	2	10	73	34	31	9	4	8	247	124	2.38341e-05	0.000334923	0.631	0.819	0.525	0.803	0.81	0.66	-0.099
16441	TNFAIP3	TNFAIP3	chr6	+	138188324	138188679	138188324	138188631	138192349	138192659	16441	68	80	187	28	18	50	362	224	180	55	43	29	171	124	5.31402e-27	6.36635e-25	0.638	0.763	0.731	0.827	0.791	0.818	-0.101
112	CBFB	CBFB	chr16	+	67116118	67116242	67116118	67116211	67132612	67134958	112	46	31	13	22	19	9	73	36	36	23	15	15	154	124	5.55529e-18	3.377e-16	0.627	0.568	0.538	0.719	0.659	0.659	-0.101
16442	TNFAIP3	TNFAIP3	chr6	+	138188324	138188679	138188324	138188655	138192349	138192659	16442	32	40	100	8	9	12	184	108	92	9	13	7	147	124	0.00461247	0.0399496	0.771	0.789	0.875	0.945	0.875	0.917	-0.101
5562	PIK3AP1	PIK3AP1	chr10	-	98363665	98363806	98363735	98363806	98362036	98362155	5562	0	2	0	16	20	25	0	5	2	15	7	24	193	124	3.93224e-17	2.15852e-15	0	0.06	0	0	0.315	0.051	-0.102
15274	PIGG	PIGG	chr4	+	514844	515091	514844	515016	515448	515730	15274	28	24	38	3	3	16	79	34	79	4	5	8	198	124	0.00191191	0.0182868	0.854	0.834	0.598	0.925	0.81	0.861	-0.103
2225	UFD1L	UFD1L	chr22	-	19462992	19463125	19463018	19463125	19462590	19462623	2225	13	18	25	8	2	3	48	18	47	0	6	3	149	124	1.07973e-05	0.000163484	0.575	0.882	0.874	1	0.714	0.929	-0.104
6459	HMGA1	HMGA1	chr6	+	34208513	34208692	34208513	34208659	34210488	34210572	6459	25	15	38	13	3	19	66	29	114	26	1	37	156	124	7.7143e-16	3.80286e-14	0.605	0.799	0.614	0.669	0.958	0.71	-0.106
3168	UGGT1	UGGT1	chr2	+	128848753	128848989	128848753	128848956	128855002	128855138	3168	11	5	9	5	1	7	0	4	11	0	1	3	156	124	1.28235e-06	2.28773e-05	0.636	0.799	0.505	NA	0.761	0.745	-0.106
18702	MBD4	MBD4	chr3	-	129155285	129156151	129155303	129156151	129152904	129152979	18702	7	5	9	34	18	17	21	10	16	62	14	24	141	124	1.94461e-05	0.000277056	0.153	0.196	0.318	0.23	0.386	0.37	-0.106
17572	GAPVD1	GAPVD1	chr9	+	128083711	128083841	128083711	128083778	128086076	128086202	17572	63	35	71	18	15	28	113	36	114	10	16	22	186	124	1.32368e-46	5.84672e-44	0.7	0.609	0.628	0.883	0.6	0.776	-0.107
1018	NFKB1	NFKB1	chr4	+	103500037	103500285	103500037	103500196	103501691	103501796	1018	8	12	13	15	8	8	38	5	6	2	5	12	212	124	1.1951e-18	7.75301e-17	0.238	0.467	0.487	0.917	0.369	0.226	-0.107
17825	PPOX	PPOX	chr1	+	161136180	161136462	161136180	161136401	161136629	161136724	17825	77	44	71	10	8	15	61	57	108	0	8	10	184	124	4.96196e-12	1.65194e-10	0.838	0.788	0.761	1	0.828	0.879	-0.107
10685	C1orf162	C1orf162	chr1	+	112019419	112019617	112019419	112019489	112019955	112020050	10685	12	13	17	26	35	90	26	4	14	19	20	20	247	124	0.000447045	0.00497111	0.188	0.157	0.087	0.407	0.091	0.26	-0.109
2397	UHRF2	UHRF2	chr9	+	6497197	6497360	6497197	6497268	6498017	6498158	2397	18	16	23	6	1	2	36	8	18	0	1	1	215	124	5.43798e-18	3.31798e-16	0.634	0.902	0.869	1	0.822	0.912	-0.11
6693	OCIAD1	OCIAD1	chr4	+	48833243	48833448	48833243	48833270	48834636	48834698	6693	1	0	1	0	1	0	3	1	3	0	1	0	247	124	0.00305491	0.0276622	1	0	1	1	0.334	1	-0.111
16964	CCDC77	CCDC77	chr12	+	498515	498693	498515	498652	514676	514730	16964	1	0	7	2	0	3	11	3	1	0	3	2	164	124	6.43444e-08	1.34021e-06	0.274	NA	0.638	1	0.431	0.274	-0.112
1455	LINC00944	LINC00944	chr12	-	127216856	127216953	127216888	127216953	127215246	127215349	1455	2	1	1	8	11	8	0	0	3	0	4	3	155	124	1.1324e-12	4.04926e-11	0.167	0.068	0.091	NA	0	0.444	-0.113
14154	CASP8AP2	CASP8AP2	chr6	+	90539618	90539786	90539618	90539653	90556280	90556363	14154	12	19	62	2	3	4	54	26	43	2	1	3	247	124	5.70921e-10	1.51627e-08	0.751	0.761	0.886	0.931	0.929	0.878	-0.113
10176	PKP4	PKP4	chr2	+	159477501	159477633	159477501	159477627	159477742	159477933	10176	2	1	2	1	0	2	6	0	2	0	0	1	129	124	2.71727e-09	6.72678e-08	0.658	1	0.49	1	NA	0.658	-0.113
16716	CNOT8	CNOT8	chr5	+	154238078	154238376	154238078	154238328	154242766	154242955	16716	9	12	21	23	24	37	25	12	25	27	10	53	171	124	6.85555e-06	0.000107778	0.221	0.266	0.292	0.402	0.465	0.255	-0.114
14130	HMOX2	HMOX2	chr16	+	4533633	4533774	4533633	4533743	4555484	4555611	14130	9	7	18	1	1	3	21	24	31	1	0	1	154	124	1.93002e-17	1.09991e-15	0.879	0.849	0.829	0.944	1	0.961	-0.116
1082	NFATC1	NFATC1	chr18	+	77246247	77246937	77246247	77246630	77287527	77289323	1082	11	6	13	2	6	8	8	10	17	6	1	5	247	124	6.71424e-06	0.00010586	0.734	0.334	0.449	0.401	0.834	0.631	-0.116
6260	PIGBOS1	PIGBOS1	chr15	-	55611061	55611392	55611128	55611392	55609381	55610065	6260	8	10	16	7	0	13	35	14	11	9	0	7	190	124	7.37902e-09	1.71304e-07	0.427	1	0.445	0.717	1	0.506	-0.117
14470	ZNF266	ZNF266	chr19	-	9529726	9529965	9529892	9529965	9529180	9529307	14470	2	1	3	32	11	33	3	0	12	4	14	24	247	124	1.2445e-05	0.000184517	0.03	0.044	0.044	0.274	0	0.201	-0.119
6918	SCRN2	SCRN2	chr17	-	45915635	45915816	45915701	45915816	45915046	45915368	6918	38	33	66	3	8	6	81	30	70	3	1	2	189	124	1.28166e-05	0.000189002	0.893	0.73	0.878	0.947	0.952	0.958	-0.119
17627	DCTD	DCTD	chr4	-	183838440	183838630	183838463	183838630	183836613	183836728	17627	12	9	17	9	3	3	20	19	22	2	2	10	146	124	0.00013849	0.00169331	0.531	0.718	0.828	0.895	0.89	0.651	-0.12
4072	NAA35	NAA35	chr9	+	88591599	88591750	88591599	88591650	88592277	88592361	4072	10	3	9	20	23	27	12	12	13	29	9	30	223	124	3.92325e-17	2.15852e-15	0.218	0.068	0.156	0.187	0.426	0.194	-0.122
14547	ZNF30	ZNF30	chr19	+	35417806	35418186	35417806	35418120	35420787	35420860	14547	2	0	2	5	3	1	1	1	2	1	3	1	189	124	0.000464992	0.00513344	0.208	0	0.568	0.396	0.179	0.568	-0.122
13447	LOC401320	LOC401320	chr7	-	30603338	30603509	30603346	30603509	30601081	30601744	13447	11	9	13	30	33	62	23	15	8	26	31	25	131	124	9.50342e-43	3.11959e-40	0.258	0.205	0.166	0.456	0.314	0.232	-0.124
6259	PIGBOS1	PIGBOS1	chr15	-	55611104	55611392	55611128	55611392	55609381	55610065	6259	14	10	18	7	0	13	44	16	23	9	0	7	147	124	1.14486e-27	1.51537e-25	0.628	1	0.539	0.805	1	0.735	-0.124
16287	RPARP-AS1	RPARP-AS1	chr10	+	104211155	104211389	104211155	104211312	104211846	104211944	16287	12	5	3	26	17	10	9	2	9	9	4	14	200	124	6.07236e-19	4.06799e-17	0.222	0.154	0.157	0.383	0.237	0.285	-0.124
5046	CCAR1	CCAR1	chr10	+	70480900	70481045	70480900	70481039	70482211	70482334	5046	1	3	1	11	11	24	6	3	4	18	13	10	129	124	7.03866e-18	4.20093e-16	0.08	0.208	0.039	0.243	0.182	0.278	-0.125
9276	LINC01000	LINC01000	chr7	+	128281294	128281444	128281294	128281433	128282270	128282335	9276	2	0	1	45	18	34	2	2	4	11	12	19	134	124	0.000656392	0.00702318	0.04	0	0.026	0.144	0.134	0.163	-0.125
16440	TNFAIP3	TNFAIP3	chr6	+	138188324	138188655	138188324	138188631	138192349	138192659	16440	36	40	87	28	18	50	178	116	88	55	43	29	147	124	1.33356e-58	9.51642e-56	0.52	0.652	0.595	0.732	0.695	0.719	-0.126
5855	CCDC7	CCDC7	chr10	+	32735009	32735559	32735009	32735325	32740519	32740849	5855	7	2	17	4	1	19	46	10	16	31	5	3	247	124	2.04974e-11	6.35963e-10	0.468	0.501	0.31	0.427	0.501	0.728	-0.126
13361	ST3GAL3	ST3GAL3	chr1	+	44201903	44202096	44201903	44202051	44257772	44257820	13361	1	6	4	2	4	17	6	7	1	3	3	7	168	124	5.22622e-12	1.7294e-10	0.27	0.525	0.148	0.596	0.633	0.095	-0.127
10975	S100A6	S100A6	chr1	-	153508583	153508717	153508605	153508717	153507677	153507836	10975	0	0	4	3	0	3	3	0	3	3	1	1	145	124	0.000181367	0.00217125	0	NA	0.533	0.461	0	0.72	-0.127
2102	FKBP8	FKBP8	chr19	-	18648984	18649149	18649013	18649149	18648410	18648583	2102	2	1	1	0	1	4	5	3	0	0	0	4	152	124	0.000308984	0.00355261	1	0.449	0.169	1	1	0	-0.127
15321	CAMK2D	CAMK2D	chr4	-	114378446	114378719	114378490	114378719	114372187	114375671	15321	1	1	3	3	10	19	19	3	5	21	12	15	167	124	1.9155e-26	2.21402e-24	0.198	0.069	0.105	0.402	0.157	0.198	-0.128
5951	CMC1	CMC1	chr3	+	28335924	28336020	28335924	28336017	28357823	28357914	5951	11	13	44	4	3	6	45	24	15	0	2	2	126	124	1.19921e-09	3.12422e-08	0.73	0.81	0.878	1	0.922	0.881	-0.128
6875	INADL	INADL	chr1	+	62365254	62365446	62365254	62365326	62366953	62367131	6875	2	0	0	14	14	17	12	0	3	9	32	29	243	124	1.57562e-14	6.71707e-13	0.068	0	0	0.405	0	0.05	-0.129
15908	RPS6KB2	RPS6KB2	chr11	+	67200596	67200687	67200596	67200665	67200810	67200918	15908	61	47	93	18	17	26	168	57	129	13	11	19	145	124	2.01984e-05	0.000287526	0.743	0.703	0.754	0.917	0.816	0.853	-0.129
11371	TNFSF14	TNFSF14	chr19	-	6669861	6670169	6669969	6670169	6667423	6667460	11371	20	27	22	1	3	5	177	92	147	2	1	11	231	124	1.30179e-63	1.12454e-60	0.915	0.829	0.703	0.979	0.98	0.878	-0.13
18686	NAA60	NAA60	chr16	+	3534698	3535083	3534698	3535061	3535466	3536963	18686	5	2	23	39	21	62	31	23	34	65	46	104	145	124	8.60247e-25	8.99314e-23	0.099	0.075	0.241	0.29	0.3	0.218	-0.131
16513	FASTKD2	FASTKD2	chr2	+	207630111	207630486	207630111	207630471	207631367	207632194	16513	1	0	5	13	12	46	8	8	2	23	24	20	138	124	5.3264e-09	1.27067e-07	0.065	0	0.089	0.238	0.23	0.082	-0.132
5807	ZNF518A	ZNF518A	chr10	+	97915082	97915155	97915082	97915133	97915680	97915804	5807	1	0	6	11	12	21	2	3	1	6	5	7	145	124	1.39926e-12	4.9192e-11	0.072	0	0.196	0.222	0.339	0.109	-0.134
11003	H2AFY	H2AFY	chr5	-	134686512	134686603	134686516	134686603	134681657	134681747	11003	22	10	36	5	3	2	65	25	65	3	0	2	127	124	0.00424725	0.0370799	0.811	0.765	0.946	0.955	1	0.969	-0.134
17957	ARL6IP6	ARL6IP6	chr2	+	153574406	153574633	153574406	153574509	153577046	153577100	17957	4	0	3	2	0	2	3	1	1	1	2	0	247	124	0.000464285	0.00513344	0.501	NA	0.43	0.601	0.201	1	-0.135
6539	NEURL4	NEURL4	chr17	-	7228117	7228299	7228229	7228299	7227713	7227799	6539	1	0	2	0	0	1	7	1	4	0	0	1	235	124	4.56406e-05	0.00061101	1	NA	0.513	1	1	0.679	-0.137
15854	ZBP1	ZBP1	chr20	-	56186782	56186986	56186947	56186986	56185204	56185423	15854	38	18	44	6	3	9	54	39	76	0	4	9	247	124	2.85605e-29	4.14835e-27	0.761	0.751	0.711	1	0.83	0.809	-0.139
13106	SNX14	SNX14	chr6	-	86303296	86303874	86303551	86303874	86283975	86284096	13106	25	11	29	1	3	3	32	21	50	0	2	0	247	124	2.95692e-12	1.00689e-10	0.926	0.648	0.829	1	0.841	1	-0.146
18881	PLEKHA8	PLEKHA8	chr7	+	30088839	30089057	30088839	30088998	30090049	30090090	18881	1	0	1	2	0	5	2	0	0	0	3	2	182	124	4.17394e-06	6.8302e-05	0.254	NA	0.12	1	0	0	-0.146
6360	CDKN2AIP	CDKN2AIP	chr4	+	184366687	184366818	184366687	184366787	184367240	184369049	6360	16	10	19	42	17	28	12	14	32	17	16	19	154	124	5.94577e-18	3.60103e-16	0.235	0.321	0.353	0.362	0.413	0.576	-0.147
2978	TANGO2	TANGO2	chr22	+	20024282	20024617	20024282	20024377	20030877	20030966	2978	18	13	25	15	18	16	49	20	44	15	15	22	247	124	0.00500401	0.0429554	0.376	0.266	0.44	0.621	0.401	0.501	-0.147
9667	TUBGCP5	TUBGCP5	chr15	+	22864186	22864423	22864186	22864369	22866715	22866800	9667	3	2	1	21	12	14	8	4	3	11	10	14	177	124	0.000347973	0.00396342	0.091	0.105	0.048	0.338	0.219	0.131	-0.148
18684	NAA60	NAA60	chr16	+	3493667	3493837	3493667	3493827	3498470	3498540	18684	3	0	3	3	0	11	4	2	4	2	5	3	133	124	3.76253e-18	2.33036e-16	0.482	NA	0.203	0.651	0.272	0.554	-0.15
16099	ATAD2	ATAD2	chr8	-	124360422	124360513	124360426	124360513	124359331	124359646	16099	5	4	8	0	2	1	0	2	27	0	0	0	127	124	1.13945e-20	9.07851e-19	1	0.661	0.887	NA	1	1	-0.151
11237	PVT1	PVT1	chr8	+	129082405	129082607	129082405	129082518	129108763	129108900	11237	46	23	4	38	14	10	100	40	18	19	25	23	212	124	0.00578423	0.0488608	0.415	0.49	0.19	0.755	0.483	0.314	-0.152
11855	CSPP1	CSPP1	chr8	+	67976602	67976761	67976602	67976731	67986477	67986586	11855	1	0	2	18	10	17	11	3	3	23	11	16	153	124	0.000309092	0.00355261	0.043	0	0.087	0.279	0.181	0.132	-0.154
11114	BZW1	BZW1	chr2	+	201676268	201676713	201676268	201676450	201677930	201678004	11114	27	20	52	7	2	8	56	26	42	0	3	2	247	124	5.04319e-43	1.76115e-40	0.659	0.834	0.765	1	0.813	0.913	-0.156
14921	CHD3	CHD3	chr17	+	7812460	7812702	7812460	7812656	7814164	7814291	14921	22	5	21	2	2	1	23	23	47	0	0	2	169	124	0.000718211	0.00760026	0.89	0.647	0.939	1	1	0.945	-0.156
4260	GIMAP2	GIMAP2	chr7	+	150387246	150387358	150387246	150387295	150389402	150390728	4260	0	0	2	2	0	2	0	1	3	1	1	1	186	124	0.000854915	0.00885841	0	NA	0.4	0	0.4	0.667	-0.156
16274	ZNF37A	ZNF37A	chr10	+	38404143	38404268	38404143	38404218	38406317	38412278	16274	1	4	2	30	17	22	5	0	1	2	15	12	173	124	4.10572e-13	1.52805e-11	0.023	0.144	0.061	0.642	0	0.056	-0.157
19345	GON4L	GON4L	chr1	-	155826937	155827086	155826949	155827086	155823066	155823597	19345	12	31	33	5	8	17	50	26	45	7	4	7	135	124	0.00497679	0.0427666	0.688	0.781	0.641	0.868	0.857	0.855	-0.157
10345	PSTPIP1	PSTPIP1	chr15	+	77324638	77324769	77324638	77324735	77327848	77327904	10345	3	1	5	4	1	1	12	13	13	7	5	2	157	124	1.29641e-07	2.62368e-06	0.372	0.441	0.798	0.575	0.673	0.837	-0.158
602	PGAP2	PGAP2	chr11	+	3845499	3845606	3845499	3845594	3846249	3846358	602	6	6	13	3	3	12	23	17	21	7	3	9	135	124	8.76006e-24	8.45758e-22	0.648	0.648	0.499	0.751	0.839	0.682	-0.159
7720	FAM120B	FAM120B	chr6	+	170667313	170667508	170667313	170667406	170700100	170700209	7720	15	10	10	9	1	4	8	19	19	5	0	1	225	124	7.18059e-21	5.86343e-19	0.479	0.846	0.579	0.469	1	0.913	-0.159
292	ZRSR2	ZRSR2	chrX	+	15822233	15822373	15822233	15822320	15827322	15827441	292	7	4	5	4	1	3	6	5	5	2	0	2	176	124	7.83854e-06	0.000121601	0.552	0.738	0.54	0.679	1	0.638	-0.162
2106	ATXN2	ATXN2	chr12	-	111957635	111957880	111957682	111957880	111956052	111956231	2106	2	0	1	9	7	12	3	0	0	1	2	9	170	124	0.000748411	0.00790964	0.139	0	0.057	0.686	0	0	-0.163
729	ZNF540	ZNF540	chr19	+	38091907	38092063	38091907	38092006	38102413	38105079	729	3	0	0	2	2	3	5	0	0	0	1	1	180	124	2.15359e-09	5.40472e-08	0.508	0	0	1	0	0	-0.164
16364	C14orf159	C14orf159	chr14	+	91683409	91683621	91683409	91683515	91690019	91690139	16364	6	2	1	3	5	6	0	5	3	0	4	2	229	124	1.62041e-18	1.0389e-16	0.52	0.178	0.083	NA	0.404	0.448	-0.166
3165	UGGT1	UGGT1	chr2	+	128848781	128849170	128848781	128848956	128855002	128855138	3165	14	10	13	5	1	7	0	11	18	0	1	3	247	124	7.13731e-10	1.88639e-08	0.584	0.834	0.482	NA	0.847	0.751	-0.166
18130	C11orf74	C11orf74	chr11	+	36616042	36616311	36616042	36616191	36631630	36631789	18130	0	1	0	0	0	3	0	2	1	0	0	1	243	124	2.90134e-06	4.87407e-05	NA	1	0	NA	1	0.338	-0.169
10750	MRE11A	MRE11A	chr11	-	94226849	94227040	94226956	94227040	94225947	94226072	10750	12	17	29	6	3	7	22	22	23	4	3	1	230	124	0.00390812	0.0344304	0.519	0.753	0.691	0.748	0.798	0.925	-0.169
11202	HM13	HM13	chr20	+	30155880	30156083	30155880	30156027	30156922	30157370	11202	5	4	2	0	1	7	5	7	14	5	0	0	179	124	5.2947e-05	0.000700821	1	0.735	0.165	0.409	1	1	-0.17
8766	PDE6B	PDE6B	chr4	+	661644	661795	661644	661730	663834	664681	8766	2	4	16	1	2	1	22	11	17	4	2	0	188	124	3.11444e-05	0.000426306	0.569	0.569	0.913	0.784	0.784	1	-0.172
8034	HERC1	HERC1	chr15	-	63955182	63955403	63955203	63955403	63953951	63954220	8034	10	2	6	11	8	11	9	2	4	1	9	5	144	124	3.91993e-07	7.4379e-06	0.439	0.177	0.32	0.886	0.161	0.408	-0.173
14195	TADA2A	TADA2A	chr17	+	35797838	35798063	35797838	35797930	35800609	35800763	14195	3	0	2	0	2	0	4	10	12	1	0	1	247	124	1.48918e-11	4.70037e-10	1	0	1	0.668	1	0.858	-0.175
8352	TRIM3	TRIM3	chr11	-	6479294	6479526	6479299	6479526	6478925	6479077	8352	5	3	3	7	0	3	8	7	4	0	9	0	128	124	1.99242e-07	3.8999e-06	0.409	1	0.492	1	0.43	1	-0.176
11173	GIN1	GIN1	chr5	-	102442419	102442613	102442423	102442613	102440244	102440550	11173	2	3	5	2	4	2	9	1	12	3	1	1	127	124	1.42438e-18	9.16796e-17	0.494	0.423	0.709	0.745	0.494	0.921	-0.178
17277	RPS11	RPS11	chr19	+	50001173	50001312	50001173	50001303	50002778	50002969	17277	8	7	5	7	4	1	9	5	8	4	1	0	132	124	2.86648e-12	9.80158e-11	0.518	0.622	0.824	0.679	0.824	1	-0.18
6870	YTHDF2	YTHDF2	chr1	+	29064770	29064846	29064770	29064841	29068914	29069116	6870	2	0	4	1	2	2	1	0	1	0	0	3	128	124	3.15349e-06	5.27069e-05	0.66	0	0.66	1	NA	0.244	-0.182
5979	LOC101927027	LOC101927027	chr2	+	179291325	179291407	179291325	179291388	179295496	179295616	5979	0	0	2	2	0	1	6	0	0	0	0	2	142	124	2.25995e-05	0.000318939	0	NA	0.636	1	NA	0	-0.182
4962	TM2D2	TM2D2	chr8	-	38853731	38854041	38853937	38854041	38852836	38853313	4962	10	7	7	5	3	3	15	13	15	2	3	4	247	124	1.18528e-12	4.21994e-11	0.501	0.539	0.539	0.79	0.685	0.653	-0.183
15936	DEDD2	DEDD2	chr19	-	42706140	42706224	42706202	42706224	42702744	42703981	15936	1	2	3	3	5	3	5	2	1	2	1	4	185	124	2.74055e-05	0.000379504	0.183	0.211	0.401	0.626	0.573	0.144	-0.183
14525	ILKAP	ILKAP	chr2	-	239098493	239098613	239098503	239098613	239096771	239096898	14525	10	6	24	8	5	17	33	15	32	6	7	14	133	124	0.000759267	0.00799862	0.538	0.528	0.568	0.837	0.666	0.681	-0.183
18493	DPH5	DPH5	chr1	-	101491195	101491362	101491238	101491362	101487196	101487321	18493	1	2	3	6	5	9	6	0	2	4	0	6	166	124	1.70391e-11	5.34729e-10	0.111	0.23	0.199	0.528	NA	0.199	-0.184
17124	B4GALT4	B4GALT4	chr3	-	118937496	118937619	118937558	118937619	118935086	118935191	17124	10	21	11	12	3	11	14	12	25	8	1	7	185	124	1.47031e-05	0.000213748	0.358	0.824	0.401	0.54	0.889	0.705	-0.184
2032	P3H1	P3H1	chr1	-	43212923	43213125	43212942	43213125	43212005	43212523	2032	0	0	4	17	9	6	7	2	7	6	8	19	142	124	4.03095e-05	0.000544079	0	0	0.368	0.505	0.179	0.243	-0.186
19224	C6orf136	C6orf136	chr6	+	30614815	30615623	30614815	30615080	30617334	30617736	19224	2	3	26	3	2	12	28	10	17	7	2	14	247	124	0.00113238	0.0114163	0.251	0.43	0.521	0.668	0.715	0.379	-0.187
16453	ITFG1	ITFG1	chr16	-	47484264	47484364	47484312	47484364	47462714	47462809	16453	1	3	3	2	3	8	9	1	8	8	1	4	171	124	0.00474767	0.0410124	0.266	0.42	0.214	0.449	0.42	0.592	-0.187
3646	TSEN15	TSEN15	chr1	+	184041290	184041444	184041290	184041328	184041960	184043344	3646	9	6	16	0	4	6	11	12	18	0	2	2	239	124	9.35769e-16	4.5575e-14	1	0.438	0.58	1	0.757	0.824	-0.188
9013	ABCC10	ABCC10	chr6	+	43395291	43395495	43395291	43395437	43395705	43395877	9013	2	3	3	2	2	2	5	1	2	0	1	1	181	124	2.12649e-05	0.000301661	0.407	0.507	0.507	1	0.407	0.578	-0.188
13677	DCAF5	DCAF5	chr14	-	69616065	69616220	69616147	69616220	69588933	69589077	13677	0	0	1	3	0	0	2	0	1	0	0	1	205	124	3.51694e-06	5.8189e-05	0	NA	1	1	NA	0.377	-0.189
314	TNRC6C	TNRC6C	chr17	+	76044925	76047538	76044925	76047529	76060802	76061018	314	9	0	1	37	25	17	14	2	1	6	21	17	132	124	5.03034e-31	8.17455e-29	0.186	0	0.052	0.687	0.082	0.052	-0.194
19696	RNASEK	RNASEK	chr17	+	6916637	6916854	6916637	6916835	6916984	6917061	19696	2	3	4	7	3	7	6	5	6	15	1	5	142	124	3.4171e-05	0.000464279	0.2	0.466	0.333	0.259	0.814	0.512	-0.195
18323	MRPL55	MRPL55	chr1	-	228296849	228297013	228296961	228297013	228295935	228296019	18323	4	11	11	3	4	4	10	10	17	3	2	2	235	124	9.60228e-05	0.00120051	0.413	0.592	0.592	0.638	0.725	0.818	-0.195
2313	TTC31	TTC31	chr2	+	74710448	74710690	74710448	74710537	74717370	74717600	2313	7	3	5	13	5	9	6	5	7	3	4	6	247	124	0.000406732	0.00456614	0.213	0.231	0.218	0.501	0.386	0.369	-0.198
18671	METTL21A	METTL21A	chr2	-	208489785	208490055	208489988	208490055	208488952	208489128	18671	4	5	7	11	4	5	14	7	10	10	2	5	247	124	3.64096e-15	1.66925e-13	0.154	0.386	0.413	0.413	0.637	0.501	-0.199
9853	TNK2	TNK2	chr3	-	195608921	195609199	195609156	195609199	195605919	195606046	9853	3	7	9	0	3	4	10	1	12	0	0	3	247	124	1.90094e-08	4.18793e-07	1	0.539	0.53	1	1	0.668	-0.2
6696	OCIAD1	OCIAD1	chr4	+	48833243	48833415	48833243	48833275	48834636	48834698	6696	1	0	2	1	0	0	12	2	3	0	0	1	247	124	1.46223e-07	2.93394e-06	0.334	NA	1	1	1	0.601	-0.2
4199	HNRNPH1	HNRNPH1	chr5	-	179043899	179044111	179044021	179044111	179043126	179043219	4199	0	6	11	2	3	4	19	1	13	2	1	6	245	124	3.21505e-08	6.94325e-07	0	0.503	0.582	0.828	0.336	0.523	-0.201
316	TNRC6C	TNRC6C	chr17	+	76075475	76075713	76075475	76075622	76079127	76079247	316	25	14	9	43	31	28	25	21	13	10	14	38	214	124	1.45155e-43	5.54052e-41	0.252	0.207	0.157	0.592	0.465	0.165	-0.202
8811	TCEB3-AS1	TCEB3-AS1	chr1	-	24098757	24098916	24098761	24098916	24098600	24098656	8811	0	1	2	1	0	0	9	0	2	3	0	0	127	124	0.000936662	0.00960839	0	1	1	0.745	NA	1	-0.206
589	SLAIN1	SLAIN1	chr13	+	78318417	78318651	78318417	78318567	78320648	78320990	589	0	0	2	9	3	8	0	0	5	7	0	3	207	124	2.78606e-11	8.51538e-10	0	0	0.13	0	NA	0.5	-0.207
13845	POGLUT1	POGLUT1	chr3	+	119205679	119205925	119205679	119205883	119207775	119207834	13845	4	2	1	5	1	0	8	4	1	0	2	0	165	124	4.35196e-07	8.23861e-06	0.375	0.6	1	1	0.6	1	-0.208
12931	CRK	CRK	chr17	-	1339913	1340449	1340083	1340449	1324646	1326944	12931	7	2	12	12	8	14	20	5	11	12	3	10	247	124	6.48003e-07	1.19636e-05	0.227	0.112	0.301	0.456	0.456	0.356	-0.209
17370	JAK2	JAK2	chr9	+	5054562	5054884	5054562	5054789	5055668	5055788	17370	18	10	48	12	5	17	19	18	41	2	5	9	218	124	0.000389473	0.00439643	0.46	0.532	0.616	0.844	0.672	0.722	-0.21
1402	NABP1	NABP1	chr2	+	192549598	192549740	192549598	192549678	192550324	192553248	1402	5	4	1	4	2	0	12	5	3	0	0	1	185	124	8.20973e-17	4.4618e-15	0.456	0.573	1	1	1	0.668	-0.213
13463	DNAJC16	DNAJC16	chr1	+	15892576	15892794	15892576	15892675	15893593	15893764	13463	14	8	7	6	7	10	5	5	12	0	3	11	242	124	0.000937805	0.00961411	0.545	0.369	0.264	1	0.461	0.359	-0.214
5567	YIF1B	YIF1B	chr19	-	38806356	38806445	38806362	38806445	38800044	38800283	5567	3	1	5	1	5	6	2	5	8	3	0	5	129	124	8.00505e-11	2.33785e-09	0.743	0.161	0.445	0.391	1	0.606	-0.216
14720	ZNF550	ZNF550	chr19	-	58055018	58055951	58055604	58055951	58053203	58054611	14720	3	0	9	4	0	1	1	8	10	0	3	2	247	124	0.00263482	0.0243088	0.274	NA	0.819	1	0.572	0.715	-0.216
1165	SUGP2	SUGP2	chr19	-	19104446	19104549	19104456	19104549	19101696	19101958	1165	15	4	7	17	6	20	18	10	14	4	10	16	133	124	1.33553e-32	2.38262e-30	0.451	0.383	0.246	0.808	0.482	0.449	-0.22
4008	ADCY10P1	ADCY10P1	chr6	+	41078961	41079142	41078961	41079095	41085036	41085121	4008	5	0	1	14	4	10	0	5	1	0	3	9	170	124	1.08122e-10	3.07559e-09	0.207	0	0.068	NA	0.549	0.075	-0.22
14919	CHD3	CHD3	chr17	+	7812460	7812702	7812460	7812656	7813745	7813909	14919	25	6	23	97	33	59	26	26	50	18	35	87	169	124	1.58997e-43	5.93094e-41	0.159	0.118	0.222	0.515	0.353	0.297	-0.222
2808	ARMCX5-GPRASP2	ARMCX5-GPRASP2	chrX	+	101854633	101854787	101854633	101854775	101856391	101856471	2808	3	1	5	14	13	14	6	2	13	6	11	11	135	124	1.39222e-35	3.00664e-33	0.164	0.066	0.247	0.479	0.143	0.521	-0.222
12892	ZNF827	ZNF827	chr4	-	146686130	146686317	146686139	146686317	146678778	146682750	12892	0	4	1	9	5	4	11	3	3	8	9	3	132	124	3.1079e-16	1.60409e-14	0	0.429	0.19	0.564	0.238	0.484	-0.222
4474	ATG2A	ATG2A	chr11	-	64669981	64670152	64669987	64670152	64669731	64669858	4474	0	6	4	3	5	9	2	1	8	1	2	7	129	124	2.73984e-07	5.29047e-06	0	0.536	0.299	0.658	0.325	0.523	-0.224
16095	TUBG2	TUBG2	chr17	+	40812166	40812385	40812166	40812334	40812656	40812725	16095	2	1	2	4	13	16	9	3	4	3	8	12	174	124	8.8803e-35	1.86862e-32	0.263	0.052	0.082	0.681	0.211	0.192	-0.229
924	KLC1	KLC1	chr14	+	104159889	104160093	104159889	104159971	104166991	104167064	924	7	10	3	1	1	3	6	7	17	0	2	0	245	124	4.81214e-09	1.15441e-07	0.78	0.835	0.336	1	0.639	1	-0.229
19689	HHLA3	HHLA3	chr1	+	70820492	70820891	70820492	70820790	70832126	70832220	19689	2	3	4	5	4	3	9	14	8	8	5	3	224	124	0.000157919	0.00191569	0.181	0.293	0.425	0.384	0.608	0.596	-0.23
18687	NAA60	NAA60	chr16	+	3534698	3535083	3534698	3535061	3536786	3536963	18687	5	2	21	0	4	0	31	22	31	0	0	0	145	124	6.56179e-43	2.24372e-40	1	0.3	1	1	1	1	-0.233
12371	UBE2Q2P1	UBE2Q2P1	chr15	-	85089416	85089508	85089451	85089508	85085375	85085515	12371	2	0	2	9	5	13	23	2	9	19	23	10	158	124	1.31749e-27	1.72991e-25	0.149	0	0.108	0.487	0.064	0.414	-0.236
16093	TUBG2	TUBG2	chr17	+	40812166	40812380	40812166	40812334	40812656	40812725	16093	4	1	1	4	13	16	11	4	5	3	8	12	169	124	1.03948e-41	3.21906e-39	0.423	0.053	0.044	0.729	0.268	0.234	-0.237
19690	HHLA3	HHLA3	chr1	+	70820492	70820794	70820492	70820790	70832126	70832220	19690	1	3	3	5	4	3	9	7	7	8	5	3	127	124	2.35303e-12	8.09648e-11	0.163	0.423	0.494	0.523	0.578	0.695	-0.239
1940	CLUHP3	CLUHP3	chr16	+	31717741	31717902	31717741	31717775	31718211	31718745	1940	8	10	13	3	6	4	44	17	17	4	1	5	247	124	1.92682e-05	0.00027476	0.572	0.456	0.62	0.847	0.895	0.631	-0.242
1452	RFX1	RFX1	chr19	-	14083554	14083939	14083848	14083939	14080805	14080987	1452	12	2	0	1	2	0	8	11	10	1	0	2	247	124	0.000688982	0.007324	0.858	0.334	NA	0.801	1	0.715	-0.243
14468	AFAP1L2	AFAP1L2	chr10	-	116056978	116057172	116056990	116057172	116056736	116056859	14468	1	1	3	0	1	3	10	5	10	0	0	4	135	124	1.31282e-11	4.20025e-10	1	0.479	0.479	1	1	0.697	-0.246
16243	OXLD1	OXLD1	chr17	-	79633184	79633667	79633306	79633667	79632065	79632614	16243	1	0	1	0	0	2	5	2	2	2	0	0	245	124	0.000460735	0.0051026	1	NA	0.202	0.559	1	1	-0.252
3740	MIAT	MIAT	chr22	+	27059279	27059473	27059279	27059362	27061420	27062900	3740	12	3	5	5	1	7	7	2	2	0	0	4	234	124	0.000129917	0.00159486	0.56	0.614	0.275	1	1	0.209	-0.253
4463	ZNF554	ZNF554	chr19	+	2827614	2827746	2827614	2827741	2832300	2832492	4463	3	0	1	8	1	5	2	1	0	0	4	1	128	124	0.000132407	0.00162421	0.266	0	0.162	1	0.195	0	-0.256
4648	CCDC18	CCDC18	chr1	+	93646272	93646439	93646272	93646409	93648916	93649052	4648	1	1	1	3	1	2	10	3	6	5	2	4	153	124	0.00015337	0.00186464	0.213	0.448	0.288	0.618	0.549	0.549	-0.256
12414	POLM	POLM	chr7	-	44118338	44118410	44118354	44118410	44113996	44114129	12414	2	1	1	2	3	8	13	4	9	5	6	8	139	124	0.000331494	0.0037836	0.471	0.229	0.1	0.699	0.373	0.501	-0.258
1087	LINC00339	LINC00339	chr1	+	22351996	22352136	22351996	22352132	22356772	22357717	1087	6	0	2	2	0	3	26	1	2	0	0	2	127	124	1.88762e-28	2.58179e-26	0.745	NA	0.394	1	1	0.494	-0.262
15285	PIGG	PIGG	chr4	+	492988	493836	492988	493514	494184	494390	15285	0	0	2	12	9	10	10	11	1	6	9	10	247	124	2.20384e-69	2.58369e-66	0	0	0.091	0.456	0.38	0.048	-0.264
9898	NDUFAF6	NDUFAF6	chr8	+	96044222	96044326	96044222	96044322	96047681	96047804	9898	0	1	3	0	4	14	4	2	11	5	5	6	127	124	5.85425e-31	9.42018e-29	NA	0.196	0.173	0.439	0.281	0.642	-0.27
2725	PPP1R11	PPP1R11	chr6	+	30036055	30036207	30036055	30036130	30036366	30036475	2725	3	1	4	11	5	11	5	8	5	8	2	9	200	124	0.000907125	0.00932872	0.145	0.11	0.184	0.279	0.713	0.256	-0.27
461	CNOT6L	CNOT6L	chr4	-	78740386	78740544	78740457	78740544	78697424	78697546	461	5	4	3	2	1	5	14	8	5	2	0	2	194	124	4.43144e-23	4.04074e-21	0.615	0.719	0.277	0.817	1	0.615	-0.274
8289	ITGB2	ITGB2	chr21	-	46330514	46330700	46330644	46330700	46330198	46330287	8289	5	2	7	2	1	4	4	10	11	0	1	5	247	124	0.000342274	0.00390121	0.557	0.501	0.468	1	0.834	0.525	-0.278
4298	STARD4	STARD4	chr5	-	110848082	110848295	110848088	110848295	110843026	110843140	4298	1	0	1	0	0	2	17	2	5	0	0	1	129	124	5.07822e-27	6.12859e-25	1	NA	0.325	1	1	0.828	-0.28
16304	CEP192	CEP192	chr18	+	13042202	13042349	13042202	13042333	13048857	13049680	16304	1	0	1	15	6	10	6	0	0	0	1	17	139	124	0.00108311	0.01096	0.056	0	0.082	1	0	0	-0.287
17061	UNKL	UNKL	chr16	-	1417092	1417350	1417242	1417350	1413205	1416396	17061	7	4	10	2	2	3	19	13	13	3	0	1	247	124	2.1421e-06	3.66232e-05	0.637	0.501	0.626	0.761	1	0.867	-0.288
16245	OXLD1	OXLD1	chr17	-	79633184	79633667	79633193	79633667	79632065	79632614	16245	1	0	1	1	1	0	5	2	2	2	0	1	132	124	7.56488e-05	0.000969261	0.484	0	1	0.701	1	0.653	-0.29
4363	KIF19	KIF19	chr17	+	72342516	72342702	72342516	72342663	72343915	72344038	4363	0	1	2	7	1	9	0	0	1	13	0	0	162	124	5.77863e-05	0.000760583	0	0.434	0.145	0	NA	1	-0.307
12233	PMS2P5	PMS2P5	chr7	+	74307374	74307616	74307374	74307470	74310232	74310372	12233	0	2	2	1	0	1	8	3	6	0	2	0	247	124	1.74057e-08	3.86054e-07	0	1	0.501	1	0.43	1	-0.31
19405	TTC17	TTC17	chr11	+	43414254	43414363	43414254	43414339	43418258	43418368	19405	3	2	0	0	1	2	3	3	6	0	0	4	147	124	0.00159177	0.0155695	1	0.628	0	1	1	0.559	-0.31
15588	SCMH1	SCMH1	chr1	-	41512078	41512270	41512089	41512270	41503033	41503213	15588	5	0	9	0	1	0	0	10	26	0	0	1	134	124	1.81504e-10	5.02364e-09	1	0	1	NA	1	0.96	-0.313
5801	SPEF2	SPEF2	chr5	+	35694389	35694465	35694389	35694450	35695836	35695898	5801	2	3	1	2	5	3	0	1	6	3	0	0	138	124	1.0414e-10	2.98298e-09	0.473	0.35	0.23	0	1	1	-0.316
19072	ANKRD28	ANKRD28	chr3	-	15756077	15756163	15756084	15756163	15755033	15755148	19072	4	1	0	31	35	37	9	1	0	0	10	10	130	124	1.10871e-75	2.02192e-72	0.11	0.027	0	1	0.087	0	-0.317
8908	EIF1AD	EIF1AD	chr11	-	65769380	65769637	65769510	65769637	65767773	65767952	8908	2	2	8	1	1	5	0	1	15	0	0	5	247	124	4.08713e-06	6.70151e-05	0.501	0.501	0.445	NA	1	0.601	-0.318
13416	PTPRC	PTPRC	chr1	+	198678815	198678926	198678815	198678922	198682081	198682201	13416	0	1	0	3	1	2	0	1	2	0	2	1	127	124	0.00223963	0.0210412	0	0.494	0	NA	0.328	0.661	-0.33
2677	OARD1	OARD1	chr6	-	41039974	41040188	41040073	41040188	41039334	41039414	2677	3	5	8	2	1	7	11	9	14	1	1	1	222	124	8.84615e-39	2.30463e-36	0.456	0.736	0.39	0.86	0.834	0.887	-0.333
16072	SWT1	SWT1	chr1	+	185151077	185151210	185151077	185151189	185153374	185153476	16072	0	1	0	8	1	4	3	0	1	0	1	1	144	124	3.18138e-21	2.63717e-19	0	0.463	0	1	0	0.463	-0.333
12231	PMS2P5	PMS2P5	chr7	+	74307374	74307598	74307374	74307470	74310232	74310372	12231	0	2	2	1	0	1	8	4	6	0	2	0	247	124	3.53959e-09	8.6839e-08	0	1	0.501	1	0.501	1	-0.333
17522	METAP1D	METAP1D	chr2	+	172928438	172928674	172928438	172928588	172930331	172930480	17522	0	6	14	1	0	4	6	8	10	0	1	1	209	124	0.00039345	0.00443523	0	1	0.675	1	0.826	0.856	-0.336
1939	CLUHP3	CLUHP3	chr16	+	31717741	31717822	31717741	31717775	31718211	31718745	1939	2	5	5	3	6	4	32	4	10	4	1	5	170	124	2.26358e-34	4.64401e-32	0.327	0.378	0.477	0.854	0.745	0.593	-0.337
10358	PRMT7	PRMT7	chr16	+	68344876	68345014	68344876	68345002	68345944	68346079	10358	0	1	1	5	3	3	1	1	0	0	1	1	135	124	8.17364e-06	0.000126203	0	0.234	0.234	1	0.479	0	-0.337
14336	CLEC2D	CLEC2D	chr12	+	9832785	9832883	9832785	9832847	9833518	9833629	14336	3	0	1	13	2	3	2	5	2	2	2	4	159	124	4.24427e-24	4.19645e-22	0.153	0	0.206	0.438	0.661	0.281	-0.34
15039	CCDC138	CCDC138	chr2	+	109403205	109403389	109403205	109403371	109405307	109405422	15039	0	1	0	0	1	1	0	3	1	2	1	0	141	124	1.03653e-05	0.000157377	NA	0.468	0	0	0.725	1	-0.341
5310	ADAM22	ADAM22	chr7	+	87822430	87822575	87822430	87822554	87825785	87832204	5310	0	0	1	2	3	1	0	1	0	0	0	1	144	124	0.00123399	0.0123497	0	0	0.463	NA	1	0	-0.346
12528	TMC8	TMC8	chr17	+	76127635	76127843	76127635	76127818	76127966	76128111	12528	0	0	3	1	4	6	5	3	2	3	2	7	148	124	0.00143053	0.0141442	0	0	0.295	0.583	0.557	0.193	-0.346
7009	NCBP2	NCBP2	chr3	-	196668805	196669311	196669240	196669311	196666121	196666303	7009	0	1	4	3	5	3	6	5	3	1	3	3	247	124	0.000349327	0.00397608	0	0.091	0.401	0.751	0.456	0.334	-0.35
9256	WDR4	WDR4	chr21	-	44293660	44293801	44293712	44293801	44283549	44283706	9256	7	5	8	9	6	10	14	12	25	2	5	8	175	124	6.16513e-54	3.61387e-51	0.355	0.371	0.362	0.832	0.63	0.689	-0.354
14552	TRRAP	TRRAP	chr7	+	98580886	98581115	98580886	98581082	98581715	98581981	14552	2	2	5	4	2	2	9	10	8	0	0	6	156	124	7.12293e-19	4.71406e-17	0.284	0.443	0.665	1	1	0.515	-0.374
835	ATP7A	ATP7A	chrX	+	77218119	77218322	77218119	77218311	77227117	77227258	835	0	0	1	2	0	3	0	2	3	3	2	0	134	124	0.00108868	0.0110093	0	NA	0.236	0	0.481	1	-0.376
4580	FN3KRP	FN3KRP	chr17	+	80678636	80678841	80678636	80678717	80680679	80680762	4580	5	0	1	7	0	1	1	2	2	14	0	0	247	124	1.74621e-07	3.45309e-06	0.264	NA	0.334	0.035	1	1	-0.379
5555	BTN2A2	BTN2A2	chr6	+	26383323	26383527	26383323	26383472	26384019	26384143	5555	2	0	1	1	0	8	3	2	10	1	0	8	178	124	4.68367e-15	2.11771e-13	0.582	NA	0.08	0.676	1	0.465	-0.383
10632	RCAN3	RCAN3	chr1	+	24829386	24829640	24829386	24829607	24840803	24841057	10632	0	1	2	0	2	2	5	2	6	2	0	3	156	124	2.14777e-07	4.19659e-06	NA	0.284	0.443	0.665	1	0.614	-0.396
1139	RNF166	RNF166	chr16	-	88769241	88769480	88769472	88769480	88767669	88767826	1139	0	0	3	1	0	2	4	1	4	2	1	0	247	124	4.84152e-07	9.10239e-06	0	NA	0.43	0.501	0.334	1	-0.397
16257	ZMYM3	ZMYM3	chrX	-	70466444	70466542	70466480	70466542	70466202	70466362	16257	3	1	3	4	1	3	0	10	11	0	0	5	159	124	2.08362e-17	1.17926e-15	0.369	0.438	0.438	NA	1	0.632	-0.401
3842	PDE8A	PDE8A	chr15	+	85643386	85643609	85643386	85643429	85652283	85652361	3842	5	0	3	16	8	5	4	1	1	2	0	6	247	124	0.00222226	0.02089	0.136	0	0.231	0.501	1	0.077	-0.404
1261	TBC1D7	TBC1D7	chr6	-	13328527	13328815	13328547	13328815	13327018	13327138	1261	2	2	1	4	1	6	9	7	13	6	0	4	143	124	0.00455739	0.0395142	0.302	0.634	0.126	0.565	1	0.738	-0.414
12375	ARHGEF9	ARHGEF9	chrX	-	62974183	62975031	62974194	62975031	62944411	62944591	12375	1	0	2	11	11	8	12	3	8	8	3	9	134	124	1.21162e-05	0.00018013	0.078	0	0.188	0.581	0.481	0.451	-0.416
13849	POGLUT1	POGLUT1	chr3	+	119205679	119205889	119205679	119205883	119207775	119207834	13849	0	1	0	5	1	0	3	1	0	0	2	0	129	124	7.41788e-14	2.96228e-12	0	0.49	NA	1	0.325	NA	-0.417
6526	DVL1	DVL1	chr1	-	1274666	1274819	1274741	1274819	1273901	1274033	6526	0	0	1	3	0	2	1	2	1	2	0	1	198	124	8.94933e-05	0.00112989	0	NA	0.238	0.238	1	0.385	-0.422
11181	MSTO2P	MSTO2P	chr1	+	155717059	155717223	155717059	155717198	155717353	155717471	11181	2	1	0	2	1	1	7	0	3	0	0	3	148	124	5.23099e-10	1.39377e-08	0.456	0.456	0	1	NA	0.456	-0.424
4270	INTS2	INTS2	chr17	-	60005014	60005377	60005282	60005377	60003712	60004023	4270	1	0	0	0	0	2	15	3	8	0	0	1	247	124	2.24776e-25	2.41127e-23	1	NA	0	1	1	0.801	-0.434
16868	DNAI2	DNAI2	chr17	+	72305391	72305588	72305391	72305527	72306155	72306302	16868	6	1	2	26	5	6	3	1	1	2	0	2	184	124	0.000133515	0.00163536	0.135	0.119	0.183	0.503	1	0.252	-0.439
12378	ARHGEF9	ARHGEF9	chrX	-	62974183	62975031	62974194	62975031	62926137	62926329	12378	0	1	0	2	3	0	9	1	1	0	1	3	134	124	1.07965e-34	2.24307e-32	0	0.236	NA	1	0.481	0.236	-0.454
18359	STAT6	STAT6	chr12	-	57503723	57503893	57503825	57503893	57501945	57502082	18359	4	2	6	6	2	12	0	5	5	0	0	3	225	124	6.2824e-28	8.45189e-26	0.269	0.355	0.216	NA	1	0.479	-0.46
9358	PACRGL	PACRGL	chr4	+	20702035	20702410	20702035	20702201	20706088	20706156	9358	1	0	1	0	2	4	2	2	2	1	0	0	247	124	1.01923e-17	6.01752e-16	1	0	0.112	0.501	1	1	-0.463
8305	ITGB2	ITGB2	chr21	-	46309196	46309410	46309200	46309410	46308607	46308810	8305	0	0	1	5	0	1	3	0	2	3	0	0	127	124	2.39607e-14	1.00838e-12	0	NA	0.494	0.494	NA	1	-0.5
19054	RAD51AP1	RAD51AP1	chr12	+	4652928	4653077	4652928	4653070	4657257	4657344	19054	0	0	1	1	0	0	5	1	12	0	0	0	130	124	1.34599e-10	3.75711e-09	0	NA	1	1	1	1	-0.5
13946	ZNF707	ZNF707	chr8	+	144773242	144773402	144773242	144773369	144773769	144773883	13946	1	5	2	6	5	2	7	10	8	0	1	4	156	124	0.000376925	0.00426653	0.117	0.443	0.443	1	0.888	0.614	-0.5
1187	APEH	APEH	chr3	+	49718877	49719067	49718877	49719052	49719154	49719238	1187	1	0	2	2	1	1	0	2	2	0	0	1	138	124	0.00130936	0.0130563	0.31	0	0.642	NA	1	0.642	-0.504
17313	SLC38A1	SLC38A1	chr12	-	46662308	46663208	46662647	46663208	46623346	46623422	17313	0	1	1	6	3	1	2	0	1	0	0	1	247	124	1.82238e-19	1.28925e-17	0	0.143	0.334	1	NA	0.334	-0.508
12701	VRK3	VRK3	chr19	-	50528523	50528643	50528602	50528643	50523718	50523904	12701	2	0	2	1	1	4	6	3	6	3	0	1	202	124	2.54682e-18	1.61394e-16	0.551	0	0.235	0.551	1	0.786	-0.517
8916	ARIH2	ARIH2	chr3	+	49008027	49008149	49008027	49008143	49011131	49011249	8916	1	3	1	2	1	7	6	0	5	0	0	1	129	124	7.83344e-58	5.14281e-55	0.325	0.743	0.121	1	NA	0.828	-0.518
2460	NUDT1	NUDT1	chr7	+	2282559	2282683	2282559	2282610	2284197	2284361	2460	0	0	2	4	1	3	4	4	4	1	0	9	196	124	0.00010462	0.00129889	0	0	0.297	0.717	1	0.219	-0.546
11013	PCMTD1	PCMTD1	chr8	-	52739794	52739921	52739811	52739921	52730134	52733278	11013	0	0	4	1	2	1	0	4	4	0	2	0	140	124	1.53628e-05	0.000222551	0	0	0.78	NA	0.639	1	-0.559
3670	SERPINB6	SERPINB6	chr6	-	2971481	2972399	2971724	2972399	2959401	2959576	3670	1	0	3	2	0	3	2	1	2	1	0	0	247	124	1.42832e-09	3.67445e-08	0.201	NA	0.334	0.501	1	1	-0.566
4359	SDCBP2-AS1	SDCBP2-AS1	chr20	+	1305986	1306426	1305986	1306173	1353721	1353822	4359	0	0	3	2	0	2	2	1	3	0	0	1	247	124	1.12237e-09	2.92868e-08	0	NA	0.43	1	1	0.601	-0.652
809	DDX55	DDX55	chr12	+	124088531	124088772	124088531	124088585	124090477	124090528	809	0	1	3	1	2	2	5	6	3	0	0	1	247	124	4.8931e-26	5.53865e-24	0	0.201	0.43	1	1	0.601	-0.657
5241	IDNK	IDNK	chr9	+	86241356	86241498	86241356	86241493	86243095	86243126	5241	1	0	0	2	0	1	1	1	2	1	0	0	128	124	1.24932e-06	2.23366e-05	0.326	NA	0	0.492	1	1	-0.668
9625	TRMT1	TRMT1	chr19	-	13226949	13227154	13227000	13227154	13226800	13226866	9625	0	1	0	0	1	1	2	1	3	0	0	1	174	124	2.4847e-06	4.20427e-05	NA	0.416	0	1	1	0.681	-0.686
14794	EDEM2	EDEM2	chr20	-	33734627	33735161	33734954	33735161	33730175	33730281	14794	0	0	2	1	0	3	2	2	2	0	0	1	247	124	3.41876e-09	8.40001e-08	0	NA	0.251	1	1	0.501	-0.708
