# Supplementary material for: Deep Surveying of the Transcriptional and Alternative Splicing Signatures for Decidual CD8+ T Cells at the First Trimester of Human Healthy Pregnancy
Source: Front Immunol. 2018 May 4;9:937. doi: 10.3389/fimmu.2018.00937 (PMC5946033; doi:10.3389/fimmu.2018.00937)
Supplement: Supplementary file 8 [file Table_7.xlsx]

## Sheet: Sheet1
ID	GeneID	geneSymbol	chr	strand	longExonStart_0base	longExonEnd	shortES	shortEE	flankingES	flankingEE	ID	IJC_SAMPLE_1	IJC_SAMPLE_1	IJC_SAMPLE_1	SJC_SAMPLE_1	SJC_SAMPLE_1	SJC_SAMPLE_1	IJC_SAMPLE_2	IJC_SAMPLE_2	IJC_SAMPLE_2	SJC_SAMPLE_2	SJC_SAMPLE_2	SJC_SAMPLE_2	IncFormLen	SkipFormLen	PValue	FDR	IncLevel1	IncLevel1	IncLevel1	IncLevel2	IncLevel2	IncLevel2	IncLevelDifference
22915	ITGAE	ITGAE	chr17	-	3631398	3631616	3631398	3631462	3632771	3632849	22915	2	1	1	1	0	0	2	12	10	59	58	142	247	124	3.43365e-09	8.79726e-08	0.501	1	1	0.017	0.094	0.034	0.785
31622	XPO1	XPO1	chr2	-	61752626	61752727	61752626	61752694	61753554	61753656	31622	3	1	2	0	0	1	0	0	1	1	0	2	156	124	1.27492e-11	4.29001e-10	1	1	0.614	0	NA	0.284	0.729
4318	DBF4B	DBF4B	chr17	+	42818703	42818820	42818768	42818820	42815746	42815792	4318	2	3	1	0	2	0	4	0	0	5	2	2	188	124	0.000574894	0.00645092	1	0.497	1	0.345	0	0	0.717
9826	HCG25	HCG25	chr6	+	33219289	33219483	33219376	33219483	33218385	33218488	9826	1	1	1	0	0	2	1	0	1	8	4	6	210	124	5.45629e-20	3.64921e-18	1	1	0.228	0.069	0	0.09	0.69
24949	EWSR1	EWSR1	chr22	+	29687550	29687588	29687553	29687588	29686401	29686582	24949	5	0	6	1	0	1	0	1	3	2	3	9	126	124	2.86464e-52	1.01593e-49	0.831	NA	0.855	0	0.247	0.247	0.678
4290	SGSH	SGSH	chr17	-	78185667	78185749	78185667	78185745	78185869	78186073	4290	1	2	1	0	0	2	0	0	1	0	2	2	127	124	7.38792e-06	0.00011679	1	1	0.328	NA	0	0.328	0.612
11201	IKBKE	IKBKE	chr1	+	206657318	206657409	206657322	206657409	206653789	206653876	11201	0	2	1	0	1	0	0	1	0	0	1	1	127	124	0.000194289	0.00241879	NA	0.661	1	NA	0.494	0	0.584
23996	RPS6KA5	RPS6KA5	chr14	-	91407822	91408055	91407822	91407923	91409421	91409529	23996	5	0	5	0	0	1	0	2	1	4	1	1	247	124	1.57798e-36	2.93319e-34	1	NA	0.715	0	0.501	0.334	0.579
23631	TMEM185A	TMEM185A	chrX	-	148688417	148688650	148688417	148688606	148690313	148690521	23631	4	1	1	0	1	0	0	0	3	11	1	1	167	124	0.00188441	0.0186661	1	0.426	1	0	0	0.69	0.579
6109	HUS1	HUS1	chr7	-	48015811	48016018	48015811	48015999	48016326	48016434	6109	1	0	1	0	0	1	0	0	1	1	2	1	142	124	0.00358753	0.0329005	1	NA	0.466	0	0	0.466	0.578
6120	DDX12P	DDX12P	chr12	-	9573983	9574142	9573983	9574087	9574413	9574561	6120	3	1	5	5	0	2	0	1	3	12	7	10	178	124	9.91492e-51	3.21972e-48	0.295	1	0.635	0	0.091	0.173	0.555
1033	CYB561A3	CYB561A3	chr11	-	61120845	61121034	61120845	61120903	61121255	61121464	1033	7	4	4	0	0	1	0	0	4	0	1	1	247	124	9.51053e-05	0.00126026	1	1	0.668	NA	0	0.668	0.555
15169	RHEBL1	RHEBL1	chr12	-	49462817	49462957	49462817	49462889	49463516	49463808	15169	4	2	2	0	3	0	4	0	1	3	2	3	191	124	0.00320741	0.0298307	1	0.302	1	0.464	0	0.178	0.553
1457	DDX55	DDX55	chr12	+	124103143	124103384	124103157	124103384	124102304	124102419	1457	2	2	1	1	1	0	1	0	1	4	0	2	137	124	3.76854e-10	1.07145e-08	0.644	0.644	1	0.185	NA	0.312	0.514
12605	YIF1A	YIF1A	chr11	-	66054411	66054564	66054411	66054485	66055068	66055147	12605	4	2	4	1	0	1	5	0	8	4	2	6	202	124	2.81616e-14	1.20292e-12	0.711	1	0.711	0.434	0	0.45	0.513
8512	KCTD10	KCTD10	chr12	-	109895796	109895989	109895796	109895886	109898440	109898610	8512	1	2	4	0	2	4	0	0	4	0	11	14	226	124	1.3865e-35	2.44251e-33	1	0.354	0.354	NA	0	0.136	0.501
9540	CCDC7	CCDC7	chr10	+	32871961	32872235	32872095	32872235	32860786	32860821	9540	1	0	2	3	0	0	1	0	0	3	0	4	247	124	1.37005e-07	2.84492e-06	0.143	NA	1	0.143	NA	0	0.5
17360	LINC00426	LINC00426	chr13	-	30938205	30938350	30938205	30938342	30941737	30941854	17360	8	3	4	0	1	1	2	5	5	8	5	8	131	124	2.33086e-56	1.01329e-53	1	0.74	0.791	0.191	0.486	0.372	0.494
8514	KCTD10	KCTD10	chr12	-	109895796	109896023	109895796	109895886	109898440	109898610	8514	1	3	3	0	2	4	0	1	5	0	11	14	247	124	4.29508e-26	4.24049e-24	1	0.43	0.274	NA	0.044	0.152	0.47
31608	MTRF1	MTRF1	chr13	-	41801135	41801381	41801135	41801257	41808025	41808143	31608	3	8	4	2	1	1	0	8	1	1	8	2	247	124	1.04495e-21	7.80183e-20	0.43	0.801	0.668	0	0.334	0.201	0.455
23725	ATXN2L	ATXN2L	chr16	+	28848048	28848558	28848071	28848558	28847253	28847443	23725	4	5	6	0	1	3	9	1	9	21	4	4	146	124	5.06724e-38	1.0269e-35	1	0.809	0.629	0.267	0.175	0.656	0.447
44	DERL3	DERL3	chr22	-	24176689	24179149	24176689	24177119	24179250	24179341	44	1	0	4	0	0	1	4	3	10	4	3	5	247	124	1.78403e-05	0.000264639	1	NA	0.668	0.334	0.334	0.501	0.444
17410	DNAJC13	DNAJC13	chr3	+	132184794	132184914	132184838	132184914	132182543	132182661	17410	1	2	0	0	0	5	4	3	2	9	5	7	167	124	5.94809e-06	9.56556e-05	1	1	0	0.248	0.308	0.175	0.423
31124	PIAS1	PIAS1	chr15	+	68380179	68380228	68380182	68380228	68378643	68379088	31124	2	2	10	0	2	5	0	3	2	7	3	3	126	124	9.21673e-18	5.22986e-16	1	0.496	0.663	0	0.496	0.396	0.422
16524	ARHGAP25	ARHGAP25	chr2	+	69034404	69034612	69034407	69034612	69009364	69009452	16524	5	2	11	1	1	2	0	1	7	6	3	1	126	124	0.000628131	0.00699299	0.831	0.663	0.844	0	0.247	0.873	0.406
1411	ATP2A3	ATP2A3	chr17	-	3831533	3831773	3831533	3831606	3831956	3832062	1411	3	4	4	0	1	0	7	2	4	4	2	1	247	124	0.000489061	0.005576	1	0.668	1	0.468	0.334	0.668	0.399
4448	RBFOX2	RBFOX2	chr22	-	36155934	36156079	36155934	36156067	36157248	36157341	4448	0	3	5	0	2	1	0	4	6	3	7	4	135	124	1.4348e-09	3.82893e-08	NA	0.579	0.821	0	0.344	0.579	0.392
8606	CCDC88A	CCDC88A	chr2	-	55555429	55555571	55555429	55555568	55559701	55559829	8606	7	2	2	0	0	1	0	3	1	0	1	3	126	124	0.00049768	0.00566229	1	1	0.663	NA	0.747	0.247	0.391
31314	NCOA4	NCOA4	chr10	+	51587206	51587421	51587374	51587421	51586270	51586411	31314	1	0	0	0	0	6	0	0	2	7	1	2	247	124	0.00267206	0.0252613	1	NA	0	0	0	0.334	0.389
20577	NUP43	NUP43	chr6	-	150049514	150049696	150049514	150049614	150052748	150052871	20577	12	3	11	0	1	6	1	11	7	6	10	4	205	124	1.72686e-34	2.83806e-32	1	0.645	0.526	0.092	0.4	0.514	0.388
21494	DCAF4	DCAF4	chr14	+	73420868	73420970	73420871	73420970	73418505	73418585	21494	4	4	8	4	1	2	8	1	4	11	4	8	126	124	4.77919e-25	4.38142e-23	0.496	0.797	0.797	0.417	0.197	0.33	0.382
30761	ABCB7	ABCB7	chrX	-	74334588	74334669	74334588	74334666	74375939	74376175	30761	1	4	8	0	1	11	4	2	6	7	3	13	126	124	1.46369e-11	4.88253e-10	1	0.797	0.417	0.36	0.396	0.312	0.382
4331	LINC00299	LINC00299	chr2	-	8452855	8452979	8452855	8452976	8464671	8464814	4331	13	12	5	2	3	0	1	6	0	5	1	0	126	124	2.16648e-20	1.47831e-18	0.865	0.797	1	0.164	0.855	NA	0.378
9458	HERC4	HERC4	chr10	-	69716634	69716846	69716634	69716733	69718869	69718893	9458	15	4	8	0	1	2	7	3	4	9	2	2	236	124	1.34911e-48	3.82764e-46	1	0.678	0.678	0.29	0.441	0.512	0.371
15699	GNLY	GNLY	chr2	+	85924663	85924800	85924718	85924800	85923104	85923179	15699	15	16	12	1	2	1	8	8	3	8	2	3	178	124	2.96352e-55	1.21024e-52	0.913	0.848	0.893	0.411	0.736	0.411	0.365
7931	PKMYT1	PKMYT1	chr16	-	3023134	3023309	3023134	3023216	3024000	3024158	7931	1	3	2	1	1	2	5	1	17	36	8	67	216	124	0.000213704	0.00263614	0.365	0.633	0.365	0.074	0.067	0.127	0.365
31501	CCHCR1	CCHCR1	chr6	-	31113472	31113623	31113472	31113585	31116181	31116288	31501	3	3	4	5	1	9	4	1	0	24	11	24	161	124	2.71567e-05	0.000392469	0.316	0.698	0.255	0.114	0.065	0	0.363
1874	TMEM218	TMEM218	chr11	-	124972027	124972247	124972027	124972213	124972532	124972705	1874	4	6	10	0	1	4	4	2	11	8	2	4	157	124	8.10745e-19	4.86682e-17	1	0.826	0.664	0.283	0.441	0.685	0.36
3982	VPS9D1	VPS9D1	chr16	-	89783137	89783230	89783137	89783227	89785434	89785510	3982	3	4	8	1	0	1	1	0	4	3	0	1	126	124	1.46233e-10	4.38422e-09	0.747	1	0.887	0.247	NA	0.797	0.356
30212	ZBED5	ZBED5	chr11	-	10874250	10876665	10874250	10876633	10877690	10877752	30212	16	8	14	2	5	11	4	4	9	9	11	12	155	124	6.17107e-06	9.85944e-05	0.865	0.561	0.505	0.262	0.225	0.375	0.356
11244	CHMP1A	CHMP1A	chr16	-	89720206	89720428	89720206	89720331	89723989	89724193	11244	1	2	4	0	2	4	0	2	1	7	1	4	220	124	0.00367469	0.0335781	1	0.36	0.36	0	0.53	0.124	0.355
28198	HIPK2	HIPK2	chr7	-	139299031	139299239	139299031	139299158	139305146	139305309	28198	8	11	4	2	0	1	0	7	4	2	1	2	204	124	6.84874e-12	2.34852e-10	0.709	1	0.709	0	0.81	0.549	0.353
6747	ACADVL	ACADVL	chr17	+	7127955	7128032	7127980	7128032	7127802	7127871	6747	2	1	5	0	2	4	0	1	1	2	1	2	148	124	2.63849e-05	0.000382546	1	0.295	0.512	0	0.456	0.295	0.352
1212	PCNXL3	PCNXL3	chr11	+	65389676	65389837	65389715	65389837	65388301	65388437	1212	1	2	1	1	0	2	2	0	5	4	3	6	162	124	3.01427e-07	5.98258e-06	0.434	1	0.277	0.277	0	0.389	0.348
24649	D2HGDH	D2HGDH	chr2	+	242683036	242683230	242683053	242683230	242681849	242681989	24649	3	2	16	1	1	4	0	4	18	1	5	7	140	124	6.59561e-10	1.81956e-08	0.727	0.639	0.78	0	0.415	0.695	0.345
7715	FAM161A	FAM161A	chr2	-	62066555	62067716	62066555	62067660	62069256	62069495	7715	9	4	15	0	1	2	0	11	9	2	1	3	179	124	2.54174e-08	5.77636e-07	1	0.735	0.839	0	0.884	0.675	0.338
12125	MGEA5	MGEA5	chr10	-	103569940	103570085	103569940	103570071	103572786	103572884	12125	386	209	96	119	57	184	69	86	48	135	155	187	137	124	0	0	0.746	0.768	0.321	0.316	0.334	0.189	0.332
7887	SYTL2	SYTL2	chr11	-	85447543	85447658	85447543	85447655	85448617	85448699	7887	5	16	17	8	1	33	0	7	2	13	7	9	126	124	4.02097e-09	1.01572e-07	0.381	0.94	0.336	0	0.496	0.179	0.327
29593	SNX1	SNX1	chr15	+	64429044	64429135	64429063	64429135	64428528	64428609	29593	1	1	0	3	0	2	0	0	2	0	4	9	142	124	3.73884e-07	7.2971e-06	0.225	1	0	NA	0	0.163	0.327
3539	FKBP8	FKBP8	chr19	-	18643481	18643684	18643481	18643624	18644079	18644157	3539	8	3	5	4	3	10	1	1	4	14	8	18	183	124	1.48246e-62	7.83466e-60	0.575	0.404	0.253	0.046	0.078	0.131	0.326
11695	POLDIP2	POLDIP2	chr17	-	26676522	26676758	26676522	26676652	26677463	26677589	11695	4	6	1	2	1	0	1	1	1	5	0	2	229	124	3.58531e-19	2.21647e-17	0.52	0.765	1	0.098	1	0.213	0.325
5	MECR	MECR	chr1	-	29543099	29543324	29543099	29543197	29557242	29557470	5	4	5	15	2	2	5	5	9	5	9	11	11	247	124	6.23527e-05	0.000846219	0.501	0.557	0.601	0.218	0.291	0.186	0.321
21824	PTPRC	PTPRC	chr1	+	198685811	198685969	198685918	198685969	198682087	198682201	21824	1	0	2	1	0	1	2	0	0	2	3	1	230	124	0.000118149	0.00153395	0.35	NA	0.519	0.35	0	0	0.318
17822	ECHDC2	ECHDC2	chr1	-	53364251	53364426	53364251	53364391	53364845	53364896	17822	9	3	7	7	3	2	1	0	8	6	1	4	158	124	3.44255e-08	7.67469e-07	0.502	0.44	0.733	0.116	0	0.611	0.316
6234	SH3BP1	SH3BP1	chr22	+	38046092	38046289	38046097	38046289	38044325	38044442	6234	1	2	3	0	2	3	0	2	2	5	1	3	128	124	1.56977e-06	2.77807e-05	1	0.492	0.492	0	0.66	0.392	0.311
10323	KCNN4	KCNN4	chr19	-	44276151	44276283	44276151	44276255	44278343	44278771	10323	6	1	7	3	1	2	1	1	11	10	4	5	151	124	5.03498e-10	1.41362e-08	0.622	0.451	0.742	0.076	0.17	0.644	0.308
26810	PBK	PBK	chr8	-	27668474	27668684	27668474	27668651	27678081	27678211	26810	0	0	2	0	1	1	0	0	0	8	5	27	156	124	7.70542e-51	2.564e-48	NA	0	0.614	0	0	0	0.307
25958	APIP	APIP	chr11	-	34912050	34912235	34912050	34912099	34916556	34916657	25958	23	12	5	7	6	24	4	11	1	37	18	34	247	124	9.44564e-09	2.27514e-07	0.623	0.501	0.095	0.051	0.235	0.015	0.306
11440	SSH1	SSH1	chr12	-	109205035	109205276	109205035	109205104	109210813	109210935	11440	11	4	4	3	2	2	0	1	4	3	1	3	247	124	6.39452e-16	3.16241e-14	0.648	0.501	0.501	0	0.334	0.401	0.305
30888	TRIT1	TRIT1	chr1	-	40313219	40313419	40313219	40313332	40313657	40313769	30888	11	7	12	5	4	15	6	4	6	17	13	19	210	124	7.32279e-13	2.77596e-11	0.565	0.508	0.321	0.172	0.154	0.157	0.304
25668	RABL2B	RABL2B	chr22	-	51221472	51221714	51221472	51221473	51221928	51222087	25668	1	7	4	1	2	1	4	0	5	3	1	5	247	124	1.66546e-11	5.51463e-10	0.334	0.637	0.668	0.401	0	0.334	0.301
12396	LOC101928710	LOC101928710	chr17	-	76613465	76615126	76613465	76613708	76620273	76620397	12396	2	5	1	3	0	1	2	3	0	3	2	1	247	124	9.52233e-05	0.00126121	0.251	1	0.334	0.251	0.43	0	0.301
22875	SKAP1	SKAP1	chr17	-	46271014	46271153	46271014	46271133	46423266	46423368	22875	6	7	4	10	1	13	1	1	4	48	2	15	143	124	0.000242455	0.00296501	0.342	0.859	0.211	0.018	0.302	0.188	0.301
17607	PHPT1	PHPT1	chr9	+	139744954	139745012	139744957	139745012	139744464	139744589	17607	6	4	7	3	4	13	1	2	7	14	6	16	126	124	1.17955e-29	1.45837e-27	0.663	0.496	0.346	0.066	0.247	0.301	0.297
5057	ZNF45	ZNF45	chr19	-	44423724	44423914	44423724	44423851	44426322	44426369	5057	0	5	5	11	5	2	0	0	6	7	13	26	186	124	0.00201534	0.0197813	0	0.4	0.625	0	0	0.133	0.297
28795	ZKSCAN5	ZKSCAN5	chr7	+	99117791	99117927	99117794	99117927	99117449	99117532	28795	11	4	4	6	0	0	6	2	6	3	2	4	126	124	1.75579e-08	4.06212e-07	0.643	1	1	0.663	0.496	0.596	0.296
4280	ZNF286A	ZNF286A	chr17	+	15619313	15624100	15619372	15624100	15611468	15611561	4280	0	1	4	0	1	1	0	6	3	4	3	6	182	124	1.57474e-05	0.000236457	NA	0.405	0.732	0	0.577	0.254	0.292
21831	MAP4K4	MAP4K4	chr2	+	102476104	102476326	102476197	102476326	102475457	102475544	21831	16	10	14	11	3	7	7	7	4	13	8	9	216	124	1.95552e-08	4.50488e-07	0.455	0.657	0.534	0.236	0.334	0.203	0.291
5605	SNRPA1	SNRPA1	chr15	-	101825930	101826037	101825930	101826006	101827112	101827215	5605	23	22	39	21	6	26	25	16	11	75	15	30	154	124	4.51279e-145	2.43266e-141	0.469	0.747	0.547	0.212	0.462	0.228	0.287
24410	ZNF250	ZNF250	chr8	-	146115317	146115462	146115317	146115444	146115692	146115788	24410	4	3	12	6	4	7	0	2	6	8	5	16	141	124	4.97578e-09	1.23948e-07	0.37	0.397	0.601	0	0.26	0.248	0.287
25911	THADA	THADA	chr2	-	43804160	43804373	43804160	43804261	43805651	43805746	25911	18	12	22	1	1	3	7	9	16	9	1	6	235	124	7.15996e-07	1.33737e-05	0.905	0.864	0.795	0.291	0.826	0.585	0.287
13217	FCRL6	FCRL6	chr1	+	159779325	159779473	159779380	159779473	159778750	159779035	13217	3	1	7	4	1	5	2	0	3	9	5	6	178	124	5.92941e-05	0.000807148	0.343	0.411	0.494	0.134	0	0.258	0.285
29544	ZNF124	ZNF124	chr1	-	247318290	247320705	247318290	247320519	247322307	247322368	29544	102	57	51	4	5	11	29	43	35	23	9	15	247	124	1.95097e-10	5.75954e-09	0.928	0.851	0.699	0.388	0.706	0.539	0.282
9567	CCSER2	CCSER2	chr10	+	86133378	86133571	86133425	86133571	86130769	86132225	9567	7	7	10	0	0	2	0	8	16	0	4	5	170	124	8.2124e-08	1.7429e-06	1	1	0.785	NA	0.593	0.7	0.282
22202	DPH7	DPH7	chr9	-	140469203	140469398	140469203	140469298	140470531	140470619	22202	8	8	2	3	3	4	1	1	7	4	4	8	223	124	2.4304e-20	1.65421e-18	0.597	0.597	0.218	0.122	0.122	0.327	0.28
17351	GGT1	GGT1	chr22	+	25023376	25023586	25023398	25023586	25019746	25019883	17351	2	0	1	0	2	8	1	1	1	23	6	8	145	124	2.37834e-17	1.31091e-15	1	0	0.097	0.036	0.125	0.097	0.28
20860	POFUT2	POFUT2	chr21	-	46702718	46702961	46702718	46702853	46703297	46703442	20860	1	2	2	0	1	0	0	2	1	0	0	4	231	124	4.79709e-06	7.80772e-05	1	0.518	1	NA	1	0.118	0.28
329	FMR1	FMR1	chrX	+	147026424	147026571	147026463	147026571	147024650	147024846	329	3	7	2	5	2	2	0	0	1	0	3	1	162	124	5.70439e-14	2.38373e-12	0.315	0.728	0.434	NA	0	0.434	0.275
24408	ZNF250	ZNF250	chr8	-	146115317	146115459	146115317	146115444	146115692	146115788	24408	4	3	10	6	4	7	0	2	6	8	5	16	138	124	1.6435e-08	3.82683e-07	0.375	0.403	0.562	0	0.264	0.252	0.275
13907	ITIH4	ITIH4	chr3	-	52852666	52852853	52852666	52852743	52853408	52853534	13907	4	0	1	0	0	1	0	1	1	5	2	0	233	124	5.63821e-16	2.7935e-14	1	NA	0.347	0	0.21	1	0.27
11946	MLH3	MLH3	chr14	-	75497245	75497418	75497245	75497405	75498770	75498882	11946	7	6	2	20	12	3	1	1	0	19	11	18	136	124	0.00144943	0.014826	0.242	0.313	0.378	0.046	0.077	0	0.27
19648	SAT2	SAT2	chr17	-	7530070	7530319	7530070	7530111	7530460	7530490	19648	18	15	27	2	3	6	16	21	17	6	11	15	247	124	2.91768e-49	8.73779e-47	0.819	0.715	0.693	0.572	0.489	0.363	0.268
12604	YIF1A	YIF1A	chr11	-	66054411	66054591	66054411	66054485	66055068	66055147	12604	9	8	10	1	0	1	19	3	26	4	2	6	229	124	1.99581e-06	3.46382e-05	0.83	1	0.844	0.72	0.448	0.701	0.268
24658	DENND4A	DENND4A	chr15	-	65992881	65993013	65992881	65993010	65993388	65993530	24658	13	11	14	13	9	14	8	2	7	21	18	12	126	124	6.20436e-56	2.61291e-53	0.496	0.546	0.496	0.273	0.099	0.365	0.267
25910	THADA	THADA	chr2	-	43804160	43804400	43804160	43804261	43805651	43805746	25910	18	13	24	1	1	3	9	9	19	9	1	6	247	124	5.07213e-07	9.70257e-06	0.9	0.867	0.801	0.334	0.819	0.614	0.267
18376	GHDC	GHDC	chr17	-	40344923	40345119	40344923	40345045	40345334	40345612	18376	3	5	2	3	3	28	1	3	4	28	29	39	197	124	0.00243267	0.0232509	0.386	0.512	0.043	0.022	0.061	0.061	0.266
19466	TVP23C-CDRT4	TVP23C-CDRT4	chr17	-	15419732	15419973	15419732	15419876	15449098	15449230	19466	10	13	10	1	1	0	5	13	10	3	3	2	220	124	0.00260321	0.024671	0.849	0.88	1	0.484	0.71	0.738	0.266
26657	VPS13D	VPS13D	chr1	+	12401836	12401942	12401839	12401942	12395761	12395884	26657	7	1	2	8	4	6	0	0	1	0	6	12	126	124	6.00928e-10	1.6715e-08	0.463	0.197	0.247	NA	0	0.076	0.264
20988	R3HDM1	R3HDM1	chr2	+	136409299	136409602	136409302	136409602	136402948	136403097	20988	8	4	28	8	5	8	0	6	13	6	4	26	126	124	0.00510169	0.0447464	0.496	0.44	0.775	0	0.596	0.33	0.262
29256	SMNDC1	SMNDC1	chr10	-	112057324	112057503	112057324	112057486	112058405	112058548	29256	9	8	9	8	13	25	2	2	8	31	16	37	140	124	1.8235e-71	1.17021e-68	0.499	0.353	0.242	0.054	0.1	0.161	0.26
20253	POLM	POLM	chr7	-	44116107	44116354	44116107	44116228	44118354	44118441	20253	30	25	18	3	2	7	26	26	24	29	7	11	247	124	0.000282204	0.0034002	0.834	0.863	0.563	0.31	0.651	0.523	0.259
29655	TYMP	TYMP	chr22	-	50967924	50968183	50967924	50968148	50968332	50968514	29655	0	1	4	1	0	4	4	1	7	8	6	15	158	124	9.4688e-11	2.88376e-09	0	1	0.44	0.282	0.116	0.268	0.258
14892	RBM39	RBM39	chr20	-	34317233	34317473	34317233	34317287	34319862	34320048	14892	33	31	32	1	0	2	15	18	16	10	1	3	247	124	0.000495905	0.00564686	0.943	1	0.889	0.43	0.9	0.728	0.258
21559	HOOK2	HOOK2	chr19	-	12875627	12875731	12875627	12875728	12875812	12875895	21559	3	6	13	2	0	0	2	2	2	0	4	2	126	124	1.04089e-05	0.000160774	0.596	1	1	1	0.33	0.496	0.257
23810	NKTR	NKTR	chr3	+	42675109	42675227	42675217	42675227	42674094	42674315	23810	15	6	10	3	0	0	9	3	4	0	2	2	231	124	7.16421e-08	1.53322e-06	0.729	1	1	1	0.446	0.518	0.255
7360	NDST2	NDST2	chr10	-	75566414	75566589	75566414	75566569	75566865	75566953	7360	4	4	6	23	6	9	0	2	2	13	19	33	143	124	3.62946e-07	7.09389e-06	0.131	0.366	0.366	0	0.084	0.05	0.243
18440	FLAD1	FLAD1	chr1	+	154965040	154965262	154965188	154965262	154962665	154962733	18440	1	4	0	1	1	4	0	2	1	0	8	6	247	124	6.02256e-12	2.07844e-10	0.334	0.668	0	NA	0.112	0.077	0.24
17943	NFRKB	NFRKB	chr11	-	129762609	129762783	129762609	129762765	129764253	129764333	17943	26	13	13	23	15	22	7	7	13	41	23	41	141	124	2.01935e-99	3.02375e-96	0.499	0.433	0.342	0.131	0.211	0.218	0.238
27158	PTPN7	PTPN7	chr1	-	202122852	202123000	202122852	202122978	202123313	202123451	27158	4	4	4	12	4	3	2	7	6	25	16	23	145	124	7.40969e-22	5.62573e-20	0.222	0.461	0.533	0.064	0.272	0.182	0.233
13928	CUL9	CUL9	chr6	+	43153193	43153348	43153228	43153348	43152039	43152643	13928	6	5	22	2	0	3	0	6	15	0	6	3	158	124	1.93864e-17	1.07294e-15	0.702	1	0.852	NA	0.44	0.797	0.233
5606	SNRPA1	SNRPA1	chr15	-	101825930	101826076	101825930	101826006	101827112	101827215	5606	41	35	68	21	6	26	48	31	33	75	15	30	193	124	6.53492e-127	2.51622e-123	0.556	0.789	0.627	0.291	0.57	0.414	0.232
3459	CLK1	CLK1	chr2	-	201721405	201721646	201721405	201721534	201722440	201722607	3459	132	62	125	3	0	0	10	77	31	10	1	1	235	124	4.64921e-74	3.21308e-71	0.959	1	1	0.345	0.976	0.942	0.232
27774	RASGRP2	RASGRP2	chr11	-	64507839	64507921	64507839	64507918	64508419	64508551	27774	14	7	11	3	1	0	9	2	0	0	0	2	126	124	2.40472e-05	0.000350537	0.821	0.873	1	1	1	0	0.231
31604	CYFIP2	CYFIP2	chr5	+	156737101	156737201	156737104	156737201	156736750	156736842	31604	2	1	1	2	1	4	0	0	1	0	5	2	126	124	0.00182231	0.0181242	0.496	0.496	0.197	NA	0	0.33	0.231
26072	ZCCHC11	ZCCHC11	chr1	-	52902426	52902650	52902426	52902647	52903891	52904029	26072	20	9	7	5	3	5	3	10	6	8	6	5	126	124	0.00113584	0.0119076	0.797	0.747	0.579	0.27	0.621	0.541	0.23
25909	THADA	THADA	chr2	-	43804160	43804381	43804160	43804261	43805651	43805746	25909	49	23	58	1	1	3	13	20	40	9	1	6	243	124	5.75675e-62	2.98388e-59	0.962	0.921	0.908	0.424	0.911	0.773	0.228
4198	LILRB1	LILRB1	chr19	+	55145421	55145472	55145424	55145472	55145088	55145139	4198	10	16	9	9	4	5	2	3	1	5	3	1	126	124	1.73895e-19	1.11066e-17	0.522	0.797	0.639	0.282	0.496	0.496	0.228
4204	LILRB1	LILRB1	chr19	+	55147944	55148103	55147947	55148103	55147007	55147060	4204	20	17	5	16	15	6	5	1	0	9	1	2	126	124	0.000953375	0.0101605	0.552	0.527	0.451	0.353	0.496	0	0.227
31450	PKD1P6	PKD1P6	chr16	-	15226576	15226963	15226576	15226730	15227120	15227280	31450	7	3	0	0	1	0	1	2	3	0	7	1	247	124	3.70885e-28	4.21791e-26	1	0.601	NA	1	0.125	0.601	0.225
10995	KLHL18	KLHL18	chr3	+	47378009	47378247	47378024	47378247	47376172	47376309	10995	4	6	4	13	3	14	0	5	5	11	15	23	138	124	2.61449e-05	0.000379474	0.217	0.642	0.204	0	0.23	0.163	0.223
11449	ETV7	ETV7	chr6	-	36336705	36336893	36336705	36336848	36339106	36339337	11449	4	3	2	4	4	3	0	2	13	9	6	29	168	124	1.88653e-20	1.29713e-18	0.425	0.356	0.33	0	0.197	0.249	0.222
12895	JADE2	JADE2	chr5	+	133914183	133918920	133914186	133918920	133909334	133909452	12895	3	9	7	1	3	6	10	5	13	22	12	4	126	124	1.41198e-19	9.08282e-18	0.747	0.747	0.534	0.309	0.291	0.762	0.222
31265	ZNF41	ZNF41	chrX	-	47315670	47315837	47315670	47315813	47326808	47327159	31265	2	3	1	1	3	1	6	0	2	3	3	5	147	124	0.0019948	0.0195939	0.628	0.458	0.458	0.628	0	0.252	0.221
8662	STYXL1	STYXL1	chr7	-	75659738	75659845	75659738	75659842	75677129	75677321	8662	15	8	14	5	8	17	26	5	17	32	19	27	126	124	0.000468203	0.00536542	0.747	0.496	0.448	0.444	0.206	0.383	0.219
7388	HACE1	HACE1	chr6	-	105224887	105224985	105224887	105224972	105225080	105225196	7388	15	6	5	1	0	1	6	6	6	5	4	0	136	124	1.58708e-22	1.25444e-20	0.932	1	0.82	0.522	0.578	1	0.217
15177	E4F1	E4F1	chr16	+	2283882	2283991	2283885	2283991	2283438	2283648	15177	34	23	51	2	4	8	31	28	41	21	11	17	126	124	5.3388e-92	5.99569e-89	0.944	0.85	0.863	0.592	0.715	0.704	0.215
5348	CHEK2	CHEK2	chr22	-	29092888	29093117	29092888	29092975	29095825	29095925	5348	3	4	3	2	6	10	0	1	7	5	7	32	247	124	2.18783e-27	2.40688e-25	0.43	0.251	0.131	0	0.067	0.099	0.215
9242	ZNF714	ZNF714	chr19	+	21281617	21281716	21281620	21281716	21280990	21281117	9242	5	5	11	3	2	1	1	7	5	1	2	10	126	124	0.000125256	0.00161946	0.621	0.711	0.915	0.496	0.775	0.33	0.215
19778	C6orf62	C6orf62	chr6	-	24714545	24714667	24714545	24714582	24716375	24716552	19778	3	2	7	1	0	0	0	1	1	1	0	0	208	124	6.84684e-05	0.000922715	0.641	1	1	0	1	1	0.214
5689	NVL	NVL	chr1	-	224500735	224500857	224500735	224500853	224505395	224505495	5689	2	1	2	1	2	3	0	0	3	0	1	3	127	124	0.00501226	0.0440337	0.661	0.328	0.394	NA	0	0.494	0.214
16230	SNRPN	SNRPN	chr15	+	25219504	25219603	25219533	25219603	25213078	25213229	16230	1	2	1	7	1	9	0	1	0	34	4	16	152	124	3.99469e-26	3.98773e-24	0.104	0.62	0.083	0	0.169	0	0.213
4791	ZNF419	ZNF419	chr19	+	58002835	58002965	58002838	58002965	57999078	57999351	4791	0	1	0	0	0	8	0	2	2	3	1	8	126	124	0.00504498	0.0442923	NA	1	0	0	0.663	0.197	0.213
19198	WDR26	WDR26	chr1	-	224612219	224612421	224612219	224612356	224619178	224619283	19198	35	9	11	10	7	10	9	11	0	6	9	14	188	124	1.55452e-05	0.000233551	0.698	0.459	0.42	0.497	0.446	0	0.211
27820	UFSP2	UFSP2	chr4	-	186326933	186327113	186326933	186327010	186329089	186329241	27820	5	6	5	4	12	22	0	1	3	44	24	19	226	124	5.58424e-94	6.84146e-91	0.407	0.215	0.111	0	0.022	0.08	0.21
8036	TM2D2	TM2D2	chr8	-	38852836	38852976	38852836	38852924	38853731	38854041	8036	7	7	7	8	9	7	14	4	5	25	15	40	175	124	0.000249514	0.00304168	0.383	0.355	0.415	0.284	0.159	0.081	0.21
6110	MIAT	MIAT	chr22	+	27061420	27062900	27061494	27062900	27059279	27059473	6110	5	0	3	8	0	12	0	0	0	24	3	11	197	124	3.14141e-49	9.30444e-47	0.282	NA	0.136	0	0	0	0.209
1043	ABLIM2	ABLIM2	chr4	-	8009785	8009927	8009785	8009924	8010776	8010829	1043	1	0	4	1	0	0	6	2	1	7	1	1	126	124	9.90138e-09	2.37854e-07	0.496	NA	1	0.458	0.663	0.496	0.209
5966	GGT7	GGT7	chr20	-	33448056	33448217	33448056	33448124	33449247	33449365	5966	6	5	6	5	1	7	6	2	4	8	5	4	216	124	2.2214e-08	5.08696e-07	0.408	0.742	0.33	0.301	0.187	0.365	0.209
14232	CSNK1G3	CSNK1G3	chr5	+	122926103	122926252	122926106	122926252	122924120	122924205	14232	7	1	5	7	3	4	0	2	1	0	5	5	126	124	8.29691e-08	1.75945e-06	0.496	0.247	0.552	NA	0.282	0.164	0.209
712	SRSF10	SRSF10	chr1	-	24301463	24301603	24301463	24301570	24304400	24304763	712	6	8	5	7	6	9	3	7	3	20	11	13	156	124	1.62067e-05	0.000242409	0.405	0.515	0.306	0.107	0.336	0.155	0.209
17080	TMEM179B	TMEM179B	chr11	+	62556597	62556682	62556658	62556682	62554873	62554999	17080	4	3	6	1	0	1	3	3	3	3	0	2	184	124	1.67351e-06	2.94234e-05	0.729	1	0.802	0.403	1	0.503	0.208
14697	FAM111A	FAM111A	chr11	+	58916308	58916426	58916316	58916426	58910969	58911168	14697	0	0	4	0	1	0	0	0	3	0	1	2	131	124	0.00123733	0.0128219	NA	0	1	NA	0	0.587	0.207
1705	LSM12	LSM12	chr17	-	42117514	42117695	42117514	42117624	42141168	42141302	1705	8	5	4	8	9	61	1	1	4	34	36	62	194	124	6.18347e-66	3.54602e-63	0.39	0.262	0.04	0.018	0.017	0.04	0.206
24339	LMBR1L	LMBR1L	chr12	-	49494951	49495046	49494951	49494996	49495254	49495332	24339	20	12	28	3	5	7	29	10	18	21	6	11	173	124	2.05541e-16	1.06129e-14	0.827	0.632	0.741	0.497	0.544	0.54	0.206
17868	ELP2	ELP2	chr18	+	33747063	33747185	33747115	33747185	33744437	33744630	17868	44	30	50	0	0	0	37	18	45	15	3	2	175	124	8.51752e-06	0.000132855	1	1	1	0.636	0.81	0.941	0.204
10464	DTX3	DTX3	chr12	+	58000647	58001396	58000666	58001396	58000225	58000301	10464	12	17	44	2	0	4	40	14	42	7	11	10	142	124	2.85748e-37	5.66306e-35	0.84	1	0.906	0.833	0.526	0.786	0.2
7454	AHCY	AHCY	chr20	-	32880163	32880359	32880163	32880313	32881886	32881962	7454	2	2	0	3	4	23	0	0	0	20	5	33	169	124	1.17797e-09	3.17816e-08	0.328	0.268	0	0	0	0	0.199
19113	EIF2B2	EIF2B2	chr14	+	75472599	75472664	75472602	75472664	75471439	75471603	19113	3	1	0	2	0	2	0	0	1	4	1	0	126	124	0.00128647	0.0132902	0.596	1	0	0	0	1	0.199
19926	SLC25A44	SLC25A44	chr1	+	156177652	156177804	156177681	156177804	156169625	156170263	19926	0	0	1	1	1	0	1	0	1	6	4	2	152	124	3.56195e-07	6.97205e-06	0	0	1	0.12	0	0.29	0.197
2868	CHFR	CHFR	chr12	-	133446204	133446420	133446204	133446384	133447309	133447369	2868	21	21	7	14	9	26	28	13	20	41	29	79	159	124	6.93142e-22	5.27748e-20	0.539	0.645	0.174	0.348	0.259	0.165	0.195
21143	UQCRB	UQCRB	chr8	-	97243606	97243846	97243606	97243743	97244001	97244168	21143	3	1	8	1	0	1	4	1	8	2	0	9	226	124	1.30185e-06	2.34551e-05	0.622	1	0.814	0.523	1	0.328	0.195
2821	TSC2	TSC2	chr16	+	2129032	2129197	2129035	2129197	2126491	2126586	2821	12	5	21	7	9	20	13	6	6	18	14	25	126	124	0.00112367	0.0117983	0.628	0.353	0.508	0.415	0.297	0.191	0.195
13269	SYNE1	SYNE1	chr6	-	152776560	152776769	152776560	152776725	152779891	152780065	13269	10	18	18	0	4	2	8	7	2	7	0	1	167	124	2.74043e-23	2.2727e-21	1	0.77	0.87	0.459	1	0.598	0.194
8035	TM2D2	TM2D2	chr8	-	38852836	38853313	38852836	38852924	38853731	38854041	8035	37	22	28	8	9	7	61	26	38	25	15	40	247	124	0.00236835	0.0227492	0.699	0.551	0.668	0.551	0.465	0.323	0.193
9961	IFI27	IFI27	chr14	+	94577970	94578119	94578004	94578119	94577078	94577143	9961	0	2	1	0	3	0	4	3	4	5	3	2	157	124	0.00292697	0.0274497	NA	0.345	1	0.387	0.441	0.612	0.193
29031	OTUD4	OTUD4	chr4	-	146076720	146076838	146076720	146076835	146077087	146077148	29031	16	14	16	5	0	0	5	5	8	9	1	0	126	124	7.87235e-35	1.31791e-32	0.759	1	1	0.353	0.831	1	0.192
29962	LINS	LINS	chr15	-	101112098	101112226	101112098	101112214	101113855	101114446	29962	3	1	8	0	0	2	1	0	3	0	0	3	135	124	6.37906e-08	1.37328e-06	1	1	0.786	1	NA	0.479	0.189
15590	PAN2	PAN2	chr12	-	56720096	56720283	56720096	56720193	56720400	56720743	15590	8	7	19	20	8	26	0	6	2	15	14	19	213	124	5.79147e-07	1.09851e-05	0.189	0.337	0.298	0	0.2	0.058	0.189
21033	NEK9	NEK9	chr14	-	75572652	75572893	75572652	75572699	75573204	75573405	21033	89	32	21	10	7	7	31	36	15	10	10	18	247	124	1.96633e-06	3.41925e-05	0.817	0.697	0.601	0.609	0.644	0.295	0.189
16196	HCFC1R1	HCFC1R1	chr16	-	3073233	3073531	3073233	3073362	3073847	3073969	16196	4	8	29	0	1	4	35	20	41	13	3	10	247	124	0.000556197	0.00625207	1	0.801	0.784	0.575	0.77	0.673	0.189
25209	C11orf80	C11orf80	chr11	+	66605837	66605916	66605840	66605916	66595736	66595835	25209	5	10	10	1	4	3	13	13	12	12	5	11	126	124	4.73252e-15	2.15465e-13	0.831	0.711	0.766	0.516	0.719	0.518	0.185
20251	POLM	POLM	chr7	-	44116107	44116354	44116107	44116228	44118338	44118441	20251	30	25	18	9	14	34	26	26	24	60	20	54	247	124	0.000768593	0.0083633	0.626	0.473	0.21	0.179	0.395	0.182	0.184
21594	HIVEP3	HIVEP3	chr1	-	41972035	41976937	41972035	41976934	41978486	41979421	21594	1	3	4	1	1	0	0	1	7	0	1	4	126	124	5.09323e-06	8.26477e-05	0.496	0.747	1	NA	0.496	0.633	0.183
30979	GUSBP11	GUSBP11	chr22	-	24042912	24043035	24042912	24043018	24047615	24047728	30979	6	2	8	0	0	10	0	10	15	0	7	6	140	124	4.55771e-07	8.74957e-06	1	1	0.415	NA	0.559	0.689	0.181
18010	RNF111	RNF111	chr15	+	59384711	59384839	59384735	59384839	59383257	59383353	18010	14	3	6	14	8	9	0	6	4	7	10	15	147	124	3.58543e-19	2.21647e-17	0.458	0.24	0.36	0	0.336	0.184	0.179
18264	SFT2D1	SFT2D1	chr6	-	166736344	166736533	166736344	166736374	166738024	166738083	18264	27	15	20	22	32	60	10	11	13	115	59	129	247	124	1.62998e-12	6.01821e-11	0.381	0.19	0.143	0.042	0.086	0.048	0.179
1785	AP1G2	AP1G2	chr14	-	24034818	24035044	24034818	24034910	24035272	24035369	1785	98	60	38	32	16	23	23	59	49	32	21	51	247	124	3.5092e-07	6.8838e-06	0.606	0.653	0.453	0.265	0.585	0.325	0.179
9816	NLRC3	NLRC3	chr16	-	3605781	3605917	3605781	3605881	3606911	3606995	9816	2	2	0	2	0	2	0	1	3	0	2	5	159	124	0.00113738	0.0119191	0.438	1	0	NA	0.281	0.319	0.179
19944	PSPH	PSPH	chr7	-	56101653	56101847	56101653	56101799	56118830	56119268	19944	1	0	3	1	0	0	0	1	4	1	0	2	171	124	0.00337596	0.0312259	0.42	NA	1	0	1	0.592	0.179
2131	PHYKPL	PHYKPL	chr5	-	177658405	177658557	177658405	177658524	177659492	177659823	2131	18	13	29	18	7	36	34	24	37	56	38	96	156	124	2.5595e-30	3.30077e-28	0.443	0.596	0.39	0.326	0.334	0.235	0.178
30980	GUSBP11	GUSBP11	chr22	-	24042912	24043032	24042912	24043018	24047615	24047728	30980	8	3	8	0	0	10	0	10	15	0	7	6	137	124	1.3015e-05	0.000198524	1	1	0.42	NA	0.564	0.694	0.178
10103	TAPBPL	TAPBPL	chr12	+	6570329	6570556	6570436	6570556	6569929	6570104	10103	2	0	1	0	0	1	0	0	1	4	0	0	230	124	1.56641e-08	3.66488e-07	1	NA	0.35	0	NA	1	0.175
5383	GBA2	GBA2	chr9	-	35738228	35738401	35738228	35738371	35738522	35738629	5383	16	13	7	31	15	24	4	7	7	67	20	47	153	124	1.39816e-06	2.50229e-05	0.295	0.413	0.191	0.046	0.221	0.108	0.175
9461	FLT3LG	FLT3LG	chr19	+	49989220	49989488	49989271	49989488	49985427	49985525	9461	6	1	2	4	4	4	0	9	2	10	13	17	174	124	0.00125568	0.0129971	0.517	0.151	0.263	0	0.33	0.077	0.175
31243	HAGH	HAGH	chr16	-	1869897	1870122	1869897	1870015	1872300	1872365	31243	32	18	7	27	20	49	18	13	6	89	46	85	230	124	4.21889e-141	1.89519e-137	0.39	0.327	0.072	0.098	0.132	0.037	0.174
12479	TRIP12	TRIP12	chr2	-	230657688	230657861	230657688	230657846	230659894	230660046	12479	51	40	61	1	4	6	5	40	75	6	4	5	138	124	1.86091e-13	7.48612e-12	0.979	0.9	0.901	0.428	0.9	0.931	0.174
706	SRSF10	SRSF10	chr1	-	24290836	24294446	24290836	24294213	24298339	24298502	706	80	76	46	8	9	7	53	52	36	16	12	13	247	124	0.000317905	0.00378133	0.834	0.809	0.767	0.624	0.685	0.582	0.173
25445	URI1	URI1	chr19	+	30505793	30507519	30506442	30507519	30503191	30503438	25445	29	25	45	0	4	1	33	26	16	5	3	5	247	124	0.000676254	0.00744875	1	0.758	0.958	0.768	0.813	0.616	0.173
22438	STK38	STK38	chr6	-	36467649	36467828	36467649	36467767	36474359	36474421	22438	289	212	90	194	118	262	56	48	21	78	76	130	184	124	4.003e-145	2.43266e-141	0.501	0.548	0.188	0.326	0.299	0.098	0.171
16417	USP16	USP16	chr21	+	30409596	30409784	30409599	30409784	30408591	30408695	16417	27	17	29	22	13	17	20	16	28	53	21	25	126	124	9.1588e-54	3.52653e-51	0.547	0.563	0.627	0.271	0.429	0.524	0.171
11115	INADL	INADL	chr1	+	62257019	62257119	62257024	62257119	62253425	62253644	11115	21	18	20	0	0	1	16	44	30	20	0	0	128	124	0.0022265	0.0215556	1	1	0.951	0.437	1	1	0.171
3783	NLRP1	NLRP1	chr17	-	5456705	5456839	5456705	5456818	5461658	5463363	3783	19	13	34	0	2	3	14	6	20	7	1	5	144	124	1.27335e-17	7.18006e-16	1	0.848	0.907	0.633	0.838	0.775	0.17
23303	PPP6R3	PPP6R3	chr11	+	68355412	68355492	68355445	68355492	68350510	68350597	23303	3	1	9	0	3	2	0	3	2	0	2	2	156	124	0.00134494	0.0138359	1	0.209	0.782	NA	0.544	0.443	0.17
26502	VEZT	VEZT	chr12	+	95663814	95663964	95663826	95663964	95660132	95660408	26502	10	13	13	13	9	15	4	10	16	37	15	18	135	124	0.00426696	0.0382848	0.414	0.57	0.443	0.09	0.38	0.449	0.169
707	SRSF10	SRSF10	chr1	-	24290836	24297929	24290836	24294213	24298339	24298502	707	80	74	46	8	9	7	53	53	37	16	12	13	247	124	0.00161963	0.0163375	0.834	0.805	0.767	0.624	0.689	0.588	0.168
5934	DHRS12	DHRS12	chr13	-	52343291	52343491	52343291	52343429	52345956	52346047	5934	5	12	7	10	14	29	12	1	5	55	19	34	185	124	0.00367514	0.0335781	0.251	0.365	0.139	0.128	0.034	0.09	0.168
9543	CCDC7	CCDC7	chr10	+	32871961	32872235	32872095	32872235	32856650	32856819	9543	0	0	1	2	0	1	0	0	0	19	0	1	247	124	2.01027e-28	2.33547e-26	0	NA	0.334	0	NA	0	0.167
13592	SAFB	SAFB	chr19	+	5667357	5667461	5667363	5667461	5666979	5667175	13592	43	50	66	13	6	14	46	52	92	42	20	31	129	124	5.20332e-12	1.81665e-10	0.761	0.889	0.819	0.513	0.714	0.74	0.167
26821	MITD1	MITD1	chr2	-	99787972	99788123	99787972	99788109	99790377	99790479	26821	11	1	4	8	12	28	7	3	4	91	20	66	137	124	0.000329635	0.00391394	0.554	0.07	0.114	0.065	0.12	0.052	0.167
26117	PRF1	PRF1	chr10	-	72360561	72360728	72360561	72360662	72362400	72362531	26117	811	404	214	397	401	673	272	168	118	652	281	440	189	124	1.97841e-19	1.2488e-17	0.573	0.398	0.173	0.215	0.282	0.15	0.166
14456	EIF1AD	EIF1AD	chr11	-	65767773	65767952	65767773	65767947	65769380	65769637	14456	11	4	23	0	1	0	9	3	27	0	5	2	128	124	5.59277e-11	1.74875e-09	1	0.795	1	1	0.368	0.929	0.166
21138	STK11	STK11	chr19	+	1221619	1221845	1221694	1221845	1221211	1221339	21138	0	0	1	1	1	0	4	0	0	5	0	2	198	124	0.00338669	0.0313037	0	0	1	0.334	NA	0	0.166
26411	PRPF38B	PRPF38B	chr1	+	109240431	109240639	109240568	109240639	109238898	109238959	26411	20	20	44	22	23	37	8	17	13	55	21	40	247	124	9.39784e-06	0.000145826	0.313	0.304	0.374	0.068	0.289	0.14	0.165
12733	PIKFYVE	PIKFYVE	chr2	+	209138741	209138777	209138744	209138777	209138307	209138457	12733	1	0	1	0	1	1	0	1	0	3	0	1	126	124	0.00342936	0.0316547	1	0	0.496	0	1	0	0.165
16182	CIB1	CIB1	chr15	-	90775450	90775679	90775450	90775559	90776374	90776440	16182	134	69	71	9	3	4	109	80	84	40	8	11	243	124	3.99723e-110	8.2875e-107	0.884	0.921	0.901	0.582	0.836	0.796	0.164
13036	HERC1	HERC1	chr15	-	63951934	63952135	63951934	63952132	63953171	63953224	13036	18	19	18	2	0	0	6	19	20	7	1	0	126	124	6.00174e-17	3.22241e-15	0.899	1	1	0.458	0.949	1	0.164
1137	EIF4E3	EIF4E3	chr3	-	71745610	71745773	71745610	71745671	71748764	71748859	1137	23	8	2	24	7	9	0	4	1	5	5	12	225	124	0.00150249	0.0152933	0.346	0.386	0.109	0	0.306	0.044	0.164
16257	GPR137	GPR137	chr11	+	64056508	64056972	64056614	64056972	64056074	64056193	16257	45	23	39	12	11	9	34	17	56	36	8	26	229	124	0.00357436	0.0328021	0.67	0.531	0.701	0.338	0.535	0.538	0.164
13201	FCRL6	FCRL6	chr1	+	159778884	159779035	159778902	159779035	159778173	159778234	13201	7	2	12	3	0	1	6	0	3	0	0	4	141	124	7.9284e-06	0.000124458	0.672	1	0.913	1	NA	0.397	0.163
8640	STAU1	STAU1	chr20	-	47740911	47741142	47740911	47741124	47752369	47752468	8640	27	23	20	23	13	39	10	18	16	34	17	41	141	124	0.000355789	0.00419247	0.508	0.609	0.311	0.206	0.482	0.256	0.161
21305	TBP	TBP	chr6	+	170865966	170866171	170865969	170866171	170863420	170863551	21305	4	5	9	8	7	23	3	2	8	13	13	27	126	124	6.32473e-15	2.85545e-13	0.33	0.413	0.278	0.185	0.131	0.226	0.16
692	SRSF10	SRSF10	chr1	-	24290836	24294446	24290836	24294213	24298062	24298110	692	87	82	52	63	46	87	80	54	49	173	64	140	247	124	7.92955e-87	8.549e-84	0.409	0.472	0.231	0.188	0.298	0.149	0.159
10261	CAPN12	CAPN12	chr19	-	39224958	39225176	39224958	39225029	39225452	39225510	10261	5	2	7	4	6	4	6	12	4	15	19	16	247	124	1.64657e-23	1.38256e-21	0.386	0.143	0.468	0.167	0.241	0.112	0.159
29967	LINS	LINS	chr15	-	101112098	101112270	101112098	101112162	101113855	101114446	29967	23	16	29	0	2	3	31	16	33	16	2	3	231	124	2.08134e-28	2.40766e-26	1	0.811	0.838	0.51	0.811	0.855	0.158
19888	FUOM	FUOM	chr10	-	135169241	135169348	135169241	135169315	135170143	135170242	19888	3	4	4	9	5	9	6	2	5	34	11	25	156	124	0.00298769	0.0279608	0.209	0.389	0.261	0.123	0.126	0.137	0.158
8797	C12orf43	C12orf43	chr12	-	121440224	121442295	121440224	121442292	121442805	121442896	8797	20	40	48	7	22	24	60	27	44	57	25	36	126	124	0.000673313	0.00742546	0.738	0.641	0.663	0.509	0.515	0.546	0.157
30708	ARFRP1	ARFRP1	chr20	-	62338350	62338449	62338350	62338444	62339218	62339365	30708	7	8	19	1	2	10	19	11	11	8	7	9	128	124	0.00243535	0.0232684	0.871	0.795	0.648	0.697	0.604	0.542	0.157
5538	ASB1	ASB1	chr2	+	239342189	239342336	239342194	239342336	239335625	239335760	5538	1	1	3	5	1	13	0	3	1	16	6	21	128	124	9.24501e-15	4.12551e-13	0.162	0.492	0.183	0	0.326	0.044	0.156
29070	TNPO3	TNPO3	chr7	-	128597277	128597520	128597277	128597369	128607333	128607446	29070	66	31	27	59	43	57	10	23	16	112	40	84	247	124	2.27557e-15	1.06297e-13	0.36	0.266	0.192	0.043	0.224	0.087	0.155
4762	TRIM4	TRIM4	chr7	-	99501110	99501340	99501110	99501221	99507187	99507283	4762	1	0	7	1	0	0	1	1	4	2	1	0	242	124	0.0015539	0.0157512	0.339	NA	1	0.204	0.339	1	0.155
24048	TFRC	TFRC	chr3	-	195800800	195801018	195800800	195800996	195802029	195802231	24048	4	4	2	8	7	22	1	1	3	9	10	32	145	124	1.99121e-16	1.03012e-14	0.3	0.328	0.072	0.087	0.079	0.074	0.153
3292	RBCK1	RBCK1	chr20	+	409542	409738	409609	409738	409134	409233	3292	1	0	0	0	1	2	1	0	2	5	0	4	190	124	0.0020938	0.0204102	1	0	0	0.115	NA	0.246	0.153
18492	FECH	FECH	chr18	-	55238623	55238835	55238623	55238772	55240477	55240597	18492	31	17	11	17	26	25	3	8	9	42	9	22	186	124	1.25773e-67	7.36947e-65	0.549	0.304	0.227	0.045	0.372	0.214	0.15
16231	SNRPN	SNRPN	chr15	+	25219434	25219603	25219533	25219603	25213078	25213229	16231	4	2	4	7	1	9	8	5	0	34	4	16	222	124	7.47574e-22	5.65993e-20	0.242	0.528	0.199	0.116	0.411	0	0.147
17746	ULK3	ULK3	chr15	-	75130492	75130707	75130492	75130533	75130780	75130845	17746	7	3	5	1	0	1	2	8	1	0	0	9	247	124	2.07747e-14	9.07522e-13	0.778	1	0.715	1	1	0.053	0.147
22055	DDX54	DDX54	chr12	-	113594977	113596917	113594977	113596914	113599074	113599187	22055	22	28	27	20	12	16	20	17	23	30	16	23	126	124	7.13944e-32	1.00748e-29	0.52	0.697	0.624	0.396	0.511	0.496	0.146
23072	IFT20	IFT20	chr17	-	26656198	26656397	26656198	26656302	26657468	26657554	23072	16	17	17	21	9	68	15	17	3	53	20	41	218	124	1.23375e-25	1.17919e-23	0.302	0.518	0.124	0.139	0.326	0.04	0.146
7241	ZNF200	ZNF200	chr16	-	3272324	3274613	3272324	3274610	3282420	3282547	7241	12	12	12	3	5	7	27	11	16	27	7	11	126	124	1.91611e-11	6.3213e-10	0.797	0.703	0.628	0.496	0.607	0.589	0.145
25810	HNRNPDL	HNRNPDL	chr4	-	83346715	83346947	83346715	83346820	83347189	83347282	25810	242	226	152	51	50	52	218	225	93	125	56	64	247	124	2.16519e-07	4.38126e-06	0.704	0.694	0.595	0.467	0.669	0.422	0.145
17263	VPS39	VPS39	chr15	-	42474737	42474876	42474737	42474818	42476714	42476898	17263	4	3	3	1	0	1	4	0	3	6	0	0	181	124	2.44949e-06	4.17854e-05	0.733	1	0.673	0.314	NA	1	0.145
18663	RAD51D	RAD51D	chr17	-	33433146	33433309	33433146	33433268	33433404	33433500	18663	11	9	3	1	2	2	1	7	2	0	7	3	164	124	1.45378e-24	1.29319e-22	0.893	0.773	0.531	1	0.431	0.335	0.144
2830	SLC7A6OS	SLC7A6OS	chr16	-	68336283	68336412	68336283	68336404	68337928	68338135	2830	8	22	13	17	20	52	16	11	39	127	54	83	131	124	1.72285e-05	0.000256411	0.308	0.51	0.191	0.107	0.162	0.308	0.144
6481	TJAP1	TJAP1	chr6	+	43466712	43466838	43466715	43466838	43465618	43465715	6481	7	2	8	4	5	4	9	1	8	6	8	10	126	124	0.000116548	0.00151608	0.633	0.282	0.663	0.596	0.11	0.44	0.144
5567	KMT2E	KMT2E	chr7	+	104708921	104708992	104708925	104708992	104707173	104707254	5567	22	18	24	5	0	2	23	20	8	1	9	4	127	124	3.68573e-18	2.15025e-16	0.811	1	0.921	0.957	0.685	0.661	0.143
25344	ABCD4	ABCD4	chr14	-	74755418	74755650	74755418	74755468	74756185	74756222	25344	120	42	29	10	8	10	44	29	47	15	11	17	247	124	7.02465e-15	3.16614e-13	0.858	0.725	0.593	0.596	0.57	0.581	0.143
25751	SCYL1	SCYL1	chr11	+	65304456	65304599	65304507	65304599	65304056	65304221	25751	38	32	83	19	12	27	42	45	104	72	22	46	174	124	3.48297e-55	1.40114e-52	0.588	0.655	0.687	0.294	0.593	0.617	0.142
32003	PYROXD2	PYROXD2	chr10	-	100144703	100144941	100144703	100144824	100146957	100147064	32003	48	9	16	16	10	14	10	8	6	31	4	11	240	124	2.82841e-52	1.01593e-49	0.608	0.317	0.371	0.143	0.508	0.22	0.142
4298	USP19	USP19	chr3	-	49155183	49155263	49155183	49155218	49155379	49155553	4298	14	6	16	5	4	2	6	8	16	5	6	6	168	124	5.10824e-10	1.43121e-08	0.674	0.525	0.855	0.47	0.496	0.663	0.142
26692	NAT9	NAT9	chr17	-	72769714	72769827	72769714	72769824	72771760	72771846	26692	23	11	22	27	19	26	4	15	17	19	26	36	126	124	6.62554e-06	0.000105372	0.456	0.363	0.454	0.172	0.362	0.317	0.141
27354	PPP1R12C	PPP1R12C	chr19	-	55604137	55604236	55604137	55604233	55604383	55604444	27354	7	4	10	5	11	10	5	4	10	29	5	20	126	124	0.0014483	0.01482	0.579	0.264	0.496	0.145	0.44	0.33	0.141
25477	TRIM26	TRIM26	chr6	-	30168811	30168915	30168811	30168900	30172432	30172542	25477	19	7	39	1	0	0	6	17	52	2	3	2	138	124	3.60814e-09	9.21803e-08	0.945	1	1	0.729	0.836	0.959	0.14
12029	SHKBP1	SHKBP1	chr19	+	41096635	41096759	41096638	41096759	41094987	41095084	12029	1	0	1	1	1	2	3	0	0	8	0	3	126	124	2.23031e-07	4.49951e-06	0.496	0	0.33	0.27	NA	0	0.14
6513	FAM133DP	FAM133DP	chr7	-	92206968	92207125	92206968	92207031	92207463	92207494	6513	15	16	17	13	19	12	22	13	11	60	16	18	217	124	0.00163726	0.0164723	0.397	0.325	0.447	0.173	0.317	0.259	0.14
9657	SF1	SF1	chr11	-	64532075	64533627	64532075	64532990	64534371	64534551	9657	86	109	202	39	25	76	239	99	169	159	48	114	247	124	2.45867e-92	2.88124e-89	0.525	0.686	0.572	0.43	0.509	0.427	0.139
17262	VPS39	VPS39	chr15	-	42483322	42483570	42483322	42483365	42483693	42483758	17262	8	8	22	64	25	17	2	2	8	23	16	50	247	124	4.5763e-40	9.78929e-38	0.059	0.138	0.394	0.042	0.059	0.074	0.139
19707	AAK1	AAK1	chr2	-	69736362	69736595	69736362	69736592	69741602	69741881	19707	14	6	7	39	22	18	1	2	2	16	8	23	126	124	5.86046e-23	4.75774e-21	0.261	0.212	0.277	0.058	0.197	0.079	0.139
25651	LAX1	LAX1	chr1	+	203734644	203734782	203734654	203734782	203734283	203734511	25651	3	0	4	1	0	0	1	1	1	0	0	4	133	124	3.31866e-14	1.41308e-12	0.737	NA	1	1	1	0.189	0.139
3056	UTS2	UTS2	chr1	-	7912960	7913180	7912960	7912983	7913366	7913551	3056	15	1	23	2	0	2	10	5	20	6	0	3	247	124	2.14219e-08	4.90973e-07	0.79	1	0.852	0.456	1	0.77	0.139
26799	AURKB	AURKB	chr17	-	8111055	8111219	8111055	8111158	8113494	8113567	26799	0	1	0	0	1	2	1	0	3	5	1	26	184	124	4.57618e-15	2.09409e-13	NA	0.403	0	0.119	0	0.072	0.138
3117	PIH1D1	PIH1D1	chr19	-	49954038	49954196	49954038	49954105	49954741	49955115	3117	21	13	26	18	22	46	25	6	24	81	32	44	214	124	8.39038e-06	0.000130947	0.403	0.255	0.247	0.152	0.098	0.24	0.138
14862	PRKAG2	PRKAG2	chr7	-	151292430	151292540	151292430	151292537	151329154	151329224	14862	4	7	12	4	0	3	8	4	5	0	8	4	126	124	6.81112e-10	1.8771e-08	0.496	1	0.797	1	0.33	0.552	0.137
7139	GPS1	GPS1	chr17	+	80011109	80011327	80011149	80011327	80010131	80010335	7139	1	1	0	2	5	20	0	0	0	15	15	33	163	124	1.67087e-17	9.32399e-16	0.276	0.132	0	0	0	0	0.136
4095	DTX2	DTX2	chr7	+	76106259	76106495	76106430	76106495	76099616	76099736	4095	0	1	0	0	0	2	3	0	1	0	8	5	247	124	1.54383e-12	5.72364e-11	NA	1	0	1	0	0.091	0.136
16248	PREX1	PREX1	chr20	-	47351082	47351207	47351082	47351187	47361561	47361684	16248	6	7	2	16	7	13	0	8	3	11	15	23	143	124	2.45618e-11	7.97606e-10	0.245	0.464	0.118	0	0.316	0.102	0.136
27349	COX18	COX18	chr4	-	73930494	73930619	73930494	73930616	73930966	73931130	27349	0	2	5	3	1	6	0	2	1	0	4	6	126	124	2.89289e-09	7.46859e-08	0	0.663	0.451	NA	0.33	0.141	0.136
169	DOCK5	DOCK5	chr8	+	25177093	25177192	25177097	25177192	25174522	25174647	169	1	9	3	0	1	1	0	1	2	0	0	2	127	124	2.90878e-10	8.42108e-09	1	0.898	0.745	NA	1	0.494	0.134
8929	ENTPD5	ENTPD5	chr14	-	74439586	74439797	74439586	74439727	74440579	74440681	8929	3	3	1	5	10	16	0	3	0	17	23	33	193	124	0.00182155	0.0181234	0.278	0.162	0.039	0	0.077	0	0.134
28291	DEF8	DEF8	chr16	+	90030577	90030718	90030628	90030718	90029773	90029851	28291	9	4	4	0	2	1	13	4	13	1	4	6	174	124	0.00222278	0.0215274	1	0.588	0.74	0.903	0.416	0.607	0.134
26695	NAT9	NAT9	chr17	-	72768530	72768715	72768530	72768534	72769034	72769178	26695	3	2	2	12	3	4	0	2	2	0	15	20	247	124	2.19707e-28	2.53067e-26	0.112	0.251	0.201	NA	0.063	0.048	0.133
31536	MAN2A2	MAN2A2	chr15	+	91455746	91455894	91455771	91455894	91455272	91455509	31536	6	1	2	17	4	3	0	1	3	10	4	11	148	124	7.9912e-06	0.000125225	0.228	0.173	0.358	0	0.173	0.186	0.133
24562	PRDX3	PRDX3	chr10	-	120929530	120929698	120929530	120929677	120931893	120931997	24562	5	1	2	0	2	2	0	2	4	3	0	6	144	124	0.00020114	0.002496	1	0.301	0.463	0	1	0.365	0.133
12228	FAM3A	FAM3A	chrX	-	153736804	153736983	153736804	153736928	153740180	153740392	12228	4	7	5	9	13	30	5	2	4	37	19	41	178	124	1.59681e-07	3.28541e-06	0.236	0.273	0.104	0.086	0.068	0.064	0.132
30000	MRPL55	MRPL55	chr1	-	228295935	228296022	228295935	228296019	228296655	228296722	30000	5	3	11	11	1	33	19	5	7	42	6	40	126	124	0.000698387	0.00766434	0.309	0.747	0.247	0.308	0.451	0.147	0.132
27573	NDUFB8	NDUFB8	chr10	-	102283485	102283896	102283485	102283686	102286155	102286311	27573	248	210	58	314	217	446	125	122	99	799	349	825	247	124	8.24241e-80	7.9342e-77	0.284	0.327	0.061	0.073	0.149	0.057	0.131
17234	RPS6KA3	RPS6KA3	chrX	-	20190863	20190989	20190863	20190986	20193281	20193406	17234	39	24	38	1	0	0	34	15	25	13	1	2	126	124	1.19179e-78	1.0362e-75	0.975	1	1	0.72	0.937	0.925	0.131
6256	ZNF189	ZNF189	chr9	+	104162165	104162292	104162210	104162292	104161135	104161471	6256	2	0	2	1	0	0	0	2	1	7	0	0	168	124	4.22795e-18	2.46125e-16	0.596	NA	1	0	1	1	0.131
25354	ABCD4	ABCD4	chr14	-	74759856	74760013	74759856	74759951	74761850	74761901	25354	13	4	9	24	10	40	0	9	4	44	28	66	185	124	0.00048238	0.00550915	0.266	0.211	0.131	0	0.177	0.039	0.131
2036	RNH1	RNH1	chr11	-	504823	505001	504823	504996	507112	507283	2036	0	2	1	0	3	7	0	3	3	2	9	19	128	124	0.000538416	0.00607447	NA	0.392	0.122	0	0.244	0.133	0.131
16227	SNRPN	SNRPN	chr15	+	25219504	25219603	25219544	25219603	25213078	25213229	16227	1	2	1	4	2	9	0	1	0	2	2	11	163	124	0.000903373	0.00967366	0.16	0.432	0.078	0	0.276	0	0.131
17394	PCOLCE	PCOLCE	chr7	+	100204964	100205146	100205074	100205146	100204038	100204253	17394	1	1	0	6	1	5	0	0	1	17	13	14	233	124	0.00372505	0.0339538	0.081	0.347	0	0	0	0.037	0.13
4152	TATDN3	TATDN3	chr1	+	212985568	212985670	212985589	212985670	212981077	212981190	4152	7	2	10	4	8	17	9	2	9	14	9	29	144	124	1.86514e-11	6.16068e-10	0.601	0.177	0.336	0.356	0.161	0.211	0.129
22106	EFTUD2	EFTUD2	chr17	-	42945654	42945847	42945654	42945718	42953301	42953468	22106	11	7	8	11	5	2	5	6	11	10	7	5	247	124	7.73988e-05	0.00103581	0.334	0.413	0.668	0.201	0.301	0.525	0.129
24583	GCSAM	GCSAM	chr3	-	111846863	111847075	111846863	111846908	111849291	111849360	24583	2	0	5	1	6	6	0	2	1	7	2	6	247	124	1.54463e-06	2.73898e-05	0.501	0	0.295	0	0.334	0.077	0.128
8928	ENTPD5	ENTPD5	chr14	-	74439586	74439800	74439586	74439727	74440579	74440681	8928	3	3	0	5	10	16	0	2	0	17	23	33	196	124	0.000367262	0.00431885	0.275	0.16	0	0	0.052	0	0.128
10363	PRPF40A	PRPF40A	chr2	-	153520389	153520493	153520389	153520481	153520651	153520766	10363	24	15	32	30	35	36	22	15	22	90	47	36	135	124	0.000749421	0.00817779	0.424	0.282	0.449	0.183	0.227	0.36	0.128
15533	FAM213B	FAM213B	chr1	+	2520360	2520479	2520392	2520479	2519988	2520064	15533	4	3	24	4	1	9	11	15	17	9	8	25	155	124	0.00198599	0.0195146	0.444	0.706	0.681	0.494	0.6	0.352	0.128
25728	MFSD9	MFSD9	chr2	-	103340158	103340398	103340158	103340337	103343303	103343433	25728	83	28	43	10	7	10	26	33	61	19	11	11	184	124	1.42596e-28	1.67104e-26	0.848	0.729	0.743	0.48	0.669	0.789	0.127
15251	SMA4	SMA4	chr5	-	69489318	69489449	69489318	69489423	69492704	69492797	15251	1	2	0	1	1	3	2	1	0	4	4	0	149	124	3.24245e-06	5.42145e-05	0.454	0.625	0	0.294	0.172	NA	0.127
29190	SYNCRIP	SYNCRIP	chr6	-	86317501	86322641	86317501	86322638	86324698	86325065	29190	41	39	50	3	1	4	54	28	68	14	6	13	126	124	0.00224962	0.0217638	0.931	0.975	0.925	0.791	0.821	0.837	0.127
14669	LCP2	LCP2	chr5	-	169702318	169702517	169702318	169702355	169702798	169702864	14669	117	99	44	104	49	84	70	81	64	119	88	179	247	124	8.12665e-109	1.56455e-105	0.361	0.504	0.208	0.228	0.316	0.152	0.126
4578	AOAH	AOAH	chr7	-	36554077	36554282	36554077	36554196	36561644	36561721	4578	30	11	24	4	4	8	12	6	24	13	1	11	209	124	5.50374e-29	6.59299e-27	0.817	0.62	0.64	0.354	0.781	0.564	0.126
5325	GAB3	GAB3	chrX	-	153924191	153924294	153924191	153924291	153925406	153925488	5325	48	36	48	1	1	4	22	13	46	2	6	5	126	124	0.00192711	0.0190331	0.979	0.973	0.922	0.915	0.681	0.901	0.126
27143	PTPN7	PTPN7	chr1	-	202127245	202127452	202127245	202127429	202128408	202128544	27143	13	17	10	43	32	133	22	16	29	271	150	452	146	124	9.02124e-106	1.51968e-102	0.204	0.311	0.06	0.065	0.083	0.052	0.125
24472	STAG3L5P-PVRIG2P-PILRB	STAG3L5P-PVRIG2P-PILRB	chr7	+	99947339	99947510	99947353	99947510	99943487	99943591	24472	5	6	24	5	2	10	1	24	20	17	4	11	137	124	0.000237172	0.00290569	0.475	0.731	0.685	0.051	0.844	0.622	0.125
3477	RB1CC1	RB1CC1	chr8	-	53596108	53596248	53596108	53596194	53596446	53596573	3477	17	11	12	2	1	1	15	8	3	0	1	3	177	124	0.00440357	0.0393793	0.856	0.885	0.894	1	0.849	0.412	0.125
24825	GGA2	GGA2	chr16	-	23504680	23504908	23504680	23504779	23505623	23505699	24825	26	10	18	44	8	29	14	15	33	42	37	82	247	124	2.35961e-05	0.000344334	0.229	0.386	0.238	0.143	0.169	0.168	0.124
11412	RALGAPA1	RALGAPA1	chr14	-	36143385	36143484	36143385	36143429	36143721	36143915	11412	15	8	18	2	0	3	7	4	9	1	2	1	178	124	2.50323e-05	0.00036411	0.839	1	0.807	0.83	0.582	0.862	0.124
23107	PCM1	PCM1	chr8	+	17863759	17863906	17863771	17863906	17851061	17851128	23107	6	2	12	32	20	38	0	2	0	33	19	15	135	124	0.00369726	0.0337347	0.147	0.084	0.225	0	0.088	0	0.123
8178	MYO19	MYO19	chr17	-	34871700	34871893	34871700	34871833	34881058	34881172	8178	14	3	2	14	19	30	2	3	2	26	19	45	183	124	0.00403258	0.0363878	0.404	0.097	0.043	0.05	0.097	0.029	0.123
30486	SYVN1	SYVN1	chr11	-	64897473	64897647	64897473	64897644	64897722	64897851	30486	55	44	59	37	27	33	32	37	58	41	33	52	126	124	9.11523e-37	1.74243e-34	0.594	0.616	0.638	0.434	0.525	0.523	0.122
27084	SECISBP2	SECISBP2	chr9	+	91949550	91949645	91949553	91949645	91947822	91947901	27084	23	12	24	1	6	6	28	20	15	18	5	8	126	124	8.83756e-24	7.51416e-22	0.958	0.663	0.797	0.605	0.797	0.649	0.122
21905	C19orf43	C19orf43	chr19	-	12842157	12842371	12842157	12842235	12845126	12845529	21905	33	24	30	29	29	81	51	22	22	145	48	87	247	124	1.1344e-18	6.74957e-17	0.364	0.294	0.157	0.15	0.187	0.113	0.122
16356	MYCBP2	MYCBP2	chr13	-	77692474	77692654	77692474	77692630	77695507	77695630	16356	8	11	3	7	8	8	7	3	2	5	7	16	147	124	0.00190552	0.0188613	0.491	0.537	0.24	0.541	0.266	0.095	0.122
12738	OSTM1	OSTM1	chr6	-	108370735	108370787	108370735	108370771	108372234	108372402	12738	3	1	2	2	0	0	6	0	1	0	0	1	139	124	0.00574627	0.0496248	0.572	1	1	1	NA	0.471	0.122
11053	HEXA	HEXA	chr15	-	72648865	72649051	72648865	72648958	72668060	72668520	11053	41	25	18	72	51	70	17	13	7	119	58	93	216	124	7.19466e-26	7.02601e-24	0.246	0.22	0.129	0.076	0.114	0.041	0.121
19927	SLC25A44	SLC25A44	chr1	+	156177676	156177804	156177681	156177804	156169625	156170263	19927	24	27	27	1	1	0	20	23	39	6	4	2	128	124	9.38309e-25	8.43008e-23	0.959	0.963	1	0.764	0.848	0.95	0.12
15704	GNLY	GNLY	chr2	+	85924663	85924800	85924723	85924800	85923104	85923179	15704	15	16	12	3	5	3	8	8	3	12	1	1	183	124	1.11465e-22	8.8885e-21	0.772	0.684	0.73	0.311	0.844	0.67	0.12
14452	PHC3	PHC3	chr3	-	169820266	169820498	169820266	169820473	169820589	169820722	14452	19	23	35	1	1	1	59	33	18	8	5	4	148	124	2.45947e-20	1.66558e-18	0.941	0.951	0.967	0.861	0.847	0.79	0.12
10325	KCNN4	KCNN4	chr19	-	44276151	44276287	44276151	44276255	44278343	44278771	10325	27	4	38	3	1	2	23	10	58	10	4	5	155	124	1.92539e-16	9.97981e-15	0.878	0.762	0.938	0.648	0.667	0.903	0.12
20192	GDE1	GDE1	chr16	-	19528335	19528511	19528335	19528507	19533025	19533450	20192	8	19	42	1	0	9	27	18	42	5	12	4	127	124	2.12954e-07	4.31235e-06	0.887	1	0.82	0.841	0.594	0.911	0.12
24586	FAM73B	FAM73B	chr9	+	131825451	131825595	131825522	131825595	131823509	131823625	24586	0	2	2	18	2	13	0	2	2	15	15	31	194	124	3.76014e-07	7.33336e-06	0	0.39	0.09	0	0.079	0.04	0.12
2104	COG1	COG1	chr17	+	71192625	71192845	71192645	71192845	71189172	71189523	2104	4	7	6	10	13	39	1	3	10	41	20	35	143	124	0.00110116	0.0115891	0.258	0.318	0.118	0.021	0.115	0.199	0.12
20855	C1orf109	C1orf109	chr1	-	38148990	38149113	38148990	38149109	38151944	38152124	20855	12	5	4	29	11	28	1	4	6	24	20	31	127	124	0.00450463	0.0401234	0.288	0.307	0.122	0.039	0.163	0.159	0.119
8207	NOA1	NOA1	chr4	-	57832785	57832972	57832785	57832902	57834549	57834681	8207	9	2	10	8	19	78	3	5	12	78	27	90	193	124	2.72435e-28	3.11141e-26	0.42	0.063	0.076	0.024	0.106	0.079	0.117
12242	KCTD9	KCTD9	chr8	-	25297121	25297308	25297121	25297180	25298092	25298189	12242	49	31	23	11	6	21	27	24	14	11	10	15	247	124	7.05363e-12	2.41265e-10	0.691	0.722	0.355	0.552	0.546	0.319	0.117
25724	MFSD9	MFSD9	chr2	-	103340158	103340368	103340158	103340337	103343303	103343433	25724	90	32	41	10	7	10	27	35	67	19	11	11	154	124	1.09841e-31	1.50281e-29	0.879	0.786	0.768	0.534	0.719	0.831	0.116
7600	HNRNPR	HNRNPR	chr1	-	23667344	23667513	23667344	23667510	23670703	23670857	7600	17	14	38	11	7	26	18	15	32	17	12	39	126	124	4.38337e-20	2.93893e-18	0.603	0.663	0.59	0.51	0.552	0.447	0.116
17203	ZNF83	ZNF83	chr19	-	53119970	53120174	53119970	53120094	53122188	53122315	17203	45	11	8	1	2	0	14	7	4	4	0	1	203	124	1.0365e-21	7.76024e-20	0.965	0.771	1	0.681	1	0.71	0.115
16176	CIB1	CIB1	chr15	-	90775450	90775679	90775450	90775559	90776900	90776935	16176	133	69	71	89	73	149	113	80	85	248	113	233	243	124	1.07674e-07	2.2543e-06	0.433	0.325	0.196	0.189	0.265	0.157	0.114
9538	CCDC7	CCDC7	chr10	+	32871996	32872235	32872095	32872235	32860786	32860821	9538	0	0	2	3	0	0	1	1	0	3	0	4	222	124	0.000530795	0.00599602	0	NA	1	0.157	1	0	0.114
23649	ZNF683	ZNF683	chr1	-	26688606	26688808	26688606	26688666	26689516	26689645	23649	31	30	5	10	9	22	51	48	37	77	23	61	247	124	0.00424918	0.0381379	0.609	0.626	0.102	0.25	0.512	0.233	0.114
24338	LMBR1L	LMBR1L	chr12	-	49494951	49495106	49494951	49494996	49495254	49495332	24338	88	52	113	3	5	7	76	73	94	21	6	11	233	124	1.1883e-51	4.15952e-49	0.94	0.847	0.896	0.658	0.866	0.82	0.113
2132	PHYKPL	PHYKPL	chr5	-	177639973	177640218	177639973	177640123	177641796	177641886	2132	17	4	7	2	0	2	15	4	5	3	0	4	218	124	3.12681e-05	0.000446855	0.829	1	0.666	0.74	1	0.416	0.113
21767	RGL2	RGL2	chr6	-	33261560	33261712	33261560	33261693	33261810	33261843	21767	19	25	24	98	59	101	10	10	24	142	104	166	142	124	4.23377e-05	0.000592486	0.145	0.27	0.172	0.058	0.077	0.112	0.113
25831	SERINC5	SERINC5	chr5	-	79462209	79462409	79462209	79462301	79465157	79465254	25831	23	15	21	34	22	40	7	14	1	16	31	15	231	124	2.6817e-17	1.4691e-15	0.266	0.268	0.22	0.19	0.195	0.035	0.111
16161	FBXO38	FBXO38	chr5	+	147817894	147818061	147817968	147818061	147813197	147813300	16161	31	24	22	3	3	6	23	21	28	22	3	3	197	124	1.88388e-06	3.28011e-05	0.867	0.834	0.698	0.397	0.815	0.855	0.111
14458	EIF1AD	EIF1AD	chr11	-	65767773	65767976	65767773	65767947	65769380	65769637	14458	24	9	29	0	1	0	20	10	32	0	5	2	152	124	4.72522e-12	1.65832e-10	1	0.88	1	1	0.62	0.929	0.11
20754	WHSC1L1	WHSC1L1	chr8	-	38153313	38153497	38153313	38153470	38156961	38157108	20754	14	3	12	24	11	16	6	5	1	15	11	20	150	124	2.68933e-08	6.081e-07	0.325	0.184	0.383	0.248	0.273	0.04	0.11
15454	GUF1	GUF1	chr4	+	44685251	44685335	44685255	44685335	44684350	44684428	15454	0	6	22	0	0	1	18	5	12	3	1	1	127	124	1.48279e-05	0.000223522	NA	1	0.956	0.854	0.83	0.921	0.11
25821	OFD1	OFD1	chrX	+	13754226	13754415	13754286	13754415	13753366	13753465	25821	9	21	17	0	2	1	25	47	17	11	2	1	183	124	0.000512843	0.00581762	1	0.877	0.92	0.606	0.941	0.92	0.11
26560	MKNK1	MKNK1	chr1	-	47027149	47027345	47027149	47027314	47028320	47028515	26560	42	13	20	74	43	72	3	9	17	42	40	72	154	124	4.09591e-48	1.13811e-45	0.314	0.196	0.183	0.054	0.153	0.16	0.109
6505	ALDH6A1	ALDH6A1	chr14	-	74531524	74531752	74531524	74531623	74531883	74532063	6505	13	7	9	25	11	31	5	1	3	11	16	43	247	124	2.37102e-06	4.05496e-05	0.207	0.242	0.127	0.186	0.03	0.034	0.109
16596	FDXR	FDXR	chr17	-	72862905	72863127	72862905	72862998	72868160	72868258	16596	4	3	6	6	2	5	3	13	25	21	18	19	247	124	0.000405425	0.00472844	0.251	0.43	0.376	0.067	0.266	0.398	0.109
25348	ABCD4	ABCD4	chr14	-	74759450	74759635	74759450	74759572	74759856	74760013	25348	23	15	7	32	23	40	3	18	14	62	31	91	186	124	0.000778556	0.00846146	0.324	0.303	0.104	0.031	0.279	0.093	0.109
15375	PDCD6IP	PDCD6IP	chr3	+	33870329	33870461	33870344	33870461	33867971	33868072	15375	2	4	15	22	15	58	0	2	7	39	24	93	138	124	2.02782e-60	1.01214e-57	0.076	0.193	0.189	0	0.07	0.063	0.108
27892	WDR91	WDR91	chr7	-	134877982	134878229	134877982	134878151	134878329	134878424	27892	2	0	7	12	4	9	1	0	2	20	7	18	201	124	1.67715e-31	2.28304e-29	0.093	0	0.324	0.03	0	0.064	0.108
11775	USP33	USP33	chr1	-	78187515	78187610	78187515	78187586	78187708	78187881	11775	61	41	62	18	20	29	14	44	51	22	13	28	147	124	1.47946e-15	7.04522e-14	0.741	0.634	0.643	0.349	0.741	0.606	0.107
10814	ABCB6	ABCB6	chr2	-	220075102	220075311	220075102	220075197	220075432	220075545	10814	10	6	3	9	6	4	10	7	2	13	8	14	237	124	8.53325e-10	2.33026e-08	0.368	0.343	0.282	0.287	0.314	0.07	0.107
15090	DMPK	DMPK	chr19	-	46274228	46274318	46274228	46274314	46274607	46274654	15090	1	5	10	1	1	2	5	4	9	2	3	7	127	124	6.12886e-09	1.51274e-07	0.494	0.83	0.83	0.709	0.566	0.557	0.107
15020	CAPRIN2	CAPRIN2	chr12	-	30864499	30864716	30864499	30864563	30866718	30866819	15020	3	6	6	23	14	12	2	0	1	12	10	12	247	124	4.25505e-07	8.22714e-06	0.061	0.177	0.201	0.077	0	0.04	0.107
29498	ZNF468	ZNF468	chr19	-	53357264	53357379	53357264	53357360	53357510	53357583	29498	11	7	13	0	0	2	5	0	5	0	0	2	142	124	4.09121e-06	6.73201e-05	1	1	0.85	1	NA	0.686	0.107
14532	DIS3	DIS3	chr13	-	73347821	73347954	73347821	73347951	73348083	73348197	14532	1	2	0	1	0	0	2	2	0	5	0	0	126	124	0.00159578	0.016115	0.496	1	NA	0.282	1	NA	0.107
29602	PAPD5	PAPD5	chr16	+	50259008	50259196	50259149	50259196	50258801	50258905	29602	28	16	31	6	6	9	34	8	19	7	7	9	247	124	1.73749e-05	0.000258304	0.701	0.572	0.634	0.709	0.365	0.515	0.106
27662	TTC37	TTC37	chr5	-	94861101	94861205	94861101	94861168	94861290	94861377	27662	28	31	45	0	0	0	11	19	23	4	0	0	160	124	4.22863e-05	0.000592074	1	1	1	0.681	1	1	0.106
6785	HMBOX1	HMBOX1	chr8	+	28906473	28906565	28906476	28906565	28904874	28904970	6785	33	32	40	15	12	13	53	25	27	35	17	14	126	124	1.62416e-14	7.14125e-13	0.684	0.724	0.752	0.598	0.591	0.655	0.105
19073	NUP188	NUP188	chr9	+	131752398	131752505	131752431	131752505	131750325	131750465	19073	42	43	48	2	4	4	15	34	74	12	1	2	156	124	5.8409e-09	1.44431e-07	0.943	0.895	0.905	0.498	0.964	0.967	0.105
3915	ELAC1	ELAC1	chr18	+	48510465	48510933	48510856	48510933	48500766	48500931	3915	5	4	19	3	0	2	23	9	27	12	1	7	247	124	1.61961e-05	0.000242383	0.456	1	0.827	0.49	0.819	0.659	0.105
29943	MPHOSPH6	MPHOSPH6	chr16	-	82182913	82183077	82182913	82183008	82185028	82185119	29943	12	8	6	24	26	46	15	5	4	121	42	78	192	124	5.52278e-65	3.03787e-62	0.244	0.166	0.078	0.074	0.071	0.032	0.104
16707	SAMD9L	SAMD9L	chr7	-	92774697	92774893	92774697	92774845	92775221	92775353	16707	15	21	19	9	9	7	36	20	40	32	16	19	171	124	8.35412e-11	2.57042e-09	0.547	0.629	0.663	0.449	0.475	0.604	0.104
9324	TMEM134	TMEM134	chr11	-	67232526	67232738	67232526	67232571	67234782	67234859	9324	47	48	53	71	72	108	49	36	58	230	121	152	247	124	1.76795e-40	3.81212e-38	0.249	0.251	0.198	0.097	0.13	0.161	0.103
14109	SH3GLB2	SH3GLB2	chr9	-	131772948	131773044	131772948	131772972	131774514	131774577	14109	9	2	6	3	5	6	5	8	10	18	5	16	195	124	2.27497e-15	1.06297e-13	0.656	0.203	0.389	0.15	0.504	0.284	0.103
8355	SRA1	SRA1	chr5	-	139936731	139936917	139936731	139936857	139937012	139937678	8355	19	13	18	23	3	16	20	19	20	24	13	23	183	124	0.000141856	0.0018155	0.359	0.746	0.433	0.361	0.498	0.371	0.103
649	SAAL1	SAAL1	chr11	-	18105081	18105278	18105081	18105275	18108412	18108601	649	17	17	31	2	0	10	56	23	52	18	7	11	126	124	0.000714979	0.0078273	0.893	1	0.753	0.754	0.764	0.823	0.102
15171	CASP9	CASP9	chr1	-	15833393	15833628	15833393	15833570	15834367	15834402	15171	2	3	5	11	13	13	4	1	1	28	15	32	181	124	9.61991e-31	1.25867e-28	0.111	0.137	0.209	0.089	0.044	0.021	0.101
24746	TRAPPC10	TRAPPC10	chr21	+	45507579	45507809	45507584	45507809	45506682	45506841	24746	34	26	23	3	0	0	14	10	15	0	2	4	128	124	1.10601e-25	1.06086e-23	0.917	1	1	1	0.829	0.784	0.101
4567	AOAH	AOAH	chr7	-	36571891	36572124	36571891	36571950	36579924	36580096	4567	51	22	34	98	52	137	29	17	19	243	88	200	247	124	1.02742e-13	4.24726e-12	0.207	0.175	0.111	0.057	0.088	0.046	0.101
6597	BLOC1S2	BLOC1S2	chr10	-	102045853	102046089	102045853	102045970	102046361	102046469	6597	6	2	10	7	5	15	14	5	5	26	18	27	242	124	0.000303822	0.00363306	0.305	0.17	0.255	0.216	0.125	0.087	0.101
19886	FUOM	FUOM	chr10	-	135168657	135169009	135168657	135168940	135169241	135169315	19886	8	4	18	6	3	9	31	10	24	32	10	22	192	124	5.26513e-13	2.02441e-11	0.463	0.463	0.564	0.385	0.392	0.413	0.1
15115	NSMAF	NSMAF	chr8	-	59511790	59511935	59511790	59511922	59512308	59512429	15115	15	11	8	22	21	26	5	9	4	15	17	51	136	124	9.3817e-09	2.26379e-07	0.383	0.323	0.219	0.233	0.326	0.067	0.1
16175	CIB1	CIB1	chr15	-	90775450	90775659	90775450	90775559	90776900	90776935	16175	111	52	61	89	73	149	100	71	67	248	113	233	223	124	1.28434e-06	2.31706e-05	0.41	0.284	0.185	0.183	0.259	0.138	0.1
4030	ARFIP2	ARFIP2	chr11	-	6500369	6500587	6500369	6500488	6501201	6501298	4030	6	3	12	12	8	28	5	4	10	40	17	47	222	124	1.7078e-36	3.13131e-34	0.218	0.173	0.193	0.065	0.116	0.106	0.099
1524	OAZ2	OAZ2	chr15	-	64983632	64983790	64983632	64983787	64995227	64995480	1524	21	12	59	1	0	0	55	22	44	1	3	11	126	124	1.04884e-31	1.44231e-29	0.954	1	1	0.982	0.878	0.797	0.099
23992	BUB1	BUB1	chr2	-	111399218	111399421	111399218	111399380	111399695	111399811	23992	0	1	2	2	2	3	6	2	8	30	14	66	164	124	4.26146e-30	5.36725e-28	0	0.274	0.335	0.131	0.097	0.084	0.099
29166	PPOX	PPOX	chr1	+	161138202	161138366	161138221	161138366	161137784	161137917	29166	14	10	7	49	31	35	4	3	9	31	38	66	142	124	3.45931e-15	1.59656e-13	0.2	0.22	0.149	0.101	0.064	0.106	0.099
31333	HADHA	HADHA	chr2	-	26417960	26418182	26417960	26418101	26420559	26420593	31333	39	30	19	133	110	186	11	5	6	355	110	291	204	124	3.49052e-228	4.704e-224	0.151	0.142	0.058	0.018	0.027	0.012	0.098
15624	THRAP3	THRAP3	chr1	+	36767153	36767297	36767156	36767297	36766486	36766685	15624	44	20	50	17	13	30	19	40	64	36	20	35	126	124	2.41689e-15	1.12703e-13	0.718	0.602	0.621	0.342	0.663	0.643	0.098
9608	PICALM	PICALM	chr11	-	85692914	85693046	85692914	85693031	85694908	85695016	9608	34	19	34	10	13	19	14	22	41	16	10	31	138	124	3.55255e-12	1.26489e-10	0.753	0.568	0.617	0.44	0.664	0.543	0.097
2748	RECQL5	RECQL5	chr17	-	73624751	73624905	73624751	73624842	73625013	73625190	2748	7	3	6	13	10	6	7	7	7	20	16	32	186	124	1.57915e-14	6.9547e-13	0.264	0.167	0.4	0.189	0.226	0.127	0.096
721	HDAC10	HDAC10	chr22	-	50687126	50687319	50687126	50687180	50687756	50687945	721	2	1	4	2	0	1	0	2	1	0	0	3	247	124	8.14936e-05	0.00108893	0.334	1	0.668	NA	1	0.143	0.096
12659	UBE2D3	UBE2D3	chr4	-	103747759	103748001	103747759	103747793	103748748	103749105	12659	25	8	22	9	13	17	18	15	29	29	11	37	247	124	2.92695e-23	2.40519e-21	0.582	0.236	0.394	0.238	0.406	0.282	0.095
31042	ZBTB8OS	ZBTB8OS	chr1	-	33099551	33099711	33099551	33099673	33100302	33100393	31042	43	39	25	4	3	1	38	21	41	4	3	11	161	124	1.1906e-20	8.24942e-19	0.892	0.909	0.951	0.88	0.844	0.742	0.095
30464	GYS1	GYS1	chr19	-	49477876	49478067	49477876	49477990	49481180	49481259	30464	24	22	5	32	16	43	14	14	7	32	21	73	200	124	5.49267e-36	1.0003e-33	0.317	0.46	0.067	0.213	0.292	0.056	0.094
27704	ITCH	ITCH	chr20	+	33067434	33067594	33067499	33067594	33065576	33065665	27704	20	28	87	0	0	0	23	22	42	6	0	0	188	124	1.74001e-07	3.56102e-06	1	1	1	0.717	1	1	0.094
16728	TNFRSF10A	TNFRSF10A	chr8	-	23057398	23057620	23057398	23057430	23058017	23058113	16728	2	4	1	13	6	15	0	0	8	33	29	52	247	124	2.04011e-05	0.000300312	0.072	0.251	0.032	0	0	0.072	0.094
24043	YWHAZ	YWHAZ	chr8	-	101964156	101964356	101964156	101964353	101965077	101965221	24043	1	0	4	0	2	8	0	1	5	0	3	6	126	124	0.00111169	0.011677	1	0	0.33	NA	0.247	0.451	0.094
24268	MTX3	MTX3	chr5	-	79282772	79282975	79282772	79282930	79284061	79284138	24268	4	1	4	3	2	15	0	0	5	3	3	2	168	124	0.00186182	0.0184801	0.496	0.27	0.164	0	0	0.649	0.094
27176	MRPL42	MRPL42	chr12	+	93862964	93863131	93862967	93863131	93861265	93861330	27176	7	3	7	15	10	8	9	2	7	30	8	16	126	124	2.49562e-08	5.68112e-07	0.315	0.228	0.463	0.228	0.197	0.301	0.093
29710	LAIR1	LAIR1	chr19	-	54872522	54872816	54872522	54872813	54875901	54875937	29710	26	10	40	3	2	2	53	23	19	15	7	3	126	124	5.97618e-27	6.3919e-25	0.895	0.831	0.952	0.777	0.764	0.862	0.092
369	DDX5	DDX5	chr17	-	62496792	62497035	62496792	62496891	62498127	62498187	369	612	532	931	705	715	3993	662	751	414	2088	1547	2587	247	124	9.00912e-68	5.39606e-65	0.304	0.272	0.105	0.137	0.196	0.074	0.091
11113	CDC27	CDC27	chr17	-	45232037	45232230	45232037	45232152	45234278	45234506	11113	6	6	5	14	22	47	0	3	7	67	32	45	201	124	1.94398e-33	2.9109e-31	0.209	0.144	0.062	0	0.055	0.088	0.091
3081	PPP6R2	PPP6R2	chr22	+	50878126	50878286	50878129	50878286	50877027	50877191	3081	0	3	1	13	9	14	0	1	0	30	23	26	126	124	9.86512e-26	9.49623e-24	0	0.247	0.066	0	0.041	0	0.091
8545	PRPF4	PRPF4	chr9	+	116038824	116039005	116038827	116039005	116037913	116038050	8545	6	5	6	17	17	15	4	6	0	15	15	18	126	124	1.47221e-07	3.04065e-06	0.258	0.224	0.282	0.208	0.282	0	0.091
7358	NDST2	NDST2	chr10	-	75566046	75566261	75566046	75566232	75566414	75566589	7358	10	1	3	21	13	27	1	2	2	28	18	41	152	124	0.00524287	0.0458059	0.28	0.059	0.083	0.028	0.083	0.038	0.091
17012	RPAP1	RPAP1	chr15	-	41810203	41810402	41810203	41810380	41812588	41813345	17012	9	6	3	20	22	31	2	2	8	33	17	45	145	124	1.53735e-16	8.01476e-15	0.278	0.189	0.076	0.049	0.091	0.132	0.09
4217	CDYL	CDYL	chr6	+	4935748	4936005	4935814	4936005	4891946	4892613	4217	38	25	30	1	2	4	35	29	46	1	8	10	189	124	2.63282e-07	5.26426e-06	0.961	0.891	0.831	0.958	0.704	0.751	0.09
694	SRSF10	SRSF10	chr1	-	24290836	24297929	24290836	24294213	24298062	24298110	694	302	266	331	63	46	87	563	284	315	173	64	140	247	124	9.67877e-59	4.5767e-56	0.706	0.744	0.656	0.62	0.69	0.53	0.089
21262	RSRC2	RSRC2	chr12	-	123003385	123003598	123003385	123003576	123005931	123005975	21262	34	25	48	45	53	83	57	27	21	139	74	55	145	124	6.57856e-31	8.69176e-29	0.393	0.287	0.331	0.26	0.238	0.246	0.089
5330	GAB3	GAB3	chrX	-	153941481	153941701	153941481	153941698	153944300	153944604	5330	72	67	72	19	10	27	27	16	33	13	5	15	126	124	1.04259e-05	0.000160944	0.789	0.868	0.724	0.671	0.759	0.684	0.089
28756	C10orf76	C10orf76	chr10	-	103771479	103771554	103771479	103771540	103772589	103772633	28756	1	2	0	23	5	26	0	1	0	6	23	38	137	124	0.000354159	0.0041757	0.038	0.266	0	0	0.038	0	0.089
614	PIK3R5	PIK3R5	chr17	-	8808093	8808264	8808093	8808232	8808985	8809054	614	44	31	21	100	84	184	11	17	14	117	75	125	155	124	0.0011669	0.0122	0.26	0.228	0.084	0.07	0.153	0.082	0.089
16857	MGAT4A	MGAT4A	chr2	-	99235568	99242055	99235568	99237968	99242185	99242298	16857	142	67	114	0	0	0	62	53	40	5	1	2	247	124	7.52241e-71	4.71515e-68	1	1	1	0.862	0.964	0.909	0.088
24822	PCID2	PCID2	chr13	-	113831852	113832322	113831852	113832290	113832487	113832601	24822	31	11	47	13	6	23	58	22	39	47	13	27	155	124	1.37304e-18	8.11569e-17	0.656	0.595	0.62	0.497	0.575	0.536	0.088
22203	DPH7	DPH7	chr9	-	140469203	140469398	140469203	140469295	140470531	140470619	22203	33	44	33	15	19	31	20	41	57	29	14	66	226	124	0.00470333	0.0416728	0.547	0.56	0.369	0.275	0.616	0.322	0.088
19478	ZNF786	ZNF786	chr7	-	148777682	148777893	148777682	148777809	148787714	148787869	19478	30	44	10	7	0	1	0	7	8	0	0	4	207	124	1.05616e-34	1.7572e-32	0.72	1	0.857	NA	1	0.545	0.087
321	TMX2	TMX2	chr11	+	57505307	57505498	57505384	57505498	57505079	57505140	321	6	9	8	25	13	48	13	6	9	85	33	70	200	124	1.72276e-24	1.52742e-22	0.13	0.3	0.094	0.087	0.101	0.074	0.087
276	KIAA0922	KIAA0922	chr4	+	154544049	154544235	154544052	154544235	154542801	154543001	276	39	24	39	2	4	5	26	19	31	2	7	9	126	124	2.4879e-21	1.81725e-19	0.95	0.855	0.885	0.928	0.728	0.772	0.087
8453	OPTN	OPTN	chr10	+	13151096	13151288	13151111	13151288	13150961	13151015	8453	2	3	8	17	2	20	1	4	8	56	5	23	138	124	4.20869e-17	2.27328e-15	0.096	0.574	0.264	0.016	0.418	0.238	0.087
4	MECR	MECR	chr1	-	29543099	29543324	29543099	29543197	29547349	29547431	4	5	6	12	3	1	1	5	9	7	5	2	1	247	124	0.000212464	0.00262204	0.456	0.751	0.858	0.334	0.693	0.778	0.087
5096	PSIP1	PSIP1	chr9	-	15469935	15469995	15469935	15469991	15472629	15472748	5096	3	3	1	36	9	27	0	2	1	40	27	33	127	124	0.000601916	0.00672056	0.075	0.246	0.035	0	0.067	0.029	0.087
17192	DDX41	DDX41	chr5	-	176942186	176942340	176942186	176942259	176942685	176942822	17192	17	12	17	35	25	51	22	8	16	98	32	77	204	124	2.73752e-13	1.07557e-11	0.228	0.226	0.168	0.12	0.132	0.112	0.086
28550	ZNF277	ZNF277	chr7	+	111926927	111927129	111926931	111927129	111846642	111846862	28550	12	17	21	3	0	0	13	16	9	0	6	2	127	124	3.70646e-10	1.0574e-08	0.796	1	1	1	0.723	0.815	0.086
2833	NOL9	NOL9	chr1	-	6589053	6589231	6589053	6589215	6592027	6592139	2833	234	156	68	2	2	0	19	54	63	6	1	0	139	124	6.26435e-05	0.000849738	0.991	0.986	1	0.739	0.98	1	0.086
6385	RNF25	RNF25	chr2	-	219532973	219533116	219532973	219533064	219533327	219533402	6385	17	6	2	52	22	49	2	4	2	67	33	68	175	124	0.000420037	0.00487986	0.188	0.162	0.028	0.021	0.079	0.02	0.086
13987	AZIN1	AZIN1	chr8	-	103842048	103842164	103842048	103842161	103845283	103845446	13987	124	76	101	6	5	8	72	58	131	15	8	21	126	124	1.57306e-65	8.83305e-63	0.953	0.937	0.926	0.825	0.877	0.86	0.085
376	DDX5	DDX5	chr17	-	62496792	62497000	62496792	62496891	62498127	62498187	376	504	447	761	705	715	3993	520	620	367	2088	1547	2587	232	124	5.12435e-46	1.35408e-43	0.276	0.25	0.092	0.117	0.176	0.07	0.085
13158	TSPYL2	TSPYL2	chrX	+	53113713	53113804	53113726	53113804	53111541	53112487	13158	29	20	21	34	28	51	8	19	38	31	48	53	136	124	2.58394e-08	5.86237e-07	0.437	0.394	0.273	0.19	0.265	0.395	0.085
20896	FCHO1	FCHO1	chr19	+	17889417	17889693	17889534	17889693	17888921	17889037	20896	22	23	34	3	0	1	25	15	39	1	3	4	240	124	0.00195607	0.0192627	0.791	1	0.946	0.928	0.721	0.834	0.085
29064	TNPO3	TNPO3	chr7	-	128633860	128634025	128633860	128633968	128637442	128637589	29064	12	8	14	69	37	73	2	5	5	120	56	97	180	124	4.17713e-106	7.50574e-103	0.107	0.13	0.117	0.011	0.058	0.034	0.084
12083	ARAP1	ARAP1	chr11	-	72404736	72404957	72404736	72404850	72406024	72406142	12083	47	1	30	44	36	51	31	1	25	59	60	84	230	124	8.32598e-57	3.67886e-54	0.365	0.015	0.241	0.221	0.009	0.138	0.084
6317	FAM214B	FAM214B	chr9	-	35106248	35106452	35106248	35106407	35106534	35106640	6317	12	5	2	31	33	16	0	1	3	31	13	20	168	124	2.02719e-13	8.11336e-12	0.222	0.101	0.084	0	0.054	0.1	0.084
3015	MAN2C1	MAN2C1	chr15	-	75651399	75651532	75651399	75651494	75651668	75651689	3015	30	10	27	58	30	70	19	10	29	100	48	89	161	124	4.06292e-07	7.87826e-06	0.285	0.204	0.229	0.128	0.138	0.201	0.084
4805	CIDEB	CIDEB	chr14	-	24777023	24777159	24777023	24777126	24777684	24778036	4805	6	2	12	38	4	40	5	5	4	72	14	47	156	124	9.57063e-07	1.762e-05	0.112	0.284	0.193	0.052	0.221	0.063	0.084
16085	ADAM17	ADAM17	chr2	-	9666239	9666393	9666239	9666373	9667914	9668083	16085	5	4	8	19	22	41	1	3	8	29	44	46	143	124	0.00104724	0.0110648	0.186	0.136	0.145	0.029	0.056	0.131	0.084
2082	STAT4	STAT4	chr2	-	191937823	191938049	191937823	191937916	191940952	191941051	2082	60	42	46	118	104	203	25	18	20	124	107	173	247	124	1.90241e-117	4.66143e-114	0.203	0.169	0.102	0.092	0.078	0.055	0.083
27146	PTPN7	PTPN7	chr1	-	202127245	202127448	202127245	202127429	202128408	202128544	27146	7	11	6	43	32	133	14	12	20	271	150	452	142	124	7.14192e-59	3.43743e-56	0.124	0.231	0.038	0.043	0.065	0.037	0.083
15939	ELMO2	ELMO2	chr20	-	45022946	45023171	45022946	45023142	45035186	45035271	15939	92	59	69	2	5	2	71	32	97	4	8	9	152	124	1.54029e-29	1.88707e-27	0.974	0.906	0.966	0.935	0.765	0.898	0.083
15093	DMPK	DMPK	chr19	-	46275028	46275224	46275028	46275186	46275898	46276010	15093	2	2	2	9	14	15	0	1	1	36	13	23	161	124	1.53e-26	1.58608e-24	0.146	0.099	0.093	0	0.056	0.032	0.083
8220	AP3D1	AP3D1	chr19	-	2116603	2116795	2116603	2116745	2117220	2117366	8220	23	22	12	57	65	47	21	12	8	105	50	95	173	124	2.65036e-25	2.48903e-23	0.224	0.195	0.155	0.125	0.147	0.057	0.082
16683	MARK3	MARK3	chr14	+	103934369	103934523	103934380	103934523	103933415	103933528	16683	59	34	48	0	0	0	30	29	46	8	0	1	134	124	7.68106e-14	3.19487e-12	1	1	1	0.776	1	0.977	0.082
13804	MYO15B	MYO15B	chr17	+	73612149	73612228	73612152	73612228	73611773	73611965	13804	28	10	8	1	1	2	6	8	1	8	0	0	126	124	6.96812e-06	0.000110477	0.965	0.908	0.797	0.425	1	1	0.082
30358	SNRNP40	SNRNP40	chr1	-	31734375	31734617	31734375	31734479	31742004	31742087	30358	113	87	49	0	0	0	54	53	40	5	0	2	247	124	0.00161147	0.0162613	1	1	1	0.844	1	0.909	0.082
4246	SEC63	SEC63	chr6	-	108224047	108224202	108224047	108224198	108225832	108225925	4246	108	73	141	5	2	9	125	63	76	3	18	11	127	124	0.00414488	0.0373011	0.955	0.973	0.939	0.976	0.774	0.871	0.082
23826	NFS1	NFS1	chr20	-	34262966	34263144	34262966	34263124	34268658	34268793	23826	13	12	5	61	16	27	5	12	3	48	23	48	143	124	1.24581e-16	6.53274e-15	0.156	0.394	0.138	0.083	0.311	0.051	0.081
12498	DUS3L	DUS3L	chr19	-	5786759	5786930	5786759	5786856	5787071	5787182	12498	11	4	16	9	19	22	8	17	13	37	25	32	197	124	1.8303e-13	7.37402e-12	0.435	0.117	0.314	0.12	0.3	0.204	0.081
23792	NAA50	NAA50	chr3	-	113442805	113442942	113442805	113442939	113464788	113465146	23792	76	51	97	17	20	24	54	39	71	23	18	29	126	124	2.62567e-11	8.49577e-10	0.815	0.715	0.799	0.698	0.681	0.707	0.081
12761	RABGAP1L	RABGAP1L	chr1	+	174945214	174945319	174945265	174945319	174938413	174938524	12761	23	18	66	1	0	0	20	22	32	5	0	1	174	124	1.30457e-09	3.49523e-08	0.942	1	1	0.74	1	0.958	0.081
5739	S100PBP	S100PBP	chr1	+	33293593	33293682	33293596	33293682	33291698	33292531	5739	44	24	38	13	6	17	59	40	106	38	19	38	126	124	3.27995e-06	5.47397e-05	0.769	0.797	0.687	0.604	0.674	0.733	0.081
24561	PRDX3	PRDX3	chr10	-	120929530	120929694	120929530	120929677	120931893	120931997	24561	3	1	1	0	2	2	0	1	4	3	0	6	140	124	0.000224938	0.00276208	1	0.307	0.307	0	1	0.371	0.081
21771	CMC2	CMC2	chr16	-	81014374	81014488	81014374	81014484	81015410	81015482	21771	2	2	4	11	10	22	2	1	1	23	7	38	127	124	6.98473e-19	4.20222e-17	0.151	0.163	0.151	0.078	0.122	0.025	0.08
22047	EML2	EML2	chr19	-	46122902	46123141	46122902	46122955	46124464	46124590	22047	3	1	2	0	2	7	0	5	6	0	6	4	247	124	1.67414e-10	4.98048e-09	1	0.201	0.125	NA	0.295	0.43	0.08
8685	PUM1	PUM1	chr1	-	31452908	31453025	31452908	31453013	31454158	31454252	8685	4	12	9	72	29	29	0	8	3	39	26	29	135	124	2.58975e-08	5.87061e-07	0.049	0.275	0.222	0	0.22	0.087	0.08
20039	SUN1	SUN1	chr7	+	892446	892589	892449	892589	892245	892304	20039	3	3	6	0	2	1	1	5	8	0	7	2	126	124	1.46286e-05	0.000220888	1	0.596	0.855	1	0.413	0.797	0.08
1141	SON	SON	chr21	+	34948670	34949820	34948723	34949820	34948083	34948199	1141	41	32	29	73	52	53	19	25	29	72	52	75	176	124	3.99691e-05	0.000561966	0.284	0.302	0.278	0.157	0.253	0.214	0.08
23682	BAG6	BAG6	chr6	-	31611666	31611754	31611666	31611751	31611858	31611903	23682	54	31	71	7	5	6	67	35	85	17	9	16	126	124	1.33092e-25	1.26757e-23	0.884	0.859	0.921	0.795	0.793	0.839	0.079
24491	STAG3L5P-PVRIG2P-PILRB	STAG3L5P-PVRIG2P-PILRB	chr7	+	99955849	99955989	99955853	99955989	99954376	99954506	24491	3	1	1	0	2	0	0	2	6	0	3	0	127	124	0.000266195	0.00322606	1	0.328	1	NA	0.394	1	0.079
2191	TMEM63A	TMEM63A	chr1	-	226046895	226047102	226046895	226047049	226048559	226048686	2191	44	30	10	99	67	117	10	14	7	48	67	103	176	124	2.83422e-52	1.01593e-49	0.238	0.24	0.057	0.128	0.128	0.046	0.078
3903	ZNF326	ZNF326	chr1	+	90478671	90478796	90478684	90478796	90475646	90475845	3903	2	0	0	6	20	43	0	0	0	66	20	27	136	124	5.56001e-12	1.93366e-10	0.233	0	0	0	0	0	0.078
3969	IKBKAP	IKBKAP	chr9	-	111673289	111673491	111673289	111673460	111674543	111674774	3969	1	3	4	24	16	18	0	1	1	16	19	20	154	124	2.26805e-10	6.66445e-09	0.032	0.131	0.152	0	0.041	0.039	0.078
31449	PKD1P6	PKD1P6	chr16	-	15219547	15219716	15219547	15219664	15221326	15221453	31449	16	5	2	7	5	10	9	3	1	4	6	15	175	124	2.3263e-10	6.82272e-09	0.618	0.415	0.124	0.615	0.262	0.045	0.078
3300	SENP6	SENP6	chr6	+	76350399	76350420	76350402	76350420	76344422	76344527	3300	17	8	23	19	14	22	9	10	7	14	14	16	126	124	4.00351e-09	1.01321e-07	0.468	0.36	0.507	0.388	0.413	0.301	0.078
7667	IPO4	IPO4	chr14	-	24651483	24651629	24651483	24651609	24651997	24652048	7667	1	4	2	22	9	34	1	0	3	15	21	31	143	124	0.000498904	0.00567382	0.038	0.278	0.049	0.055	0	0.077	0.078
14530	DIS3	DIS3	chr13	-	73347821	73347959	73347821	73347951	73348083	73348197	14530	66	49	38	1	0	0	16	21	17	5	0	0	131	124	3.91423e-47	1.07653e-44	0.984	1	1	0.752	1	1	0.077
7156	TRMT2A	TRMT2A	chr22	-	20102487	20102690	20102487	20102602	20102788	20102828	7156	22	10	29	23	22	54	36	21	34	100	50	77	211	124	9.70659e-26	9.37712e-24	0.36	0.211	0.24	0.175	0.198	0.206	0.077
16401	RASAL3	RASAL3	chr19	-	15565171	15565389	15565171	15565373	15565467	15565704	16401	1	4	0	36	11	20	0	1	0	44	23	40	139	124	2.11575e-22	1.65772e-20	0.024	0.245	0	0	0.037	0	0.077
19028	NR2C1	NR2C1	chr12	-	95422162	95422300	95422162	95422285	95425124	95425264	19028	31	26	37	10	1	4	17	15	22	0	6	10	138	124	6.02293e-15	2.73293e-13	0.736	0.959	0.893	1	0.692	0.664	0.077
20974	NDUFS1	NDUFS1	chr2	-	207009615	207009781	207009615	207009750	207011626	207011812	20974	21	7	8	44	47	61	3	8	12	41	47	121	154	124	0.00498141	0.0437849	0.278	0.107	0.096	0.056	0.121	0.074	0.077
7097	NR2C2AP	NR2C2AP	chr19	-	19312811	19312856	19312811	19312850	19313139	19313372	7097	5	9	10	26	24	57	9	8	8	93	35	97	129	124	9.87895e-32	1.37962e-29	0.156	0.265	0.144	0.085	0.18	0.073	0.076
29420	RARS2	RARS2	chr6	-	88229897	88229974	88229897	88229970	88231181	88231242	29420	76	44	106	7	7	22	97	74	114	37	17	21	127	124	8.384e-27	8.89661e-25	0.914	0.86	0.825	0.719	0.81	0.841	0.076
4883	SLC8B1	SLC8B1	chr12	-	113758385	113758493	113758385	113758491	113758654	113758712	4883	1	3	1	10	17	27	0	1	0	24	20	40	125	124	1.29891e-19	8.37549e-18	0.09	0.149	0.035	0	0.047	0	0.076
18134	ATP6V1G2-DDX39B	ATP6V1G2-DDX39B	chr6	-	31508098	31508441	31508098	31508311	31509726	31509925	18134	23	18	73	14	4	4	45	33	74	15	11	23	247	124	6.18968e-12	2.13338e-10	0.452	0.693	0.902	0.601	0.601	0.618	0.076
7106	NR2C2AP	NR2C2AP	chr19	-	19313599	19313753	19313599	19313690	19313831	19314238	7106	5	5	18	32	27	50	16	3	9	114	56	117	186	124	2.87683e-08	6.46587e-07	0.094	0.11	0.194	0.086	0.034	0.049	0.076
10121	ARL4A	ARL4A	chr7	+	12727790	12730558	12727793	12730558	12726451	12726668	10121	13	11	24	2	12	11	47	25	19	20	24	13	126	124	0.00560188	0.0485334	0.865	0.474	0.682	0.698	0.506	0.59	0.076
14940	DDX52	DDX52	chr17	-	35990059	35990228	35990059	35990203	35992142	35992328	14940	5	5	3	34	33	55	0	0	3	104	17	58	148	124	2.83799e-23	2.33922e-21	0.11	0.113	0.044	0	0	0.042	0.075
9424	ZMYND8	ZMYND8	chr20	-	45927472	45927687	45927472	45927616	45938799	45938948	9424	33	27	22	30	12	12	20	22	25	30	13	16	194	124	1.20342e-08	2.86534e-07	0.413	0.59	0.54	0.299	0.52	0.5	0.075
8433	ANKRD17	ANKRD17	chr4	-	74000833	74000982	74000833	74000979	74005247	74006000	8433	103	59	97	9	4	5	28	73	103	11	4	9	126	124	2.65392e-06	4.50164e-05	0.918	0.936	0.95	0.715	0.947	0.918	0.075
18760	MON2	MON2	chr12	+	62929304	62929420	62929309	62929420	62928624	62928706	18760	14	15	29	1	1	0	27	3	21	3	1	0	128	124	0.00031485	0.00375162	0.931	0.936	1	0.897	0.744	1	0.075
13521	PPP1R3F	PPP1R3F	chrX	+	49138443	49138526	49138446	49138526	49137868	49137924	13521	0	3	1	0	5	0	1	0	5	0	1	1	126	124	0.000379281	0.00445243	NA	0.371	1	1	0	0.831	0.075
31735	BRD4	BRD4	chr19	-	15378968	15379092	15378968	15379051	15379715	15379853	31735	4	9	9	7	9	4	11	7	4	10	6	11	164	124	0.000391161	0.00457492	0.302	0.431	0.63	0.454	0.469	0.216	0.075
13060	SLC12A7	SLC12A7	chr5	-	1053463	1053678	1053463	1053597	1057585	1057764	13060	1	4	5	15	12	38	0	1	0	6	10	22	204	124	0.000519426	0.00587992	0.039	0.168	0.074	0	0.057	0	0.075
907	ADH5	ADH5	chr4	-	99996064	99996272	99996064	99996200	99997442	99997703	907	13	5	3	41	38	73	1	3	2	178	54	142	195	124	7.44652e-09	1.81964e-07	0.168	0.077	0.025	0.004	0.034	0.009	0.074
28333	SLC38A1	SLC38A1	chr12	-	46590507	46590720	46590507	46590654	46591502	46591600	28333	55	50	53	4	3	2	42	43	14	0	2	6	189	124	6.65259e-06	0.000105706	0.9	0.916	0.946	1	0.934	0.605	0.074
28886	TCTN3	TCTN3	chr10	-	97442857	97442973	97442857	97442949	97443278	97443386	28886	78	57	93	1	1	2	52	64	124	12	2	3	147	124	1.01661e-33	1.56576e-31	0.985	0.98	0.975	0.785	0.964	0.972	0.073
1835	ZNF160	ZNF160	chr19	-	53589514	53589574	53589514	53589570	53594889	53594973	1835	25	22	30	0	0	1	43	18	21	5	3	0	127	124	2.78832e-15	1.29799e-13	1	1	0.967	0.894	0.854	1	0.073
2077	STAT4	STAT4	chr2	-	191937823	191938003	191937823	191937916	191940952	191941051	2077	33	25	21	118	104	203	7	8	9	124	107	173	210	124	1.48236e-13	6.00813e-12	0.142	0.124	0.058	0.032	0.042	0.03	0.073
1730	AAAS	AAAS	chr12	-	53709118	53709270	53709118	53709210	53709510	53709566	1730	4	6	4	21	14	49	2	4	3	42	23	53	183	124	5.42466e-06	8.77616e-05	0.114	0.225	0.052	0.031	0.105	0.037	0.073
2395	NAP1L4	NAP1L4	chr11	-	2993331	2993509	2993331	2993473	2997253	2997353	2395	17	13	27	74	51	132	5	16	33	146	115	205	159	124	7.45829e-05	0.000999618	0.152	0.166	0.138	0.026	0.098	0.112	0.073
12192	RPS6KA4	RPS6KA4	chr11	+	64135939	64136073	64135960	64136073	64135603	64135732	12192	12	8	19	3	1	3	29	11	31	6	3	11	144	124	0.00351057	0.0323338	0.775	0.873	0.845	0.806	0.759	0.708	0.073
18582	TEX10	TEX10	chr9	-	103102538	103102679	103102538	103102651	103108353	103108597	18582	6	5	6	64	28	74	0	3	0	49	53	86	151	124	3.47144e-53	1.31783e-50	0.071	0.128	0.062	0	0.044	0	0.072
4902	AUP1	AUP1	chr2	-	74754067	74754279	74754067	74754248	74754374	74754490	4902	30	15	27	47	43	62	17	18	32	58	56	100	154	124	1.94539e-23	1.62839e-21	0.339	0.219	0.26	0.191	0.206	0.205	0.072
23403	VNN2	VNN2	chr6	-	133073584	133073716	133073584	133073686	133073811	133073888	23403	51	30	39	2	0	2	30	29	32	3	0	7	153	124	1.40292e-21	1.03882e-19	0.954	1	0.94	0.89	1	0.787	0.072
8257	TMEM216	TMEM216	chr11	+	61165199	61165447	61165245	61165447	61161355	61161448	8257	3	3	5	21	9	35	6	1	7	68	30	54	169	124	4.66017e-15	2.12891e-13	0.095	0.197	0.095	0.061	0.024	0.087	0.072
31394	LUC7L	LUC7L	chr16	-	277240	277473	277240	277335	278331	278401	31394	56	51	92	7	7	17	60	48	81	13	15	11	247	124	0.00194445	0.0191833	0.801	0.785	0.731	0.699	0.616	0.787	0.072
23391	PITPNM1	PITPNM1	chr11	-	67263648	67263819	67263648	67263816	67264701	67264907	23391	6	4	11	0	1	2	36	7	21	5	2	6	126	124	0.00225664	0.0218082	1	0.797	0.844	0.876	0.775	0.775	0.072
15303	MYO1F	MYO1F	chr19	-	8615439	8615601	8615439	8615578	8616623	8616748	15303	97	74	39	225	156	265	43	43	35	218	125	319	146	124	1.44149e-79	1.29509e-76	0.268	0.287	0.111	0.143	0.226	0.085	0.071
28880	TCTN3	TCTN3	chr10	-	97442857	97442968	97442857	97442949	97443278	97443386	28880	77	57	93	1	1	2	52	64	123	12	2	3	142	124	1.1333e-33	1.73556e-31	0.985	0.98	0.976	0.791	0.965	0.973	0.071
27653	AIFM1	AIFM1	chrX	-	129281726	129281910	129281726	129281851	129283443	129283543	27653	6	3	3	22	17	15	4	1	3	34	16	35	182	124	1.80111e-19	1.14764e-17	0.157	0.107	0.12	0.074	0.041	0.055	0.071
6368	PSMB8	PSMB8	chr6	-	32809307	32809534	32809307	32809512	32810448	32810540	6368	22	21	51	0	0	0	50	23	85	3	1	8	145	124	3.07566e-16	1.56412e-14	1	1	1	0.934	0.952	0.901	0.071
31466	ATL2	ATL2	chr2	-	38521098	38523732	38521098	38523255	38525285	38525717	31466	8	9	3	23	32	20	0	2	3	10	17	19	247	124	5.58057e-10	1.55707e-08	0.149	0.124	0.07	0	0.056	0.073	0.071
3832	ZZZ3	ZZZ3	chr1	-	78047460	78047576	78047460	78047573	78047663	78047811	3832	13	5	25	8	3	8	9	7	11	8	10	2	126	124	1.39884e-07	2.89799e-06	0.615	0.621	0.755	0.525	0.408	0.844	0.071
3011	MAN2C1	MAN2C1	chr15	-	75651399	75651523	75651399	75651494	75651668	75651689	3011	17	7	13	58	30	70	12	3	17	100	48	89	152	124	3.52805e-07	6.91574e-06	0.193	0.16	0.132	0.089	0.049	0.135	0.071
10002	ANAPC1	ANAPC1	chr2	-	112578815	112579042	112578815	112579017	112579998	112580177	10002	41	31	35	1	0	0	5	25	23	1	0	1	148	124	5.00591e-05	0.000690857	0.972	1	1	0.807	1	0.951	0.071
31458	CCDC51	CCDC51	chr3	-	48475116	48475386	48475116	48475281	48476226	48476425	31458	3	4	5	13	10	14	2	2	2	29	5	39	228	124	0.00262812	0.0248895	0.112	0.179	0.163	0.036	0.179	0.027	0.071
9647	FCRL3	FCRL3	chr1	-	157665319	157665415	157665319	157665366	157665829	157666117	9647	71	156	133	0	0	0	26	62	63	5	0	0	172	124	1.60158e-52	5.91333e-50	1	1	1	0.789	1	1	0.07
18864	GIGYF2	GIGYF2	chr2	+	233655407	233655625	233655425	233655625	233651859	233652039	18864	56	65	74	3	6	2	53	67	112	8	10	11	141	124	2.46897e-12	8.93236e-11	0.943	0.905	0.97	0.854	0.855	0.9	0.07
14395	ALG5	ALG5	chr13	-	37549897	37550102	37549897	37549990	37559763	37559877	14395	114	68	27	0	0	1	78	56	19	2	0	3	235	124	2.95038e-12	1.0617e-10	1	1	0.934	0.954	1	0.77	0.07
29349	SESN2	SESN2	chr1	+	28598794	28598977	28598828	28598977	28598184	28598382	29349	34	37	54	2	0	0	39	17	36	0	3	3	157	124	1.00742e-10	3.05777e-09	0.931	1	1	1	0.817	0.905	0.07
20391	KRBA1	KRBA1	chr7	+	149418470	149418626	149418473	149418626	149417933	149418081	20391	5	6	5	7	3	3	8	5	7	1	18	11	126	124	7.79755e-08	1.66009e-06	0.413	0.663	0.621	0.887	0.215	0.385	0.07
9384	SART3	SART3	chr12	-	108936803	108936970	108936803	108936928	108938202	108938308	9384	18	30	9	108	99	223	15	5	8	181	129	211	165	124	6.38849e-05	0.000865706	0.111	0.185	0.029	0.059	0.028	0.028	0.07
2140	PHYKPL	PHYKPL	chr5	-	177649355	177649581	177649355	177649493	177649852	177649935	2140	183	70	175	7	5	7	162	151	272	26	13	18	211	124	0.00401067	0.0362264	0.939	0.892	0.936	0.785	0.872	0.899	0.07
22204	DPH7	DPH7	chr9	-	140469203	140469298	140469203	140469295	140470531	140470619	22204	25	36	31	15	19	31	19	40	50	29	14	66	126	124	0.00533544	0.0465241	0.621	0.651	0.496	0.392	0.738	0.427	0.07
21430	MEAF6	MEAF6	chr1	-	37959525	37959764	37959525	37959708	37961485	37961519	21430	21	22	9	76	61	292	23	20	8	279	121	309	179	124	1.60643e-43	3.9362e-41	0.161	0.2	0.021	0.054	0.103	0.018	0.069
4169	MPV17	MPV17	chr2	-	27535860	27536021	27535860	27535976	27545314	27545389	4169	15	2	2	12	11	16	2	6	8	41	12	29	168	124	2.36945e-29	2.87675e-27	0.48	0.118	0.084	0.035	0.27	0.169	0.069
23407	VNN2	VNN2	chr6	-	133078809	133079041	133078809	133078898	133084521	133084598	23407	143	67	91	29	25	42	119	62	94	30	36	53	247	124	5.94495e-18	3.4385e-16	0.712	0.574	0.521	0.666	0.464	0.471	0.069
19763	ADAT1	ADAT1	chr16	-	75652483	75652596	75652483	75652538	75654163	75654232	19763	3	1	4	25	12	16	0	0	4	20	10	37	181	124	1.73205e-11	5.72811e-10	0.076	0.054	0.146	0	0	0.069	0.069
25392	KIAA0430	KIAA0430	chr16	-	15727473	15727700	15727473	15727691	15728613	15728676	25392	49	31	96	0	0	0	46	42	73	6	3	1	132	124	4.79291e-11	1.50739e-09	1	1	1	0.878	0.929	0.986	0.069
19882	UBASH3A	UBASH3A	chr21	+	43833518	43833632	43833549	43833632	43833132	43833331	19882	8	5	15	1	0	1	14	18	40	5	0	4	154	124	0.000301992	0.00361439	0.866	1	0.924	0.693	1	0.89	0.069
2192	TMEM63A	TMEM63A	chr1	-	226053596	226053750	226053596	226053667	226054273	226054382	2192	9	4	10	21	12	43	1	4	6	8	25	24	206	124	0.00228466	0.0220474	0.205	0.167	0.123	0.07	0.088	0.131	0.069
24743	RFC1	RFC1	chr4	-	39308220	39308324	39308220	39308321	39310255	39310652	24743	11	3	5	19	13	12	6	4	6	14	20	28	126	124	2.86046e-07	5.69408e-06	0.363	0.185	0.291	0.297	0.164	0.174	0.068
2459	CDK13	CDK13	chr7	+	40132383	40132836	40132563	40132836	40127724	40127930	2459	15	17	11	27	11	26	8	11	13	22	14	28	247	124	7.77431e-07	1.44611e-05	0.218	0.437	0.175	0.154	0.283	0.189	0.068
12189	NDUFAF1	NDUFAF1	chr15	-	41679546	41679791	41679546	41679778	41680645	41680720	12189	16	19	34	0	1	2	44	22	70	6	2	7	136	124	0.000142765	0.00182453	1	0.945	0.939	0.87	0.909	0.901	0.068
1098	JKAMP	JKAMP	chr14	+	59953430	59953522	59953448	59953522	59951160	59951311	1098	12	12	26	9	1	7	15	22	24	14	4	9	141	124	0.00185288	0.0184011	0.54	0.913	0.766	0.485	0.829	0.701	0.068
3892	SMG5	SMG5	chr1	-	156246875	156247056	156246875	156247032	156247715	156247839	3892	9	7	3	37	38	57	2	7	1	62	50	74	147	124	0.00242237	0.023169	0.17	0.134	0.043	0.026	0.106	0.011	0.068
26845	SERBP1	SERBP1	chr1	-	67890566	67890660	67890566	67890642	67890765	67890906	26845	132	123	185	75	63	113	294	120	197	224	101	125	141	124	2.07054e-25	1.95815e-23	0.608	0.632	0.59	0.536	0.511	0.581	0.067
30737	TOR2A	TOR2A	chr9	-	130494842	130495052	130494842	130494970	130495663	130495839	30737	4	3	12	20	17	45	1	2	11	78	31	63	205	124	1.00543e-19	6.54572e-18	0.108	0.096	0.139	0.008	0.038	0.096	0.067
23411	VNN2	VNN2	chr6	-	133078809	133078988	133078809	133078898	133084521	133084598	23411	117	57	74	29	25	42	102	48	82	30	36	53	213	124	3.64343e-15	1.67866e-13	0.701	0.57	0.506	0.664	0.437	0.474	0.067
1202	TRPM7	TRPM7	chr15	-	50866470	50866676	50866470	50866641	50866833	50866916	1202	60	38	40	3	1	1	8	36	25	3	0	0	158	124	0.000317144	0.00377561	0.94	0.968	0.969	0.677	1	1	0.067
19923	EHMT2	EHMT2	chr6	-	31848790	31848959	31848790	31848869	31850475	31850562	19923	17	10	3	57	39	74	5	6	2	68	66	106	213	124	5.98845e-68	3.66834e-65	0.148	0.13	0.023	0.041	0.05	0.011	0.066
25878	DDX39A	DDX39A	chr19	-	14520553	14520796	14520553	14520685	14521027	14521146	25878	123	84	152	140	101	178	174	163	281	440	150	592	234	124	7.45504e-47	2.02965e-44	0.318	0.306	0.312	0.173	0.365	0.201	0.066
14393	ALG5	ALG5	chr13	-	37549897	37550107	37549897	37549990	37559763	37559877	14393	122	75	29	0	0	1	82	56	21	2	0	3	240	124	2.4442e-16	1.25483e-14	1	1	0.937	0.955	1	0.783	0.066
6776	CARS	CARS	chr11	-	3023199	3023404	3023199	3023283	3023770	3023830	6776	54	30	22	25	16	35	30	15	17	27	9	28	244	124	1.37833e-12	5.13123e-11	0.523	0.488	0.242	0.361	0.459	0.236	0.066
5802	HSD17B7P2	HSD17B7P2	chr10	+	38652423	38652538	38652449	38652538	38651167	38651266	5802	25	20	33	18	21	15	31	20	18	30	22	13	149	124	2.36249e-09	6.1642e-08	0.536	0.442	0.647	0.462	0.431	0.535	0.066
19697	CFAP20	CFAP20	chr16	-	58148713	58148959	58148713	58148824	58149172	58149361	19697	23	9	24	45	53	62	43	14	29	247	76	157	247	124	1.93483e-13	7.7719e-12	0.204	0.079	0.163	0.08	0.085	0.085	0.065
1737	THEMIS2	THEMIS2	chr1	+	28206154	28206565	28206459	28206565	28203098	28203239	1737	31	55	56	1	1	0	36	33	49	3	2	1	247	124	1.17312e-11	3.96728e-10	0.94	0.965	1	0.858	0.892	0.961	0.065
15553	RNF216	RNF216	chr7	-	5779084	5779256	5779084	5779252	5780603	5781275	15553	15	15	48	6	5	7	24	38	36	25	11	5	127	124	0.000422019	0.00490042	0.709	0.745	0.87	0.484	0.771	0.875	0.065
26969	CDK5RAP1	CDK5RAP1	chr20	-	31984566	31984890	31984566	31984658	31989233	31989375	26969	77	47	89	0	0	2	76	52	113	8	0	4	247	124	0.00149924	0.0152717	1	1	0.957	0.827	1	0.934	0.065
9168	BAZ2B	BAZ2B	chr2	-	160304752	160304920	160304752	160304914	160310123	160310312	9168	55	71	52	3	10	1	76	52	31	22	4	3	129	124	0.00328292	0.0304385	0.946	0.872	0.98	0.769	0.926	0.909	0.065
25879	DDX39A	DDX39A	chr19	-	14520553	14520793	14520553	14520685	14521027	14521146	25879	125	82	152	140	101	178	175	164	281	440	150	592	231	124	2.90084e-78	2.44332e-75	0.324	0.304	0.314	0.176	0.37	0.203	0.064
28883	TCTN3	TCTN3	chr10	-	97442857	97442952	97442857	97442949	97443278	97443386	28883	75	59	94	1	1	2	53	63	122	12	2	3	126	124	3.61072e-34	5.7247e-32	0.987	0.983	0.979	0.813	0.969	0.976	0.064
9584	DPEP2	DPEP2	chr16	-	68021754	68021960	68021754	68021890	68023225	68023301	9584	11	8	15	32	18	35	1	3	2	27	4	15	193	124	4.37582e-18	2.54184e-16	0.181	0.222	0.216	0.023	0.325	0.079	0.064
9869	CENPM	CENPM	chr22	-	42339613	42339852	42339613	42339705	42341228	42341308	9869	0	1	2	2	4	9	0	0	5	58	15	131	247	124	8.44901e-13	3.18053e-11	0	0.112	0.1	0	0	0.019	0.064
29606	FAM13B	FAM13B	chr5	-	137323962	137324027	137323962	137324004	137342678	137342836	29606	2	0	3	8	20	34	0	2	0	19	31	18	146	124	0.00553193	0.0479891	0.175	0	0.07	0	0.052	0	0.064
27267	OSBPL7	OSBPL7	chr17	-	45886229	45886356	45886229	45886312	45886441	45886586	27267	54	32	64	4	0	1	24	25	42	0	3	6	167	124	2.87365e-22	2.23854e-20	0.909	1	0.979	1	0.861	0.839	0.063
27903	RPL30	RPL30	chr8	-	99054872	99055012	99054872	99055003	99057170	99057316	27903	34	24	61	188	129	828	37	34	45	869	412	648	132	124	6.05929e-06	9.7154e-05	0.145	0.149	0.065	0.038	0.072	0.061	0.063
19572	RABGGTA	RABGGTA	chr14	-	24740042	24740204	24740042	24740153	24740318	24740454	19572	2	4	2	26	19	52	0	0	2	44	27	68	174	124	0.00014726	0.00187753	0.052	0.13	0.027	0	0	0.021	0.063
8328	SCNM1	SCNM1	chr1	+	151140624	151140814	151140669	151140814	151139801	151139890	8328	2	3	3	3	2	5	3	4	1	5	2	10	168	124	0.000185849	0.00232122	0.33	0.525	0.307	0.307	0.596	0.069	0.063
20252	POLM	POLM	chr7	-	44111660	44113029	44111660	44112976	44113223	44113307	20252	26	18	21	11	13	26	49	16	33	29	17	43	176	124	0.000471179	0.00539222	0.625	0.494	0.363	0.543	0.399	0.351	0.063
7054	TTN-AS1	TTN-AS1	chr2	+	179402087	179402418	179402330	179402418	179400458	179400555	7054	4	3	3	14	33	19	0	3	1	15	44	22	247	124	9.37993e-18	5.31129e-16	0.125	0.044	0.073	0	0.033	0.022	0.062
27824	UFSP2	UFSP2	chr4	-	186329089	186329241	186329089	186329214	186329424	186329589	27824	4	2	5	13	19	48	5	2	4	81	31	40	150	124	7.03839e-16	3.46811e-14	0.203	0.08	0.079	0.049	0.051	0.076	0.062
9423	ZMYND8	ZMYND8	chr20	-	45927472	45927691	45927472	45927616	45938799	45938948	9423	76	50	54	30	12	12	37	54	69	30	13	16	198	124	2.57023e-06	4.37069e-05	0.613	0.723	0.738	0.436	0.722	0.73	0.062
26281	TMC6	TMC6	chr17	-	76120673	76120885	76120673	76120736	76120969	76121066	26281	46	40	153	7	1	11	144	74	145	11	9	26	247	124	0.000441996	0.00511073	0.767	0.953	0.875	0.868	0.805	0.737	0.062
8689	PUM1	PUM1	chr1	-	31438828	31439125	31438828	31439044	31440013	31440157	8689	217	97	131	16	14	9	68	72	126	11	14	12	204	124	0.00156273	0.0158228	0.892	0.808	0.898	0.79	0.758	0.865	0.062
18944	TSR1	TSR1	chr17	-	2227797	2227872	2227797	2227870	2227982	2228123	18944	23	20	33	1	0	1	25	10	45	6	0	3	125	124	0.0026427	0.0250138	0.958	1	0.97	0.805	1	0.937	0.062
28707	CDV3	CDV3	chr3	+	133306005	133309118	133306739	133309118	133305406	133305566	28707	19	2	2	30	19	30	0	3	7	22	21	44	247	124	2.62907e-27	2.86888e-25	0.241	0.05	0.032	0	0.067	0.074	0.061
24234	SNHG17	SNHG17	chr20	-	37054582	37054700	37054582	37054696	37055061	37055146	24234	0	0	6	5	2	5	0	1	4	16	6	14	127	124	5.96089e-19	3.62673e-17	0	0	0.54	0	0.14	0.218	0.061
29492	CYB5R1	CYB5R1	chr1	-	202935014	202935237	202935014	202935121	202935655	202935728	29492	23	27	15	27	22	39	29	24	13	45	27	53	239	124	1.1664e-13	4.77779e-12	0.307	0.389	0.166	0.251	0.316	0.113	0.061
804	FAM134C	FAM134C	chr17	-	40738782	40738931	40738782	40738909	40739851	40739882	804	15	7	4	41	22	67	5	4	3	31	19	56	145	124	3.97396e-12	1.40934e-10	0.238	0.214	0.049	0.121	0.153	0.044	0.061
14363	NPEPPS	NPEPPS	chr17	+	45669269	45669426	45669321	45669426	45668082	45668247	14363	5	1	0	14	24	59	3	0	1	57	26	64	175	124	2.39262e-11	7.80731e-10	0.202	0.029	0	0.036	0	0.011	0.061
22811	SRP19	SRP19	chr5	+	112203068	112204089	112203100	112204089	112200317	112200429	22811	43	35	116	83	66	94	62	67	69	186	62	186	155	124	0.000446685	0.00515571	0.293	0.298	0.497	0.211	0.464	0.229	0.061
31889	DNMT1	DNMT1	chr19	-	10286215	10286452	10286215	10286294	10287967	10288043	31889	12	7	1	25	46	99	13	5	13	178	87	231	247	124	7.02569e-34	1.0883e-31	0.194	0.071	0.005	0.035	0.028	0.027	0.06
25352	ABCD4	ABCD4	chr14	-	74759856	74759982	74759856	74759951	74761850	74761901	25352	3	2	6	24	10	40	0	6	1	44	28	66	154	124	8.41817e-29	9.95153e-27	0.091	0.139	0.108	0	0.147	0.012	0.06
13577	SEC16A	SEC16A	chr9	-	139341306	139341467	139341306	139341401	139341678	139341816	13577	23	31	23	74	65	70	5	21	16	46	46	88	189	124	7.51112e-23	6.0432e-21	0.169	0.238	0.177	0.067	0.23	0.107	0.06
26721	TSTD1	TSTD1	chr1	-	161008340	161008484	161008340	161008463	161008669	161008774	26721	2	4	7	23	17	21	5	2	7	57	23	37	144	124	2.12874e-14	9.28413e-13	0.07	0.168	0.223	0.07	0.07	0.14	0.06
3024	MAN2C1	MAN2C1	chr15	-	75651668	75651779	75651668	75651707	75651960	75652116	3024	72	34	86	0	0	5	95	43	100	12	3	0	195	124	1.81204e-12	6.66301e-11	1	1	0.916	0.834	0.901	1	0.06
8098	GOLGB1	GOLGB1	chr3	-	121433707	121433823	121433707	121433818	121435583	121435986	8098	33	41	84	0	1	0	110	43	60	12	4	1	128	124	7.86376e-06	0.000123515	1	0.975	1	0.899	0.912	0.983	0.06
5419	DGCR2	DGCR2	chr22	-	19028570	19028816	19028570	19028782	19029319	19029472	5419	44	40	79	1	0	0	64	55	83	13	0	0	157	124	2.73634e-30	3.51203e-28	0.972	1	1	0.795	1	1	0.059
24856	LYST	LYST	chr1	-	235827764	235827999	235827764	235827921	235840390	235840488	24856	43	6	7	73	40	72	7	17	8	98	85	56	201	124	6.29301e-17	3.36539e-15	0.267	0.085	0.057	0.042	0.11	0.081	0.059
11107	CDC27	CDC27	chr17	-	45234278	45234506	45234278	45234490	45234595	45234750	11107	2	1	4	14	28	67	0	0	1	74	35	46	139	124	6.15661e-15	2.78889e-13	0.113	0.031	0.051	0	0	0.019	0.059
22210	DPH7	DPH7	chr9	-	140470160	140470375	140470160	140470344	140470531	140470619	22210	18	12	18	0	3	5	20	12	24	11	1	4	154	124	4.47516e-06	7.32356e-05	1	0.763	0.744	0.594	0.906	0.829	0.059
23964	PAPOLA	PAPOLA	chr14	+	97022183	97022284	97022186	97022284	97018816	97018959	23964	146	112	138	5	3	6	63	83	92	13	3	7	126	124	0.00452653	0.0403051	0.966	0.974	0.958	0.827	0.965	0.928	0.059
27136	PTPN7	PTPN7	chr1	-	202126866	202127043	202126866	202126951	202127245	202127452	27136	24	21	9	80	39	117	32	36	39	259	133	425	215	124	2.13197e-49	6.4565e-47	0.148	0.237	0.042	0.067	0.135	0.05	0.058
13578	SEC16A	SEC16A	chr9	-	139341306	139341458	139341306	139341401	139341678	139341816	13578	16	23	15	74	65	70	2	16	8	46	46	88	180	124	4.17947e-26	4.14152e-24	0.13	0.196	0.129	0.029	0.193	0.059	0.058
13525	IRF1	IRF1	chr5	-	131820142	131820331	131820142	131820189	131821358	131821408	13525	81	40	38	163	156	315	44	47	34	411	174	604	247	124	2.98535e-10	8.63349e-09	0.2	0.114	0.057	0.051	0.119	0.027	0.058
4543	TRAPPC11	TRAPPC11	chr4	+	184627939	184628093	184627959	184628093	184626131	184626223	4543	3	1	2	32	22	27	0	0	0	28	11	27	143	124	5.49482e-07	1.04888e-05	0.075	0.038	0.06	0	0	0	0.058
13161	PITPNB	PITPNB	chr22	-	28293788	28294013	28293788	28293880	28306951	28307097	13161	15	10	14	60	57	93	0	9	6	73	66	111	247	124	1.17885e-05	0.00018084	0.112	0.081	0.07	0	0.064	0.026	0.058
19341	NPRL2	NPRL2	chr3	-	50387363	50387597	50387363	50387453	50388005	50388486	19341	107	78	105	103	79	89	81	77	97	122	66	143	247	124	9.54581e-05	0.00126369	0.343	0.331	0.372	0.25	0.369	0.254	0.058
31952	SLTM	SLTM	chr15	-	59175824	59176011	59175824	59175985	59179173	59179318	31952	7	7	4	77	41	73	0	3	1	50	51	46	149	124	0.000193696	0.00241252	0.07	0.124	0.044	0	0.047	0.018	0.058
4935	FAM160A2	FAM160A2	chr11	-	6235962	6236178	6235962	6236141	6238600	6239380	4935	13	8	11	99	33	98	5	8	9	65	109	143	160	124	0.000399714	0.00466789	0.092	0.158	0.08	0.056	0.054	0.047	0.058
16053	TRAF1	TRAF1	chr9	-	123671507	123671748	123671507	123671656	123673613	123673791	16053	8	8	12	38	23	57	11	6	23	89	52	155	215	124	0.000950099	0.0101338	0.108	0.167	0.108	0.067	0.062	0.079	0.058
20196	MEF2B	MEF2B	chr19	-	19257550	19257684	19257550	19257656	19257844	19257992	20196	22	21	30	0	1	0	66	28	32	5	1	3	151	124	0.00386175	0.0350363	1	0.945	1	0.916	0.958	0.898	0.058
8042	HIPK1	HIPK1	chr1	+	114508751	114508894	114508754	114508894	114506008	114506143	8042	32	41	43	6	0	5	21	40	50	6	3	8	126	124	3.4131e-08	7.61534e-07	0.84	1	0.894	0.775	0.929	0.86	0.057
10000	ANAPC1	ANAPC1	chr2	-	112578815	112579030	112578815	112579017	112579998	112580177	10000	48	38	39	1	0	0	6	30	28	1	0	1	136	124	7.42038e-08	1.58349e-06	0.978	1	1	0.845	1	0.962	0.057
9838	QRICH1	QRICH1	chr3	-	49083857	49084059	49083857	49084012	49084501	49084679	9838	11	11	16	86	62	118	4	3	8	54	70	148	170	124	6.18896e-07	1.16488e-05	0.085	0.115	0.09	0.051	0.03	0.038	0.057
2527	CARS2	CARS2	chr13	-	111293756	111293955	111293756	111293950	111294661	111294868	2527	22	18	25	0	1	0	26	25	25	2	3	1	128	124	5.68794e-06	9.18556e-05	1	0.946	1	0.926	0.89	0.96	0.057
31031	VKORC1	VKORC1	chr16	-	31104632	31104803	31104632	31104742	31105877	31106276	31031	4	4	3	22	28	85	2	3	5	217	83	177	184	124	1.95925e-05	0.000289356	0.109	0.088	0.023	0.006	0.024	0.019	0.057
26921	IRF3	IRF3	chr19	-	50163969	50164101	50163969	50164085	50165681	50165822	26921	19	16	17	0	1	5	38	17	53	25	0	3	139	124	0.00132577	0.0136596	1	0.935	0.752	0.576	1	0.94	0.057
13996	DPP7	DPP7	chr9	-	140006563	140006769	140006563	140006682	140007196	140007257	13996	57	65	116	151	122	354	126	80	162	602	260	545	210	124	0.00220025	0.0213398	0.182	0.239	0.162	0.11	0.154	0.149	0.057
14624	ARHGAP30	ARHGAP30	chr1	-	161022075	161022283	161022075	161022153	161022415	161022587	14624	34	6	22	1	1	1	19	36	31	5	2	2	247	124	0.00252029	0.0239948	0.945	0.751	0.917	0.656	0.9	0.886	0.057
12243	KCTD9	KCTD9	chr8	-	25290019	25290169	25290019	25290153	25290845	25290951	12243	5	2	4	40	21	44	0	3	1	59	48	29	139	124	0.00336403	0.0311263	0.1	0.078	0.075	0	0.053	0.03	0.057
1156	GPATCH4	GPATCH4	chr1	-	156565872	156566040	156565872	156565923	156566178	156566270	1156	23	9	10	43	49	66	14	9	8	92	54	71	240	124	0.00427758	0.0383673	0.217	0.087	0.073	0.073	0.079	0.055	0.057
786	MMS19	MMS19	chr10	-	99221252	99221390	99221252	99221379	99221584	99221653	786	13	3	0	24	23	32	0	4	2	44	12	52	134	124	0.00433715	0.0388757	0.334	0.108	0	0	0.236	0.034	0.057
22175	DHX29	DHX29	chr5	-	54591206	54591373	54591206	54591352	54592047	54592177	22175	5	6	16	84	83	95	3	0	6	140	108	102	144	124	6.69126e-75	5.00971e-72	0.049	0.059	0.127	0.018	0	0.048	0.056
19981	BRWD3	BRWD3	chrX	-	79936839	79936998	79936839	79936992	79937495	79937593	19981	25	26	25	1	0	0	47	26	19	7	2	0	129	124	2.54531e-14	1.09416e-12	0.96	1	1	0.866	0.926	1	0.056
24152	FYTTD1	FYTTD1	chr3	+	197505208	197505335	197505260	197505335	197503797	197503872	24152	72	43	117	0	0	1	61	60	98	3	4	2	175	124	0.000608518	0.00678304	1	1	0.988	0.935	0.914	0.972	0.056
780	MMS19	MMS19	chr10	-	99228722	99228883	99228722	99228861	99229402	99229480	780	6	7	12	29	9	33	5	17	14	43	30	47	145	124	0.00098471	0.0104615	0.15	0.399	0.237	0.09	0.326	0.203	0.056
4614	TBC1D17	TBC1D17	chr19	+	50391413	50391574	50391487	50391574	50390974	50391091	4614	17	15	18	76	64	91	6	6	14	68	69	85	197	124	1.50496e-30	1.95957e-28	0.123	0.129	0.111	0.053	0.052	0.094	0.055
27100	RBM26	RBM26	chr13	-	79939712	79939868	79939712	79939853	79940189	79940330	27100	30	11	24	99	53	60	14	17	7	72	50	67	138	124	3.27389e-18	1.91829e-16	0.214	0.157	0.264	0.149	0.234	0.086	0.055
22289	UPF3A	UPF3A	chr13	+	115051733	115051875	115051776	115051875	115048311	115048418	22289	4	0	9	16	20	44	3	0	2	30	17	26	166	124	2.91238e-11	9.37841e-10	0.157	0	0.133	0.07	0	0.054	0.055
1027	IQCB1	IQCB1	chr3	-	121514303	121514454	121514303	121514413	121515964	121516074	1027	1	1	4	17	9	33	2	0	0	37	17	28	164	124	2.26987e-10	6.66445e-09	0.043	0.077	0.084	0.039	0	0	0.055
24006	GATSL3	GATSL3	chr22	-	30682813	30682995	30682813	30682937	30683143	30683276	24006	5	13	5	21	25	57	10	6	14	59	44	81	181	124	2.10903e-09	5.53098e-08	0.14	0.263	0.057	0.104	0.085	0.106	0.055
549	CCDC66	CCDC66	chr3	+	56605194	56605330	56605208	56605330	56600977	56601081	549	4	1	4	24	20	36	4	1	0	45	33	28	137	124	7.35013e-07	1.37099e-05	0.131	0.043	0.091	0.074	0.027	0	0.055
31958	MKLN1	MKLN1	chr7	+	131083996	131084192	131083999	131084192	131082025	131082135	31958	14	6	13	64	53	73	7	9	7	83	66	96	126	124	7.81937e-07	1.45248e-05	0.177	0.1	0.149	0.077	0.118	0.067	0.055
21258	RSRC2	RSRC2	chr12	-	123003385	123003598	123003385	123003576	123005050	123005128	21258	36	27	52	25	11	29	61	31	24	35	29	14	145	124	5.10083e-05	0.000702587	0.552	0.677	0.605	0.598	0.478	0.594	0.055
12071	CHKB-CPT1B	CHKB-CPT1B	chr22	-	51018993	51019113	51018993	51019089	51019848	51020037	12071	25	10	25	102	96	100	10	12	21	167	66	198	147	124	1.82013e-17	1.01151e-15	0.171	0.081	0.174	0.048	0.133	0.082	0.054
21617	HSPBP1	HSPBP1	chr19	-	55776645	55776757	55776645	55776746	55777253	55777350	21617	27	40	69	2	0	2	77	22	81	2	4	6	134	124	4.34139e-07	8.37006e-06	0.926	1	0.97	0.973	0.836	0.926	0.054
3940	SMG7	SMG7	chr1	+	183498026	183498177	183498102	183498177	183497090	183497162	3940	40	32	41	1	1	2	22	29	46	2	2	3	199	124	6.36195e-07	1.19661e-05	0.961	0.952	0.927	0.873	0.9	0.905	0.054
23030	RMDN1	RMDN1	chr8	-	87484577	87486587	87484577	87484708	87487048	87487182	23030	100	37	76	2	1	3	44	48	49	6	0	3	247	124	0.00176501	0.0175999	0.962	0.949	0.927	0.786	1	0.891	0.054
1271	NOL10	NOL10	chr2	-	10813645	10813802	10813645	10813683	10815919	10815997	1271	1	3	2	10	16	21	0	1	0	39	23	16	242	124	0.00208449	0.0203415	0.049	0.088	0.047	0	0.022	0	0.054
22173	DHX29	DHX29	chr5	-	54591206	54591368	54591206	54591352	54592047	54592177	22173	3	6	14	84	83	95	0	0	6	140	108	102	139	124	1.01398e-77	8.03815e-75	0.031	0.061	0.116	0	0	0.05	0.053
11416	SEC13	SEC13	chr3	-	10357004	10357154	10357004	10357120	10359733	10359778	11416	7	1	2	32	31	79	0	1	3	109	62	120	157	124	6.83518e-50	2.11757e-47	0.147	0.025	0.02	0	0.013	0.019	0.053
13114	BAP1	BAP1	chr3	-	52440268	52440492	52440268	52440392	52440844	52440923	13114	9	2	5	45	17	56	1	1	1	20	36	80	223	124	2.8016e-48	7.86579e-46	0.1	0.061	0.047	0.027	0.015	0.007	0.053
5367	UBR2	UBR2	chr6	+	42644520	42644611	42644523	42644611	42643793	42643929	5367	60	40	55	1	0	0	24	29	36	5	0	0	126	124	1.71725e-26	1.75989e-24	0.983	1	1	0.825	1	1	0.053
2906	API5	API5	chr11	+	43363977	43366080	43363982	43366080	43357416	43357544	2906	76	56	106	101	61	101	69	37	78	109	60	81	128	124	1.64415e-08	3.82683e-07	0.422	0.471	0.504	0.38	0.374	0.483	0.053
21571	CCDC141	CCDC141	chr2	-	179720983	179721156	179720983	179721124	179730493	179730643	21571	1	2	5	3	9	10	8	11	4	35	33	23	155	124	2.44216e-08	5.56882e-07	0.211	0.151	0.286	0.155	0.211	0.122	0.053
1822	TAF1C	TAF1C	chr16	-	84213551	84213689	84213551	84213686	84213775	84213950	1822	27	31	33	0	1	0	37	25	42	2	4	0	126	124	2.19258e-07	4.43336e-06	1	0.968	1	0.948	0.86	1	0.053
8053	NCOR1	NCOR1	chr17	-	16029395	16029523	16029395	16029520	16040624	16040726	8053	75	47	43	91	56	63	113	62	69	153	99	131	126	124	7.52937e-07	1.40151e-05	0.448	0.452	0.402	0.421	0.381	0.341	0.053
10778	SETD5	SETD5	chr3	+	9475960	9476169	9476017	9476169	9475528	9475634	10778	10	20	15	15	17	26	29	11	15	46	19	24	180	124	0.000844449	0.00909326	0.315	0.448	0.284	0.303	0.285	0.301	0.053
7525	COPS3	COPS3	chr17	-	17179348	17179497	17179348	17179478	17184445	17184617	7525	6	2	5	26	28	49	8	0	7	73	23	86	142	124	3.88982e-10	1.10129e-08	0.168	0.059	0.082	0.087	0	0.066	0.052
24384	FAM76B	FAM76B	chr11	-	95519282	95519462	95519282	95519438	95520787	95520842	24384	9	5	2	36	35	36	9	1	2	61	41	39	147	124	0.000201885	0.00250295	0.174	0.108	0.045	0.111	0.02	0.041	0.052
31106	RMDN3	RMDN3	chr15	-	41043623	41043868	41043623	41043767	41044183	41044376	31106	12	7	8	30	26	57	11	11	7	87	42	108	224	124	0.000233223	0.0028599	0.181	0.13	0.072	0.065	0.127	0.035	0.052
16475	CLN3	CLN3	chr16	-	28499911	28500121	28499911	28499983	28500610	28500707	16475	8	12	5	63	37	100	3	3	10	152	60	137	247	124	0.000371992	0.00437257	0.06	0.14	0.024	0.01	0.024	0.035	0.052
30253	DPH5	DPH5	chr1	-	101458192	101458338	101458192	101458296	101460665	101460705	30253	5	1	5	49	22	60	1	0	0	100	27	58	165	124	0.0028793	0.0270498	0.071	0.033	0.059	0.007	0	0	0.052
11932	YIPF3	YIPF3	chr6	-	43483626	43483851	43483626	43483833	43484464	43484728	11932	4	2	12	36	29	74	5	3	1	106	37	91	141	124	3.33314e-49	9.76503e-47	0.089	0.057	0.125	0.04	0.067	0.01	0.051
15504	SMYD4	SMYD4	chr17	-	1687619	1687868	1687619	1687755	1690103	1690267	15504	75	51	16	75	56	46	45	36	20	61	56	65	236	124	3.05118e-22	2.36998e-20	0.344	0.324	0.155	0.279	0.252	0.139	0.051
27097	RBM26	RBM26	chr13	-	79945079	79945297	79945079	79945294	79945976	79946065	27097	73	45	29	1	0	0	46	26	32	0	4	1	126	124	4.82199e-18	2.79499e-16	0.986	1	1	1	0.865	0.969	0.051
9287	CELF1	CELF1	chr11	-	47498397	47498511	47498397	47498508	47498848	47498977	9287	60	44	65	91	60	58	37	44	69	60	65	99	126	124	2.80199e-09	7.24781e-08	0.394	0.419	0.524	0.378	0.4	0.407	0.051
15451	FAM65B	FAM65B	chr6	-	24832483	24832640	24832483	24832619	24835930	24836099	15451	16	11	14	122	89	194	2	1	4	49	42	68	144	124	3.0583e-09	7.88053e-08	0.101	0.096	0.059	0.034	0.02	0.048	0.051
21629	SLC25A32	SLC25A32	chr8	-	104415391	104415566	104415391	104415552	104417003	104417089	21629	5	2	0	28	25	30	0	1	1	40	26	42	137	124	0.00429141	0.0384785	0.139	0.068	0	0	0.034	0.021	0.051
1109	ANKHD1	ANKHD1	chr5	+	139818045	139818202	139818087	139818202	139815688	139815842	1109	78	66	121	8	3	17	124	126	132	7	2	10	165	124	1.72588e-34	2.83806e-32	0.88	0.943	0.842	0.93	0.979	0.908	-0.051
31045	ZBTB8OS	ZBTB8OS	chr1	-	33099551	33099711	33099551	33099673	33116033	33116191	31045	41	39	27	0	8	0	40	21	42	0	1	0	161	124	6.09053e-19	3.69725e-17	1	0.79	1	1	0.942	1	-0.051
3962	WDR61	WDR61	chr15	-	78585508	78585676	78585508	78585614	78587287	78587315	3962	4	2	7	35	18	67	23	9	12	102	35	91	185	124	9.15653e-13	3.44206e-11	0.071	0.069	0.065	0.131	0.147	0.081	-0.051
18924	AKAP13	AKAP13	chr15	+	86283452	86283503	86283455	86283503	86279320	86279365	18924	89	55	71	12	7	7	79	45	64	5	4	2	126	124	4.82968e-08	1.05064e-06	0.88	0.885	0.909	0.94	0.917	0.969	-0.051
19211	ATM	ATM	chr11	+	108170425	108170612	108170440	108170612	108168013	108168109	19211	0	0	0	54	34	50	1	0	0	5	25	17	138	124	1.15965e-05	0.000177996	0	0	0	0.152	0	0	-0.051
15594	PAN2	PAN2	chr12	-	56718077	56718277	56718077	56718187	56718364	56718493	15594	105	38	66	0	4	0	61	43	65	0	0	0	213	124	6.90357e-05	0.000928967	1	0.847	1	1	1	1	-0.051
7976	CCDC53	CCDC53	chr12	-	102433645	102433780	102433645	102433753	102437882	102437990	7976	99	80	210	14	16	32	285	129	233	37	11	25	150	124	0.000204358	0.00252895	0.854	0.805	0.844	0.864	0.906	0.885	-0.051
25848	SUPT20H	SUPT20H	chr13	-	37591381	37591501	37591381	37591465	37593478	37593534	25848	76	33	91	6	8	12	115	65	104	9	9	7	159	124	0.000577658	0.00647655	0.908	0.763	0.855	0.909	0.849	0.921	-0.051
20417	TBRG1	TBRG1	chr11	+	124496708	124496946	124496799	124496946	124495566	124495799	20417	4	3	2	13	24	22	4	4	12	37	8	43	214	124	0.00285344	0.0268256	0.151	0.068	0.05	0.059	0.225	0.139	-0.051
23783	VPS28	VPS28	chr8	-	145650328	145650434	145650328	145650383	145651065	145651167	23783	86	92	258	12	9	15	530	214	424	17	12	29	174	124	2.48397e-34	4.03316e-32	0.836	0.879	0.925	0.957	0.927	0.912	-0.052
23913	MPDU1	MPDU1	chr17	+	7489263	7489396	7489268	7489396	7489049	7489115	23913	10	1	21	7	0	0	30	10	48	5	1	1	128	124	1.1594e-22	9.21808e-21	0.581	1	1	0.853	0.906	0.979	-0.052
3713	GRK6	GRK6	chr5	+	176860347	176860411	176860351	176860411	176860147	176860240	3713	37	22	32	2	3	1	88	35	58	2	1	0	127	124	1.58589e-08	3.70403e-07	0.948	0.877	0.969	0.977	0.972	1	-0.052
31973	RNF41	RNF41	chr12	-	56606779	56606922	56606779	56606861	56607741	56607854	31973	3	3	8	0	1	1	12	3	12	0	1	0	184	124	1.82189e-07	3.72292e-06	1	0.669	0.844	1	0.669	1	-0.052
11639	MRPL46	MRPL46	chr15	-	89007933	89008147	89007933	89008107	89008817	89009004	11639	4	3	4	70	81	126	16	11	11	128	64	175	163	124	5.19999e-06	8.42786e-05	0.042	0.027	0.024	0.087	0.116	0.046	-0.052
12903	NKG7	NKG7	chr19	-	51875193	51875426	51875193	51875414	51875632	51875960	12903	23	43	45	15	15	20	120	31	58	49	9	24	135	124	0.00526545	0.0459883	0.585	0.725	0.674	0.692	0.76	0.689	-0.052
30598	CC2D1A	CC2D1A	chr19	+	14031369	14031481	14031372	14031481	14030611	14030764	30598	3	6	9	1	1	2	10	8	12	2	1	2	126	124	0.00546652	0.0474675	0.747	0.855	0.816	0.831	0.887	0.855	-0.052
9178	UCKL1	UCKL1	chr20	-	62577157	62577328	62577157	62577267	62577513	62577620	9178	32	26	53	1	2	4	97	39	97	4	0	2	184	124	3.79021e-19	2.33236e-17	0.956	0.898	0.899	0.942	1	0.97	-0.053
30085	KIAA0195	KIAA0195	chr17	+	73490707	73490889	73490710	73490889	73489873	73489997	30085	23	12	33	0	2	5	31	29	41	2	1	1	126	124	7.82218e-14	3.24855e-12	1	0.855	0.867	0.938	0.966	0.976	-0.053
11297	PMS2P3	PMS2P3	chr7	-	75143969	75144109	75143969	75144104	75145042	75145153	11297	38	34	61	3	1	9	20	28	62	0	0	5	128	124	2.28706e-08	5.22843e-07	0.925	0.971	0.868	1	1	0.923	-0.053
1146	FCMR	FCMR	chr1	-	207083069	207083213	207083069	207083203	207083554	207083685	1146	95	165	537	11	6	32	342	179	291	5	4	3	133	124	1.04169e-06	1.90776e-05	0.89	0.962	0.94	0.985	0.977	0.989	-0.053
5193	ZNF692	ZNF692	chr1	-	249151432	249151696	249151432	249151635	249152026	249152216	5193	76	39	68	4	2	18	68	81	108	10	2	4	184	124	0.000554103	0.0062358	0.928	0.929	0.718	0.821	0.965	0.948	-0.053
29429	RARS2	RARS2	chr6	-	88227763	88227982	88227763	88227870	88228347	88228400	29429	32	23	69	1	1	2	60	39	75	0	0	1	235	124	0.00266921	0.0252433	0.944	0.924	0.948	1	1	0.975	-0.053
2973	EPG5	EPG5	chr18	-	43450531	43450750	43450531	43450707	43456200	43456307	2973	1	1	0	35	16	17	3	0	2	14	13	15	166	124	4.14864e-16	2.07071e-14	0.021	0.045	0	0.138	0	0.091	-0.054
317	PITRM1	PITRM1	chr10	-	3182878	3183004	3182878	3182957	3185580	3185693	317	35	16	30	1	1	1	59	17	40	0	0	0	170	124	3.04949e-12	1.09299e-10	0.962	0.921	0.956	1	1	1	-0.054
17372	TMEM161A	TMEM161A	chr19	-	19243160	19243364	19243160	19243317	19243465	19243563	17372	0	0	2	42	22	49	12	1	5	65	37	66	170	124	4.55666e-05	0.000633071	0	0	0.029	0.119	0.019	0.052	-0.054
14585	ABCC10	ABCC10	chr6	+	43411639	43411748	43411670	43411748	43410707	43410897	14585	1	0	0	31	19	25	4	0	0	14	23	41	154	124	8.16373e-05	0.00108983	0.025	0	0	0.187	0	0	-0.054
12458	ZDHHC13	ZDHHC13	chr11	+	19169142	19169220	19169159	19169220	19167727	19167850	12458	17	18	25	1	1	1	38	37	60	0	0	0	140	124	3.54582e-27	3.83818e-25	0.938	0.941	0.957	1	1	1	-0.055
7565	PIAS3	PIAS3	chr1	+	145583914	145584017	145583935	145584017	145581487	145581564	7565	23	14	47	0	2	1	59	44	81	0	0	0	144	124	2.05261e-13	8.1878e-12	1	0.858	0.976	1	1	1	-0.055
7802	KIAA1033	KIAA1033	chr12	+	105514866	105514982	105514878	105514982	105514332	105514375	7802	0	1	2	31	18	34	1	3	2	25	20	15	135	124	2.82046e-11	9.10418e-10	0	0.049	0.051	0.035	0.121	0.109	-0.055
10449	APPL2	APPL2	chr12	-	105589222	105589304	105589222	105589279	105589362	105589405	10449	7	3	1	37	19	11	2	4	2	8	16	10	148	124	4.04013e-06	6.66423e-05	0.137	0.117	0.071	0.173	0.173	0.144	-0.055
19454	PON2	PON2	chr7	-	95035430	95035584	95035430	95035559	95039212	95039413	19454	8	8	1	12	5	4	5	18	1	7	10	2	148	124	1.04563e-05	0.000161321	0.358	0.573	0.173	0.374	0.601	0.295	-0.055
27977	TIA1	TIA1	chr2	-	70441480	70441626	70441480	70441623	70442502	70442626	27977	118	97	156	22	24	29	104	98	127	19	9	16	126	124	0.00050712	0.00575997	0.841	0.799	0.841	0.843	0.915	0.887	-0.055
26754	C14orf159	C14orf159	chr14	+	91683377	91683515	91683409	91683515	91682663	91682804	26754	3	0	1	0	3	0	0	1	1	0	1	0	155	124	0.000529572	0.00598472	1	0	1	NA	0.444	1	-0.055
18443	FLAD1	FLAD1	chr1	+	154962035	154962183	154962055	154962183	154960580	154961325	18443	202	131	121	25	16	8	121	102	191	3	5	12	143	124	3.21043e-37	6.27035e-35	0.875	0.877	0.929	0.972	0.946	0.932	-0.056
8259	FAM21C	FAM21C	chr10	+	46224309	46224474	46224353	46224474	46222864	46222987	8259	18	23	45	2	0	14	62	23	56	3	3	2	167	124	1.99349e-15	9.39345e-14	0.87	1	0.705	0.939	0.851	0.954	-0.056
21860	TCOF1	TCOF1	chr5	+	149767464	149767651	149767505	149767651	149759094	149759295	21860	34	32	47	4	0	10	65	46	83	3	2	5	164	124	1.09449e-06	1.99863e-05	0.865	1	0.78	0.942	0.946	0.926	-0.056
12950	TTF2	TTF2	chr1	+	117620516	117620665	117620537	117620665	117619262	117619445	12950	0	0	2	42	31	25	2	11	5	29	68	74	144	124	0.00235238	0.0226199	0	0	0.064	0.056	0.122	0.055	-0.056
13638	UBR4	UBR4	chr1	-	19465576	19465714	19465576	19465708	19467281	19467386	13638	57	38	48	6	3	3	72	44	95	0	1	4	129	124	4.7506e-32	6.77476e-30	0.901	0.924	0.939	1	0.977	0.958	-0.057
20670	CXorf40A	CXorf40A	chrX	+	148627147	148627429	148627239	148627429	148626913	148627046	20670	48	51	22	1	0	2	65	39	71	0	0	0	215	124	3.95666e-09	1.00229e-07	0.965	1	0.864	1	1	1	-0.057
27270	OSBPL7	OSBPL7	chr17	-	45891886	45892073	45891886	45891980	45892580	45892718	27270	13	15	35	28	31	31	10	9	22	17	10	19	216	124	0.000659444	0.00729339	0.21	0.217	0.393	0.252	0.341	0.399	-0.057
7008	FAM192A	FAM192A	chr16	-	57209450	57209612	57209450	57209502	57212413	57212444	7008	84	32	17	7	4	0	40	30	41	0	2	1	233	124	0.00266302	0.0251936	0.865	0.81	1	1	0.889	0.956	-0.057
6342	ASUN	ASUN	chr12	-	27070284	27070392	27070284	27070374	27070576	27070666	6342	0	0	1	46	37	81	2	3	8	76	41	61	141	124	9.67663e-37	1.83672e-34	0	0	0.011	0.023	0.06	0.103	-0.058
8521	CTDSPL2	CTDSPL2	chr15	+	44778748	44778898	44778751	44778898	44776421	44776560	8521	16	16	24	2	0	3	25	19	26	0	1	0	126	124	2.2195e-13	8.82332e-12	0.887	1	0.887	1	0.949	1	-0.058
30557	TRMU	TRMU	chr22	+	46746187	46746360	46746242	46746360	46742318	46742441	30557	13	14	21	20	19	31	47	17	34	41	26	37	178	124	5.57415e-10	1.55689e-08	0.312	0.339	0.321	0.444	0.313	0.39	-0.058
17941	NFRKB	NFRKB	chr11	-	129754639	129754784	129754639	129754741	129755329	129755504	17941	44	49	53	52	61	46	88	40	51	76	26	57	166	124	2.10954e-09	5.53098e-08	0.387	0.375	0.463	0.464	0.535	0.401	-0.058
4857	ZNF335	ZNF335	chr20	-	44581236	44581399	44581236	44581348	44582327	44582587	4857	5	3	3	60	45	43	7	5	4	22	39	51	174	124	6.9069e-07	1.29279e-05	0.056	0.045	0.047	0.185	0.084	0.053	-0.058
7555	MINK1	MINK1	chr17	+	4797282	4797388	4797285	4797388	4796728	4796892	7555	27	18	60	15	11	26	55	29	51	20	9	29	126	124	0.000964265	0.0102605	0.639	0.617	0.694	0.73	0.76	0.634	-0.058
25814	SKP2	SKP2	chr5	+	36181919	36184142	36183941	36184142	36177286	36177394	25814	2	5	4	7	10	19	0	6	17	3	8	18	247	124	0.00250362	0.0238614	0.125	0.201	0.096	0	0.274	0.322	-0.058
4977	GUSB	GUSB	chr7	-	65439281	65439428	65439281	65439388	65439512	65439691	4977	77	45	129	5	5	7	260	95	269	1	4	9	163	124	0.0025591	0.0243214	0.921	0.873	0.933	0.995	0.948	0.958	-0.058
30546	MBD4	MBD4	chr3	-	129152904	129152979	129152904	129152976	129155303	129156151	30546	47	27	26	1	1	5	84	28	44	0	0	2	126	124	1.45993e-26	1.52518e-24	0.979	0.964	0.837	1	1	0.956	-0.059
17752	ULK3	ULK3	chr15	-	75134415	75134536	75134415	75134459	75134620	75134758	17752	82	32	103	3	4	7	78	51	137	3	1	5	200	124	3.17012e-13	1.23832e-11	0.944	0.832	0.901	0.942	0.969	0.944	-0.059
17312	NBEAL2	NBEAL2	chr3	+	47040759	47040960	47040804	47040960	47040502	47040607	17312	2	2	1	18	15	22	2	5	4	8	23	34	168	124	7.07329e-05	0.000950381	0.076	0.09	0.032	0.156	0.138	0.08	-0.059
9126	DGKZ	DGKZ	chr11	+	46389551	46389629	46389554	46389629	46389201	46389297	9126	26	7	38	13	6	20	44	16	39	20	9	16	126	124	0.000360791	0.00424832	0.663	0.534	0.652	0.684	0.636	0.706	-0.059
25818	OFD1	OFD1	chrX	+	13754596	13754797	13754774	13754797	13753366	13753465	25818	115	131	332	5	11	33	440	308	330	14	18	8	247	124	0.000456395	0.0052502	0.92	0.857	0.835	0.94	0.896	0.954	-0.059
29707	GUCD1	GUCD1	chr22	-	24936390	24939068	24936390	24939065	24939809	24940051	29707	8	4	0	34	24	40	16	5	5	38	25	95	126	124	0.00365681	0.0334676	0.188	0.141	0	0.293	0.164	0.049	-0.059
30810	SUPT7L	SUPT7L	chr2	-	27883850	27884468	27883850	27884255	27885045	27885148	30810	38	43	52	7	15	46	58	44	68	10	14	33	247	124	6.93821e-16	3.42501e-14	0.732	0.59	0.362	0.744	0.612	0.508	-0.06
25918	THADA	THADA	chr2	-	43778927	43779064	43778927	43779061	43779342	43779478	25918	44	20	34	4	4	0	33	30	22	1	0	1	126	124	6.17865e-09	1.52363e-07	0.915	0.831	1	0.97	1	0.956	-0.06
14461	EIF1AD	EIF1AD	chr11	-	65767773	65767976	65767773	65767877	65769380	65769637	14461	34	17	32	3	2	0	44	16	53	1	0	3	222	124	5.06643e-05	0.000698851	0.864	0.826	1	0.961	1	0.908	-0.06
7626	ECSCR	ECSCR	chr5	-	138784242	138784597	138784242	138784459	138784766	138784865	7626	0	5	2	0	2	0	3	5	8	0	1	1	247	124	0.000391244	0.00457492	NA	0.557	1	1	0.715	0.801	-0.06
6343	ASUN	ASUN	chr12	-	27067340	27067511	27067340	27067465	27068934	27069113	6343	38	37	78	6	7	8	120	70	68	9	11	3	169	124	0.000438387	0.00507553	0.823	0.795	0.877	0.907	0.824	0.943	-0.06
1821	TAF1C	TAF1C	chr16	-	84218456	84218666	84218456	84218505	84220506	84220676	1821	7	6	11	2	0	1	10	10	20	0	1	2	247	124	0.00472533	0.0418403	0.637	1	0.847	1	0.834	0.834	-0.061
29125	FGR	FGR	chr1	-	27949552	27949785	27949552	27949655	27950201	27950437	29125	207	81	159	423	281	387	146	41	75	265	65	131	247	124	5.86761e-50	1.83895e-47	0.197	0.126	0.171	0.217	0.241	0.223	-0.062
13637	UBR4	UBR4	chr1	-	19465576	19465732	19465576	19465708	19467281	19467386	13637	61	37	51	6	3	3	67	45	99	0	1	4	147	124	1.43448e-29	1.76546e-27	0.896	0.912	0.935	1	0.974	0.954	-0.062
18044	HPS3	HPS3	chr3	+	148885675	148885770	148885679	148885770	148884851	148885027	18044	19	10	10	83	56	89	29	13	15	71	59	81	127	124	1.05429e-21	7.84981e-20	0.183	0.148	0.099	0.285	0.177	0.153	-0.062
24291	TRANK1	TRANK1	chr3	-	36931319	36931470	36931319	36931451	36933692	36933831	24291	1	0	0	58	40	116	8	0	0	28	60	105	142	124	3.66119e-20	2.467e-18	0.015	0	0	0.2	0	0	-0.062
488	FAM98C	FAM98C	chr19	+	38896158	38896275	38896162	38896275	38895983	38896061	488	6	4	41	2	0	1	42	25	81	3	0	2	127	124	1.63858e-11	5.43898e-10	0.745	1	0.976	0.932	1	0.975	-0.062
14167	FYB	FYB	chr5	-	39138018	39138219	39138018	39138192	39138758	39138793	14167	38	23	49	0	2	4	34	52	38	0	0	0	150	124	0.00297894	0.0278886	1	0.905	0.91	1	1	1	-0.062
3139	HELZ	HELZ	chr17	-	65145982	65146134	65145982	65146101	65147161	65147252	3139	8	5	13	100	47	72	19	3	13	42	52	63	156	124	0.00331726	0.0307251	0.06	0.078	0.126	0.264	0.044	0.141	-0.062
109	CHD1	CHD1	chr5	-	98205457	98205617	98205457	98205586	98206390	98206507	109	39	33	20	175	150	103	22	32	15	64	69	77	154	124	2.02887e-13	8.11336e-12	0.152	0.15	0.135	0.217	0.272	0.136	-0.063
15925	EIF4G3	EIF4G3	chr1	-	21137230	21137395	21137230	21137377	21139650	21139732	15925	3	1	1	105	70	52	9	4	3	88	31	43	141	124	1.90415e-05	0.000281837	0.025	0.012	0.017	0.083	0.102	0.058	-0.063
26158	SNX4	SNX4	chr3	-	125216677	125216827	125216677	125216823	125216902	125217038	26158	25	32	63	3	5	3	54	20	76	0	2	1	127	124	0.000839003	0.00904546	0.891	0.862	0.953	1	0.907	0.987	-0.063
16157	DPY30	DPY30	chr2	-	32264489	32264590	32264489	32264561	32264801	32264844	16157	0	0	0	14	12	32	4	3	0	36	20	34	152	124	2.87418e-05	0.000413382	0	0	0	0.083	0.109	0	-0.064
27989	GPR89A	GPR89A	chr1	-	145811341	145811463	145811341	145811443	145811895	145812002	27989	21	22	28	2	5	2	57	23	28	1	3	1	143	124	3.3285e-05	0.000472173	0.901	0.792	0.924	0.98	0.869	0.96	-0.064
1991	RALGAPB	RALGAPB	chr20	+	37163716	37163850	37163728	37163850	37161372	37161502	1991	6	0	4	11	8	27	0	3	7	13	6	13	135	124	0.000237999	0.00291449	0.334	0	0.12	0	0.315	0.331	-0.064
14224	ARHGAP9	ARHGAP9	chr12	-	57871241	57871463	57871241	57871459	57871567	57871728	14224	34	40	66	3	6	6	67	74	158	2	3	6	127	124	4.10593e-30	5.19564e-28	0.917	0.867	0.915	0.97	0.96	0.963	-0.065
31612	LIME1	LIME1	chr20	+	62369325	62369413	62369360	62369413	62369173	62369255	31612	25	28	73	31	46	109	233	77	140	187	103	173	158	124	1.13242e-26	1.19227e-24	0.388	0.323	0.345	0.494	0.37	0.388	-0.065
19272	SENP2	SENP2	chr3	+	185316745	185316812	185316779	185316812	185316199	185316333	19272	20	34	26	2	4	6	57	24	33	5	3	1	157	124	2.52612e-12	9.12689e-11	0.888	0.87	0.774	0.9	0.863	0.963	-0.065
3038	MAN2C1	MAN2C1	chr15	-	75648641	75648814	75648641	75648721	75648946	75649026	3038	92	55	62	7	3	18	101	52	102	4	4	11	216	124	6.38219e-11	1.98866e-09	0.883	0.913	0.664	0.935	0.882	0.842	-0.066
28203	NCOR2	NCOR2	chr12	-	124816864	124817013	124816864	124817010	124817675	124817825	28203	18	11	17	6	1	3	34	25	37	0	5	5	126	124	4.56572e-17	2.4612e-15	0.747	0.915	0.848	1	0.831	0.879	-0.067
21532	PLSCR3	PLSCR3	chr17	-	7296109	7296297	7296109	7296199	7296462	7296683	21532	56	32	91	3	3	3	130	44	70	1	0	3	221	124	9.79965e-06	0.000151712	0.913	0.857	0.945	0.986	1	0.929	-0.067
1451	DDX55	DDX55	chr12	+	124094485	124094675	124094549	124094675	124093226	124093376	1451	76	46	68	26	12	22	103	93	110	23	18	27	187	124	0.0013055	0.0134713	0.66	0.718	0.672	0.748	0.774	0.73	-0.067
4317	ANP32E	ANP32E	chr1	-	150190716	150193063	150190716	150193060	150195511	150195620	4317	54	22	59	8	1	8	71	39	104	3	1	3	126	124	0.00193926	0.0191461	0.869	0.956	0.879	0.959	0.975	0.972	-0.067
1410	ATP2A3	ATP2A3	chr17	-	3827162	3828735	3827162	3828732	3831956	3832062	1410	62	55	77	15	13	22	205	109	183	37	18	23	126	124	4.05023e-35	6.86577e-33	0.803	0.806	0.775	0.845	0.856	0.887	-0.068
20647	MRS2	MRS2	chr6	+	24423164	24423278	24423192	24423278	24418688	24418806	20647	21	14	31	2	2	2	25	15	47	1	1	0	151	124	6.98723e-14	2.91272e-12	0.896	0.852	0.927	0.954	0.925	1	-0.068
28710	CDV3	CDV3	chr3	+	133306002	133309118	133306005	133309118	133305406	133305566	28710	40	57	45	19	2	2	25	30	60	0	3	7	126	124	4.30688e-11	1.36408e-09	0.674	0.966	0.957	1	0.908	0.894	-0.068
12059	RINT1	RINT1	chr7	+	105190501	105190612	105190505	105190612	105189002	105189157	12059	50	32	27	5	11	2	25	21	33	0	4	2	127	124	2.14677e-10	6.32372e-09	0.907	0.74	0.929	1	0.837	0.942	-0.068
14884	ZBTB17	ZBTB17	chr1	-	16268825	16268936	16268825	16268915	16269023	16269182	14884	2	0	3	23	15	45	2	5	6	29	20	50	144	124	1.31629e-08	3.10937e-07	0.07	0	0.054	0.056	0.177	0.094	-0.068
23385	MRPL39	MRPL39	chr21	-	26965123	26965277	26965123	26965272	26966204	26966270	23385	33	16	68	2	3	2	61	35	84	0	0	4	128	124	0.000294961	0.00353651	0.941	0.838	0.971	1	1	0.953	-0.068
27671	PDXDC1	PDXDC1	chr16	+	15092196	15092262	15092199	15092262	15091609	15091683	27671	31	26	54	3	2	5	49	44	65	0	0	3	126	124	0.000389758	0.00456151	0.91	0.928	0.914	1	1	0.955	-0.068
19352	HSPH1	HSPH1	chr13	-	31714328	31714516	31714328	31714446	31715258	31715396	19352	13	7	7	99	73	96	19	21	12	99	61	74	193	124	0.00333878	0.0309138	0.078	0.058	0.045	0.11	0.181	0.094	-0.068
6596	PPID	PPID	chr4	-	159636713	159636836	159636713	159636820	159638163	159638352	6596	77	51	113	6	6	11	206	53	148	1	3	3	139	124	2.2991e-97	3.26145e-94	0.92	0.883	0.902	0.995	0.94	0.978	-0.069
15246	BCS1L	BCS1L	chr2	+	219527232	219527402	219527237	219527402	219526919	219526983	15246	47	35	34	11	4	2	78	30	86	4	1	6	128	124	4.38259e-07	8.44346e-06	0.805	0.894	0.943	0.95	0.967	0.933	-0.069
29897	RAD23A	RAD23A	chr19	+	13060088	13060222	13060091	13060222	13059894	13059973	29897	60	38	154	87	75	143	236	106	203	209	104	262	126	124	4.03057e-06	6.65254e-05	0.404	0.333	0.515	0.526	0.501	0.433	-0.069
3032	MAN2C1	MAN2C1	chr15	-	75648634	75648847	75648634	75648721	75648946	75649026	3032	93	56	66	7	3	18	102	61	100	4	4	11	247	124	1.91368e-20	1.31245e-18	0.87	0.904	0.648	0.928	0.884	0.82	-0.07
9174	UCKL1	UCKL1	chr20	-	62577157	62577341	62577157	62577267	62577513	62577620	9174	28	18	49	1	2	4	81	34	84	4	0	2	197	124	1.25751e-18	7.46555e-17	0.946	0.85	0.885	0.927	1	0.964	-0.07
10820	NSUN5P1	NSUN5P1	chr7	+	75044869	75045048	75044873	75045048	75044402	75044512	10820	85	42	39	12	6	7	55	51	42	0	5	5	127	124	2.31576e-12	8.4233e-11	0.874	0.872	0.845	1	0.909	0.891	-0.07
27148	PTPN7	PTPN7	chr1	-	202127245	202127429	202127245	202127376	202128408	202128544	27148	80	55	182	5	3	18	414	224	667	4	3	14	176	124	2.46787e-169	2.21722e-165	0.919	0.928	0.877	0.986	0.981	0.971	-0.071
29513	TGFBR3	TGFBR3	chr1	-	92185449	92185787	92185449	92185784	92187511	92187701	29513	170	113	155	70	51	73	123	31	53	18	14	20	126	124	1.6255e-44	4.17259e-42	0.705	0.686	0.676	0.871	0.685	0.723	-0.071
31786	DRAM2	DRAM2	chr1	-	111682142	111682336	111682142	111682288	111682659	111682838	31786	10	4	16	6	2	26	23	8	14	8	3	21	171	124	5.04912e-10	1.41612e-08	0.547	0.592	0.309	0.676	0.659	0.326	-0.071
26416	ERMARD	ERMARD	chr6	+	170156433	170156535	170156492	170156535	170155378	170155518	26416	34	13	39	3	1	1	33	21	35	0	0	1	182	124	1.37609e-07	2.85306e-06	0.885	0.899	0.964	1	1	0.96	-0.071
13264	SUGT1	SUGT1	chr13	+	53235609	53235705	53235612	53235705	53233313	53233384	13264	7	2	9	0	0	5	27	6	12	2	0	1	126	124	1.68087e-06	2.95336e-05	1	1	0.639	0.93	1	0.922	-0.071
3896	ZNF326	ZNF326	chr1	+	90473167	90473309	90473192	90473309	90470691	90470803	3896	1	1	0	0	5	9	2	0	5	3	2	0	148	124	1.82052e-06	3.17802e-05	1	0.144	0	0.358	0	1	-0.071
25323	SYNE2	SYNE2	chr14	+	64688251	64688422	64688293	64688422	64687154	64687355	25323	13	18	28	121	106	136	27	4	20	49	64	61	165	124	0.000468915	0.0053713	0.075	0.113	0.134	0.293	0.045	0.198	-0.071
11866	ALG8	ALG8	chr11	-	77817852	77817992	77817852	77817958	77820487	77820627	11866	48	55	80	8	4	2	157	78	154	0	5	0	157	124	0.000469432	0.00537494	0.826	0.916	0.969	1	0.925	1	-0.071
19850	CARD11	CARD11	chr7	-	2968220	2968332	2968220	2968329	2969625	2969708	19850	36	49	50	18	13	11	47	53	58	7	13	13	126	124	3.89107e-14	1.64253e-12	0.663	0.788	0.817	0.869	0.8	0.814	-0.072
23509	AFAP1L2	AFAP1L2	chr10	-	116059952	116060121	116059952	116060118	116060203	116060449	23509	1	2	1	0	0	1	2	5	16	0	2	0	126	124	1.37678e-11	4.60974e-10	1	1	0.496	1	0.711	1	-0.072
27120	SH2D3A	SH2D3A	chr19	-	6754261	6754459	6754261	6754436	6754626	6754742	27120	2	3	3	15	8	16	17	3	12	31	16	32	146	124	6.89362e-10	1.89789e-08	0.102	0.242	0.137	0.318	0.137	0.242	-0.072
7810	PROSER3	PROSER3	chr19	+	36253153	36253257	36253156	36253257	36252919	36253047	7810	9	5	5	7	6	11	9	7	24	16	7	11	126	124	9.74182e-07	1.79107e-05	0.559	0.451	0.309	0.356	0.496	0.682	-0.072
9780	MPPE1	MPPE1	chr18	-	11885674	11885911	11885674	11885815	11886915	11887083	9780	2	1	8	3	0	1	11	8	13	4	1	1	219	124	1.10203e-06	2.01104e-05	0.274	1	0.819	0.609	0.819	0.88	-0.072
31736	BRD4	BRD4	chr19	-	15378968	15379199	15378968	15379051	15379715	15379853	31736	4	3	6	7	9	4	14	11	3	10	6	11	247	124	1.5969e-05	0.000239384	0.223	0.143	0.43	0.413	0.479	0.12	-0.072
9459	ZNF518A	ZNF518A	chr10	+	97893312	97893405	97893339	97893405	97892342	97892427	9459	3	2	3	5	9	16	8	2	2	11	3	14	150	124	3.59229e-05	0.000507724	0.332	0.155	0.134	0.375	0.355	0.106	-0.072
7488	RAPGEF6	RAPGEF6	chr5	-	130883739	130883904	130883739	130883883	130897670	130897740	7488	2	6	14	24	15	62	22	8	21	50	48	42	144	124	0.000294268	0.00352977	0.067	0.256	0.163	0.275	0.126	0.301	-0.072
22401	INTS6	INTS6	chr13	-	51957724	51957891	51957724	51957877	51961521	51961676	22401	0	0	1	46	30	62	6	1	0	23	21	56	137	124	3.87399e-28	4.38721e-26	0	0	0.014	0.191	0.041	0	-0.073
14772	TIAL1	TIAL1	chr10	-	121341970	121342120	121341970	121342069	121347663	121347760	14772	15	16	31	13	16	50	45	26	67	38	27	43	174	124	6.89381e-25	6.2352e-23	0.451	0.416	0.306	0.458	0.407	0.526	-0.073
9181	UCKL1	UCKL1	chr20	-	62577157	62577352	62577157	62577267	62577513	62577620	9181	27	19	49	1	2	4	88	36	86	4	0	2	208	124	7.85806e-21	5.52998e-19	0.942	0.85	0.88	0.929	1	0.962	-0.073
27098	RBM26	RBM26	chr13	-	79928573	79928705	79928573	79928696	79929354	79929519	27098	46	18	29	16	9	15	54	23	30	0	13	17	132	124	1.65973e-12	6.11964e-11	0.73	0.653	0.645	1	0.624	0.624	-0.073
27204	GOLGA3	GOLGA3	chr12	-	133373124	133373300	133373124	133373286	133374925	133375063	27204	0	0	0	9	18	33	4	1	5	49	16	43	137	124	1.75835e-07	3.59582e-06	0	0	0	0.069	0.054	0.095	-0.073
22325	MTOR	MTOR	chr1	-	11189794	11189944	11189794	11189895	11190585	11190834	22325	0	1	0	38	8	15	0	6	0	1	10	12	172	124	9.98588e-05	0.00131807	0	0.083	0	0	0.302	0	-0.073
10644	FKBP15	FKBP15	chr9	-	115965240	115965315	115965240	115965310	115968788	115968858	10644	51	13	36	0	1	7	51	27	54	0	0	1	128	124	5.83174e-31	7.743e-29	1	0.926	0.833	1	1	0.981	-0.074
21903	CHD8	CHD8	chr14	-	21868309	21868490	21868309	21868466	21868571	21868771	21903	12	3	14	74	45	60	7	9	19	24	38	66	147	124	8.35047e-10	2.28498e-08	0.12	0.053	0.164	0.197	0.167	0.195	-0.074
14459	EIF1AD	EIF1AD	chr11	-	65767773	65767952	65767773	65767877	65769380	65769637	14459	25	14	30	3	2	0	33	10	57	1	0	3	198	124	3.95674e-06	6.53869e-05	0.839	0.814	1	0.954	1	0.922	-0.074
22803	RASSF2	RASSF2	chr20	-	4768278	4768400	4768278	4768347	4768862	4768914	22803	35	16	28	2	2	0	35	28	53	0	0	0	176	124	8.28691e-20	5.46105e-18	0.925	0.849	1	1	1	1	-0.075
30953	LRSAM1	LRSAM1	chr9	+	130241212	130241402	130241287	130241402	130236079	130236210	30953	38	23	24	1	2	1	52	34	43	0	0	0	198	124	6.85792e-19	4.13516e-17	0.96	0.878	0.938	1	1	1	-0.075
17937	NFRKB	NFRKB	chr11	-	129754639	129754777	129754639	129754741	129755329	129755504	17937	55	52	67	52	61	46	108	49	69	76	26	57	159	124	7.61424e-16	3.73819e-14	0.452	0.399	0.532	0.526	0.595	0.486	-0.075
22002	ITGAM	ITGAM	chr16	+	31289273	31289430	31289287	31289430	31288240	31288370	22002	0	0	0	71	39	55	6	2	0	41	15	18	137	124	0.000202128	0.0025048	0	0	0	0.117	0.108	0	-0.075
3697	GNPAT	GNPAT	chr1	+	231386706	231386889	231386709	231386889	231376918	231377202	3697	34	47	82	4	4	11	73	71	93	0	3	4	126	124	0.0025303	0.0240817	0.893	0.92	0.88	1	0.959	0.958	-0.075
16659	USP36	USP36	chr17	-	76794989	76795225	76794989	76795105	76795748	76795850	16659	228	138	127	260	157	120	157	214	78	101	91	150	243	124	3.80717e-33	5.60736e-31	0.309	0.31	0.351	0.442	0.545	0.21	-0.076
17007	RPAP1	RPAP1	chr15	-	41817188	41817363	41817188	41817346	41819095	41819266	17007	3	1	0	19	21	25	13	0	0	18	12	36	140	124	4.39345e-16	2.18885e-14	0.123	0.04	0	0.39	0	0	-0.076
22283	DDHD2	DDHD2	chr8	+	38095606	38095727	38095624	38095727	38095055	38095145	22283	15	11	26	1	2	1	18	19	33	0	1	0	141	124	2.51968e-10	7.34194e-09	0.93	0.829	0.958	1	0.944	1	-0.076
5360	DDX58	DDX58	chr9	-	32492388	32492549	32492388	32492536	32493758	32493940	5360	2	0	1	15	7	16	3	1	1	20	5	7	136	124	0.000217987	0.00268147	0.108	0	0.054	0.12	0.154	0.115	-0.076
24304	PPIEL	PPIEL	chr1	-	39989478	39989608	39989478	39989568	39994726	39994836	24304	6	3	2	13	8	8	7	2	1	6	3	11	163	124	0.00400849	0.0362188	0.26	0.222	0.16	0.47	0.336	0.065	-0.076
3037	MAN2C1	MAN2C1	chr15	-	75648641	75648779	75648641	75648721	75648946	75649026	3037	42	26	30	7	3	18	39	32	39	4	4	11	181	124	6.33927e-13	2.41331e-11	0.804	0.856	0.533	0.87	0.846	0.708	-0.077
17533	TIMELESS	TIMELESS	chr12	-	56826152	56826308	56826152	56826305	56826809	56826915	17533	12	5	17	3	1	1	21	13	43	0	1	6	126	124	1.98447e-08	4.56377e-07	0.797	0.831	0.944	1	0.928	0.876	-0.077
11102	CDC27	CDC27	chr17	-	45229171	45229302	45229171	45229284	45232037	45232230	11102	1	0	3	9	13	46	8	3	5	36	23	36	141	124	1.24718e-06	2.25455e-05	0.089	0	0.054	0.163	0.103	0.109	-0.077
10330	EIF2B4	EIF2B4	chr2	-	27591942	27592079	27591942	27592076	27592280	27592415	10330	47	29	37	25	25	21	75	29	63	27	16	30	126	124	0.000113188	0.00147522	0.649	0.533	0.634	0.732	0.641	0.674	-0.077
7274	KAT5	KAT5	chr11	+	65480791	65480974	65480818	65480974	65480392	65480529	7274	1	0	0	29	15	17	6	0	3	22	13	29	150	124	3.33261e-19	2.08408e-17	0.028	0	0	0.184	0	0.079	-0.078
8686	PUM1	PUM1	chr1	-	31452908	31453025	31452908	31453010	31454158	31454252	8686	76	41	38	103	62	62	39	34	32	26	31	70	138	124	1.49771e-06	2.66454e-05	0.399	0.373	0.355	0.574	0.496	0.291	-0.078
9968	EML3	EML3	chr11	-	62370230	62370361	62370230	62370251	62370620	62370719	9968	68	63	102	12	2	2	225	54	139	1	1	5	233	124	1.08402e-57	5.03752e-55	0.751	0.944	0.964	0.992	0.966	0.937	-0.079
30515	PYHIN1	PYHIN1	chr1	+	158908186	158908332	158908213	158908332	158906680	158906965	30515	88	101	188	26	29	63	255	122	101	50	18	25	150	124	2.14864e-43	5.21733e-41	0.737	0.742	0.712	0.808	0.849	0.77	-0.079
31985	ARMC8	ARMC8	chr3	+	137991808	137991958	137991893	137991958	137988881	137988974	31985	64	36	50	9	1	0	95	32	41	0	0	0	208	124	1.29507e-42	3.00914e-40	0.809	0.955	1	1	1	1	-0.079
27929	TUT1	TUT1	chr11	-	62342516	62343716	62342516	62342601	62344128	62344172	27929	26	24	50	3	2	4	37	28	80	3	1	1	247	124	2.57006e-16	1.31444e-14	0.813	0.858	0.863	0.861	0.934	0.976	-0.079
5932	WHSC1	WHSC1	chr4	+	1957709	1957915	1957813	1957915	1957419	1957576	5932	26	16	8	4	1	1	29	17	53	0	2	3	227	124	1.23738e-13	5.06086e-12	0.78	0.897	0.814	1	0.823	0.906	-0.079
957	TDRD3	TDRD3	chr13	+	61147746	61148013	61147749	61148013	61141658	61141784	957	47	22	33	26	17	21	48	11	22	3	9	17	126	124	1.97889e-07	4.0224e-06	0.64	0.56	0.607	0.94	0.546	0.56	-0.08
5225	CHD4	CHD4	chr12	-	6709382	6709561	6709382	6709522	6709699	6709835	5225	139	62	90	40	15	14	34	91	159	3	10	33	162	124	6.71093e-07	1.25873e-05	0.727	0.76	0.831	0.897	0.874	0.787	-0.08
13785	SIT1	SIT1	chr9	-	35650353	35650589	35650353	35650412	35650750	35650947	13785	32	5	25	3	1	4	100	52	109	13	2	11	247	124	0.000301779	0.00361344	0.843	0.715	0.758	0.794	0.929	0.833	-0.08
4856	ZNF335	ZNF335	chr20	-	44581236	44581368	44581236	44581348	44582327	44582587	4856	1	2	1	60	45	43	7	3	2	22	39	51	143	124	0.0004323	0.00501152	0.014	0.037	0.02	0.216	0.063	0.033	-0.08
4724	DAZAP1	DAZAP1	chr19	+	1421146	1421257	1421149	1421257	1418664	1418730	4724	22	8	25	3	3	8	42	18	22	3	3	5	126	124	1.50181e-13	6.07784e-12	0.878	0.724	0.755	0.932	0.855	0.812	-0.081
28257	USP37	USP37	chr2	-	219423220	219423440	219423220	219423400	219425542	219425606	28257	1	1	2	4	14	17	0	5	3	12	6	13	163	124	7.21518e-08	1.54219e-06	0.16	0.052	0.082	0	0.388	0.149	-0.081
7006	FAM192A	FAM192A	chr16	-	57209450	57209593	57209450	57209502	57212413	57212444	7006	38	11	8	7	4	0	15	8	19	0	2	1	214	124	8.74375e-08	1.84985e-06	0.759	0.614	1	1	0.699	0.917	-0.081
29380	TMEM71	TMEM71	chr8	-	133759187	133759351	133759187	133759303	133764030	133764243	29380	71	94	56	5	11	11	31	37	31	1	1	3	171	124	3.03053e-07	6.01043e-06	0.911	0.861	0.787	0.957	0.964	0.882	-0.081
6594	PPID	PPID	chr4	-	159636713	159636850	159636713	159636820	159638163	159638352	6594	73	46	108	6	6	11	187	54	138	1	3	3	153	124	2.44519e-95	3.13834e-92	0.908	0.861	0.888	0.993	0.936	0.974	-0.082
24481	STAG3L5P-PVRIG2P-PILRB	STAG3L5P-PVRIG2P-PILRB	chr7	+	99949785	99950101	99949884	99950101	99948880	99949033	24481	12	11	30	7	2	15	24	13	42	3	8	9	222	124	9.67629e-15	4.30371e-13	0.489	0.754	0.528	0.817	0.476	0.723	-0.082
15532	FAM213B	FAM213B	chr1	+	2519968	2520064	2519988	2520064	2519828	2519892	15532	0	0	0	9	0	23	3	0	5	20	23	29	143	124	1.15937e-09	3.1311e-08	0	NA	0	0.115	0	0.13	-0.082
14737	CEACAM21	CEACAM21	chr19	+	42085622	42085981	42085705	42085981	42085311	42085425	14737	1	0	2	7	0	2	0	2	3	4	3	1	206	124	0.00120963	0.0125832	0.079	NA	0.376	0	0.286	0.644	-0.082
10440	FAM58A	FAM58A	chrX	-	152853382	152853912	152853382	152853852	152857963	152858191	10440	33	18	37	1	7	24	98	50	69	20	10	11	183	124	3.56089e-27	3.83907e-25	0.957	0.635	0.511	0.769	0.772	0.81	-0.083
11550	DXO	DXO	chr6	-	31937885	31938044	31937885	31937980	31938119	31938155	11550	11	6	10	19	24	34	18	16	24	44	20	43	187	124	3.23129e-13	1.26039e-11	0.277	0.142	0.163	0.213	0.347	0.27	-0.083
526	NMB	NMB	chr15	-	85198359	85198640	85198359	85198635	85200406	85200579	526	6	7	12	3	0	5	20	12	18	3	3	1	128	124	1.43039e-05	0.000216227	0.66	1	0.699	0.866	0.795	0.946	-0.083
22976	IKBKB	IKBKB	chr8	+	42175174	42175289	42175227	42175289	42174227	42174422	22976	83	40	47	3	5	5	88	32	88	0	2	0	176	124	3.21855e-05	0.000458992	0.951	0.849	0.869	1	0.919	1	-0.083
23386	MRPL39	MRPL39	chr21	-	26965123	26965306	26965123	26965272	26966204	26966270	23386	36	15	71	2	3	2	63	35	90	0	0	4	157	124	0.00125924	0.0130289	0.934	0.798	0.966	1	1	0.947	-0.083
19034	HAGHL	HAGHL	chr16	+	778793	778868	778796	778868	778503	778604	19034	10	6	29	1	1	3	23	10	23	1	0	1	126	124	0.00300043	0.0280606	0.908	0.855	0.905	0.958	1	0.958	-0.083
15686	GNLY	GNLY	chr2	+	85924549	85924711	85924663	85924711	85923104	85923179	15686	0	2	1	15	16	12	4	0	1	8	8	3	237	124	7.66866e-21	5.41082e-19	0	0.061	0.042	0.207	0	0.149	-0.084
5131	CRYZL1	CRYZL1	chr21	-	34971455	34971591	34971455	34971554	34974539	34974651	5131	25	35	58	62	74	86	56	57	60	82	75	75	160	124	2.58793e-14	1.11071e-12	0.238	0.268	0.343	0.346	0.371	0.383	-0.084
3885	DMAP1	DMAP1	chr1	+	44683982	44684141	44684135	44684141	44680374	44680570	3885	69	49	80	1	2	7	161	59	120	0	0	0	247	124	0.000157984	0.00200384	0.972	0.925	0.852	1	1	1	-0.084
24307	PPIEL	PPIEL	chr1	-	40013250	40013306	40013250	40013301	40014533	40014623	24307	2	1	3	0	1	0	0	7	5	0	0	1	128	124	0.000352556	0.00416226	1	0.492	1	NA	1	0.829	-0.084
929	DHPS	DHPS	chr19	-	12786830	12786919	12786830	12786892	12788104	12788190	929	12	6	14	1	2	0	27	24	33	0	0	4	150	124	0.00205397	0.0200946	0.908	0.713	1	1	1	0.872	-0.084
8515	KCTD10	KCTD10	chr12	-	109895796	109895989	109895796	109895883	109898440	109898610	8515	1	4	10	7	27	32	0	11	19	7	17	26	229	124	0.00437018	0.0391327	0.072	0.074	0.145	0	0.259	0.284	-0.084
5646	SDR39U1	SDR39U1	chr14	-	24909988	24910186	24909988	24910132	24910879	24911001	5646	26	22	32	69	75	100	64	30	47	77	103	85	177	124	6.90998e-41	1.51418e-38	0.209	0.17	0.183	0.368	0.169	0.279	-0.085
2290	HLA-E	HLA-E	chr6	+	30460162	30460360	30460317	30460360	30459313	30459430	2290	0	3	4	1	3	24	11	7	6	21	9	14	247	124	2.43666e-09	6.35121e-08	0	0.334	0.077	0.208	0.281	0.177	-0.085
14105	CD3D	CD3D	chr11	-	118212246	118212471	118212246	118212457	118213267	118213459	14105	2	3	1	3	0	1	0	1	3	0	0	4	137	124	0.000265733	0.0032219	0.376	1	0.475	NA	1	0.404	-0.085
16884	CC2D1B	CC2D1B	chr1	-	52822672	52822818	52822672	52822798	52823197	52823370	16884	2	1	1	21	11	11	4	2	4	9	19	27	143	124	0.000467627	0.00536111	0.076	0.073	0.073	0.278	0.084	0.114	-0.085
19144	RHOT2	RHOT2	chr16	+	720888	721000	720924	721000	720674	720773	19144	12	12	19	7	0	2	16	17	25	3	0	2	159	124	3.39181e-11	1.08574e-09	0.572	1	0.881	0.806	1	0.907	-0.087
18253	PVT1	PVT1	chr8	+	129108763	129108900	129108766	129108900	129094998	129095094	18253	11	8	0	0	3	0	17	14	2	3	0	0	126	124	0.00237274	0.0227751	1	0.724	NA	0.848	1	1	-0.087
25407	PHF21A	PHF21A	chr11	-	45991365	45991455	45991365	45991452	45992666	45992915	25407	41	20	40	4	2	6	27	26	39	0	0	2	126	124	7.82593e-23	6.27775e-21	0.91	0.908	0.868	1	1	0.95	-0.088
8517	KCTD10	KCTD10	chr12	-	109895796	109896023	109895796	109895883	109898440	109898610	8517	1	5	9	7	27	32	0	12	20	7	17	26	247	124	0.00230218	0.0221847	0.067	0.085	0.124	0	0.262	0.279	-0.088
14728	CEACAM21	CEACAM21	chr19	+	42090699	42090792	42090702	42090792	42085622	42085981	14728	8	2	8	36	15	33	12	12	8	45	22	32	126	124	7.77812e-09	1.89551e-07	0.179	0.116	0.193	0.208	0.349	0.197	-0.089
16888	CC2D1B	CC2D1B	chr1	-	52825376	52825555	52825376	52825508	52825745	52825905	16888	10	8	16	2	3	1	19	14	31	2	1	4	170	124	1.51425e-06	2.68865e-05	0.785	0.66	0.921	0.874	0.911	0.85	-0.09
20263	POLM	POLM	chr7	-	44113729	44113846	44113729	44113832	44113996	44114147	20263	2	2	1	7	7	13	4	2	4	8	5	18	137	124	0.000923424	0.00987661	0.205	0.205	0.065	0.312	0.266	0.167	-0.09
24013	STK25	STK25	chr2	-	242440154	242440334	242440154	242440211	242440942	242441123	24013	4	2	4	1	1	4	5	3	1	1	0	8	246	124	0.00237854	0.0228177	0.668	0.502	0.335	0.716	1	0.059	-0.09
21337	AKTIP	AKTIP	chr16	-	53524951	53526434	53524951	53526431	53526604	53526665	21337	59	57	79	52	33	81	190	94	141	73	55	104	126	124	0.00348929	0.0321638	0.528	0.63	0.49	0.719	0.627	0.572	-0.09
28953	DBF4	DBF4	chr7	+	87516146	87516209	87516158	87516209	87514293	87514473	28953	0	1	1	21	23	47	21	1	3	57	23	71	135	124	0.00542158	0.0471837	0	0.038	0.019	0.253	0.038	0.037	-0.09
27144	PTPN7	PTPN7	chr1	-	202127245	202127452	202127245	202127376	202128408	202128544	27144	72	57	125	5	3	18	312	164	484	4	3	14	199	124	2.95615e-112	6.63976e-109	0.9	0.922	0.812	0.98	0.971	0.956	-0.091
18252	PVT1	PVT1	chr8	+	129108763	129108900	129108766	129108900	129082405	129082518	18252	38	14	10	2	1	3	19	25	23	0	1	1	126	124	4.25144e-07	8.22606e-06	0.949	0.932	0.766	1	0.961	0.958	-0.091
14942	KIDINS220	KIDINS220	chr2	-	8952524	8952626	8952524	8952623	8953366	8953465	14942	13	8	17	47	37	66	33	9	17	42	42	48	126	124	3.20318e-29	3.87154e-27	0.214	0.175	0.202	0.436	0.174	0.258	-0.092
30524	NAA60	NAA60	chr16	+	3535466	3536963	3536786	3536963	3534698	3535061	30524	39	21	62	0	4	0	65	46	104	0	0	0	247	124	4.69067e-13	1.81128e-11	1	0.725	1	1	1	1	-0.092
17413	MTERF3	MTERF3	chr8	-	97269189	97269342	97269189	97269307	97270584	97270928	17413	21	18	34	4	2	14	47	34	45	8	4	3	158	124	9.21257e-09	2.22896e-07	0.805	0.876	0.656	0.822	0.87	0.922	-0.092
11549	DXO	DXO	chr6	-	31938119	31938255	31938119	31938155	31938382	31938529	11549	11	21	44	4	3	3	45	29	63	8	2	3	223	124	5.73646e-06	9.25284e-05	0.605	0.796	0.891	0.758	0.89	0.921	-0.092
17082	TMEM179B	TMEM179B	chr11	+	62556494	62556682	62556597	62556682	62554873	62554999	17082	44	29	60	4	3	6	149	49	126	3	3	3	226	124	4.76654e-50	1.51144e-47	0.858	0.841	0.846	0.965	0.9	0.958	-0.093
21508	ATP13A1	ATP13A1	chr19	-	19764777	19764953	19764777	19764883	19765351	19765509	21508	36	21	14	39	21	14	16	41	39	24	16	24	193	124	9.20555e-19	5.50149e-17	0.372	0.391	0.391	0.3	0.622	0.511	-0.093
338	CS	CS	chr12	-	56669779	56669966	56669779	56669927	56676203	56676392	338	66	31	62	7	2	4	77	55	136	0	0	0	162	124	9.88685e-08	2.07701e-06	0.878	0.922	0.922	1	1	1	-0.093
23782	VPS28	VPS28	chr8	-	145650328	145650423	145650328	145650383	145651065	145651167	23782	29	24	79	12	9	15	146	54	121	17	12	29	163	124	5.49978e-06	8.89007e-05	0.648	0.67	0.8	0.867	0.774	0.76	-0.094
32011	LARP7	LARP7	chr4	+	113568806	113568990	113568845	113568990	113568354	113568705	32011	5	1	4	22	12	18	13	6	5	36	15	17	162	124	4.7465e-05	0.000658427	0.148	0.06	0.145	0.217	0.234	0.184	-0.094
27147	PTPN7	PTPN7	chr1	-	202127245	202127448	202127245	202127376	202128408	202128544	27147	66	51	122	5	3	18	304	160	475	4	3	14	195	124	6.21876e-124	1.67614e-120	0.894	0.915	0.812	0.98	0.971	0.956	-0.095
7100	NR2C2AP	NR2C2AP	chr19	-	19313145	19313372	19313145	19313207	19313599	19313753	7100	3	3	2	3	4	15	7	6	2	5	4	8	247	124	3.85913e-14	1.63289e-12	0.334	0.274	0.063	0.413	0.43	0.112	-0.095
24863	LYST	LYST	chr1	-	235992244	235992419	235992244	235992336	235993525	235993724	24863	2	8	11	2	3	11	19	11	25	8	7	11	206	124	2.30645e-08	5.26382e-07	0.376	0.616	0.376	0.588	0.486	0.578	-0.095
21834	MAP4K4	MAP4K4	chr2	+	102482889	102483041	102482892	102483041	102481391	102481498	21834	38	20	31	6	6	5	28	18	21	3	0	3	126	124	8.43518e-10	2.30582e-08	0.862	0.766	0.859	0.902	1	0.873	-0.096
31163	RNF216P1	RNF216P1	chr7	+	5024540	5024761	5024592	5024761	5023330	5023404	31163	59	57	94	17	11	13	99	72	129	10	7	14	175	124	9.92415e-10	2.69371e-08	0.711	0.786	0.837	0.875	0.879	0.867	-0.096
11014	PRKCQ	PRKCQ	chr10	-	6552956	6553156	6552956	6553154	6556979	6557106	11014	22	7	36	1	3	1	26	11	41	1	0	2	125	124	0.000182343	0.00228378	0.956	0.698	0.973	0.963	1	0.953	-0.096
10462	RAB2B	RAB2B	chr14	-	21936828	21936911	21936828	21936867	21943025	21943093	10462	41	7	55	5	2	7	7	41	61	1	4	0	167	124	0.000278039	0.00335844	0.859	0.722	0.854	0.839	0.884	1	-0.096
27543	ABLIM1	ABLIM1	chr10	-	116207638	116207785	116207638	116207779	116211382	116211430	27543	1	3	4	51	41	63	8	3	1	22	20	19	129	124	9.09695e-50	2.78625e-47	0.018	0.066	0.058	0.259	0.126	0.048	-0.097
31915	IFNAR2	IFNAR2	chr21	+	34614144	34614282	34614190	34614282	34602199	34602521	31915	9	13	8	17	17	49	45	16	35	69	26	38	169	124	2.94028e-37	5.78462e-35	0.28	0.359	0.107	0.324	0.311	0.403	-0.097
14457	EIF1AD	EIF1AD	chr11	-	65767773	65767947	65767773	65767877	65769380	65769637	14457	14	11	11	3	2	0	24	11	35	1	0	3	193	124	9.53397e-12	3.23639e-10	0.75	0.779	1	0.939	1	0.882	-0.097
12772	TTC21B	TTC21B	chr2	-	166756279	166756421	166756279	166756390	166758231	166758420	12772	0	1	0	8	5	12	0	1	0	0	2	7	154	124	0.00303757	0.0283588	0	0.139	0	NA	0.287	0	-0.097
31682	TNKS	TNKS	chr8	+	9588399	9588545	9588410	9588545	9584150	9584230	31682	21	9	25	3	2	1	29	21	27	0	0	2	134	124	1.9596e-15	9.24992e-14	0.866	0.806	0.959	1	1	0.926	-0.098
22632	ADCK5	ADCK5	chr8	+	145616055	145616256	145616060	145616256	145615870	145615946	22632	10	5	7	2	1	4	31	4	19	0	1	5	128	124	2.22374e-14	9.65159e-13	0.829	0.829	0.629	1	0.795	0.786	-0.098
468	RALGDS	RALGDS	chr9	-	135985012	135985214	135985012	135985072	135985682	135985876	468	59	13	53	25	7	31	28	33	69	7	14	26	247	124	1.44128e-06	2.57435e-05	0.542	0.482	0.462	0.668	0.542	0.571	-0.098
15220	ARSG	ARSG	chr17	+	66364688	66364885	66364691	66364885	66352807	66352945	15220	26	5	27	0	5	0	67	16	24	0	4	0	126	124	3.33063e-11	1.06742e-09	1	0.496	1	1	0.797	1	-0.1
12769	MGRN1	MGRN1	chr16	+	4736259	4740975	4738796	4740975	4733843	4733933	12769	0	8	1	16	13	23	10	9	4	30	8	35	247	124	1.82413e-06	3.18225e-05	0	0.236	0.021	0.143	0.361	0.054	-0.1
8687	PUM1	PUM1	chr1	-	31452908	31453013	31452908	31453010	31454158	31454252	8687	72	29	29	103	62	62	39	26	29	26	31	70	126	124	1.90982e-05	0.000282521	0.408	0.315	0.315	0.596	0.452	0.29	-0.1
28720	KIAA0907	KIAA0907	chr1	-	155891165	155891318	155891165	155891315	155891651	155891709	28720	6	8	13	11	10	10	8	7	21	8	10	7	126	124	2.50088e-05	0.000363964	0.349	0.44	0.561	0.496	0.408	0.747	-0.1
4530	MARK2	MARK2	chr11	+	63670072	63670254	63670075	63670254	63669669	63669802	4530	2	3	1	36	33	33	28	3	13	85	49	67	126	124	0.00074925	0.00817779	0.052	0.082	0.029	0.245	0.057	0.16	-0.1
27721	RNF44	RNF44	chr5	-	175959004	175959194	175959004	175959130	175959366	175959517	27721	6	6	12	2	4	11	6	9	3	0	4	5	187	124	0.00143815	0.0147274	0.665	0.499	0.42	1	0.599	0.285	-0.1
30812	SUPT7L	SUPT7L	chr2	-	27883850	27884310	27883850	27884255	27885045	27885148	30812	11	20	21	7	15	46	27	19	33	10	14	33	178	124	5.11e-09	1.2694e-07	0.523	0.482	0.241	0.653	0.486	0.411	-0.101
28735	TMEM161B	TMEM161B	chr5	-	87502845	87502997	87502845	87502959	87516379	87516536	28735	9	7	20	2	1	2	19	14	11	0	1	1	161	124	0.00226728	0.0218953	0.776	0.844	0.885	1	0.915	0.894	-0.101
5585	TRMT13	TRMT13	chr1	+	100606407	100606575	100606420	100606575	100606005	100606070	5585	2	1	14	1	0	3	5	17	5	0	1	1	136	124	0.00244997	0.0233914	0.646	1	0.81	1	0.939	0.82	-0.101
17959	C21orf2	C21orf2	chr21	-	45750705	45750802	45750705	45750799	45751725	45751897	17959	11	5	17	7	8	16	24	10	21	26	4	13	126	124	0.00446957	0.0398637	0.607	0.381	0.511	0.476	0.711	0.614	-0.101
29165	PPOX	PPOX	chr1	+	161138221	161138366	161138234	161138366	161137784	161137917	29165	49	31	35	10	3	3	31	38	66	0	1	2	136	124	5.05399e-49	1.46473e-46	0.817	0.904	0.914	1	0.972	0.968	-0.102
8943	UBA7	UBA7	chr3	-	49848416	49848591	49848416	49848524	49848705	49848902	8943	36	23	56	58	41	140	54	32	88	28	52	198	190	124	3.30118e-23	2.69626e-21	0.288	0.268	0.207	0.557	0.287	0.225	-0.102
2709	ANKS3	ANKS3	chr16	-	4776700	4776855	4776700	4776781	4776979	4777178	2709	5	3	2	5	2	16	11	6	8	10	6	6	197	124	1.06916e-19	6.94387e-18	0.386	0.486	0.073	0.409	0.386	0.456	-0.102
10745	IQCH-AS1	IQCH-AS1	chr15	-	67807259	67807598	67807259	67807404	67811337	67811440	10745	2	1	1	3	1	4	0	1	5	0	4	2	247	124	0.0013385	0.0137749	0.251	0.334	0.112	NA	0.112	0.557	-0.102
31381	NOL8	NOL8	chr9	-	95062171	95063092	95062171	95062298	95063832	95064104	31381	26	11	17	41	35	20	41	11	14	37	20	10	247	124	4.44599e-29	5.34968e-27	0.241	0.136	0.299	0.357	0.216	0.413	-0.103
6297	RNF6	RNF6	chr13	-	26792647	26792759	26792647	26792743	26793593	26793804	6297	0	0	0	16	25	27	2	0	0	4	12	25	139	124	5.63004e-12	1.9555e-10	0	0	0	0.308	0	0	-0.103
16987	GPAA1	GPAA1	chr8	+	145139321	145139488	145139357	145139488	145139013	145139233	16987	2	1	4	2	1	5	6	0	3	3	0	3	159	124	0.000804507	0.00871539	0.438	0.438	0.384	0.609	NA	0.438	-0.103
20264	POLM	POLM	chr7	-	44113729	44113819	44113729	44113783	44113996	44114147	20264	10	6	21	3	1	4	6	14	30	1	1	2	159	124	6.85105e-13	2.60446e-11	0.722	0.824	0.804	0.824	0.916	0.921	-0.104
13896	RINL	RINL	chr19	-	39366970	39367114	39366970	39367048	39367332	39367421	13896	2	0	10	0	0	3	11	5	8	0	0	1	189	124	5.66257e-08	1.22597e-06	1	NA	0.686	1	1	0.84	-0.104
29570	ARGLU1	ARGLU1	chr13	-	107209839	107210052	107209839	107209964	107211779	107212005	29570	93	66	155	23	10	37	61	95	93	11	8	7	211	124	0.000590159	0.00660296	0.704	0.795	0.711	0.765	0.875	0.886	-0.105
2233	BRD9	BRD9	chr5	-	879908	880138	879908	880004	881221	881297	2233	0	0	0	38	12	20	14	1	1	19	19	23	247	124	1.40717e-74	9.9809e-72	0	0	0	0.27	0.026	0.021	-0.106
1738	DYM	DYM	chr18	-	46812803	46812986	46812803	46812983	46858233	46858376	1738	36	32	81	8	5	5	54	46	50	0	2	1	126	124	0.0027863	0.0262493	0.816	0.863	0.941	1	0.958	0.98	-0.106
13141	CRNKL1	CRNKL1	chr20	-	20024135	20024363	20024135	20024306	20025951	20026130	13141	11	7	18	63	34	52	21	10	12	22	27	48	180	124	1.02157e-31	1.41201e-29	0.107	0.124	0.193	0.397	0.203	0.147	-0.108
19662	ORC3	ORC3	chr6	+	88366620	88366700	88366623	88366700	88362833	88362967	19662	35	16	24	29	21	29	64	21	24	3	36	32	126	124	4.78007e-19	2.93479e-17	0.543	0.429	0.449	0.955	0.365	0.425	-0.108
29017	RBM6	RBM6	chr3	+	50112605	50112704	50112609	50112704	50107887	50107985	29017	63	36	8	11	7	6	31	27	10	3	3	3	127	124	7.29228e-08	1.55744e-06	0.848	0.834	0.566	0.91	0.898	0.765	-0.108
25394	KIAA0430	KIAA0430	chr16	-	15716790	15716983	15716790	15716980	15718625	15718784	25394	7	1	2	5	5	12	1	0	9	3	0	7	126	124	4.37009e-06	7.16466e-05	0.579	0.164	0.141	0.247	NA	0.559	-0.108
16885	CC2D1B	CC2D1B	chr1	-	52822672	52822846	52822672	52822798	52823197	52823370	16885	2	1	1	21	11	11	4	4	6	9	19	27	171	124	4.52879e-11	1.42765e-09	0.065	0.062	0.062	0.244	0.132	0.139	-0.109
23349	CIAPIN1	CIAPIN1	chr16	-	57473093	57473227	57473093	57473207	57474683	57474895	23349	3	7	5	13	9	17	13	6	14	23	7	23	143	124	9.40108e-09	2.26643e-07	0.167	0.403	0.203	0.329	0.426	0.345	-0.109
23770	SLC29A2	SLC29A2	chr11	-	66133596	66133702	66133596	66133662	66133901	66134035	23770	7	5	9	2	1	7	7	11	14	0	3	7	163	124	4.40006e-05	0.000612586	0.727	0.792	0.494	1	0.736	0.603	-0.109
27081	SECISBP2	SECISBP2	chr9	+	91949436	91949645	91949550	91949645	91947822	91947901	27081	32	33	57	23	12	24	117	48	54	28	20	15	237	124	1.30089e-15	6.23895e-14	0.421	0.59	0.554	0.686	0.557	0.653	-0.11
7781	RPLP0	RPLP0	chr12	-	120638532	120638694	120638532	120638634	120638885	120639014	7781	5	11	34	2	8	23	39	23	30	23	5	11	183	124	6.99191e-14	2.91272e-12	0.629	0.482	0.5	0.535	0.757	0.649	-0.11
11968	DEPDC5	DEPDC5	chr22	+	32232957	32233141	32232984	32233141	32229900	32229966	11968	3	1	3	6	3	1	0	1	7	0	2	2	150	124	0.0020996	0.020452	0.292	0.216	0.713	NA	0.292	0.743	-0.11
4557	MDN1	MDN1	chr6	-	90397796	90398008	90397796	90397892	90398291	90398527	4557	2	0	3	17	20	19	17	3	1	21	10	15	239	124	0.00404918	0.0365253	0.058	0	0.076	0.296	0.135	0.033	-0.11
22315	LOC146880	LOC146880	chr17	-	62754359	62754516	62754359	62754497	62754646	62754744	22315	1	0	0	76	67	52	9	0	0	15	44	27	142	124	2.1352e-73	1.43875e-70	0.011	0	0	0.344	0	0	-0.111
20256	POLM	POLM	chr7	-	44113729	44113825	44113729	44113783	44113996	44114147	20256	11	6	21	3	1	4	8	14	28	1	1	2	165	124	3.92714e-12	1.39458e-10	0.734	0.818	0.798	0.857	0.913	0.913	-0.111
9183	UCKL1	UCKL1	chr20	-	62577157	62577313	62577157	62577267	62577513	62577620	9183	12	7	22	1	2	4	25	16	36	4	0	2	169	124	3.42177e-09	8.77517e-08	0.898	0.72	0.801	0.821	1	0.93	-0.111
5095	PSIP1	PSIP1	chr9	-	15470992	15471229	15470992	15471174	15472629	15472748	5095	8	3	10	1	1	2	12	5	4	0	2	0	178	124	0.000785877	0.0085307	0.848	0.676	0.777	1	0.635	1	-0.111
26350	ATRX	ATRX	chrX	-	76944310	76944420	76944310	76944417	76952064	76952192	26350	62	51	248	23	23	63	187	157	119	32	25	24	126	124	3.68933e-60	1.80797e-57	0.726	0.686	0.795	0.852	0.861	0.83	-0.112
17631	C1orf112	C1orf112	chr1	+	169773215	169773381	169773252	169773381	169772309	169772450	17631	4	6	10	2	1	2	20	16	62	4	1	9	160	124	5.76387e-08	1.24482e-06	0.608	0.823	0.795	0.795	0.925	0.842	-0.112
24457	AZI2	AZI2	chr3	-	28373179	28373445	28373179	28373441	28373859	28373918	24457	2	6	1	4	1	7	20	21	4	19	3	11	127	124	2.04138e-07	4.14629e-06	0.328	0.854	0.122	0.507	0.872	0.262	-0.112
26688	NAT9	NAT9	chr17	-	72766667	72767997	72766667	72767973	72768356	72768534	26688	105	46	71	10	8	8	53	85	105	0	0	5	147	124	0.000112593	0.00147102	0.899	0.829	0.882	1	1	0.947	-0.112
9252	FBXW7	FBXW7	chr4	-	153249359	153249565	153249359	153249552	153250823	153250937	9252	1	2	1	4	0	1	0	2	1	1	0	0	136	124	0.00203399	0.0199353	0.186	1	0.477	0	1	1	-0.112
23887	SLC15A4	SLC15A4	chr12	-	129294487	129294656	129294487	129294598	129299319	129299615	23887	19	24	31	4	2	1	55	27	22	0	1	0	181	124	0.00444292	0.0396786	0.765	0.892	0.955	1	0.949	1	-0.112
7872	BIRC6	BIRC6	chr2	+	32737999	32738221	32738145	32738221	32735602	32735701	7872	132	94	94	8	12	5	70	57	62	0	2	0	247	124	3.61104e-43	8.61312e-41	0.892	0.797	0.904	1	0.935	1	-0.114
32002	DYRK4	DYRK4	chr12	+	4722677	4723054	4722680	4723054	4721708	4721884	32002	30	19	31	10	9	21	43	21	30	8	5	12	126	124	5.47224e-25	4.98288e-23	0.747	0.675	0.592	0.841	0.805	0.711	-0.114
22801	GALNT3	GALNT3	chr2	-	166613556	166613757	166613556	166613692	166615256	166615374	22801	35	32	21	4	3	6	13	15	38	0	3	0	188	124	3.23238e-05	0.000460722	0.852	0.876	0.698	1	0.767	1	-0.114
24156	SIK3	SIK3	chr11	-	116728525	116729415	116728525	116729235	116729980	116730320	24156	8	10	13	5	3	11	3	15	22	1	2	17	247	124	0.00322857	0.0300171	0.445	0.626	0.372	0.601	0.79	0.394	-0.114
1507	SCYL3	SCYL3	chr1	-	169824936	169825115	169824936	169824998	169828181	169828353	1507	5	2	2	0	0	3	13	4	6	0	0	2	240	124	2.43887e-09	6.35121e-08	1	1	0.256	1	1	0.608	-0.117
14731	CEACAM21	CEACAM21	chr19	+	42085622	42085981	42085705	42085981	42083551	42083911	14731	13	8	12	18	7	16	46	17	25	20	18	20	206	124	2.72566e-06	4.60883e-05	0.303	0.408	0.311	0.581	0.362	0.429	-0.117
16193	CDC16	CDC16	chr13	+	115037658	115037956	115037752	115037956	115030624	115030715	16193	49	49	66	5	6	6	99	44	82	2	1	2	217	124	0.00318441	0.0296475	0.848	0.824	0.863	0.966	0.962	0.959	-0.117
4150	TATDN3	TATDN3	chr1	+	212985589	212985670	212985592	212985670	212981077	212981190	4150	4	8	17	17	12	13	14	9	29	27	5	26	126	124	0.00536078	0.0467149	0.188	0.396	0.563	0.338	0.639	0.523	-0.118
18387	IL16	IL16	chr15	+	81600408	81600478	81600451	81600478	81598763	81598886	18387	2	0	5	0	20	1	7	6	11	0	26	0	166	124	5.53075e-14	2.31475e-12	1	0	0.789	1	0.147	1	-0.119
31964	NFKBID	NFKBID	chr19	-	36387814	36388005	36387814	36387960	36388552	36388740	31964	3	2	5	14	15	16	12	8	13	29	12	37	168	124	4.00946e-11	1.27588e-09	0.137	0.09	0.187	0.234	0.33	0.206	-0.119
14499	BIN2	BIN2	chr12	-	51696301	51696407	51696301	51696381	51696469	51696564	14499	10	8	11	3	0	8	13	5	6	0	0	3	149	124	0.00202816	0.0198926	0.735	1	0.534	1	1	0.625	-0.119
21213	TNPO1	TNPO1	chr5	+	72147064	72147146	72147070	72147146	72144211	72144325	21213	0	1	1	23	23	48	6	6	1	26	21	46	129	124	0.00368987	0.0336819	0	0.04	0.02	0.182	0.215	0.02	-0.119
22065	SLAMF6	SLAMF6	chr1	-	160458877	160458960	160458877	160458957	160459987	160460026	22065	47	44	133	30	21	76	107	47	116	19	15	56	126	124	0.000730946	0.00798912	0.607	0.673	0.633	0.847	0.755	0.671	-0.12
19451	PON2	PON2	chr7	-	95040964	95041091	95040964	95041055	95041623	95041789	19451	99	116	23	16	16	15	116	109	37	16	9	6	159	124	0.000926375	0.00990031	0.828	0.85	0.545	0.85	0.904	0.828	-0.12
31784	DRAM2	DRAM2	chr1	-	111682142	111682333	111682142	111682288	111682659	111682838	31784	10	3	16	6	2	26	23	10	16	8	3	21	168	124	4.5859e-16	2.28051e-14	0.552	0.525	0.312	0.68	0.711	0.36	-0.121
29683	PARP2	PARP2	chr14	+	20822967	20823106	20822993	20823106	20822243	20822406	29683	14	12	31	6	4	5	26	21	24	5	3	2	149	124	5.65397e-12	1.95876e-10	0.66	0.714	0.838	0.812	0.853	0.909	-0.121
29573	ARGLU1	ARGLU1	chr13	-	107209867	107210107	107209867	107209964	107211779	107212005	29573	80	56	164	23	10	37	55	88	92	11	8	7	247	124	1.16451e-48	3.33906e-46	0.636	0.738	0.69	0.715	0.847	0.868	-0.122
7876	BIRC6	BIRC6	chr2	+	32660521	32660653	32660563	32660653	32658711	32658872	7876	1	6	9	19	7	23	16	8	8	12	23	13	165	124	8.61163e-20	5.63372e-18	0.038	0.392	0.227	0.501	0.207	0.316	-0.122
16228	SNRPN	SNRPN	chr15	+	25219434	25219603	25219544	25219603	25213078	25213229	16228	4	2	4	4	2	9	8	5	0	2	2	11	233	124	0.0026274	0.0248895	0.347	0.347	0.191	0.68	0.571	0	-0.122
13630	ZFYVE19	ZFYVE19	chr15	+	41102268	41102414	41102351	41102414	41102049	41102168	13630	61	10	36	12	1	3	59	23	41	4	0	1	206	124	2.222e-18	1.30479e-16	0.754	0.858	0.878	0.899	1	0.961	-0.123
30606	LRRC75A-AS1	LRRC75A-AS1	chr17	+	16342894	16343017	16342973	16343017	16342640	16342728	30606	7	9	5	2	1	2	16	9	10	2	0	3	202	124	0.000257811	0.00313431	0.682	0.847	0.605	0.831	1	0.672	-0.123
30369	POLR2J4	POLR2J4	chr7	-	44053191	44053331	44053191	44053278	44054204	44054378	30369	5	4	5	2	2	10	11	4	20	11	1	6	176	124	0.000780113	0.00847497	0.638	0.585	0.261	0.413	0.738	0.701	-0.123
5223	CHD4	CHD4	chr12	-	6709382	6709526	6709382	6709522	6709699	6709835	5223	4	0	4	40	15	14	2	3	2	3	10	33	127	124	0.00186288	0.0184801	0.089	0	0.218	0.394	0.227	0.056	-0.123
3151	EXOSC8	EXOSC8	chr13	+	37580056	37580162	37580093	37580162	37578652	37578698	3151	55	41	43	13	17	14	90	33	72	6	7	15	160	124	1.75028e-16	9.10717e-15	0.766	0.651	0.704	0.921	0.785	0.788	-0.124
18604	PTPN22	PTPN22	chr1	-	114389174	114389355	114389174	114389325	114391161	114391248	18604	9	6	3	3	1	1	12	6	2	0	3	0	153	124	0.000256452	0.00312061	0.709	0.829	0.709	1	0.618	1	-0.124
22744	PIP5K1A	PIP5K1A	chr1	+	151196720	151196755	151196723	151196755	151171020	151171557	22744	4	5	5	23	6	17	3	2	10	2	6	18	126	124	1.30958e-08	3.09625e-07	0.146	0.451	0.224	0.596	0.247	0.353	-0.125
23790	FBF1	FBF1	chr17	-	73922838	73923022	73922838	73922958	73923535	73923613	23790	7	2	6	9	5	13	2	2	1	0	10	14	187	124	1.11435e-06	2.03215e-05	0.34	0.21	0.234	1	0.117	0.045	-0.126
6960	CLK2	CLK2	chr1	-	155237800	155237988	155237800	155237937	155238083	155238150	6960	1	1	0	3	2	1	0	0	7	0	4	4	174	124	0.00378652	0.0344675	0.192	0.263	0	NA	0	0.555	-0.126
5518	CNOT3	CNOT3	chr19	+	54646661	54646739	54646664	54646739	54641435	54641709	5518	1	0	3	9	7	24	4	1	11	18	13	21	126	124	0.000326831	0.00388236	0.099	0	0.11	0.179	0.07	0.34	-0.127
4480	YY1AP1	YY1AP1	chr1	-	155638417	155638568	155638417	155638508	155640110	155640255	4480	114	74	97	93	43	65	108	65	181	17	46	89	183	124	7.6246e-57	3.4251e-54	0.454	0.538	0.503	0.811	0.489	0.579	-0.128
22888	RFWD2	RFWD2	chr1	-	175996707	175996824	175996707	175996819	176012321	176012403	22888	11	12	17	4	2	0	44	21	28	0	0	1	128	124	5.0825e-43	1.20166e-40	0.727	0.853	1	1	1	0.964	-0.128
21595	DLG1	DLG1	chr3	-	196792146	196792335	196792146	196792319	196792578	196792680	21595	13	3	9	3	4	2	5	11	5	2	0	2	139	124	0.000947744	0.0101207	0.794	0.401	0.801	0.69	1	0.69	-0.128
19585	HLA-A	HLA-A	chr6	+	29912817	29912868	29912839	29912868	29912242	29912393	19585	3	0	0	2	1	4	12	0	0	6	0	5	145	124	0.00393675	0.0356543	0.562	0	0	0.631	NA	0	-0.128
8402	SNRNP70	SNRNP70	chr19	+	49611051	49611870	49611078	49611870	49610881	49610969	8402	21	16	43	12	9	8	42	46	50	9	10	10	150	124	9.46255e-21	6.5994e-19	0.591	0.595	0.816	0.794	0.792	0.805	-0.13
23117	PCM1	PCM1	chr8	+	17815045	17815284	17815048	17815284	17814904	17814930	23117	1	1	4	43	52	73	22	0	2	28	27	40	126	124	4.60892e-06	7.53331e-05	0.022	0.019	0.051	0.436	0	0.047	-0.13
4461	ZNF512	ZNF512	chr2	+	27820933	27821121	27820936	27821121	27806524	27806583	4461	8	8	8	2	3	9	19	5	22	0	3	7	126	124	0.00489199	0.0431036	0.797	0.724	0.467	1	0.621	0.756	-0.13
13381	ST3GAL5	ST3GAL5	chr2	-	86079982	86080222	86079982	86080214	86088303	86088415	13381	2	0	2	1	0	2	5	0	1	7	0	0	131	124	0.00124075	0.0128524	0.654	NA	0.486	0.403	NA	1	-0.131
16434	ZFP90	ZFP90	chr16	+	68592277	68592471	68592375	68592471	68591900	68592027	16434	3	3	1	12	9	19	6	4	5	15	18	4	221	124	1.41624e-13	5.74879e-12	0.123	0.158	0.029	0.183	0.111	0.412	-0.132
472	RALGDS	RALGDS	chr9	-	135985012	135985108	135985012	135985072	135985682	135985876	472	66	12	57	25	7	31	37	48	78	7	14	26	159	124	7.53617e-26	7.33294e-24	0.673	0.572	0.589	0.805	0.728	0.701	-0.133
29569	ARGLU1	ARGLU1	chr13	-	107209839	107209999	107209839	107209964	107211779	107212005	29569	38	32	71	23	10	37	29	43	35	11	8	7	158	124	7.84104e-10	2.14776e-08	0.565	0.715	0.601	0.674	0.808	0.797	-0.133
21780	PDHB	PDHB	chr3	-	58417319	58417519	58417319	58417355	58417603	58417711	21780	3	2	5	1	1	0	9	7	4	0	0	2	247	124	0.000595678	0.0066592	0.601	0.501	1	1	1	0.501	-0.133
1009	ELF4	ELF4	chrX	-	129208023	129208183	129208023	129208116	129208555	129208727	1009	0	0	5	17	12	30	2	5	8	12	8	43	190	124	0.00172069	0.0172052	0	0	0.098	0.098	0.29	0.108	-0.133
15182	MIF4GD	MIF4GD	chr17	-	73265427	73265550	73265427	73265529	73266194	73266326	15182	10	16	27	3	4	7	48	22	22	0	3	4	144	124	6.67482e-37	1.28505e-34	0.742	0.775	0.769	1	0.863	0.826	-0.134
17759	ULK3	ULK3	chr15	-	75134415	75134561	75134415	75134459	75134620	75134761	17759	27	12	32	3	4	7	25	19	47	3	1	5	225	124	1.67311e-08	3.88084e-07	0.832	0.623	0.716	0.821	0.913	0.838	-0.134
26329	UBTF	UBTF	chr17	-	42285986	42286041	42285986	42286037	42286719	42286909	26329	4	0	1	4	0	5	6	2	1	20	0	5	127	124	9.82767e-08	2.06619e-06	0.494	NA	0.163	0.227	1	0.163	-0.135
27988	GPR89A	GPR89A	chr1	-	145789295	145789392	145789295	145789366	145791060	145791170	27988	5	6	6	4	6	4	4	6	5	2	3	2	149	124	0.000493647	0.00562353	0.51	0.454	0.555	0.625	0.625	0.675	-0.135
5450	ZAP70	ZAP70	chr2	+	98354727	98354972	98354743	98354972	98354433	98354570	5450	3	0	0	1	1	0	0	1	0	5	0	0	139	124	1.60987e-06	2.84343e-05	0.728	0	NA	0	1	NA	-0.136
21645	ZNF493	ZNF493	chr19	+	21588559	21588658	21588562	21588658	21587930	21588057	21645	4	8	4	4	0	5	13	2	9	2	1	2	126	124	0.000836147	0.00902772	0.496	1	0.44	0.865	0.663	0.816	-0.136
6135	JMJD6	JMJD6	chr17	-	74717344	74717526	74717344	74717438	74717879	74718015	6135	13	4	0	6	6	9	20	15	8	11	10	13	211	124	7.16749e-08	1.53322e-06	0.56	0.281	0	0.517	0.469	0.266	-0.137
5143	PIK3CD	PIK3CD	chr1	+	9777027	9777166	9777121	9777166	9776497	9776677	5143	1	1	1	1	1	2	0	1	4	2	1	0	217	124	0.00123488	0.0128064	0.364	0.364	0.222	0	0.364	1	-0.138
25005	OSGEP	OSGEP	chr14	-	20917329	20917480	20917329	20917460	20920132	20920308	25005	8	6	3	1	2	3	9	6	10	0	1	5	143	124	0.00196889	0.0193677	0.874	0.722	0.464	1	0.839	0.634	-0.138
11406	UTP14A	UTP14A	chrX	+	129046517	129046686	129046554	129046686	129045741	129045897	11406	0	0	1	2	0	0	3	0	1	0	0	2	160	124	0.00242071	0.0231613	0	NA	1	1	NA	0.279	-0.139
26925	IRF3	IRF3	chr19	-	50163969	50164101	50163969	50164085	50165401	50165585	26925	19	16	17	2	1	7	38	17	53	0	0	3	139	124	3.00382e-51	1.03797e-48	0.894	0.935	0.684	1	1	0.94	-0.142
21895	INPP5D	INPP5D	chr2	+	234072352	234072549	234072399	234072549	234070369	234070472	21895	41	44	78	9	14	3	58	51	88	0	3	6	170	124	0.000100106	0.00132068	0.769	0.696	0.95	1	0.925	0.915	-0.142
17326	PTBP2	PTBP2	chr1	+	97270340	97270495	97270355	97270495	97250614	97250810	17326	1	1	2	5	2	9	0	1	1	0	1	3	138	124	0.000564378	0.0063382	0.152	0.31	0.166	NA	0.473	0.23	-0.142
4476	YY1AP1	YY1AP1	chr1	-	155638417	155638588	155638417	155638508	155640110	155640255	4476	76	45	58	93	43	65	69	41	114	17	46	89	203	124	5.41397e-51	1.82404e-48	0.333	0.39	0.353	0.713	0.353	0.439	-0.143
20796	CEP350	CEP350	chr1	+	179993553	179993717	179993565	179993717	179991832	179991983	20796	14	23	59	5	4	10	40	44	30	0	3	3	135	124	7.20027e-42	1.64465e-39	0.72	0.841	0.844	1	0.931	0.902	-0.143
11516	NUDT14	NUDT14	chr14	-	105643299	105643364	105643299	105643331	105644028	105644072	11516	2	6	7	1	1	0	58	33	84	2	2	1	156	124	2.64081e-08	5.98132e-07	0.614	0.827	1	0.958	0.929	0.985	-0.144
7101	NR2C2AP	NR2C2AP	chr19	-	19313145	19313384	19313145	19313207	19313599	19313753	7101	28	19	54	3	4	15	92	52	85	5	4	8	247	124	2.98587e-56	1.27743e-53	0.824	0.705	0.644	0.902	0.867	0.842	-0.146
13590	WDR37	WDR37	chr10	+	1149538	1149776	1149541	1149776	1142109	1142186	13590	5	2	11	8	3	7	1	4	11	3	2	1	126	124	3.40906e-12	1.21701e-10	0.381	0.396	0.607	0.247	0.663	0.915	-0.147
23851	ANAPC16	ANAPC16	chr10	+	73979811	73979874	73979817	73979874	73975757	73975896	23851	0	5	19	0	2	0	25	22	18	0	0	0	129	124	3.72991e-09	9.48417e-08	NA	0.706	1	1	1	1	-0.147
11515	NUDT14	NUDT14	chr14	-	105643299	105643331	105643299	105643328	105644028	105644072	11515	1	1	0	0	0	1	9	5	5	1	1	2	126	124	8.55922e-06	0.000133428	1	1	0	0.899	0.831	0.711	-0.147
20227	SLC43A1	SLC43A1	chr11	-	57263503	57263745	57263503	57263637	57265225	57265318	20227	0	0	1	11	13	17	8	1	4	8	6	42	231	124	2.19006e-06	3.77421e-05	0	0	0.031	0.349	0.082	0.049	-0.15
23630	KCNAB3	KCNAB3	chr17	-	7826773	7826949	7826773	7826862	7827028	7827149	23630	13	2	1	8	5	2	0	3	4	0	7	1	210	124	0.0013196	0.0136064	0.49	0.191	0.228	NA	0.202	0.703	-0.15
20958	NUSAP1	NUSAP1	chr15	+	41657599	41657787	41657602	41657787	41650346	41650456	20958	5	0	9	9	8	7	63	23	175	59	40	180	126	124	0.00133528	0.0137523	0.353	0	0.559	0.512	0.361	0.489	-0.15
19721	REV1	REV1	chr2	-	100046301	100046410	100046301	100046407	100050793	100050910	19721	19	7	14	9	4	22	31	8	14	6	2	13	126	124	1.68846e-26	1.73699e-24	0.675	0.633	0.385	0.836	0.797	0.515	-0.152
19951	CBLB	CBLB	chr3	-	105391180	105391306	105391180	105391273	105397274	105397415	19951	1	2	0	9	19	18	0	0	2	4	4	1	156	124	1.90145e-19	1.20304e-17	0.081	0.077	0	0	0	0.614	-0.152
10352	PLA2G16	PLA2G16	chr11	-	63381471	63381614	63381471	63381540	63381856	63381941	10352	1	3	1	2	6	5	11	10	12	11	11	18	197	124	0.000245737	0.00300106	0.239	0.239	0.112	0.386	0.364	0.296	-0.152
8956	UBA7	UBA7	chr3	-	49847949	49847983	49847949	49847976	49848184	49848265	8956	4	5	9	1	2	4	7	7	20	2	0	3	130	124	0.00155178	0.0157356	0.792	0.705	0.682	0.77	1	0.864	-0.152
1851	WIPI1	WIPI1	chr17	-	66426136	66426293	66426136	66426222	66429608	66429716	1851	27	10	26	0	3	5	54	36	92	0	1	3	194	124	4.66489e-51	1.59156e-48	1	0.681	0.769	1	0.958	0.951	-0.153
20358	NT5E	NT5E	chr6	+	86197028	86197207	86197052	86197207	86194952	86195150	20358	0	0	0	7	0	18	3	0	0	3	2	3	147	124	2.84049e-35	4.93934e-33	0	NA	0	0.458	0	0	-0.153
21215	CDK12	CDK12	chr17	+	37686856	37690818	37686883	37690818	37682116	37682569	21215	10	2	3	6	5	7	12	5	10	7	5	8	150	124	7.39613e-07	1.37771e-05	0.579	0.248	0.262	0.586	0.453	0.508	-0.153
29443	HPS4	HPS4	chr22	-	26866684	26866888	26866684	26866779	26867178	26867354	29443	3	2	2	3	0	5	12	2	5	6	0	3	232	124	2.19914e-07	4.43996e-06	0.348	1	0.176	0.517	1	0.471	-0.155
15654	GNLY	GNLY	chr2	+	85925466	85925570	85925520	85925570	85924628	85924800	15654	2	2	5	1	0	4	3	0	1	1	0	0	177	124	0.000458077	0.0052628	0.584	1	0.467	0.678	NA	1	-0.155
2231	BRD9	BRD9	chr5	-	886706	886882	886706	886822	887475	887582	2231	2	2	5	23	6	9	16	3	13	9	15	19	183	124	6.86312e-07	1.28638e-05	0.056	0.184	0.273	0.546	0.119	0.317	-0.156
23249	MASTL	MASTL	chr10	+	27462046	27462188	27462049	27462188	27458872	27460012	23249	1	3	2	3	3	5	0	2	5	1	0	5	126	124	1.63871e-05	0.000244971	0.247	0.496	0.282	0	1	0.496	-0.157
9967	EML3	EML3	chr11	-	62370230	62370299	62370230	62370251	62370620	62370719	9967	15	10	20	12	2	2	46	12	20	1	1	5	171	124	1.47646e-41	3.28885e-39	0.475	0.784	0.879	0.971	0.897	0.744	-0.158
1215	PCIF1	PCIF1	chr20	+	44572304	44572404	44572325	44572404	44571735	44571883	1215	0	2	1	0	0	1	6	7	8	0	3	0	144	124	0.000159994	0.00202742	NA	1	0.463	1	0.668	1	-0.158
16436	HDAC2	HDAC2	chr6	-	114267171	114267311	114267171	114267252	114270142	114270251	16436	16	4	26	0	2	1	41	19	32	0	0	0	182	124	5.60394e-21	4.0171e-19	1	0.577	0.947	1	1	1	-0.159
23301	PPP6R3	PPP6R3	chr11	+	68355394	68355492	68355412	68355492	68350510	68350597	23301	5	8	13	3	1	9	13	6	15	0	3	2	141	124	1.6801e-05	0.000250602	0.594	0.876	0.56	1	0.638	0.868	-0.159
1402	RANBP10	RANBP10	chr16	-	67762292	67762504	67762292	67762414	67763182	67763387	1402	0	2	0	12	4	6	0	2	3	8	1	9	213	124	2.12297e-05	0.000311659	0	0.225	0	0	0.538	0.163	-0.159
18617	PTPN22	PTPN22	chr1	-	114374210	114374387	114374210	114374301	114375732	114375760	18617	90	43	30	14	17	8	25	39	24	0	8	3	209	124	3.65597e-16	1.84877e-14	0.792	0.6	0.69	1	0.743	0.826	-0.162
19151	RHOT2	RHOT2	chr16	+	721082	721203	721114	721203	720888	721000	19151	40	42	76	12	6	27	98	59	129	3	7	9	155	124	2.09164e-12	7.6494e-11	0.727	0.848	0.692	0.963	0.871	0.92	-0.162
3898	ZNF326	ZNF326	chr1	+	90472903	90473309	90473192	90473309	90470691	90470803	3898	3	12	20	0	5	9	34	10	35	3	2	0	247	124	3.72056e-06	6.18251e-05	1	0.546	0.527	0.851	0.715	1	-0.164
10213	CORO1A	CORO1A	chr16	+	30200180	30200397	30200222	30200397	30199681	30199876	10213	1	4	4	1	0	1	13	6	16	0	1	2	165	124	1.99852e-09	5.25523e-08	0.429	1	0.75	1	0.818	0.857	-0.165
16898	ELF2	ELF2	chr4	-	139993019	139993193	139993019	139993157	139994607	139994721	16898	39	35	44	69	53	94	93	46	56	51	59	55	159	124	1.51768e-05	0.000228525	0.306	0.34	0.267	0.587	0.378	0.443	-0.165
17629	C1orf112	C1orf112	chr1	+	169818640	169818745	169818645	169818745	169816830	169816944	17629	2	0	8	1	0	1	5	9	36	0	1	3	128	124	5.33055e-13	2.04373e-11	0.66	NA	0.886	1	0.897	0.921	-0.166
8465	CCDC47	CCDC47	chr17	-	61830250	61830447	61830250	61830427	61831792	61831878	8465	6	2	2	2	2	0	7	5	7	0	2	0	143	124	3.85839e-10	1.09469e-08	0.722	0.464	1	1	0.684	1	-0.166
28712	CDV3	CDV3	chr3	+	133306002	133309118	133307196	133309118	133305406	133305566	28712	40	57	45	16	16	20	25	30	60	3	3	21	247	124	0.000166257	0.00209987	0.557	0.641	0.53	0.807	0.834	0.589	-0.167
29273	PIF1	PIF1	chr15	-	65112045	65112218	65112045	65112185	65113180	65113287	29273	15	2	2	10	1	3	21	5	16	1	3	13	156	124	2.41959e-11	7.88577e-10	0.544	0.614	0.346	0.943	0.57	0.495	-0.168
23078	NCAPG	NCAPG	chr4	+	17843932	17844002	17843937	17844002	17842229	17842316	23078	2	2	1	0	0	1	0	3	27	0	0	0	128	124	3.99651e-32	5.72967e-30	1	1	0.492	NA	1	1	-0.169
23124	ELOVL1	ELOVL1	chr1	-	43830598	43830768	43830598	43830679	43831234	43831294	23124	15	11	8	5	7	9	22	18	29	5	5	13	212	124	7.06455e-17	3.76306e-15	0.637	0.479	0.342	0.72	0.678	0.566	-0.169
31476	MRPL45	MRPL45	chr17	+	36454414	36454592	36454418	36454592	36452988	36453215	31476	7	1	13	0	1	0	43	12	30	0	0	0	127	124	1.38563e-05	0.000210287	1	0.494	1	1	1	1	-0.169
2574	TSPAN32	TSPAN32	chr11	+	2338653	2338755	2338656	2338755	2337825	2337897	2574	21	9	15	14	11	26	12	6	18	15	1	11	126	124	0.000342878	0.00405688	0.596	0.446	0.362	0.44	0.855	0.617	-0.169
26696	FAM188A	FAM188A	chr10	-	15883424	15883598	15883424	15883592	15885210	15885271	26696	12	1	23	0	1	0	53	20	38	0	0	0	129	124	0.00156422	0.0158319	1	0.49	1	1	1	1	-0.17
31719	ACAD10	ACAD10	chr12	+	112183947	112184088	112183993	112184088	112182446	112182847	31719	17	5	11	1	3	1	25	10	23	0	1	0	169	124	2.63547e-20	1.7803e-18	0.926	0.55	0.89	1	0.88	1	-0.171
21298	LOC101929125	LOC101929125	chr20	+	3792814	3793081	3792833	3793081	3792176	3792388	21298	12	5	19	2	3	4	10	9	7	1	0	1	142	124	2.14553e-05	0.000314798	0.84	0.593	0.806	0.897	1	0.859	-0.172
27719	RNF44	RNF44	chr5	-	175959004	175959133	175959004	175959130	175959366	175959517	27719	1	1	2	2	4	11	2	1	0	0	4	5	126	124	0.000329989	0.00391642	0.33	0.197	0.152	1	0.197	0	-0.173
4288	SGSH	SGSH	chr17	-	78185667	78185749	78185667	78185722	78185869	78186073	4288	1	2	2	2	3	7	0	2	3	0	7	1	150	124	0.000836352	0.00902772	0.292	0.355	0.191	NA	0.191	0.713	-0.173
3768	WNK1	WNK1	chr12	+	987377	987527	987380	987527	971248	971436	3768	9	11	3	4	2	5	0	13	18	0	4	3	126	124	6.75145e-11	2.09887e-09	0.689	0.844	0.371	NA	0.762	0.855	-0.174
28392	GALT	GALT	chr9	+	34647471	34647564	34647537	34647564	34647117	34647255	28392	4	2	5	9	5	4	5	9	11	4	5	10	189	124	0.000841952	0.0090711	0.226	0.208	0.451	0.451	0.541	0.419	-0.175
8513	KCTD10	KCTD10	chr12	-	109895796	109895886	109895796	109895883	109898440	109898610	8513	0	2	6	7	27	32	0	11	15	7	17	26	126	124	0.00191897	0.0189666	0	0.068	0.156	0	0.389	0.362	-0.176
13758	HDAC9	HDAC9	chr7	+	18629958	18630109	18629967	18630109	18624903	18625145	13758	1	3	3	1	0	2	0	3	7	0	1	0	132	124	0.00088305	0.00948619	0.484	1	0.585	NA	0.738	1	-0.179
28238	EZH2	EZH2	chr7	-	148516069	148516151	148516069	148516137	148516687	148516779	28238	1	5	9	2	0	1	22	8	14	0	1	2	137	124	1.21782e-12	4.54626e-11	0.312	1	0.891	1	0.879	0.864	-0.18
11223	WDR54	WDR54	chr2	+	74652201	74652364	74652223	74652364	74650892	74651109	11223	6	2	1	1	0	6	2	10	8	0	2	3	145	124	3.10647e-11	9.99148e-10	0.837	1	0.125	1	0.81	0.695	-0.181
21699	PCMT1	PCMT1	chr6	+	150093180	150093383	150093183	150093383	150092297	150092402	21699	2	2	0	5	2	3	1	3	1	1	3	2	126	124	3.68027e-05	0.000518798	0.282	0.496	0	0.496	0.496	0.33	-0.181
30558	TRMU	TRMU	chr22	+	46746187	46746360	46746246	46746360	46742318	46742441	30558	13	14	21	7	9	9	47	17	34	15	2	10	182	124	0.00329176	0.0305099	0.559	0.515	0.614	0.681	0.853	0.698	-0.181
3389	TUBGCP4	TUBGCP4	chr15	+	43690235	43690377	43690238	43690377	43689411	43689519	3389	8	2	15	27	19	34	7	18	12	10	21	26	126	124	1.00793e-31	1.40035e-29	0.226	0.094	0.303	0.408	0.458	0.312	-0.185
28396	GALT	GALT	chr9	+	34647537	34647702	34647653	34647702	34647117	34647255	28396	9	5	4	3	1	1	4	5	10	0	1	1	239	124	2.94995e-05	0.000422926	0.609	0.722	0.675	1	0.722	0.838	-0.185
22294	UPF3A	UPF3A	chr13	+	115057075	115057255	115057108	115057255	115051993	115052104	22294	4	1	2	2	0	2	1	2	7	0	1	0	156	124	7.42983e-08	1.58349e-06	0.614	1	0.443	1	0.614	1	-0.186
5029	ZMAT1	ZMAT1	chrX	-	101150786	101150855	101150786	101150852	101152840	101153015	5029	0	0	5	1	0	3	0	2	3	4	0	3	126	124	7.01457e-06	0.000111149	0	NA	0.621	0	1	0.496	-0.188
22199	KMT2A	KMT2A	chr11	+	118342376	118345030	118344893	118345030	118339489	118339559	22199	20	3	18	1	2	2	18	12	20	2	0	1	247	124	0.00139438	0.01429	0.909	0.43	0.819	0.819	1	0.909	-0.19
6002	ATG13	ATG13	chr11	+	46639809	46639925	46639874	46639925	46638825	46639440	6002	31	23	23	12	4	12	34	14	25	5	0	6	188	124	2.40473e-27	2.63474e-25	0.63	0.791	0.558	0.818	1	0.733	-0.191
2265	C5orf22	C5orf22	chr5	+	31538587	31538796	31538590	31538796	31535850	31536000	2265	5	2	4	4	3	5	0	5	6	0	2	4	126	124	1.24799e-07	2.59545e-06	0.552	0.396	0.44	NA	0.711	0.596	-0.191
24311	PPIEL	PPIEL	chr1	-	40013250	40013306	40013250	40013301	40014354	40014437	24311	2	1	4	0	2	2	0	9	5	0	0	2	128	124	4.06117e-16	2.03459e-14	1	0.326	0.66	NA	1	0.708	-0.192
22700	NSUN5P2	NSUN5P2	chr7	-	72419591	72419771	72419591	72419641	72419851	72420030	22700	77	28	21	16	6	20	29	27	37	1	2	17	247	124	2.3383e-14	1.01162e-12	0.707	0.701	0.345	0.936	0.871	0.522	-0.192
3490	RHPN1	RHPN1	chr8	+	144462231	144462345	144462234	144462345	144461998	144462155	3490	0	0	3	0	1	5	1	3	3	5	5	2	126	124	0.00240382	0.0230242	NA	0	0.371	0.164	0.371	0.596	-0.192
11995	USP9X	USP9X	chrX	+	41012185	41012334	41012200	41012334	41010173	41010310	11995	36	11	23	71	41	52	7	14	26	3	32	33	138	124	2.38973e-24	2.10492e-22	0.313	0.194	0.284	0.677	0.282	0.415	-0.194
29167	PPOX	PPOX	chr1	+	161138202	161138366	161138234	161138366	161137784	161137917	29167	14	10	7	10	3	3	4	3	9	0	1	2	155	124	7.90095e-08	1.67945e-06	0.528	0.727	0.651	1	0.706	0.783	-0.194
7157	TRMT2A	TRMT2A	chr22	-	20104405	20104514	20104405	20104495	20104619	20104818	7157	3	1	4	6	2	9	16	4	9	6	5	14	142	124	9.56848e-06	0.000148388	0.304	0.304	0.28	0.7	0.411	0.36	-0.194
11009	THOC2	THOC2	chrX	-	122744768	122744814	122744768	122744808	122745290	122745367	11009	15	16	5	3	2	5	7	15	6	0	1	1	129	124	1.25912e-08	2.98479e-07	0.828	0.885	0.49	1	0.935	0.852	-0.195
15999	TP73-AS1	TP73-AS1	chr1	-	3652547	3655077	3652547	3654418	3656796	3656966	15999	7	12	18	1	4	4	41	16	15	3	0	2	247	124	6.98062e-10	1.91988e-08	0.778	0.601	0.693	0.873	1	0.79	-0.197
15006	CAPRIN2	CAPRIN2	chr12	-	30862485	30863448	30862485	30863404	30864499	30864563	15006	28	14	16	24	33	32	19	15	14	3	18	18	167	124	7.2572e-30	9.05571e-28	0.464	0.24	0.271	0.825	0.382	0.366	-0.199
24427	MTRF1L	MTRF1L	chr6	-	153316270	153316454	153316270	153316429	153319684	153319764	24427	14	8	10	9	13	13	41	12	22	7	7	20	148	124	1.19738e-15	5.76303e-14	0.566	0.34	0.392	0.831	0.59	0.48	-0.201
5286	ACBD4	ACBD4	chr17	+	43215258	43215355	43215276	43215355	43215126	43215197	5286	0	0	1	1	0	1	7	0	1	0	1	2	141	124	8.77748e-09	2.13135e-07	0	NA	0.468	1	0	0.305	-0.201
7049	TTN-AS1	TTN-AS1	chr2	+	179455865	179456041	179455919	179456041	179406948	179407088	7049	1	1	0	0	0	2	0	3	4	0	0	1	177	124	2.81292e-09	7.26909e-08	1	1	0	NA	1	0.737	-0.202
28678	TNFRSF25	TNFRSF25	chr1	-	6522922	6523040	6522922	6523030	6524434	6524513	28678	6	4	15	8	7	7	13	13	14	7	1	14	133	124	1.43847e-09	3.83493e-08	0.412	0.348	0.666	0.634	0.924	0.482	-0.205
5468	SFMBT2	SFMBT2	chr10	-	7325865	7326112	7325865	7325921	7327827	7327916	5468	6	1	2	2	2	2	4	7	19	2	2	6	247	124	2.42946e-06	4.147e-05	0.601	0.201	0.334	0.501	0.637	0.614	-0.205
15228	SLC27A3	SLC27A3	chr1	+	153750922	153751029	153750981	153751029	153750636	153750831	15228	0	0	1	6	0	2	4	0	0	0	1	1	182	124	4.21077e-22	3.24265e-20	0	NA	0.254	1	0	0	-0.206
31627	PBLD	PBLD	chr10	-	70048687	70048834	70048687	70048776	70051766	70051796	31627	1	0	0	2	0	1	9	0	0	0	2	1	181	124	7.15228e-15	3.21829e-13	0.255	NA	0	1	0	0	-0.206
11105	CDC27	CDC27	chr17	-	45219218	45219391	45219218	45219388	45219594	45219802	11105	11	6	8	13	12	12	21	5	13	10	6	6	126	124	2.58798e-37	5.16695e-35	0.454	0.33	0.396	0.674	0.451	0.681	-0.209
21700	PCMT1	PCMT1	chr6	+	150093149	150093383	150093183	150093383	150092297	150092402	21700	0	2	2	5	2	3	5	2	1	1	3	2	157	124	2.41761e-10	7.05215e-09	0	0.441	0.345	0.798	0.345	0.283	-0.213
19609	ZNF557	ZNF557	chr19	+	7075665	7075754	7075686	7075754	7075006	7075116	19609	5	13	15	4	4	9	32	6	17	2	2	3	144	124	2.4438e-07	4.90453e-06	0.518	0.737	0.589	0.932	0.721	0.83	-0.213
20350	PRUNE	PRUNE	chr1	+	150990942	150991145	150991032	150991145	150990287	150990380	20350	19	12	20	6	5	11	6	8	18	0	1	8	213	124	9.34743e-06	0.000145127	0.648	0.583	0.514	1	0.823	0.567	-0.215
7418	NINL	NINL	chr20	-	25470510	25470654	25470510	25470621	25471986	25472161	7418	0	1	1	3	3	2	0	0	4	2	0	1	156	124	9.67763e-07	1.78049e-05	0	0.209	0.284	0	NA	0.761	-0.216
4755	MTCH1	MTCH1	chr6	-	36945409	36945560	36945409	36945535	36945853	36945931	4755	5	1	2	2	1	2	4	3	7	3	1	0	148	124	0.000428696	0.00497187	0.677	0.456	0.456	0.528	0.715	1	-0.218
25463	RRN3P2	RRN3P2	chr16	+	29108452	29108637	29108513	29108637	29107451	29107582	25463	22	7	23	6	5	8	45	50	61	8	9	3	184	124	0.00251814	0.023988	0.712	0.485	0.66	0.791	0.789	0.932	-0.218
15207	LMF2	LMF2	chr22	-	50943490	50943737	50943490	50943582	50943831	50943966	15207	1	2	12	2	1	2	3	16	21	1	4	2	247	124	3.09375e-08	6.93148e-07	0.201	0.501	0.751	0.601	0.668	0.841	-0.219
16910	KIAA0020	KIAA0020	chr9	-	2824716	2824885	2824716	2824815	2828674	2828778	16910	1	1	1	1	2	4	4	6	0	3	4	0	193	124	0.00039931	0.00466519	0.391	0.243	0.138	0.461	0.491	NA	-0.219
11447	CCDC90B	CCDC90B	chr11	-	82985681	82985806	82985681	82985783	82991183	82991303	11447	4	0	6	10	12	18	25	11	9	37	11	17	146	124	8.02014e-33	1.17482e-30	0.254	0	0.221	0.365	0.459	0.31	-0.22
21619	HSPBP1	HSPBP1	chr19	-	55776645	55776746	55776645	55776735	55777253	55777350	21619	2	0	2	4	7	5	2	4	7	13	1	13	134	124	0.00397178	0.0359353	0.316	0	0.27	0.125	0.787	0.333	-0.22
6702	SGSM3	SGSM3	chr22	+	40805202	40805376	40805343	40805376	40804936	40805022	6702	1	0	4	5	0	4	13	2	3	4	3	2	247	124	8.3716e-24	7.1405e-22	0.091	NA	0.334	0.62	0.251	0.43	-0.221
25609	BTG3	BTG3	chr21	-	18976462	18976594	18976462	18976591	18977177	18977315	25609	0	2	1	1	0	0	12	0	7	0	0	2	126	124	1.04772e-15	5.0973e-14	0	1	1	1	NA	0.775	-0.221
16432	ZFP90	ZFP90	chr16	+	68596891	68601039	68596946	68601039	68592372	68592471	16432	1	1	2	19	9	13	9	0	4	4	20	8	178	124	0.00038548	0.00452122	0.035	0.072	0.097	0.611	0	0.258	-0.222
8508	IP6K2	IP6K2	chr3	-	48732134	48732274	48732134	48732257	48732522	48732854	8508	1	1	1	7	2	1	2	3	3	5	2	1	140	124	3.8872e-10	1.10129e-08	0.112	0.307	0.47	0.262	0.571	0.727	-0.224
1216	PCIF1	PCIF1	chr20	+	44572304	44572404	44572322	44572404	44571735	44571883	1216	0	2	1	0	0	1	6	7	8	0	0	1	141	124	2.05609e-09	5.40134e-08	NA	1	0.468	1	1	0.876	-0.225
20206	LOC100652768	LOC100652768	chr11	-	117069452	117069626	117069452	117069504	117070566	117070628	20206	6	5	0	9	11	9	11	2	5	3	4	7	245	124	2.23047e-08	5.10339e-07	0.252	0.187	0	0.65	0.202	0.266	-0.226
17201	ZNF83	ZNF83	chr19	-	53119970	53120094	53119970	53120068	53122188	53122315	17201	2	2	0	5	0	3	4	0	1	0	0	2	149	124	6.67537e-18	3.83627e-16	0.25	1	0	1	NA	0.294	-0.23
2041	RNH1	RNH1	chr11	-	504823	505001	504823	504996	506608	506821	2041	0	2	1	0	7	12	0	3	3	0	2	15	128	124	3.11726e-05	0.000445727	NA	0.217	0.075	NA	0.592	0.162	-0.231
17160	POU2F2	POU2F2	chr19	-	42600233	42600395	42600233	42600347	42603678	42603770	17160	12	14	22	8	5	20	24	16	32	3	2	14	171	124	1.51881e-17	8.52844e-16	0.521	0.67	0.444	0.853	0.853	0.624	-0.232
19967	AGFG1	AGFG1	chr2	+	228418419	228418511	228418425	228418511	228416674	228416833	19967	14	17	10	5	4	6	24	7	16	1	0	2	129	124	3.92629e-08	8.66001e-07	0.729	0.803	0.616	0.958	1	0.885	-0.232
10051	MIER1	MIER1	chr1	+	67394569	67394646	67394572	67394646	67391824	67391925	10051	1	1	6	2	2	5	1	4	5	2	3	0	126	124	1.75608e-06	3.07748e-05	0.33	0.33	0.541	0.33	0.568	1	-0.232
17537	ZNF248	ZNF248	chr10	-	38145223	38145413	38145223	38145265	38146112	38146564	17537	8	7	6	2	2	2	9	5	7	3	0	0	247	124	1.81862e-05	0.000269622	0.668	0.637	0.601	0.601	1	1	-0.232
13741	OAZ1	OAZ1	chr19	+	2272741	2272819	2272803	2272819	2271780	2271953	13741	1	0	5	2	0	0	9	1	2	0	0	1	185	124	5.72895e-05	0.000780255	0.251	NA	1	1	1	0.573	-0.232
27511	ZNF555	ZNF555	chr19	+	2852377	2860472	2852380	2860472	2851465	2851649	27511	4	2	4	1	3	1	0	4	5	0	1	0	126	124	4.54466e-07	8.73073e-06	0.797	0.396	0.797	NA	0.797	1	-0.235
4978	GUSB	GUSB	chr7	-	65439281	65439424	65439281	65439388	65439512	65439691	4978	11	5	9	5	5	7	22	12	20	1	4	9	159	124	6.54041e-18	3.77481e-16	0.632	0.438	0.501	0.945	0.701	0.634	-0.236
9845	PHTF2	PHTF2	chr7	+	77558425	77558644	77558469	77558644	77551939	77552095	9845	6	8	4	2	0	2	60	12	34	0	0	0	167	124	1.38159e-13	5.61659e-12	0.69	1	0.598	1	1	1	-0.237
5935	DHRS12	DHRS12	chr13	-	52351378	52351577	52351378	52351489	52364146	52364228	5935	0	0	5	1	3	4	7	2	1	7	1	2	211	124	0.0047841	0.0422773	0	0	0.423	0.37	0.54	0.227	-0.238
23622	ZNF30	ZNF30	chr19	+	35424528	35424627	35424531	35424627	35422746	35422897	23622	4	2	2	12	4	4	7	0	7	0	3	4	126	124	3.86203e-17	2.09865e-15	0.247	0.33	0.33	1	0	0.633	-0.242
21248	SPATA20	SPATA20	chr17	+	48625025	48625128	48625080	48625128	48624449	48624646	21248	2	3	3	2	1	1	6	5	11	0	1	3	178	124	3.75226e-10	1.06795e-08	0.411	0.676	0.676	1	0.777	0.719	-0.244
11510	AHDC1	AHDC1	chr1	-	27879584	27879801	27879584	27879696	27885216	27885394	11510	7	0	2	1	1	3	0	5	7	1	0	1	228	124	1.62449e-06	2.86551e-05	0.792	0	0.266	0	1	0.792	-0.245
17657	GNMT	GNMT	chr6	+	42930804	42930952	42930809	42930952	42930499	42930616	17657	1	0	0	7	0	12	3	0	1	3	0	7	128	124	4.47969e-14	1.88364e-12	0.122	NA	0	0.492	NA	0.122	-0.246
26913	IRF3	IRF3	chr19	-	50163969	50164101	50163969	50164085	50164706	50164812	26913	20	16	17	21	11	13	38	17	53	10	9	5	139	124	3.13975e-05	0.000448229	0.459	0.565	0.538	0.772	0.628	0.904	-0.247
19044	RBM12	RBM12	chr20	-	34246851	34246936	34246851	34246904	34252681	34252878	19044	7	5	16	3	3	5	15	6	24	2	0	4	155	124	6.38394e-21	4.52806e-19	0.651	0.571	0.719	0.857	1	0.828	-0.248
29852	FAM86DP	FAM86DP	chr3	-	75475600	75475772	75475600	75475750	75479982	75480065	29852	6	0	4	2	2	10	18	3	3	4	1	10	145	124	2.33328e-09	6.09389e-08	0.72	0	0.255	0.794	0.72	0.204	-0.248
10516	SEC24B	SEC24B	chr4	+	110427483	110427668	110427486	110427668	110415770	110416012	10516	5	1	8	5	4	3	2	5	1	0	1	2	126	124	9.74318e-05	0.00128856	0.496	0.197	0.724	1	0.831	0.33	-0.248
26684	NAT9	NAT9	chr17	-	72771760	72771991	72771760	72771846	72772405	72772564	26684	2	3	3	5	8	6	12	14	6	8	8	5	247	124	7.90227e-32	1.10932e-29	0.167	0.158	0.201	0.43	0.468	0.376	-0.249
16226	SNRPN	SNRPN	chr15	+	25219533	25219603	25219544	25219603	25213078	25213229	16226	7	1	9	4	2	9	34	4	16	2	2	11	134	124	9.28739e-15	4.13757e-13	0.618	0.316	0.481	0.94	0.649	0.574	-0.249
969	GMFB	GMFB	chr14	-	54947591	54947676	54947591	54947675	54948125	54948176	969	0	0	1	3	0	2	2	0	3	6	2	0	124	124	6.60251e-05	0.000892912	0	NA	0.333	0.25	0	1	-0.25
21367	MED15	MED15	chr22	+	20936945	20937034	20936948	20937034	20922807	20922918	21367	1	0	0	1	2	0	2	0	1	0	1	1	126	124	0.000439906	0.00509093	0.496	0	NA	1	0	0.496	-0.251
22531	ZNF773	ZNF773	chr19	+	58016024	58016154	58016027	58016154	58011221	58011481	22531	1	1	0	5	2	12	7	4	6	10	12	4	126	124	5.40233e-24	4.65205e-22	0.164	0.33	0	0.408	0.247	0.596	-0.252
14695	FAM111A	FAM111A	chr11	+	58916269	58916426	58916308	58916426	58913299	58913329	14695	6	8	19	7	11	20	16	35	26	4	12	20	162	124	1.10581e-39	2.34684e-37	0.396	0.358	0.421	0.754	0.691	0.499	-0.256
527	PLAGL1	PLAGL1	chr6	-	144281609	144281693	144281609	144281679	144285923	144285955	527	5	1	3	5	3	3	1	2	1	1	0	1	137	124	0.00088521	0.0095056	0.475	0.232	0.475	0.475	1	0.475	-0.256
1719	AAAS	AAAS	chr12	-	53701628	53701710	53701628	53701700	53701835	53701917	1719	2	3	3	1	3	2	15	5	8	0	2	2	133	124	1.18717e-06	2.15473e-05	0.651	0.482	0.583	1	0.7	0.789	-0.258
23802	NKTR	NKTR	chr3	+	42675052	42675227	42675109	42675227	42674094	42674315	23802	18	5	7	15	6	10	11	21	10	9	3	4	180	124	1.40675e-05	0.000213132	0.453	0.365	0.325	0.457	0.828	0.633	-0.258
18161	TBC1D31	TBC1D31	chr8	+	124141305	124141458	124141309	124141458	124138747	124138927	18161	0	0	2	6	1	1	7	0	2	4	0	4	127	124	2.7612e-09	7.14914e-08	0	0	0.661	0.631	NA	0.328	-0.259
22818	YWHAB	YWHAB	chr20	+	43531538	43531762	43531676	43531762	43530171	43530474	22818	15	5	17	2	5	8	15	28	23	10	0	0	247	124	3.60535e-24	3.13467e-22	0.79	0.334	0.516	0.43	1	1	-0.263
6539	IGF1R	IGF1R	chr15	+	99459897	99460105	99459900	99460105	99459192	99459360	6539	0	0	0	31	15	39	8	0	0	2	5	11	126	124	9.49385e-05	0.00125991	0	0	0	0.797	0	0	-0.266
18802	SMG1	SMG1	chr16	-	18883815	18883978	18883815	18883946	18887445	18887715	18802	8	1	7	22	23	67	3	1	4	0	27	27	155	124	0.00147083	0.0150221	0.225	0.034	0.077	1	0.029	0.106	-0.266
16232	SNRPN	SNRPN	chr15	+	25219434	25219603	25219504	25219603	25213078	25213229	16232	4	2	4	1	2	1	8	5	0	0	1	0	193	124	1.49422e-10	4.46494e-09	0.72	0.391	0.72	1	0.763	NA	-0.271
15250	SMA4	SMA4	chr5	-	69489318	69489449	69489318	69489423	69493081	69493217	15250	1	2	0	1	1	0	2	1	0	1	0	0	149	124	0.000385645	0.00452122	0.454	0.625	NA	0.625	1	NA	-0.273
23984	ANO9	ANO9	chr11	-	431998	432054	431998	432048	433313	433459	23984	9	1	4	5	2	8	44	29	21	22	8	10	129	124	0.00490385	0.043194	0.634	0.325	0.325	0.658	0.777	0.669	-0.273
6814	PTPN6	PTPN6	chr12	+	7061179	7061340	7061275	7061340	7060771	7060894	6814	2	0	2	0	2	1	2	1	3	0	1	0	219	124	0.000276749	0.00334645	1	0	0.531	1	0.362	1	-0.277
5967	GGT7	GGT7	chr20	-	33448056	33448217	33448056	33448166	33449247	33449365	5967	4	4	3	2	2	5	6	2	2	0	0	3	174	124	6.04625e-08	1.30372e-06	0.588	0.588	0.3	1	1	0.322	-0.282
10235	NUP160	NUP160	chr11	-	47804624	47804747	47804624	47804698	47806473	47806615	10235	3	3	0	5	4	1	0	0	3	0	2	0	172	124	0.00397815	0.0359568	0.302	0.351	0	NA	0	1	-0.282
24570	CYP2D7	CYP2D7	chr22	-	42537161	42537406	42537161	42537349	42537543	42537685	24570	4	5	2	3	2	1	0	3	10	0	0	3	180	124	5.6739e-05	0.000773539	0.479	0.633	0.579	NA	1	0.697	-0.285
29206	TEP1	TEP1	chr14	-	20839647	20839825	20839647	20839791	20841169	20841306	29206	2	0	1	4	0	4	9	1	3	0	3	5	157	124	8.94425e-22	6.73392e-20	0.283	NA	0.165	1	0.208	0.322	-0.286
16368	MYCBP2	MYCBP2	chr13	-	77700505	77700643	77700505	77700620	77713330	77713471	16368	3	3	13	6	12	6	8	3	9	4	2	2	146	124	4.59672e-27	4.93608e-25	0.298	0.175	0.648	0.629	0.56	0.793	-0.287
6466	CMAHP	CMAHP	chr6	-	25106586	25106757	25106586	25106722	25108803	25108941	6466	1	3	1	4	6	6	4	7	2	10	0	7	158	124	4.71034e-08	1.02551e-06	0.164	0.282	0.116	0.239	1	0.183	-0.287
29953	UROS	UROS	chr10	-	127477851	127478097	127477851	127477932	127483448	127483547	29953	4	3	14	2	2	2	15	11	11	0	0	4	247	124	1.37876e-11	4.61063e-10	0.501	0.43	0.778	1	1	0.58	-0.29
13610	PJA1	PJA1	chrX	-	68380580	68383309	68380580	68382983	68385214	68385365	13610	13	9	7	8	5	16	28	19	17	4	5	7	247	124	3.32884e-34	5.30901e-32	0.449	0.475	0.18	0.778	0.656	0.549	-0.293
11577	ZMYND10	ZMYND10	chr3	-	50379827	50380021	50379827	50380000	50380348	50380449	11577	1	0	1	8	0	7	6	0	2	1	3	3	144	124	9.69799e-42	2.19655e-39	0.097	NA	0.11	0.838	0	0.365	-0.297
15327	TBC1D10A	TBC1D10A	chr22	-	30689205	30689442	30689205	30689308	30689639	30689794	15327	9	7	5	12	9	12	8	10	10	2	6	5	247	124	0.00509647	0.0447152	0.274	0.281	0.173	0.668	0.456	0.501	-0.299
22548	ZNF444	ZNF444	chr19	+	56670992	56672262	56670995	56672262	56669862	56669971	22548	0	2	7	2	1	7	5	4	10	5	1	3	126	124	9.35527e-11	2.8562e-09	0	0.663	0.496	0.496	0.797	0.766	-0.3
5387	BRIP1	BRIP1	chr17	-	59938807	59938930	59938807	59938926	59940644	59940920	5387	0	0	3	1	0	2	5	0	4	0	3	1	127	124	4.51242e-11	1.42416e-09	0	NA	0.594	1	0	0.796	-0.302
20629	ABCA7	ABCA7	chr19	+	1049264	1049461	1049316	1049461	1048893	1049004	20629	2	5	7	3	1	4	9	5	15	0	1	3	175	124	2.79638e-05	0.000403268	0.321	0.78	0.554	1	0.78	0.78	-0.302
3608	TMEM159	TMEM159	chr16	+	21172298	21172599	21172405	21172599	21169697	21170067	3608	1	1	7	6	8	7	3	4	12	1	3	11	230	124	3.89287e-15	1.78747e-13	0.082	0.063	0.35	0.618	0.418	0.37	-0.304
31455	CCDC51	CCDC51	chr3	-	48476226	48476546	48476226	48476425	48481397	48481529	31455	6	5	12	2	3	2	8	3	29	0	0	5	244	124	0.00448474	0.0399594	0.604	0.459	0.753	1	1	0.747	-0.31
19127	POLE	POLE	chr12	-	133252679	133252790	133252679	133252770	133253131	133253239	19127	3	0	11	0	1	1	7	11	23	0	1	1	143	124	3.41384e-10	9.79907e-09	1	0	0.905	1	0.905	0.952	-0.317
14495	BIN2	BIN2	chr12	-	51696301	51696388	51696301	51696381	51696469	51696564	14495	1	2	2	3	0	8	1	2	2	0	0	3	130	124	8.5632e-07	1.58543e-05	0.241	1	0.193	1	1	0.389	-0.318
22174	DHX29	DHX29	chr5	-	54591206	54591373	54591206	54591368	54592047	54592177	22174	2	0	2	3	2	11	3	0	0	0	0	5	128	124	1.46266e-06	2.61079e-05	0.392	0	0.15	1	NA	0	-0.319
21263	ZNF350	ZNF350	chr19	-	52470422	52470653	52470422	52470649	52471830	52471926	21263	0	0	2	4	3	3	7	2	0	3	1	1	127	124	4.88004e-22	3.7367e-20	0	0	0.394	0.695	0.661	0	-0.321
20194	MRPS31P5	MRPS31P5	chr13	-	52744121	52744234	52744121	52744191	52745292	52745383	20194	15	8	10	10	12	7	5	7	13	0	3	4	166	124	2.56313e-13	1.01148e-11	0.528	0.332	0.516	1	0.635	0.708	-0.322
24159	TPTEP1	TPTEP1	chr22	+	17094874	17095068	17094966	17095068	17092547	17092783	24159	0	1	1	1	1	3	0	3	0	1	0	0	215	124	0.00273301	0.0258014	0	0.366	0.161	0	1	NA	-0.324
9129	KIAA1683	KIAA1683	chr19	-	18375733	18378375	18375733	18378336	18380275	18380397	9129	3	1	1	0	5	1	0	3	4	0	1	0	162	124	1.4753e-26	1.53528e-24	1	0.133	0.434	NA	0.697	1	-0.326
14689	FAM111A	FAM111A	chr11	+	58916308	58916394	58916316	58916394	58910555	58910777	14689	0	0	1	0	2	0	7	4	1	0	0	1	131	124	1.71224e-07	3.50951e-06	NA	0	1	1	1	0.486	-0.329
28014	HDAC5	HDAC5	chr17	-	42188096	42188171	42188096	42188168	42194861	42195072	28014	1	3	5	4	8	9	4	3	5	2	2	4	126	124	1.97218e-21	1.4484e-19	0.197	0.27	0.353	0.663	0.596	0.552	-0.33
19925	SLC25A44	SLC25A44	chr1	+	156177681	156177804	156177727	156177804	156169625	156170263	19925	1	1	0	0	1	1	6	4	2	0	0	2	169	124	1.10999e-09	3.00377e-08	1	0.423	0	1	1	0.423	-0.333
23542	SENP7	SENP7	chr3	-	101090410	101090465	101090410	101090447	101090851	101090970	23542	1	0	0	2	0	2	1	0	1	1	1	0	141	124	2.87338e-06	4.84039e-05	0.305	NA	0	0.468	0	1	-0.337
24088	GLCCI1	GLCCI1	chr7	+	8095062	8095179	8095065	8095179	8062112	8062199	24088	5	1	9	8	4	15	27	6	9	7	6	4	126	124	5.78418e-12	2.0013e-10	0.381	0.197	0.371	0.791	0.496	0.689	-0.342
7470	BEND5	BEND5	chr1	-	49224571	49225038	49224571	49224956	49227008	49227142	7470	0	1	4	0	3	4	0	1	2	0	2	0	205	124	0.000293869	0.00352813	NA	0.168	0.377	NA	0.232	1	-0.343
1203	TRPM7	TRPM7	chr15	-	50891318	50891510	50891318	50891493	50897062	50897341	1203	2	0	0	21	32	26	2	0	1	0	18	7	140	124	3.20879e-23	2.62877e-21	0.078	0	0	1	0	0.112	-0.345
17336	CCDC88C	CCDC88C	chr14	-	91747505	91747725	91747505	91747652	91747800	91747869	17336	13	8	5	7	3	4	12	4	6	0	0	2	196	124	0.00171215	0.017168	0.54	0.628	0.442	1	1	0.655	-0.348
14633	ST6GALNAC2	ST6GALNAC2	chr17	-	74568718	74568884	74568718	74568857	74569276	74569445	14633	0	0	2	1	2	2	0	2	0	0	0	1	150	124	0.000671403	0.00741046	0	0	0.453	NA	1	0	-0.349
20927	MTMR14	MTMR14	chr3	+	9739399	9739550	9739435	9739550	9731647	9731827	20927	7	0	2	2	1	2	5	2	4	0	1	2	159	124	0.000998045	0.0105823	0.732	0	0.438	1	0.609	0.609	-0.349
13047	HERC1	HERC1	chr15	-	63929186	63929363	63929186	63929333	63929703	63929842	13047	1	5	1	1	2	1	4	2	5	0	1	0	153	124	4.10042e-11	1.30329e-09	0.448	0.67	0.448	1	0.618	1	-0.351
5703	FBXW4	FBXW4	chr10	-	103372093	103372338	103372093	103372312	103384501	103384567	5703	0	2	0	1	1	0	7	0	6	0	2	0	149	124	0.00067412	0.00743132	0	0.625	NA	1	0	1	-0.354
1448	MRPL52	MRPL52	chr14	+	23299258	23299319	23299261	23299319	23299091	23299149	1448	0	0	4	0	3	5	3	2	3	1	3	2	126	124	0.00010381	0.00136599	NA	0	0.44	0.747	0.396	0.596	-0.36
23109	PCM1	PCM1	chr8	+	17863734	17863906	17863759	17863906	17851061	17851128	23109	1	1	0	6	2	12	0	0	3	0	2	0	148	124	3.5129e-24	3.06418e-22	0.123	0.295	0	NA	0	1	-0.361
18594	PTPN22	PTPN22	chr1	-	114397092	114397225	114397092	114397198	114397528	114397671	18594	2	7	5	10	14	5	10	3	11	0	4	6	150	124	3.63041e-10	1.03765e-08	0.142	0.292	0.453	1	0.383	0.602	-0.366
12210	ZDHHC6	ZDHHC6	chr10	-	114193298	114193396	114193298	114193374	114194054	114194222	12210	6	0	2	11	2	1	2	1	6	1	0	7	145	124	5.96933e-06	9.58827e-05	0.318	0	0.631	0.631	1	0.423	-0.368
23369	ZNF655	ZNF655	chr7	+	99159966	99160117	99159971	99160117	99159510	99159596	23369	1	0	2	2	0	1	4	0	6	0	0	2	128	124	5.82902e-11	1.8205e-09	0.326	NA	0.66	1	NA	0.744	-0.379
12696	MXD4	MXD4	chr4	-	2256881	2257078	2256881	2257021	2259708	2259738	12696	0	1	1	4	0	2	1	2	2	1	0	0	180	124	1.06275e-14	4.6958e-13	0	1	0.256	0.408	1	1	-0.384
29955	UROS	UROS	chr10	-	127477851	127478007	127477851	127477932	127483448	127483547	29955	1	2	5	2	2	2	5	5	4	0	0	4	198	124	2.6981e-08	6.09571e-07	0.238	0.385	0.61	1	1	0.385	-0.384
24342	FAM228B	FAM228B	chr2	+	24303745	24303825	24303748	24303825	24299743	24299839	24342	5	6	2	12	8	10	15	10	4	5	5	2	126	124	0.000413001	0.00480432	0.291	0.425	0.164	0.747	0.663	0.663	-0.398
25000	ZNF558	ZNF558	chr19	-	8932117	8932357	8932117	8932311	8932678	8932746	25000	0	0	2	2	0	1	3	3	2	0	1	2	169	124	3.67902e-05	0.000518798	0	NA	0.595	1	0.688	0.423	-0.406
7520	ADAM15	ADAM15	chr1	+	155033890	155033965	155033893	155033965	155033238	155033308	7520	0	0	3	1	1	2	2	10	2	1	2	4	126	124	0.00152497	0.0155045	0	0	0.596	0.663	0.831	0.33	-0.409
1190	LOC642846	LOC642846	chr12	+	9462468	9462616	9462543	9462616	9459797	9459910	1190	2	0	2	1	2	2	0	4	9	0	1	2	198	124	9.25088e-19	5.51635e-17	0.556	0	0.385	NA	0.715	0.738	-0.413
4384	ZNF587	ZNF587	chr19	+	58367471	58367601	58367474	58367601	58361180	58361439	4384	1	2	1	2	1	4	2	6	7	0	1	5	126	124	1.34973e-17	7.59486e-16	0.33	0.663	0.197	1	0.855	0.579	-0.415
22636	HLA-F	HLA-F	chr6	+	29691459	29691704	29691546	29691704	29691116	29691304	22636	2	0	1	1	0	1	3	5	5	1	0	0	210	124	7.50578e-06	0.000118445	0.541	NA	0.371	0.639	1	1	-0.424
27700	U2AF1L4	U2AF1L4	chr19	-	36236025	36236113	36236025	36236088	36236248	36236343	27700	0	0	7	3	1	4	7	2	7	4	1	3	148	124	1.21395e-08	2.88787e-07	0	0	0.595	0.595	0.626	0.662	-0.429
21740	CXCR3	CXCR3	chrX	-	70835765	70837553	70835765	70837309	70838180	70838367	21740	4	0	16	6	2	10	34	27	89	11	5	24	247	124	0.00272649	0.0257579	0.251	0	0.445	0.608	0.731	0.651	-0.431
7651	ARV1	ARV1	chr1	+	231126321	231126444	231126345	231126444	231125855	231126009	7651	3	0	3	1	2	2	6	0	3	0	0	1	147	124	9.26665e-08	1.95587e-06	0.717	0	0.559	1	NA	0.717	-0.433
52	WDR62	WDR62	chr19	+	36564243	36564433	36564258	36564433	36562457	36562618	52	0	1	0	0	0	1	6	4	14	0	0	3	138	124	4.16591e-11	1.32099e-09	NA	1	0	1	1	0.807	-0.436
10923	NEDD8-MDP1	NEDD8-MDP1	chr14	-	24700857	24701073	24700857	24700943	24701455	24701576	10923	2	3	6	3	3	4	7	10	11	7	0	0	247	124	1.08902e-06	1.99e-05	0.251	0.334	0.43	0.334	1	1	-0.44
24274	C1orf228	C1orf228	chr1	+	45190704	45190889	45190807	45190889	45190433	45190511	24274	0	3	2	1	0	5	2	2	6	0	1	0	226	124	1.22992e-16	6.462e-15	0	1	0.18	1	0.523	1	-0.448
11286	FBXO9	FBXO9	chr6	+	52954456	52954652	52954540	52954652	52947301	52947416	11286	0	0	4	0	2	2	7	4	7	1	1	2	207	124	9.12615e-11	2.7952e-09	NA	0	0.545	0.807	0.706	0.677	-0.457
2107	TBC1D7	TBC1D7	chr6	-	13327018	13327195	13327018	13327138	13328547	13328815	2107	1	1	3	4	1	6	12	1	10	6	0	4	180	124	3.36225e-30	4.27465e-28	0.147	0.408	0.256	0.579	1	0.633	-0.467
12999	GNB2L1	GNB2L1	chr5	-	180667215	180667345	180667215	180667327	180668491	180668639	12999	1	0	2	2	1	2	0	2	3	0	0	3	141	124	0.00171666	0.0171841	0.305	0	0.468	NA	1	0.468	-0.476
469	RALGDS	RALGDS	chr9	-	135985012	135985214	135985012	135985111	135985682	135985876	469	1	0	2	2	2	2	3	3	0	0	0	2	226	124	2.07112e-06	3.58759e-05	0.215	0	0.354	1	1	0	-0.477
4412	ZBTB20	ZBTB20	chr3	-	114106911	114106992	114106911	114106970	114107851	114107952	4412	2	0	5	3	1	4	0	3	2	0	2	0	145	124	0.000476952	0.00545408	0.363	0	0.517	NA	0.562	1	-0.488
26764	C14orf159	C14orf159	chr14	+	91690019	91690139	91690022	91690139	91681748	91681900	26764	5	3	1	2	4	8	15	1	8	3	0	1	126	124	8.42121e-54	3.28952e-51	0.711	0.425	0.11	0.831	1	0.887	-0.491
21209	HDGFRP2	HDGFRP2	chr19	+	4501922	4502232	4501925	4502232	4501202	4501329	21209	2	0	10	5	2	8	29	10	22	8	3	6	126	124	0.000755833	0.00824108	0.282	0	0.552	0.781	0.766	0.783	-0.499
1311	DHFR	DHFR	chr5	-	79933701	79933828	79933701	79933795	79945207	79945313	1311	0	0	6	0	1	0	15	16	88	0	0	0	156	124	4.17916e-46	1.11526e-43	NA	0	1	1	1	1	-0.5
11149	ITGAD	ITGAD	chr16	+	31434891	31434969	31434910	31434969	31434672	31434780	11149	0	0	2	2	0	0	8	10	11	0	0	0	142	124	3.78671e-13	1.4749e-11	0	NA	1	1	1	1	-0.5
15273	ARL13B	ARL13B	chr3	+	93715391	93715528	93715406	93715528	93714717	93714788	15273	0	0	1	1	0	1	2	0	1	0	0	1	138	124	9.02456e-05	0.0011994	0	NA	0.473	1	NA	0.473	-0.5
3686	ARAF	ARAF	chrX	+	47426022	47426179	47426087	47426179	47424641	47424749	3686	1	1	0	1	1	1	1	0	2	0	0	1	188	124	0.000515136	0.00583625	0.397	0.397	0	1	NA	0.569	-0.52
16347	CCDC136	CCDC136	chr7	+	128455667	128455985	128455848	128455985	128454691	128454973	16347	0	0	1	3	0	3	2	0	3	3	0	0	247	124	4.43469e-11	1.40127e-09	0	NA	0.143	0.251	NA	1	-0.554
6304	GALNT7	GALNT7	chr4	+	174218945	174219128	174218971	174219128	174216546	174216677	6304	0	1	4	2	5	2	2	2	1	0	0	1	149	124	2.21537e-14	9.63078e-13	0	0.143	0.625	1	1	0.454	-0.562
17196	ZNF83	ZNF83	chr19	-	53138318	53138457	53138318	53138406	53141564	53141644	17196	0	0	1	8	0	2	3	2	1	1	0	1	174	124	2.92831e-27	3.18253e-25	0	NA	0.263	0.681	1	0.416	-0.567
7871	BIRC6	BIRC6	chr2	+	32738006	32738221	32738145	32738221	32735602	32735701	7871	4	8	2	8	12	5	5	2	3	0	2	0	247	124	6.49462e-44	1.63598e-41	0.201	0.251	0.167	1	0.334	1	-0.572
13488	ITGB2	ITGB2	chr21	-	46330198	46330330	46330198	46330287	46330644	46330700	13488	0	0	3	2	1	4	3	5	3	0	1	5	166	124	2.28612e-12	8.33801e-11	0	0	0.359	1	0.789	0.309	-0.58
13443	SLC1A7	SLC1A7	chr1	-	53555471	53555665	53555471	53555606	53556283	53556450	13443	3	3	2	4	6	7	11	3	1	7	0	0	182	124	0.000482144	0.00550879	0.338	0.254	0.163	0.517	1	1	-0.587
9590	DPEP2	DPEP2	chr16	-	68024723	68024860	68024723	68024842	68025017	68025082	9590	1	0	2	4	2	5	3	1	1	0	0	2	141	124	0.000215838	0.00265853	0.18	0	0.26	1	1	0.305	-0.622
9172	UCKL1	UCKL1	chr20	-	62577157	62577352	62577157	62577341	62577513	62577620	9172	0	2	0	2	1	1	7	3	2	1	1	0	134	124	7.68268e-20	5.07528e-18	0	0.649	0	0.866	0.735	1	-0.651
21155	USP40	USP40	chr2	-	234438076	234438316	234438076	234438158	234442124	234442425	21155	1	2	1	5	2	5	2	2	5	0	0	2	247	124	0.000957768	0.0101994	0.091	0.334	0.091	1	1	0.557	-0.68
4986	C10orf128	C10orf128	chr10	-	50373249	50373455	50373249	50373406	50373810	50373841	4986	2	0	0	2	1	0	19	3	1	0	1	0	172	124	1.06812e-37	2.14844e-35	0.419	0	NA	1	0.684	1	-0.685
