# Supplementary material for: Deep Surveying of the Transcriptional and Alternative Splicing Signatures for Decidual CD8+ T Cells at the First Trimester of Human Healthy Pregnancy
Source: Front Immunol. 2018 May 4;9:937. doi: 10.3389/fimmu.2018.00937 (PMC5946033; doi:10.3389/fimmu.2018.00937)
Supplement: Supplementary file 9 [file Table_8.xlsx]

## Sheet: Sheet1
ID	GeneID	geneSymbol	chr	strand	riExonStart_0base	riExonEnd	upstreamES	upstreamEE	downstreamES	downstreamEE	ID	IJC_SAMPLE_1	IJC_SAMPLE_1	IJC_SAMPLE_1	SJC_SAMPLE_1	SJC_SAMPLE_1	SJC_SAMPLE_1	IJC_SAMPLE_2	IJC_SAMPLE_2	IJC_SAMPLE_2	SJC_SAMPLE_2	SJC_SAMPLE_2	SJC_SAMPLE_2	IncFormLen	SkipFormLen	PValue	FDR	IncLevel1	IncLevel1	IncLevel1	IncLevel2	IncLevel2	IncLevel2	IncLevelDifference
1236	ZNF821	ZNF821	chr16	-	71917113	71917444	71917113	71917176	71917325	71917444	1236	1	2	2	0	0	1	0	0	5	3	3	1	247	124	2.27218e-12	3.50048e-11	1	1	0.501	0	0	0.715	0.595
1340	HOXA1	HOXA1	chr7	-	27134879	27135625	27134879	27134974	27135177	27135625	1340	5	3	4	0	0	1	0	0	3	1	0	1	247	124	1.73695e-07	1.70173e-06	1	1	0.668	0	NA	0.601	0.589
2465	LRTOMT	LRTOMT	chr11	+	71805993	71807938	71805993	71806142	71806424	71807938	2465	12	10	19	4	0	1	0	6	7	4	3	10	247	124	5.18567e-11	6.84767e-10	0.601	1	0.905	0	0.501	0.26	0.582
2345	VSIG4	VSIG4	chrX	-	65241579	65242704	65241579	65242342	65242682	65242704	2345	0	0	2	1	0	0	0	0	3	4	2	10	247	124	4.02568e-19	1.05662e-17	0	NA	1	0	0	0.131	0.456
284	AP2A2	AP2A2	chr11	+	984550	984753	984550	984564	984644	984753	284	0	4	5	0	0	3	3	1	3	4	3	2	203	124	1.24062e-09	1.46531e-08	NA	1	0.504	0.314	0.169	0.478	0.432
1937	DHRS4-AS1	DHRS4-AS1	chr14	-	24422982	24423406	24422982	24423242	24423333	24423406	1937	7	8	12	0	0	3	8	6	14	5	3	6	214	124	3.72011e-11	5.06984e-10	1	1	0.699	0.481	0.537	0.575	0.369
290	P3H1	P3H1	chr1	-	43212005	43213083	43212005	43212523	43212923	43213083	290	13	6	8	0	0	4	26	3	7	7	2	7	247	124	1.41203e-16	2.94311e-15	1	1	0.501	0.651	0.43	0.334	0.362
438	HMGN3	HMGN3	chr6	-	79910961	79912106	79910961	79911443	79911992	79912106	438	219	192	289	13	17	58	159	127	69	136	35	51	247	124	2.56377e-21	7.36564e-20	0.894	0.85	0.714	0.37	0.646	0.404	0.346
1975	NECAB3	NECAB3	chr20	-	32247302	32247538	32247302	32247356	32247458	32247538	1975	0	3	0	0	0	1	0	0	3	0	1	3	225	124	0.00017853	0.00124038	NA	1	0	NA	0	0.355	0.323
1475	TP73-AS1	TP73-AS1	chr1	-	3652547	3656951	3652547	3655077	3656796	3656951	1475	11	14	24	2	2	10	6	8	15	7	7	6	247	124	3.6917e-25	1.37694e-23	0.734	0.778	0.546	0.301	0.365	0.557	0.278
742	PER3	PER3	chr1	+	7889896	7890221	7889896	7890011	7890065	7890221	742	4	4	3	4	1	0	0	5	3	0	4	3	177	124	1.56469e-11	2.21768e-10	0.412	0.737	1	NA	0.467	0.412	0.277
439	HMGN3	HMGN3	chr6	-	79910961	79912106	79910961	79911443	79912033	79912106	439	179	175	276	15	17	61	248	118	110	99	47	67	247	124	7.57661599463e-311	1.61079e-307	0.857	0.838	0.694	0.557	0.558	0.452	0.274
91	CWC25	CWC25	chr17	-	36966619	36966848	36966619	36966653	36966720	36966848	91	17	11	2	12	1	2	2	3	4	20	1	7	190	124	8.68479e-29	3.92848e-27	0.48	0.878	0.395	0.061	0.662	0.272	0.253
1664	MAPKAPK2	MAPKAPK2	chr1	+	206905183	206905429	206905183	206905264	206905382	206905429	1664	4	2	11	6	1	6	1	1	4	5	3	6	241	124	3.98353e-15	7.76972e-14	0.255	0.507	0.485	0.093	0.146	0.255	0.251
858	NDUFB4	NDUFB4	chr3	+	120319957	120321258	120319957	120320104	120321054	120321258	858	726	61	142	33	17	50	176	29	103	69	26	55	247	124	3.2728e-80	6.32544e-78	0.917	0.643	0.588	0.562	0.359	0.485	0.247
2393	SPCS1	SPCS1	chr3	+	52740659	52740828	52740659	52740719	52740812	52740828	2393	15	10	21	3	1	5	46	15	31	28	8	14	216	124	0.00543641	0.0270042	0.742	0.852	0.707	0.485	0.518	0.56	0.246
1844	TMC8	TMC8	chr17	+	76134501	76134705	76134501	76134560	76134630	76134705	1844	24	10	14	1	5	3	5	20	18	11	4	9	193	124	7.78029e-31	3.84672e-29	0.939	0.562	0.75	0.226	0.763	0.562	0.233
480	GBA2	GBA2	chr9	-	35738033	35738266	35738033	35738149	35738228	35738266	480	45	20	27	27	17	25	7	25	24	82	20	66	202	124	2.77048e-30	1.3089e-28	0.506	0.419	0.399	0.05	0.434	0.182	0.219
2592	ECH1	ECH1	chr19	-	39306928	39307163	39306928	39307025	39307092	39307163	2592	6	2	1	0	1	0	2	2	5	2	0	3	190	124	1.66645e-06	1.48237e-05	1	0.566	1	0.395	1	0.521	0.217
2100	ATXN2L	ATXN2L	chr16	+	28847253	28848558	28847253	28847443	28848071	28848558	2100	25	35	35	0	1	3	39	35	53	21	4	4	247	124	4.34427e-13	7.05032e-12	1	0.946	0.854	0.482	0.815	0.869	0.211
1374	TRIM13	TRIM13	chr13	+	50571142	50571899	50571142	50571352	50571802	50571899	1374	18	31	49	7	4	3	10	34	49	11	6	19	247	124	1.73686e-05	0.000137782	0.563	0.796	0.891	0.313	0.74	0.564	0.211
471	TRIM5	TRIM5	chr11	-	5684424	5686912	5684424	5686625	5686885	5686912	471	17	17	10	6	5	14	4	12	11	4	12	21	247	124	4.71472e-33	2.57012e-31	0.587	0.631	0.264	0.334	0.334	0.208	0.202
571	ENG	ENG	chr9	-	130577290	130578332	130577290	130578085	130578221	130578332	571	6	8	17	15	4	16	2	6	19	42	14	34	247	124	5.47426e-31	2.77102e-29	0.167	0.501	0.348	0.023	0.177	0.219	0.199
1096	PPIL2	PPIL2	chr22	+	22049682	22052202	22049682	22049785	22051035	22052202	1096	105	48	70	7	3	9	70	61	117	23	16	23	247	124	1.57209e-85	4.17783e-83	0.883	0.889	0.796	0.604	0.657	0.719	0.196
2272	SAMD8	SAMD8	chr10	+	76935823	76941881	76935823	76935974	76936145	76941881	2272	3	7	4	7	5	12	0	1	6	26	15	23	247	124	8.44162e-05	0.000614619	0.177	0.413	0.143	0	0.032	0.116	0.195
2242	HDAC8	HDAC8	chrX	-	71787431	71787880	71787431	71787646	71787738	71787880	2242	6	10	14	5	3	3	8	13	7	4	10	12	215	124	5.70582e-11	7.488e-10	0.409	0.658	0.729	0.536	0.428	0.252	0.193
125	SLC30A7	SLC30A7	chr1	+	101440365	101447311	101440365	101440458	101440774	101447311	125	53	51	105	2	6	25	24	30	65	9	9	18	247	124	8.54296e-36	5.50373e-34	0.93	0.81	0.678	0.572	0.626	0.644	0.192
620	NPRL3	NPRL3	chr16	-	188148	188697	188148	188333	188365	188697	620	0	4	7	7	2	10	0	2	1	6	3	12	155	124	0.00294465	0.01569	0	0.615	0.359	0	0.348	0.063	0.188
320	KAT8	KAT8	chr16	+	31142066	31142714	31142066	31142221	31142515	31142714	320	24	9	20	14	9	32	12	7	12	27	18	39	247	124	2.07225e-63	3.38892e-61	0.463	0.334	0.239	0.182	0.163	0.134	0.186
496	LARP1B	LARP1B	chr4	+	129028293	129030059	129028293	129028468	129029037	129030059	496	12	6	9	9	0	4	0	3	7	12	1	1	247	124	0.000605744	0.00378768	0.401	1	0.53	0	0.601	0.778	0.184
1003	NEDD8-MDP1	NEDD8-MDP1	chr14	-	24684757	24685003	24684757	24684868	24684942	24685003	1003	8	4	12	4	2	9	15	8	5	11	8	13	197	124	4.19629e-13	6.86255e-12	0.557	0.557	0.456	0.462	0.386	0.195	0.176
463	CRYZL1	CRYZL1	chr21	-	34967899	34968142	34967899	34967921	34968035	34968142	463	15	9	11	7	7	4	4	6	4	5	3	8	237	124	2.91681e-15	5.7418e-14	0.529	0.402	0.59	0.295	0.511	0.207	0.169
2031	HLTF	HLTF	chr3	-	148747903	148750159	148747903	148749150	148749987	148750159	2031	52	21	44	10	6	3	24	37	37	36	6	7	247	124	0.000862588	0.00516581	0.723	0.637	0.88	0.251	0.756	0.726	0.169
936	CAPN12	CAPN12	chr19	-	39224781	39225025	39224781	39224844	39224958	39225025	936	6	4	7	10	8	6	4	8	3	24	20	18	237	124	0.000699882	0.00433805	0.239	0.207	0.379	0.08	0.173	0.08	0.164
513	DHRS12	DHRS12	chr13	-	52342128	52343429	52342128	52342432	52343291	52343429	513	36	32	23	9	10	16	42	21	29	48	8	27	247	124	0.00189148	0.0103641	0.668	0.616	0.419	0.305	0.569	0.35	0.16
755	SNRNP70	SNRNP70	chr19	+	49601898	49602140	49601898	49601961	49602071	49602140	755	33	23	14	2	0	1	22	7	18	0	4	2	233	124	3.32324e-11	4.5582e-10	0.898	1	0.882	1	0.482	0.827	0.157
2527	CDK5RAP3	CDK5RAP3	chr17	+	46051765	46052703	46051765	46051814	46052524	46052703	2527	763	480	503	87	50	91	421	570	496	163	89	179	247	124	2.25677e-17	4.9978e-16	0.815	0.828	0.735	0.565	0.763	0.582	0.156
763	SRSF2	SRSF2	chr17	-	74730196	74732546	74730196	74731240	74732235	74732546	763	229	183	200	32	43	82	370	228	180	154	55	184	247	124	1.85421e-28	7.88408e-27	0.782	0.681	0.55	0.547	0.675	0.329	0.154
696	SEPT4	SEPT4	chr17	-	56599096	56599462	56599096	56599214	56599327	56599462	696	6	6	4	8	3	6	0	5	0	0	4	3	236	124	0.00764164	0.0358634	0.283	0.512	0.259	NA	0.396	0	0.153
833	LINC00869	LINC00869	chr1	-	144300467	144301536	144300467	144300752	144301349	144301536	833	4	10	8	1	2	3	8	4	6	4	3	2	247	124	1.28469e-05	0.000103457	0.668	0.715	0.572	0.501	0.401	0.601	0.151
561	FAM133DP	FAM133DP	chr7	-	92207468	92207707	92207468	92207496	92207632	92207707	561	25	20	13	36	33	27	17	6	2	91	25	19	247	124	2.27121e-06	1.97893e-05	0.259	0.233	0.195	0.086	0.108	0.05	0.148
2439	NDUFA2	NDUFA2	chr5	-	140026840	140027370	140026840	140026947	140027067	140027370	2439	16	16	29	20	29	48	13	12	16	101	30	100	243	124	5.14501e-34	2.95629e-32	0.29	0.22	0.236	0.062	0.17	0.075	0.146
536	MRPS12	MRPS12	chr19	+	39421593	39421983	39421593	39421811	39421915	39421983	536	3	13	21	7	9	6	12	6	16	27	7	17	227	124	1.48102e-35	9.26076e-34	0.19	0.441	0.657	0.195	0.319	0.34	0.145
85	RANGRF	RANGRF	chr17	+	8192575	8193409	8192575	8192732	8192820	8193409	85	76	50	117	65	45	107	97	56	122	182	97	196	211	124	1.12565e-124	7.9771e-122	0.407	0.395	0.391	0.239	0.253	0.268	0.144
2536	ARHGEF7	ARHGEF7	chr13	+	111806060	111806338	111806060	111806068	111806251	111806338	2536	4	3	7	2	1	2	4	4	8	8	1	5	247	124	3.05202e-05	0.000237678	0.501	0.601	0.637	0.201	0.668	0.445	0.142
953	SF3B1	SF3B1	chr2	-	198283520	198285266	198283520	198283675	198285151	198285266	953	257	172	359	3	4	5	99	156	93	24	8	5	247	124	3.28319e-28	1.36864e-26	0.977	0.956	0.973	0.674	0.907	0.903	0.141
945	DNAJB12	DNAJB12	chr10	-	74092587	74095689	74092587	74094375	74095537	74095689	945	46	35	27	18	15	14	28	39	23	26	15	34	247	124	0.00152432	0.00850576	0.562	0.539	0.492	0.351	0.566	0.254	0.141
1665	C18orf8	C18orf8	chr18	+	21110030	21110261	21110030	21110096	21110192	21110261	1665	169	49	49	163	89	104	29	45	26	190	82	156	219	124	8.90149e-18	2.10273e-16	0.37	0.238	0.211	0.08	0.237	0.086	0.139
2485	ZNF154	ZNF154	chr19	-	58207642	58214156	58207642	58212513	58212605	58214156	2485	3	5	9	2	3	2	0	5	4	5	8	0	215	124	1.86907e-17	4.22729e-16	0.464	0.49	0.722	0	0.265	1	0.137
1166	TTI2	TTI2	chr8	-	33369484	33370703	33369484	33370230	33370599	33370703	1166	23	16	10	2	1	1	30	15	34	6	3	6	247	124	0.0039968	0.020377	0.852	0.889	0.834	0.715	0.715	0.74	0.135
1872	FCHO1	FCHO1	chr19	+	17885047	17885285	17885047	17885092	17885202	17885285	1872	1	6	4	11	5	11	1	0	3	4	7	19	233	124	2.23881e-13	3.80777e-12	0.046	0.39	0.162	0.117	0	0.078	0.134
1283	KAT2B	KAT2B	chr3	+	20189739	20189979	20189739	20189798	20189894	20189979	1283	126	111	39	73	53	41	33	58	27	63	37	36	219	124	1.37471e-05	0.000110288	0.494	0.543	0.35	0.229	0.47	0.298	0.13
532	MCM7	MCM7	chr7	-	99696645	99697026	99696645	99696826	99696901	99697026	532	506	208	142	145	68	86	194	113	125	79	54	186	198	124	2.10148e-125	2.23388e-122	0.686	0.657	0.508	0.606	0.567	0.296	0.127
1039	C11orf49	C11orf49	chr11	+	47182677	47183798	47182677	47182741	47183014	47183798	1039	56	35	42	13	10	22	57	35	48	41	18	22	247	124	8.23818e-18	1.96791e-16	0.684	0.637	0.489	0.411	0.494	0.523	0.127
1628	ULK3	ULK3	chr15	-	75132574	75132982	75132574	75132657	75132838	75132982	1628	136	98	165	14	13	28	92	83	141	29	14	42	247	124	0.00138064	0.0077858	0.83	0.791	0.747	0.614	0.749	0.628	0.126
1261	CASP1	CASP1	chr11	-	104896236	104897083	104896236	104896327	104896952	104897083	1261	128	151	156	17	19	19	204	117	148	57	17	49	247	124	0.000174337	0.00121521	0.791	0.8	0.805	0.642	0.776	0.603	0.125
1936	POLE2	POLE2	chr14	-	50120707	50120929	50120707	50120785	50120872	50120929	1936	0	0	2	1	1	2	0	0	0	14	0	8	210	124	1.90723e-40	1.84308e-38	0	0	0.371	0	NA	0	0.124
2477	THUMPD1	THUMPD1	chr16	-	20744985	20748608	20744985	20747680	20748181	20748608	2477	546	369	310	25	28	52	387	227	118	54	47	28	247	124	2.04127e-38	1.73589e-36	0.916	0.869	0.75	0.783	0.708	0.679	0.122
1789	SAT2	SAT2	chr17	-	7530070	7530319	7530070	7530111	7530260	7530319	1789	26	26	42	12	10	26	31	32	27	31	13	33	247	124	1.64537e-10	2.08218e-09	0.521	0.566	0.448	0.334	0.553	0.291	0.119
1831	PSME1	PSME1	chr14	+	24607682	24608176	24607682	24607777	24607944	24608176	1831	29	29	57	1	6	19	72	44	135	35	8	37	247	124	0.00031325	0.00207467	0.936	0.708	0.601	0.508	0.734	0.647	0.119
1810	SNHG10	SNHG10	chr14	-	95999248	96001209	95999248	95999398	96000029	96001209	1810	47	36	56	7	4	13	67	26	53	9	9	23	247	124	0.00908152	0.0420639	0.771	0.819	0.684	0.789	0.592	0.536	0.119
819	BTN3A2	BTN3A2	chr6	+	26368202	26368419	26368202	26368278	26368410	26368419	819	24	19	18	2	0	1	21	25	11	6	1	1	247	124	1.34007e-09	1.57403e-08	0.858	1	0.9	0.637	0.926	0.847	0.116
837	FCHSD1	FCHSD1	chr5	-	141024475	141024715	141024475	141024505	141024586	141024715	837	10	9	14	1	1	4	8	9	15	2	2	6	204	124	3.72534e-05	0.000286959	0.859	0.845	0.68	0.709	0.732	0.603	0.113
2091	BAG6	BAG6	chr6	-	31611666	31611903	31611666	31611751	31611858	31611903	2091	54	31	71	7	5	6	71	35	85	17	9	16	230	124	9.71161e-25	3.49947e-23	0.806	0.77	0.864	0.692	0.677	0.741	0.11
365	ATPIF1	ATPIF1	chr1	+	28562871	28564616	28562871	28562963	28564347	28564616	365	125	67	145	63	42	129	151	82	171	158	78	191	247	124	8.66807e-08	8.7338e-07	0.499	0.445	0.361	0.324	0.345	0.31	0.109
2668	VASP	VASP	chr19	+	46025425	46025660	46025425	46025475	46025597	46025660	2668	3	6	1	6	10	31	2	5	1	44	26	41	245	124	4.02606e-07	3.80418e-06	0.202	0.233	0.016	0.022	0.089	0.012	0.109
1353	PML	PML	chr15	+	74326818	74328735	74326818	74326871	74327512	74328735	1353	26	23	19	1	3	1	23	19	32	3	4	4	247	124	6.37065e-07	5.91441e-06	0.929	0.794	0.905	0.794	0.705	0.801	0.109
1150	LUC7L3	LUC7L3	chr17	+	48827861	48830072	48827861	48828055	48829560	48830072	1150	460	216	354	16	15	39	236	235	136	78	12	17	247	124	1.45376e-17	3.32332e-16	0.935	0.878	0.82	0.603	0.908	0.801	0.107
1474	SRSF8	SRSF8	chr11	+	94800040	94804387	94800040	94801346	94801817	94804387	1474	115	124	211	24	17	44	160	81	173	74	13	58	247	124	1.79979e-16	3.71491e-15	0.706	0.785	0.707	0.52	0.758	0.6	0.107
416	DKC1	DKC1	chrX	+	154002876	154003548	154002876	154002980	154003469	154003548	416	87	62	18	70	35	50	11	59	35	39	44	92	247	124	1.62356e-09	1.88616e-08	0.384	0.471	0.153	0.124	0.402	0.16	0.107
2632	USP20	USP20	chr9	+	132642391	132644117	132642391	132642568	132642745	132644117	2632	59	26	53	31	17	47	42	71	104	60	62	99	247	124	2.10825e-06	1.85981e-05	0.489	0.434	0.361	0.26	0.365	0.345	0.105
772	CREBZF	CREBZF	chr11	-	85368607	85376182	85368607	85373501	85374567	85376182	772	21	22	18	21	12	22	22	20	15	26	21	37	247	124	1.01149e-05	8.3028e-05	0.334	0.479	0.291	0.298	0.323	0.169	0.105
2219	STXBP2	STXBP2	chr19	+	7705616	7705835	7705616	7705695	7705785	7705835	2219	36	20	14	67	81	151	10	7	7	171	76	197	213	124	1.94248e-20	5.36327e-19	0.238	0.126	0.051	0.033	0.051	0.02	0.104
2624	GSTK1	GSTK1	chr7	+	142962084	142962389	142962084	142962185	142962353	142962389	2624	326	247	445	141	123	342	542	347	483	505	234	463	247	124	7.88652e-06	6.5495e-05	0.537	0.502	0.395	0.35	0.427	0.344	0.104
2010	ADCK5	ADCK5	chr8	+	145617018	145617222	145617018	145617066	145617140	145617222	2010	0	2	3	4	3	11	2	0	2	22	9	15	197	124	0.00516493	0.0257158	0	0.296	0.147	0.054	0	0.077	0.104
2366	SUZ12	SUZ12	chr17	+	30267272	30267505	30267272	30267351	30267440	30267505	2366	4	3	1	8	8	17	0	0	4	20	10	14	212	124	2.0346e-12	3.15734e-11	0.226	0.18	0.033	0	0	0.143	0.099
128	METTL17	METTL17	chr14	+	21464685	21465194	21464685	21464870	21464943	21465194	128	301	149	171	18	20	33	133	166	170	30	18	67	196	124	7.04895e-07	6.51569e-06	0.914	0.825	0.766	0.737	0.854	0.616	0.099
306	C2CD5	C2CD5	chr12	-	22696994	22697480	22696994	22697113	22697253	22697480	306	0	5	11	13	3	9	0	1	10	10	1	19	247	124	1.40966e-07	1.39393e-06	0	0.456	0.38	0	0.334	0.209	0.098
494	DET1	DET1	chr15	-	89073853	89074946	89073853	89074704	89074843	89074946	494	10	3	15	1	1	4	15	6	11	3	3	4	247	124	0.00816656	0.0381585	0.834	0.601	0.653	0.715	0.501	0.58	0.097
1204	SLC46A3	SLC46A3	chr13	-	29274217	29275718	29274217	29275093	29275637	29275718	1204	87	71	109	5	4	9	98	53	111	38	2	8	247	124	3.3008e-06	2.8411e-05	0.897	0.899	0.859	0.564	0.93	0.874	0.096
1727	ZWINT	ZWINT	chr10	-	58117198	58118220	58117198	58117946	58118137	58118220	1727	1	5	6	4	2	5	54	6	65	44	13	141	247	124	0.00486435	0.0243332	0.112	0.557	0.376	0.381	0.188	0.188	0.096
2522	CDK5RAP3	CDK5RAP3	chr17	+	46052879	46053379	46052879	46053019	46053234	46053379	2522	687	483	471	112	80	95	416	520	565	151	94	173	247	124	8.28189e-05	0.000605062	0.755	0.752	0.713	0.58	0.735	0.621	0.095
1139	MRPS21	MRPS21	chr1	+	150266261	150266869	150266261	150266318	150266754	150266869	1139	138	108	258	4	6	12	253	179	274	29	14	34	247	124	4.32598e-06	3.70848e-05	0.945	0.9	0.915	0.814	0.865	0.802	0.093
2441	LOC150776	LOC150776	chr2	+	132258753	132258992	132258753	132258806	132258930	132258992	2441	4	4	9	33	10	32	0	5	0	20	34	48	247	124	0.00130437	0.00741468	0.057	0.167	0.124	0	0.069	0	0.093
2178	NIPBL	NIPBL	chr5	+	37063891	37065921	37063891	37064121	37064628	37065921	2178	101	54	89	17	7	11	57	60	38	16	13	7	247	124	1.64091e-20	4.59024e-19	0.749	0.795	0.802	0.641	0.699	0.732	0.091
118	C11orf98	C11orf98	chr11	-	62432320	62432688	62432320	62432445	62432602	62432688	118	35	13	17	26	16	24	28	9	31	34	25	50	247	124	4.51326e-05	0.000343914	0.403	0.29	0.262	0.293	0.153	0.237	0.091
145	AP1G2	AP1G2	chr14	-	24035024	24035369	24035024	24035101	24035272	24035369	145	477	259	219	290	156	215	242	227	351	306	200	361	247	124	0.000147248	0.00103316	0.452	0.455	0.338	0.284	0.363	0.328	0.09
2426	U2AF1L4	U2AF1L4	chr19	-	36235223	36235441	36235223	36235322	36235391	36235441	2426	20	18	43	0	0	12	43	18	47	6	0	19	192	124	1.26385e-06	1.12896e-05	1	1	0.698	0.822	1	0.615	0.087
1562	UFM1	UFM1	chr13	+	38934177	38937144	38934177	38934213	38934847	38937144	1562	70	29	50	0	0	0	69	18	29	3	2	0	247	124	0.000234154	0.00158689	1	1	1	0.92	0.819	1	0.087
2673	TDG	TDG	chr12	+	104376918	104377167	104376918	104376996	104377072	104377167	2673	44	20	6	54	28	27	1	21	11	37	23	48	199	124	0.00931555	0.0427751	0.337	0.308	0.122	0.017	0.363	0.125	0.087
835	PAFAH1B3	PAFAH1B3	chr19	-	42804193	42804439	42804193	42804244	42804322	42804439	835	3	2	3	7	6	37	9	4	2	72	28	57	201	124	2.59789e-14	4.76131e-13	0.209	0.171	0.048	0.072	0.081	0.021	0.085
632	NR2C2AP	NR2C2AP	chr19	-	19313134	19313372	19313134	19313207	19313278	19313372	632	1	7	2	17	10	33	3	5	0	76	27	52	194	124	1.50415e-38	1.33243e-36	0.036	0.309	0.037	0.025	0.106	0	0.084
297	CPT1B	CPT1B	chr22	-	51007289	51007850	51007289	51007510	51007764	51007850	297	23	16	12	28	19	13	38	18	15	48	29	49	247	124	1.17964e-18	2.98561e-17	0.292	0.297	0.317	0.284	0.238	0.133	0.084
1485	LOC100499484-C9ORF174	LOC100499484-C9ORF174	chr9	+	100124477	100124723	100124477	100124533	100124644	100124723	1485	4	5	7	4	2	4	0	1	3	0	3	1	234	124	0.00122757	0.00705354	0.346	0.57	0.481	NA	0.15	0.614	0.084
1694	MAF	MAF	chr16	-	79627744	79634622	79627744	79628450	79632681	79634622	1694	26	19	9	6	3	3	16	14	13	4	2	12	247	124	8.0563e-10	9.69957e-09	0.685	0.761	0.601	0.668	0.778	0.352	0.083
2540	FAM96B	FAM96B	chr16	-	66967889	66968326	66967889	66967967	66968123	66968326	2540	38	27	51	44	43	67	53	59	46	145	68	174	247	124	3.7552e-14	6.76573e-13	0.302	0.24	0.276	0.155	0.303	0.117	0.081
2692	UBE2Q1	UBE2Q1	chr1	-	154524246	154524423	154524246	154524295	154524396	154524423	2692	1	3	0	20	6	16	0	0	0	21	13	34	224	124	2.05506e-11	2.89341e-10	0.027	0.217	0	0	0	0	0.081
150	TAF1C	TAF1C	chr16	-	84214933	84215269	84214933	84215069	84215197	84215269	150	44	66	83	15	17	13	37	34	78	19	9	23	247	124	8.66562e-05	0.000628775	0.596	0.661	0.762	0.494	0.655	0.63	0.08
1930	GRIPAP1	GRIPAP1	chrX	-	48838007	48838247	48838007	48838103	48838206	48838247	1930	8	9	13	49	25	51	1	5	8	44	47	59	226	124	5.23832e-09	5.83072e-08	0.082	0.165	0.123	0.012	0.055	0.069	0.078
929	MUTYH	MUTYH	chr1	-	45798434	45798628	45798434	45798506	45798589	45798628	929	10	6	5	43	20	35	4	2	6	88	27	67	206	124	8.22595e-05	0.000604201	0.123	0.153	0.079	0.027	0.043	0.051	0.078
270	RECQL	RECQL	chr12	-	21654103	21654603	21654103	21654306	21654396	21654603	270	35	17	43	0	2	4	52	32	18	0	4	6	213	124	0.00232479	0.0125763	1	0.832	0.862	1	0.823	0.636	0.078
2133	EDEM2	EDEM2	chr20	-	33734627	33735161	33734627	33734738	33734954	33735161	2133	8	16	4	18	13	38	9	14	0	35	19	41	247	124	4.86559e-16	9.85165e-15	0.182	0.382	0.05	0.114	0.27	0	0.077
1527	SAMD9L	SAMD9L	chr7	-	92774697	92775353	92774697	92774845	92775221	92775353	1527	87	90	127	9	9	7	199	108	158	32	16	19	247	124	2.21642e-26	8.56748e-25	0.829	0.834	0.901	0.757	0.772	0.807	0.076
1323	SETD6	SETD6	chr16	+	58549694	58550001	58549694	58549784	58549856	58550001	1323	1	2	8	3	2	9	6	1	3	14	2	6	195	124	9.97988e-07	9.06719e-06	0.175	0.389	0.361	0.214	0.241	0.241	0.076
1010	TMEM19	TMEM19	chr12	+	72094611	72097839	72094611	72094805	72097756	72097839	1010	48	30	45	9	0	1	64	32	80	15	2	5	247	124	6.44884e-06	5.39773e-05	0.728	1	0.958	0.682	0.889	0.889	0.075
417	DKC1	DKC1	chrX	+	154002876	154003548	154002876	154002965	154003469	154003548	417	132	81	60	0	2	0	42	84	107	7	1	0	247	124	0.00354308	0.0183722	1	0.953	1	0.751	0.977	1	0.075
669	TMEM205	TMEM205	chr19	-	11456195	11456981	11456195	11456304	11456802	11456981	669	43	29	35	16	8	21	65	29	49	30	15	32	247	124	0.00360054	0.0186247	0.574	0.645	0.456	0.521	0.493	0.435	0.075
2613	RAD23A	RAD23A	chr19	+	13059936	13060147	13059936	13059973	13060088	13060147	2613	10	13	32	60	38	154	17	8	13	236	106	203	238	124	7.41765e-15	1.39557e-13	0.08	0.151	0.098	0.036	0.038	0.032	0.074
1038	C11orf49	C11orf49	chr11	+	47182677	47183798	47182677	47182741	47182996	47183798	1038	48	30	35	5	1	4	43	33	38	9	2	6	247	124	3.02908e-06	2.61781e-05	0.828	0.938	0.815	0.706	0.892	0.761	0.074
1934	PSMD11	PSMD11	chr17	+	30807506	30810337	30807506	30807649	30807770	30810337	1934	120	58	96	179	129	188	116	66	133	436	168	399	244	124	8.97575e-107	4.77061e-104	0.254	0.186	0.206	0.119	0.166	0.145	0.072
2503	C10orf76	C10orf76	chr10	-	103792886	103793096	103792886	103792929	103793039	103793096	2503	3	1	3	16	13	14	0	0	1	1	25	30	233	124	5.41042e-22	1.66704e-20	0.091	0.039	0.102	0	0	0.017	0.072
169	PHYKPL	PHYKPL	chr5	-	177658669	177659823	177658669	177658867	177659492	177659823	169	28	22	76	1	1	2	42	49	72	6	4	2	247	124	0.00113249	0.00657832	0.934	0.917	0.95	0.778	0.86	0.948	0.072
545	CCT8	CCT8	chr21	-	30434667	30434877	30434667	30434736	30434810	30434877	545	123	62	26	249	161	271	70	55	20	451	200	316	197	124	1.55338e-18	3.88529e-17	0.237	0.195	0.057	0.089	0.148	0.038	0.071
1419	CTNNB1	CTNNB1	chr3	+	41280624	41281939	41280624	41280845	41281309	41281939	1419	377	139	108	1	1	5	69	120	118	5	0	14	247	124	2.8603e-07	2.75158e-06	0.995	0.986	0.916	0.874	1	0.809	0.071
1787	SAT2	SAT2	chr17	-	7530260	7530490	7530260	7530362	7530460	7530490	1787	26	9	29	51	39	100	22	14	11	127	55	119	221	124	0.000424777	0.00277017	0.222	0.115	0.14	0.089	0.125	0.049	0.071
2045	STX4	STX4	chr16	+	31045546	31045857	31045546	31045646	31045782	31045857	2045	77	34	61	90	28	102	101	71	73	244	80	132	247	124	0.0105824	0.0476656	0.3	0.379	0.231	0.172	0.308	0.217	0.071
2151	NIFK	NIFK	chr2	-	122485863	122486070	122485863	122485932	122486052	122486070	2151	14	16	4	38	25	42	22	6	6	123	24	60	243	124	8.84493e-38	7.23243e-36	0.158	0.246	0.046	0.084	0.113	0.049	0.068
2447	SYTL3	SYTL3	chr6	+	159083781	159084410	159083781	159083844	159084236	159084410	2447	73	122	153	2	8	6	47	59	57	6	3	5	247	124	1.27689e-16	2.68778e-15	0.948	0.884	0.928	0.797	0.908	0.851	0.068
1080	UBE2B	UBE2B	chr5	+	133724042	133724279	133724042	133724104	133724235	133724279	1080	40	28	52	4	2	6	25	19	18	3	6	1	247	124	5.17303e-09	5.78834e-08	0.834	0.875	0.813	0.807	0.614	0.9	0.067
607	HNRNPH1	HNRNPH1	chr5	-	179043899	179044111	179043899	179043959	179044051	179044111	607	27	33	52	48	91	147	40	20	35	153	77	139	215	124	2.96292e-05	0.000232435	0.245	0.173	0.169	0.131	0.13	0.127	0.066
1264	TMED4	TMED4	chr7	-	44621321	44621894	44621321	44621422	44621645	44621894	1264	61	60	129	76	47	116	91	89	105	135	81	176	247	124	0.00365324	0.0188514	0.287	0.391	0.358	0.253	0.356	0.23	0.066
1184	RPUSD3	RPUSD3	chr3	-	9883686	9883927	9883686	9883766	9883882	9883927	1184	12	4	5	30	34	88	0	4	2	90	34	84	239	124	4.90522e-05	0.000371121	0.172	0.058	0.029	0	0.058	0.012	0.063
1615	METTL13	METTL13	chr1	+	171750760	171751260	171750760	171750935	171751127	171751260	1615	68	15	76	0	0	0	62	42	100	2	2	2	247	124	0.000960212	0.00570226	1	1	1	0.94	0.913	0.962	0.062
87	RANGRF	RANGRF	chr17	+	8192820	8193409	8192820	8192906	8193130	8193409	87	131	96	201	22	30	65	256	149	339	104	39	125	247	124	0.00991928	0.0452541	0.749	0.616	0.608	0.553	0.657	0.577	0.062
2302	THOC6	THOC6	chr16	+	3076045	3076289	3076045	3076167	3076251	3076289	2302	27	18	23	60	33	58	33	26	36	142	61	131	207	124	1.47015e-05	0.000117402	0.212	0.246	0.192	0.122	0.203	0.141	0.061
1887	ANXA1	ANXA1	chr9	+	75773437	75773649	75773437	75773517	75773610	75773649	1887	21	12	3	72	40	88	6	9	1	95	63	41	216	124	0.00333751	0.017391	0.143	0.147	0.019	0.035	0.076	0.014	0.061
749	PPM1M	PPM1M	chr3	+	52282168	52282378	52282168	52282253	52282350	52282378	749	5	3	0	11	10	19	1	0	10	48	9	30	220	124	1.20967e-09	1.43674e-08	0.204	0.145	0	0.012	0	0.158	0.06
2111	VPS28	VPS28	chr8	-	145648983	145649515	145648983	145649305	145649423	145649515	2111	33	35	43	72	67	183	67	52	51	391	133	289	241	124	1.47443e-05	0.000117402	0.191	0.212	0.108	0.081	0.167	0.083	0.06
19	DNHD1	DNHD1	chr11	+	6518814	6520191	6518814	6518897	6519000	6520191	19	82	42	35	5	1	4	9	29	25	2	4	0	226	124	3.81467e-08	4.03482e-07	0.9	0.958	0.828	0.712	0.799	1	0.058
2034	RBBP7	RBBP7	chrX	-	16870673	16870905	16870673	16870751	16870871	16870905	2034	32	24	35	140	92	227	19	17	27	351	144	363	243	124	8.82493e-08	8.8499e-07	0.104	0.117	0.073	0.027	0.057	0.037	0.058
1326	BIN2	BIN2	chr12	-	51695803	51696564	51695803	51695899	51696469	51696564	1326	351	228	227	492	313	821	234	133	137	526	288	540	247	124	8.95738e-57	1.36024e-54	0.264	0.268	0.122	0.183	0.188	0.113	0.057
1650	NAPRT	NAPRT	chr8	-	144659231	144659462	144659231	144659347	144659438	144659462	1650	6	5	6	29	14	51	10	7	5	152	34	100	214	124	3.79139e-12	5.71666e-11	0.107	0.171	0.064	0.037	0.107	0.028	0.057
1777	RABGGTA	RABGGTA	chr14	-	24737583	24737825	24737583	24737626	24737719	24737825	1777	12	9	9	48	25	56	17	4	8	93	32	89	216	124	0.00316967	0.01668	0.126	0.171	0.084	0.095	0.067	0.049	0.057
2338	TSTD1	TSTD1	chr1	-	161007421	161007865	161007421	161007616	161007702	161007865	2338	58	27	45	86	71	144	57	61	67	361	144	194	209	124	3.23648e-41	3.27655e-39	0.286	0.184	0.156	0.086	0.201	0.17	0.056
409	BSDC1	BSDC1	chr1	-	32830233	32834151	32830233	32832255	32834047	32834151	409	269	176	71	120	80	116	126	108	85	74	78	125	247	124	1.02827e-22	3.26284e-21	0.529	0.525	0.235	0.461	0.41	0.254	0.055
63	SLC44A2	SLC44A2	chr19	+	10745431	10745661	10745431	10745563	10745649	10745661	63	37	28	64	156	95	356	28	23	24	242	126	316	209	124	1.20932e-86	3.67287e-84	0.123	0.149	0.096	0.064	0.098	0.043	0.054
1418	CTNNB1	CTNNB1	chr3	+	41280624	41281939	41280624	41280845	41281150	41281939	1418	456	176	125	12	5	11	98	154	129	7	7	17	247	124	1.00186e-11	1.44895e-10	0.95	0.946	0.851	0.875	0.917	0.792	0.054
1515	FUS	FUS	chr16	+	31201366	31201613	31201366	31201462	31201595	31201613	1515	91	17	19	366	76	137	3	34	5	102	177	204	247	124	1.83643e-06	1.62677e-05	0.111	0.101	0.065	0.015	0.088	0.012	0.054
2309	HNRNPA3	HNRNPA3	chr2	+	178081230	178081478	178081230	178081320	178081403	178081478	2309	11	18	12	67	42	103	0	18	14	102	55	211	206	124	1.69267e-43	1.89401e-41	0.09	0.205	0.066	0	0.165	0.038	0.053
285	CDC25B	CDC25B	chr20	+	3783376	3783619	3783376	3783455	3783556	3783619	285	22	9	20	11	7	12	5	4	12	9	1	13	224	124	2.44899e-13	4.13218e-12	0.525	0.416	0.48	0.235	0.689	0.338	0.053
1501	NAP1L1	NAP1L1	chr12	-	76439162	76442244	76439162	76441498	76442200	76442244	1501	404	192	301	6	5	12	549	266	225	26	8	23	247	124	1.45788e-12	2.31303e-11	0.971	0.951	0.926	0.914	0.943	0.831	0.053
1355	MAP4K2	MAP4K2	chr11	-	64563794	64564025	64563794	64563862	64563964	64564025	1355	1	3	0	11	11	22	0	0	1	28	18	27	225	124	0.00323661	0.0169902	0.048	0.131	0	0	0	0.02	0.053
489	SKP1	SKP1	chr5	-	133492081	133494286	133492081	133493459	133494145	133494286	489	310	160	212	907	1027	2208	198	149	135	3251	1415	2220	247	124	1.76102e-19	4.67991e-18	0.146	0.073	0.046	0.03	0.05	0.03	0.052
2448	HDAC5	HDAC5	chr17	-	42159952	42160160	42159952	42160040	42160132	42160160	2448	11	1	2	33	20	51	1	3	1	49	57	42	215	124	0.00306343	0.0162011	0.161	0.028	0.022	0.012	0.029	0.014	0.052
1669	ZNHIT6	ZNHIT6	chr1	-	86173311	86174116	86173311	86173619	86173736	86174116	1669	37	36	92	0	0	1	69	74	85	3	3	1	240	124	5.75397e-05	0.000432259	1	1	0.979	0.922	0.927	0.978	0.051
2637	LINC-PINT	LINC-PINT	chr7	-	130628918	130630594	130628918	130629648	130630478	130630594	2637	70	33	110	2	1	17	192	178	124	7	2	7	247	124	6.26014e-07	5.83731e-06	0.946	0.943	0.765	0.932	0.978	0.899	-0.052
2599	GLYCTK	GLYCTK	chr3	+	52326275	52329272	52326275	52327208	52327322	52329272	2599	50	18	50	4	2	1	86	53	79	4	0	5	237	124	0.00404643	0.0205806	0.867	0.825	0.963	0.918	1	0.892	-0.052
1167	MGRN1	MGRN1	chr16	+	4736259	4740975	4736259	4736304	4738796	4740975	1167	1	1	1	1	1	0	5	7	1	1	1	1	247	124	3.63636e-05	0.000281124	0.334	0.334	1	0.715	0.778	0.334	-0.053
83	ZFP36L1	ZFP36L1	chr14	-	69254371	69257209	69254371	69255526	69256243	69257209	83	2163	1243	1184	60	40	77	4138	1949	2686	42	31	19	247	124	2.52702e-45	3.16027e-43	0.948	0.94	0.885	0.98	0.969	0.986	-0.054
2102	ATXN2L	ATXN2L	chr16	+	28847253	28848558	28847253	28847443	28848048	28848558	2102	18	28	30	4	5	6	33	35	45	9	1	9	247	124	0.00637385	0.0307275	0.693	0.738	0.715	0.648	0.946	0.715	-0.054
1909	RIOK1	RIOK1	chr6	+	7402879	7403130	7402879	7402931	7403049	7403130	1909	58	35	79	7	2	5	102	64	65	0	2	7	241	124	1.05776e-16	2.24879e-15	0.81	0.9	0.89	1	0.943	0.827	-0.057
2240	PSMC6	PSMC6	chr14	+	53190522	53190754	53190522	53190592	53190682	53190754	2240	114	80	55	52	49	35	40	91	28	27	25	13	213	124	0.000337457	0.00222805	0.561	0.487	0.478	0.463	0.679	0.556	-0.057
249	PTGER2	PTGER2	chr14	+	52781015	52782109	52781015	52781219	52781952	52782109	249	114	127	216	13	9	17	240	183	120	15	8	5	247	124	1.51743e-22	4.7442e-21	0.815	0.876	0.864	0.889	0.92	0.923	-0.059
743	LINC00861	LINC00861	chr8	-	126953375	126958426	126953375	126953533	126958176	126958426	743	209	160	292	5	4	22	249	142	160	2	2	0	247	124	1.53491e-28	6.79839e-27	0.955	0.953	0.87	0.984	0.973	1	-0.06
2600	GLYCTK	GLYCTK	chr3	+	52326275	52327208	52326275	52326585	52327061	52327208	2600	49	15	54	3	4	4	83	44	85	6	4	6	247	124	0.000736758	0.00452702	0.891	0.653	0.871	0.874	0.847	0.877	-0.061
1392	TMEM175	TMEM175	chr4	+	941903	942403	941903	941942	942198	942403	1392	91	92	105	5	10	10	118	98	123	2	5	8	247	124	1.50041e-11	2.14085e-10	0.901	0.822	0.841	0.967	0.908	0.885	-0.065
1822	MOGS	MOGS	chr2	-	74692022	74692537	74692022	74692114	74692440	74692537	1822	36	7	38	4	1	2	65	32	38	1	1	5	247	124	1.81161e-07	1.76674e-06	0.819	0.778	0.905	0.97	0.941	0.792	-0.067
2322	OXLD1	OXLD1	chr17	-	79632065	79633667	79632065	79632614	79633547	79633667	2322	37	35	54	4	4	3	108	36	71	8	2	1	247	124	8.07537e-10	9.69957e-09	0.823	0.815	0.9	0.871	0.9	0.973	-0.069
2598	GLYCTK	GLYCTK	chr3	+	52326275	52327208	52326275	52326585	52327086	52327208	2598	54	19	57	1	2	0	89	44	89	0	0	0	247	124	7.29816e-19	1.86938e-17	0.964	0.827	1	1	1	1	-0.07
2554	RPN2	RPN2	chr20	+	35858237	35858462	35858237	35858295	35858375	35858462	2554	26	37	27	2	0	2	45	40	46	0	0	0	203	124	1.25904e-19	3.38826e-18	0.888	1	0.892	1	1	1	-0.073
280	MAPKAPK5-AS1	MAPKAPK5-AS1	chr12	-	112277572	112278281	112277572	112277807	112278136	112278281	280	61	71	124	10	16	28	171	82	129	36	10	12	247	124	1.07228e-15	2.13054e-14	0.754	0.69	0.69	0.705	0.805	0.844	-0.073
1239	BET1L	BET1L	chr11	-	202923	205667	202923	205469	205610	205667	1239	39	30	43	46	47	89	60	61	54	61	47	90	247	124	4.67822e-05	0.00035521	0.299	0.243	0.195	0.331	0.395	0.231	-0.073
811	PLEKHM2	PLEKHM2	chr1	+	16054573	16054808	16054573	16054643	16054761	16054808	811	1	1	1	14	10	33	2	6	4	18	12	33	241	124	0.000185891	0.00128731	0.035	0.049	0.015	0.054	0.205	0.059	-0.073
30	DNPH1	DNPH1	chr6	-	43193366	43193881	43193366	43193435	43193770	43193881	30	16	16	50	0	1	3	109	45	148	0	0	0	247	124	0.00142569	0.00801856	1	0.889	0.893	1	1	1	-0.073
641	TRMT2A	TRMT2A	chr22	-	20104405	20104818	20104405	20104495	20104619	20104818	641	20	12	44	6	2	9	70	26	76	6	5	14	247	124	5.1581e-11	6.84767e-10	0.626	0.751	0.711	0.854	0.723	0.732	-0.074
614	SPNS1	SPNS1	chr16	+	28986095	28986713	28986095	28986421	28986508	28986713	614	45	40	40	5	1	2	63	28	52	2	0	0	210	124	3.80789e-08	4.03482e-07	0.842	0.959	0.922	0.949	1	1	-0.075
1770	TMEM41B	TMEM41B	chr11	-	9302200	9305140	9302200	9302588	9304917	9305140	1770	436	203	105	2	5	22	261	134	147	0	0	9	247	124	1.77339e-28	7.69436e-27	0.991	0.953	0.706	1	1	0.891	-0.08
382	CUTA	CUTA	chr6	-	33385257	33386065	33385257	33385472	33385735	33386065	382	17	16	24	22	33	48	83	28	40	85	29	54	247	124	4.67513e-06	3.9672e-05	0.28	0.196	0.201	0.329	0.326	0.271	-0.083
697	SEPT4	SEPT4	chr17	-	56603580	56604339	56603580	56603674	56604042	56604339	697	2	4	0	3	3	4	0	0	3	0	2	1	247	124	0.00304634	0.0161509	0.251	0.401	0	NA	0	0.601	-0.083
625	TSSC4	TSSC4	chr11	+	2423840	2425108	2423840	2423882	2424074	2425108	625	138	88	297	23	13	22	327	160	406	22	14	19	247	124	7.75977e-36	5.1554e-34	0.751	0.773	0.871	0.882	0.852	0.915	-0.085
269	RECQL	RECQL	chr12	-	21654103	21654603	21654103	21654149	21654396	21654603	269	34	20	36	3	1	2	60	40	22	0	0	1	247	124	3.77137e-11	5.10696e-10	0.851	0.909	0.9	1	1	0.917	-0.086
445	SRSF1	SRSF1	chr17	-	56078279	56083334	56078279	56081362	56082283	56083334	445	411	362	613	127	85	232	720	457	1071	121	145	155	247	124	2.35021e-106	9.99308e-104	0.619	0.681	0.57	0.749	0.613	0.776	-0.089
274	WDR45	WDR45	chrX	-	48934303	48934518	48934303	48934409	48934509	48934518	274	31	15	50	3	0	4	60	29	44	0	0	0	223	124	1.73394e-36	1.22879e-34	0.852	1	0.874	1	1	1	-0.091
2122	SAT1	SAT1	chrX	+	23801760	23802000	23801760	23801826	23801916	23802000	2122	24	38	189	58	45	226	213	138	167	264	100	174	213	124	0.000577583	0.00364374	0.194	0.33	0.327	0.32	0.445	0.358	-0.091
2241	PSMC6	PSMC6	chr14	+	53190522	53190754	53190522	53190592	53190666	53190754	2241	82	58	36	9	4	6	33	79	22	2	5	0	197	124	1.3058e-11	1.87576e-10	0.852	0.901	0.791	0.912	0.909	1	-0.092
460	DMXL1	DMXL1	chr5	+	118406781	118407351	118406781	118406952	118407249	118407351	460	24	12	33	7	3	9	78	47	45	7	9	12	247	124	0.000212451	0.00145231	0.633	0.668	0.648	0.848	0.724	0.653	-0.092
2167	ZFAND2B	ZFAND2B	chr2	+	220071505	220071764	220071505	220071567	220071688	220071764	2167	13	12	28	4	1	1	31	21	34	2	1	2	244	124	0.0102299	0.0465711	0.623	0.859	0.934	0.887	0.914	0.896	-0.094
2481	TTLL3	TTLL3	chr3	+	9876364	9878040	9876364	9876591	9876777	9878040	2481	180	114	86	20	14	13	126	92	103	2	7	10	247	124	7.97886e-37	6.05823e-35	0.819	0.803	0.769	0.969	0.868	0.838	-0.095
1488	CDC16	CDC16	chr13	+	115037658	115038150	115037658	115037956	115038038	115038150	1488	75	80	91	24	19	34	153	77	126	24	20	20	205	124	1.59296e-27	6.27153e-26	0.654	0.718	0.618	0.794	0.7	0.792	-0.099
2670	LRRC75A-AS1	LRRC75A-AS1	chr17	+	16342300	16342728	16342300	16342374	16342640	16342728	2670	7	7	10	13	11	25	12	24	11	14	16	23	247	124	2.10563e-18	5.20532e-17	0.213	0.242	0.167	0.301	0.43	0.194	-0.101
2575	HLA-H	HLA-H	chr6	+	29858022	29858262	29858022	29858073	29858215	29858262	2575	9	4	0	5	4	13	32	17	0	9	9	14	247	124	4.97867e-16	9.98551e-15	0.475	0.334	0	0.641	0.487	0	-0.106
744	LINC00861	LINC00861	chr8	-	126953375	126958426	126953375	126953530	126958176	126958426	744	213	167	315	11	9	42	251	144	160	5	1	2	247	124	3.98419e-08	4.19326e-07	0.907	0.903	0.79	0.962	0.986	0.976	-0.108
1710	PTPN22	PTPN22	chr1	-	114399018	114399241	114399018	114399063	114399169	114399241	1710	65	52	89	39	43	45	64	86	56	15	33	39	229	124	0.00300178	0.0159545	0.474	0.396	0.517	0.698	0.585	0.437	-0.111
2079	ZNF131	ZNF131	chr5	+	43161350	43162033	43161350	43161708	43161810	43162033	2079	89	62	109	49	41	53	156	80	125	46	40	37	225	124	2.55687e-23	8.49361e-22	0.5	0.455	0.531	0.651	0.524	0.651	-0.113
384	CUTA	CUTA	chr6	-	33385257	33386065	33385257	33385472	33385863	33386065	384	11	14	24	2	3	5	54	22	33	3	3	4	247	124	1.30502e-17	3.04887e-16	0.734	0.701	0.707	0.9	0.786	0.806	-0.117
1549	PRKD2	PRKD2	chr19	-	47219387	47220384	47219387	47219792	47220071	47220384	1549	11	14	32	5	7	18	36	37	43	6	11	24	247	124	8.09215e-12	1.19472e-10	0.525	0.501	0.472	0.751	0.628	0.474	-0.118
1538	ENOSF1	ENOSF1	chr18	-	670323	674406	670323	673076	674160	674406	1538	73	36	48	24	11	9	110	57	168	3	18	27	247	124	0.00117366	0.00676205	0.604	0.622	0.728	0.948	0.614	0.757	-0.122
1849	NUP43	NUP43	chr6	-	150045451	150048334	150045451	150045829	150047464	150048334	1849	53	42	23	7	2	5	34	34	64	1	2	2	247	124	2.8516e-24	9.77823e-23	0.792	0.913	0.698	0.945	0.895	0.941	-0.126
2755	CCL4L2	CCL4L2	chr17	+	34539177	34540280	34539177	34539292	34539694	34540280	2755	17	12	41	3	13	31	103	237	232	45	28	117	247	124	0.00143287	0.00803766	0.74	0.317	0.399	0.535	0.809	0.499	-0.129
1137	KMO	KMO	chr1	+	241753352	241753565	241753352	241753415	241753505	241753565	1137	0	1	1	0	1	2	3	0	2	0	3	3	213	124	9.36285e-05	0.00067476	NA	0.368	0.225	1	0	0.28	-0.13
1643	NFRKB	NFRKB	chr11	-	129748205	129748438	129748205	129748250	129748358	129748438	1643	0	0	1	24	3	3	8	1	0	4	7	8	231	124	9.13731e-32	4.73803e-30	0	0	0.152	0.518	0.071	0	-0.146
1565	POU2F2	POU2F2	chr19	-	42595979	42596422	42595979	42596092	42596220	42596422	1565	17	12	17	1	6	7	32	18	18	8	1	2	247	124	2.09091e-11	2.92453e-10	0.895	0.501	0.549	0.668	0.9	0.819	-0.147
781	VILL	VILL	chr3	+	38039653	38039855	38039653	38039659	38039756	38039855	781	2	0	0	18	7	16	11	7	1	28	9	41	220	124	0.00162484	0.00904297	0.059	0	0	0.181	0.305	0.014	-0.147
1608	PHPT1	PHPT1	chr9	+	139744464	139745012	139744464	139744589	139744954	139745012	1608	50	38	33	6	4	7	75	47	107	1	2	7	247	124	2.92342e-18	7.14389e-17	0.807	0.827	0.703	0.974	0.922	0.885	-0.148
1663	MAPKAPK2	MAPKAPK2	chr1	+	206905382	206907630	206905382	206905429	206905919	206907630	1663	4	11	8	3	0	3	21	6	10	0	2	1	247	124	6.83237e-12	1.01578e-10	0.401	1	0.572	1	0.601	0.834	-0.154
1548	PRKD2	PRKD2	chr19	-	47219387	47220384	47219387	47219792	47220207	47220384	1548	11	9	31	5	1	0	31	30	40	1	0	3	247	124	0.0091094	0.0421013	0.525	0.819	1	0.94	1	0.87	-0.155
2130	ANO9	ANO9	chr11	-	431693	431904	431693	431771	431847	431904	2130	1	0	2	1	0	0	12	13	17	4	0	1	199	124	2.25445e-06	1.97241e-05	0.384	NA	1	0.651	1	0.914	-0.163
1766	NPRL2	NPRL2	chr3	-	50385775	50385994	50385775	50385841	50385953	50385994	1766	58	32	29	38	45	41	47	52	47	24	22	31	235	124	0.000866215	0.00517296	0.446	0.273	0.272	0.508	0.555	0.444	-0.172
2070	REC8	REC8	chr14	+	24641233	24641817	24641233	24641574	24641675	24641817	2070	22	29	27	10	15	10	54	25	37	9	1	22	224	124	1.38929e-17	3.21048e-16	0.549	0.517	0.599	0.769	0.933	0.482	-0.173
883	IFT172	IFT172	chr2	-	27668641	27668855	27668641	27668710	27668795	27668855	883	2	1	4	11	6	6	0	0	2	5	8	0	208	124	0.000774954	0.00469388	0.098	0.09	0.284	0	0	1	-0.176
2278	CCNG1	CCNG1	chr5	+	162864576	162864810	162864576	162864665	162864765	162864810	2278	5	7	30	9	6	28	24	26	24	8	15	18	223	124	5.36419e-25	1.96625e-23	0.236	0.393	0.373	0.625	0.491	0.426	-0.18
74	BICD2	BICD2	chr9	-	95473644	95477745	95473644	95475743	95477534	95477745	74	9	16	22	10	9	31	31	21	27	14	6	18	247	124	2.54937e-42	2.70998e-40	0.311	0.472	0.263	0.526	0.637	0.43	-0.182
843	SPIN2B	SPIN2B	chrX	-	57146114	57147064	57146114	57146534	57146837	57147064	843	6	10	15	1	8	14	46	9	15	4	5	3	247	124	1.20755e-10	1.54653e-09	0.751	0.386	0.35	0.852	0.475	0.715	-0.185
217	PDE4D	PDE4D	chr5	-	58334685	58335339	58334685	58334798	58334884	58335339	217	6	5	22	1	9	7	13	10	8	2	1	3	209	124	0.000539619	0.00344514	0.781	0.248	0.651	0.794	0.856	0.613	-0.194
1381	CAPRIN2	CAPRIN2	chr12	-	30864499	30864716	30864499	30864563	30864672	30864716	1381	5	2	5	2	2	1	7	2	0	0	1	0	232	124	5.76154e-08	5.92994e-07	0.572	0.348	0.728	1	0.517	NA	-0.209
57	MMS19	MMS19	chr10	-	99229274	99229480	99229274	99229305	99229402	99229480	57	8	9	8	7	2	2	24	13	5	6	0	1	220	124	5.77375e-08	5.92994e-07	0.392	0.717	0.693	0.693	1	0.738	-0.21
739	VAMP4	VAMP4	chr1	-	171669295	171673674	171669295	171671224	171673526	171673674	739	30	16	57	14	8	30	86	39	71	15	8	15	247	124	2.14391e-80	5.0644e-78	0.518	0.501	0.488	0.742	0.71	0.704	-0.216
2007	SETD4	SETD4	chr21	-	37406838	37408549	37406838	37408258	37408382	37408549	2007	92	30	21	55	18	21	18	41	35	3	7	25	247	124	6.39448e-33	3.39867e-31	0.456	0.456	0.334	0.751	0.746	0.413	-0.221
782	AMBRA1	AMBRA1	chr11	-	46563494	46564948	46563494	46564531	46564801	46564948	782	22	9	14	15	10	13	23	13	27	1	6	25	247	124	0.000193132	0.00133311	0.424	0.311	0.351	0.92	0.521	0.352	-0.236
397	PRR5	PRR5	chr22	+	45098077	45098488	45098077	45098289	45098371	45098488	397	1	2	3	2	2	1	4	2	2	3	1	0	205	124	0.00477295	0.0239889	0.232	0.377	0.645	0.446	0.547	1	-0.246
2707	RELL2	RELL2	chr5	+	141016516	141017976	141016516	141017308	141017736	141017976	2707	17	9	28	5	14	8	21	37	33	4	3	5	247	124	1.35124e-64	2.39395e-62	0.631	0.244	0.637	0.725	0.861	0.768	-0.281
2416	MSL3	MSL3	chrX	+	11777734	11777994	11777734	11777831	11777911	11777994	2416	17	6	10	5	2	4	30	30	29	3	0	1	203	124	9.38927e-12	1.36723e-10	0.675	0.647	0.604	0.859	1	0.947	-0.293
1658	UNC13D	UNC13D	chr17	-	73836113	73836359	73836113	73836205	73836305	73836359	1658	3	1	5	2	1	1	0	6	3	0	0	1	223	124	0.000666694	0.00414442	0.455	0.357	0.735	NA	1	0.625	-0.297
1288	NFKB2	NFKB2	chr10	+	104155352	104155737	104155352	104155553	104155644	104155737	1288	2	0	1	0	0	2	2	1	5	0	0	1	214	124	0.000590509	0.00371427	1	NA	0.225	1	1	0.743	-0.302
112	MRPL52	MRPL52	chr14	+	23299091	23299319	23299091	23299149	23299261	23299319	112	0	1	6	0	3	5	5	3	10	1	3	2	235	124	4.77367e-11	6.38291e-10	NA	0.15	0.388	0.725	0.345	0.725	-0.329
1421	PLEKHG2	PLEKHG2	chr19	+	39911243	39911492	39911243	39911299	39911390	39911492	1421	1	0	0	1	1	1	11	0	1	1	0	4	214	124	0.0011412	0.00661085	0.367	0	0	0.864	NA	0.127	-0.373
4	DERL3	DERL3	chr22	-	24176689	24179341	24176689	24179149	24179250	24179341	4	0	0	4	1	0	1	15	7	11	0	2	4	224	124	6.75178e-10	8.20244e-09	0	NA	0.689	1	0.66	0.604	-0.41
2394	FAM66C	FAM66C	chr12	+	8346798	8347077	8346798	8346923	8347015	8347077	2394	2	0	0	1	1	2	2	0	4	3	0	0	215	124	0.000462101	0.0029861	0.536	0	0	0.278	NA	1	-0.46
1249	C6orf25	C6orf25	chr6	+	31692522	31694485	31692522	31692621	31692746	31694485	1249	0	0	0	3	3	6	0	0	2	0	1	0	247	124	4.74522e-09	5.39483e-08	0	0	0	NA	0	1	-0.5
2454	SRRT	SRRT	chr7	+	100483321	100483560	100483321	100483395	100483483	100483560	2454	0	0	1	3	0	1	2	4	1	1	1	0	211	124	1.16004e-10	1.49469e-09	0	NA	0.37	0.54	0.702	1	-0.562
