# Supplementary material for: Deep Surveying of the Transcriptional and Alternative Splicing Signatures for Decidual CD8+ T Cells at the First Trimester of Human Healthy Pregnancy
Source: Front Immunol. 2018 May 4;9:937. doi: 10.3389/fimmu.2018.00937 (PMC5946033; doi:10.3389/fimmu.2018.00937)
Supplement: Supplementary file 10 [file Table_9.xlsx]

## Sheet: Sheet1
ID	GeneID	geneSymbol	chr	strand	exonStart_0base	exonEnd	upstreamES	upstreamEE	downstreamES	downstreamEE	ID	IJC_SAMPLE_1	IJC_SAMPLE_1	IJC_SAMPLE_1	SJC_SAMPLE_1	SJC_SAMPLE_1	SJC_SAMPLE_1	IJC_SAMPLE_2	IJC_SAMPLE_2	IJC_SAMPLE_2	SJC_SAMPLE_2	SJC_SAMPLE_2	SJC_SAMPLE_2	IncFormLen	SkipFormLen	PValue	FDR	IncLevel1	IncLevel1	IncLevel1	IncLevel2	IncLevel2	IncLevel2	IncLevelDifference
30534	MGEA5	MGEA5	chr10	-	103552595	103552658	103547120	103547280	103557736	103557819	30534	11	6	2	1	0	0	0	0	0	6	0	0	186	124	0.00118312	0.00905386	0.88	1	1	0	NA	NA	0.96
50063	XRRA1	XRRA1	chr11	-	74570202	74570328	74562132	74562248	74574025	74574064	50063	21	5	3	4	1	0	1	0	0	8	4	0	247	124	4.37533e-106	5.66746e-103	0.725	0.715	1	0.059	0	NA	0.784
17791	KIF19	KIF19	chr17	+	72348005	72348276	72346845	72347044	72348357	72348479	17791	12	2	8	2	0	0	1	0	1	3	0	2	247	124	1.09609e-44	1.87519e-42	0.751	1	1	0.143	NA	0.201	0.745
49289	ZNF107	ZNF107	chr7	+	64141412	64141600	64139554	64139714	64144464	64144583	49289	1	1	2	0	0	2	0	0	1	5	0	4	247	124	2.15559e-17	7.62372e-16	1	1	0.334	0	NA	0.112	0.722
38495	CAPN15	CAPN15	chr16	+	587133	587273	586028	586142	596816	598287	38495	1	1	4	0	0	1	0	1	0	0	1	2	247	124	2.51905e-11	5.2857e-10	1	1	0.668	NA	0.334	0	0.722
15784	SIGIRR	SIGIRR	chr11	-	409859	409998	408072	408206	417293	417397	15784	3	2	2	0	1	0	3	0	0	3	1	1	247	124	0.00567919	0.0370432	1	0.501	1	0.334	0	0	0.722
16676	PPID	PPID	chr4	-	159636713	159636850	159634270	159634412	159638163	159638352	16676	0	1	5	0	0	1	2	0	1	9	1	1	247	124	1.59627e-09	2.81933e-08	NA	1	0.715	0.1	0	0.334	0.713
10859	DBF4B	DBF4B	chr17	+	42809545	42809633	42808332	42808383	42811457	42811531	10859	2	1	2	1	0	0	0	0	8	8	2	5	211	124	9.10438e-23	4.65408e-21	0.54	1	1	0	0	0.485	0.685
47836	LINC00969	LINC00969	chr3	+	195428250	195428303	195425900	195426078	195435004	195435139	47836	1	1	2	1	0	0	0	1	0	4	1	1	176	124	0.00223277	0.0160452	0.413	1	1	0	0.413	0	0.667
18842	TCTN1	TCTN1	chr12	+	111072200	111072268	111070276	111070364	111074285	111074306	18842	1	1	2	0	0	1	0	0	1	5	0	1	191	124	1.63127e-16	5.36882e-15	1	1	0.565	0	NA	0.394	0.658
24125	DPEP2	DPEP2	chr16	-	68026852	68027160	68025966	68026096	68033277	68033421	24125	1	5	0	0	0	3	1	0	0	9	0	3	247	124	4.6069e-08	6.9331e-07	1	1	0	0.053	NA	0	0.64
40588	EHMT1	EHMT1	chr9	+	140540787	140540890	140513443	140513501	140611077	140611634	40588	2	0	4	0	0	1	1	2	3	8	3	4	226	124	7.36248e-37	8.58616e-35	1	NA	0.687	0.064	0.268	0.292	0.636
38405	ITFG2	ITFG2	chr12	+	2927271	2927421	2921787	2922022	2929251	2929391	38405	1	1	2	0	0	3	0	0	2	0	2	3	247	124	0.00647044	0.0416278	1	1	0.251	NA	0	0.251	0.625
36695	PROCA1	PROCA1	chr17	-	27033697	27033781	27031725	27031861	27038587	27038925	36695	18	3	5	2	0	1	0	1	1	0	5	1	207	124	5.04442e-30	4.16757e-28	0.844	1	0.75	NA	0.107	0.375	0.624
50841	MKRN1	MKRN1	chr7	-	140173574	140173627	140171682	140171811	140174180	140174289	50841	1	0	2	0	0	1	0	0	3	2	1	2	176	124	9.72141e-05	0.000917846	1	NA	0.585	0	0	0.514	0.621
68083	FAM63B	FAM63B	chr15	+	59115381	59115479	59113915	59114022	59123972	59124115	68083	3	1	6	0	2	0	3	0	0	3	3	1	221	124	0.00175712	0.0129209	1	0.219	1	0.359	0	0	0.62
16	MECR	MECR	chr1	-	29549651	29549772	29547349	29547433	29557242	29557470	16	3	5	1	0	0	1	0	1	0	0	1	2	244	124	1.67597e-12	3.88905e-11	1	1	0.337	NA	0.337	0	0.611
9705	PRPF3	PRPF3	chr1	+	150318493	150318596	150316909	150316961	150318883	150318977	9705	1	1	4	0	0	1	0	1	1	0	1	2	226	124	1.98596e-07	2.77034e-06	1	1	0.687	NA	0.354	0.215	0.611
40574	RASGRP1	RASGRP1	chr15	-	38792303	38792340	38786582	38786968	38794512	38794622	40574	3	9	9	1	0	0	2	0	3	7	1	1	160	124	8.28872e-22	3.97388e-20	0.699	1	1	0.181	0	0.699	0.606
33365	WDYHV1	WDYHV1	chr8	+	124447681	124447782	124442222	124442273	124448692	124448841	33365	1	1	3	3	0	0	0	2	0	12	2	8	224	124	0.00128685	0.00977539	0.156	1	1	0	0.356	0	0.6
79889	TBC1D25	TBC1D25	chrX	+	48403260	48403411	48399720	48399830	48417545	48417734	79889	1	7	3	0	0	1	0	1	1	0	1	2	247	124	4.07625e-19	1.62196e-17	1	1	0.601	NA	0.334	0.201	0.599
1876	COPA	COPA	chr1	-	160286989	160287036	160283779	160283915	160287143	160287225	1876	3	1	2	0	1	0	0	1	0	0	1	2	170	124	4.75016e-07	6.32002e-06	1	0.422	1	NA	0.422	0	0.596
77227	CCDC144A	CCDC144A	chr17	+	16630373	16630453	16623830	16623972	16630840	16631054	77227	1	5	0	0	5	0	3	2	0	13	14	0	203	124	2.83592e-35	3.06119e-33	1	0.379	NA	0.124	0.08	NA	0.588
9747	SPATA6L	SPATA6L	chr9	-	4646486	4646528	4635274	4635399	4656040	4656089	9747	4	4	2	1	0	1	6	0	0	7	1	0	165	124	5.02007e-20	2.12951e-18	0.75	1	0.6	0.392	0	NA	0.587
10169	FAM222B	FAM222B	chr17	-	27117395	27117443	27093603	27093725	27169699	27169857	10169	2	0	4	0	0	2	5	0	0	5	0	3	171	124	5.23778e-13	1.27721e-11	1	NA	0.592	0.42	NA	0	0.586
1114	LUC7L2	LUC7L2	chr7	+	139049957	139050036	139048111	139048198	139060807	139060902	1114	2	1	4	1	0	0	7	1	3	4	5	9	202	124	3.82937e-29	2.98362e-27	0.551	1	1	0.518	0.109	0.17	0.585
48750	FGFR1OP	FGFR1OP	chr6	+	167434887	167434940	167426995	167427055	167435896	167436123	48750	1	0	2	0	1	0	0	1	0	4	2	9	176	124	1.40944e-32	1.34701e-30	1	0	1	0	0.261	0	0.58
8367	CARD8	CARD8	chr19	-	48732759	48732873	48724986	48725112	48734916	48735067	8367	3	3	1	1	2	0	0	0	1	6	0	2	237	124	3.10378e-28	2.28571e-26	0.611	0.44	1	0	NA	0.207	0.58
24382	PARP3	PARP3	chr3	+	51976945	51977062	51976320	51976724	51977364	51977554	24382	0	4	5	0	0	2	0	0	6	6	1	2	240	124	0.00111784	0.00859874	NA	1	0.564	0	0	0.608	0.579
21102	GUSBP4	GUSBP4	chr6	-	58275635	58275783	58275150	58275346	58285305	58285389	21102	11	3	6	1	1	0	4	1	2	4	3	3	247	124	2.43191e-10	4.63615e-09	0.847	0.601	1	0.334	0.143	0.251	0.573
14207	SDR39U1	SDR39U1	chr14	-	24911314	24911383	24910879	24911001	24911551	24911658	14207	3	4	3	0	1	1	0	3	2	0	6	5	192	124	1.22857e-24	7.12374e-23	1	0.721	0.66	NA	0.244	0.205	0.569
73376	FAM122C	FAM122C	chrX	+	133981915	133982001	133981412	133981505	133986829	133986926	73376	0	2	2	3	0	0	2	0	1	6	2	4	209	124	1.43634e-08	2.28736e-07	0	1	1	0.165	0	0.129	0.569
66919	SLC25A16	SLC25A16	chr10	-	70276840	70277019	70276507	70276600	70287002	70287280	66919	13	10	5	1	0	3	1	3	1	3	4	2	247	124	0.00272179	0.0191962	0.867	1	0.456	0.143	0.274	0.201	0.568
20203	ZNF480	ZNF480	chr19	+	52803499	52803560	52800421	52800476	52803646	52803737	20203	2	0	1	0	0	1	1	0	0	1	1	1	184	124	0.000459085	0.0038167	1	NA	0.403	0.403	0	0	0.567
9930	GLS	GLS	chr2	+	191784940	191784974	191777918	191778090	191785749	191785782	9930	3	0	3	0	1	0	5	0	0	9	2	1	157	124	0.000235537	0.00206545	1	0	1	0.305	0	0	0.565
23808	FLT3LG	FLT3LG	chr19	+	49979153	49979222	49978947	49979058	49979373	49979455	23808	3	1	6	0	2	2	2	0	3	10	5	16	192	124	6.55902e-73	3.37431e-70	1	0.244	0.66	0.114	0	0.108	0.561
34887	SCAI	SCAI	chr9	-	127737525	127737668	127733949	127734123	127738392	127738465	34887	2	0	3	0	0	4	0	0	3	2	4	5	247	124	3.88539e-06	4.57158e-05	1	NA	0.274	0	0	0.231	0.56
76100	LRRFIP1	LRRFIP1	chr2	+	238636518	238636578	238629414	238629465	238657006	238657042	76100	1	1	1	3	0	0	3	0	3	4	1	9	183	124	1.10452e-07	1.58779e-06	0.184	1	1	0.337	0	0.184	0.554
79440	RNF121	RNF121	chr11	+	71673197	71673335	71671795	71671937	71701642	71701763	79440	2	1	1	0	1	0	0	3	2	3	2	3	247	124	2.45686e-12	5.62194e-11	1	0.334	1	0	0.43	0.251	0.551
27134	SETD5	SETD5	chr3	+	9471510	9471735	9470506	9470693	9475053	9475246	27134	8	19	22	0	0	5	0	5	23	3	6	4	247	124	4.18788e-40	5.636e-38	1	1	0.688	0	0.295	0.743	0.55
51551	GS1-124K5.11	GS1-124K5.11	chr7	-	66043515	66043714	66041741	66041919	66053498	66053567	51551	1	2	1	0	0	2	0	0	5	3	1	2	247	124	0.00158252	0.0117724	1	1	0.201	0	0	0.557	0.548
10279	CDPF1	CDPF1	chr22	-	46643021	46643118	46639909	46641135	46646152	46646193	10279	2	1	2	0	0	1	2	1	0	1	1	2	220	124	3.02051e-08	4.65381e-07	1	1	0.53	0.53	0.36	0	0.547
20630	COX11	COX11	chr17	-	53031021	53031120	53029258	53029473	53038479	53038687	20630	6	3	11	2	0	1	0	5	2	5	2	3	222	124	9.53915e-08	1.38141e-06	0.626	1	0.86	0	0.583	0.271	0.544
12250	ZNF419	ZNF419	chr19	+	58001514	58001553	57999078	57999351	58002835	58002965	12250	4	4	0	0	1	0	17	0	0	0	2	2	162	124	0.00203709	0.0147766	1	0.754	NA	1	0	0	0.544
64397	ZNF26	ZNF26	chr12	+	133582711	133582845	133564250	133564354	133583627	133583754	64397	2	3	5	2	0	2	0	0	3	8	1	4	247	124	0.000310849	0.00266529	0.334	1	0.557	0	0	0.274	0.539
54916	TCOF1	TCOF1	chr5	+	149762627	149762735	149759094	149759295	149763300	149764195	54916	0	2	3	0	0	4	0	0	2	0	12	4	231	124	3.42116e-29	2.66843e-27	NA	1	0.287	NA	0	0.212	0.537
16464	PRC1	PRC1	chr15	-	91512308	91512350	91509267	91510432	91512676	91512853	16464	1	0	2	1	0	0	0	1	14	4	4	17	165	124	1.00366e-10	1.98429e-09	0.429	NA	1	0	0.158	0.382	0.534
66924	SLC25A16	SLC25A16	chr10	-	70276840	70277022	70276507	70276600	70287002	70287280	66924	12	10	5	1	0	3	2	3	1	3	4	2	247	124	2.86921e-47	5.47702e-45	0.858	1	0.456	0.251	0.274	0.201	0.529
64403	ZNF26	ZNF26	chr12	+	133582735	133582845	133564250	133564354	133583627	133583754	64403	2	4	4	2	0	2	0	0	3	8	1	4	233	124	0.00638717	0.0411577	0.347	1	0.516	0	0	0.285	0.526
59309	ZNF266	ZNF266	chr19	-	9544785	9544911	9530740	9530894	9545473	9545535	59309	4	7	10	9	0	0	0	1	4	3	1	5	247	124	6.00225e-20	2.53135e-18	0.182	1	1	0	0.334	0.287	0.52
75742	SEPT7P2	SEPT7P2	chr7	-	45765782	45765835	45763385	45764079	45767776	45767912	75742	11	4	5	1	0	1	2	1	3	2	3	2	176	124	8.44565e-13	2.01324e-11	0.886	1	0.779	0.413	0.19	0.514	0.516
20141	BECN1	BECN1	chr17	-	40967688	40967790	40966541	40966691	40970238	40970433	20141	6	9	11	3	0	0	0	3	6	15	1	6	225	124	1.19826e-100	1.33722e-97	0.524	1	1	0	0.623	0.355	0.515
69697	U2AF1L4	U2AF1L4	chr19	-	36235436	36235639	36234970	36235322	36236025	36236113	69697	2	3	13	0	1	2	4	0	7	5	3	3	247	124	2.25026e-08	3.51484e-07	1	0.601	0.765	0.287	0	0.539	0.513
32834	LOC101927156	LOC101927156	chr2	+	182187387	182187457	182091197	182091262	182227413	182227645	32834	3	0	2	0	0	1	8	0	1	4	3	2	193	124	0.000117584	0.00109407	1	NA	0.562	0.562	0	0.243	0.513
76831	ZNF204P	ZNF204P	chr6	-	27335295	27335391	27330957	27331081	27337914	27339304	76831	3	7	10	1	0	0	0	1	2	9	5	0	219	124	7.97359e-61	2.75423e-58	0.629	1	1	0	0.102	1	0.509
8989	GKAP1	GKAP1	chr9	-	86383732	86383885	86368172	86368274	86395296	86395319	8989	4	7	4	0	0	1	1	0	3	3	1	0	247	124	3.87087e-12	8.70113e-11	1	1	0.668	0.143	0	1	0.508
76162	GSTK1	GSTK1	chr7	+	142965165	142965281	142964709	142964826	142965880	142966222	76162	1	0	1	1	0	0	2	0	3	6	5	3	239	124	2.07936e-09	3.62752e-08	0.342	NA	1	0.147	0	0.342	0.508
61961	SP100	SP100	chr2	+	231314864	231314966	231314275	231314425	231325976	231326129	61961	0	1	1	2	0	0	6	1	0	7	3	6	225	124	1.8044e-08	2.846e-07	0	1	1	0.321	0.155	0	0.508
64667	SLAMF1	SLAMF1	chr1	-	160589455	160589639	160582277	160582370	160593292	160593375	64667	4	2	5	1	0	1	5	0	5	10	0	4	247	124	3.46966e-28	2.54481e-26	0.668	1	0.715	0.201	NA	0.386	0.501
54251	GRIPAP1	GRIPAP1	chrX	-	48854565	48854619	48849839	48849990	48855649	48855711	54251	1	0	1	1	0	0	0	0	1	3	0	1	177	124	3.57919e-07	4.83207e-06	0.412	NA	1	0	NA	0.412	0.5
20091	LPAR2	LPAR2	chr19	-	19738562	19738778	19738205	19738313	19738900	19739039	20091	4	5	2	2	2	0	0	0	5	2	1	2	247	124	5.67727e-07	7.474e-06	0.501	0.557	1	0	0	0.557	0.5
68403	SCAMP3	SCAMP3	chr1	-	155227075	155227177	155225769	155226210	155228616	155228683	68403	0	1	3	0	0	2	0	0	3	0	3	2	225	124	2.21573e-06	2.70307e-05	NA	1	0.453	NA	0	0.453	0.5
3339	KCNMB4	KCNMB4	chr12	+	70816486	70816629	70793988	70794116	70824264	70828072	3339	0	1	1	1	0	0	0	1	0	4	1	0	247	124	4.18758e-06	4.90091e-05	0	1	1	0	0.334	NA	0.5
35596	EEF1D	EEF1D	chr8	-	144676062	144676241	144672814	144672908	144679517	144679845	35596	1	1	0	0	0	2	0	0	1	5	0	1	247	124	0.000129464	0.00119585	1	1	0	0	NA	0.334	0.5
23759	HERC4	HERC4	chr10	-	69747799	69747901	69726439	69726559	69750660	69750772	23759	15	3	6	1	0	2	0	1	2	0	3	1	225	124	7.61558e-13	1.82618e-11	0.892	1	0.623	NA	0.155	0.524	0.499
30544	ZNF273	ZNF273	chr7	+	64377407	64377496	64363619	64363797	64377958	64378085	30544	9	4	9	1	0	3	2	2	5	6	4	2	212	124	1.29378e-41	1.91526e-39	0.84	1	0.637	0.163	0.226	0.594	0.498
73378	FAM122C	FAM122C	chrX	+	133981912	133982001	133981412	133981505	133986829	133986926	73378	1	1	5	3	0	0	0	2	3	6	2	4	212	124	1.06697e-18	4.1499e-17	0.163	1	1	0	0.369	0.305	0.496
61682	ZNF568	ZNF568	chr19	+	37467228	37467269	37465321	37465368	37482077	37482201	61682	2	1	3	1	0	2	0	2	0	0	2	2	164	124	1.17914e-05	0.000129772	0.602	1	0.531	NA	0.431	0	0.495
62004	SP100	SP100	chr2	+	231314888	231314966	231314275	231314425	231325976	231326129	62004	0	1	2	2	0	0	6	1	0	7	3	6	201	124	1.01428e-11	2.2061e-10	0	1	1	0.346	0.171	0	0.494
59637	ZNF30	ZNF30	chr19	+	35433497	35433577	35424531	35424627	35434126	35436076	59637	9	16	6	3	1	2	0	1	2	8	3	1	203	124	0.000157276	0.00143071	0.647	0.907	0.647	0	0.169	0.55	0.494
66999	PQLC1	PQLC1	chr18	-	77693968	77694022	77662419	77664183	77703328	77703462	66999	0	1	2	0	2	0	0	1	0	1	1	3	177	124	3.65611e-06	4.31863e-05	NA	0.259	1	0	0.412	0	0.492
21168	MPZL1	MPZL1	chr1	+	167743985	167744084	167742472	167742605	167745300	167745403	21168	7	2	5	1	0	2	0	5	4	2	1	11	222	124	0.000252611	0.00220265	0.796	1	0.583	0	0.736	0.169	0.491
42208	OBSCN	OBSCN	chr1	+	228412159	228412435	228404713	228404989	228430883	228431159	42208	1	7	4	0	0	1	2	14	0	4	0	2	247	124	8.20762e-06	9.25053e-05	1	1	0.668	0.201	1	0	0.489
30671	FYCO1	FYCO1	chr3	-	46026643	46026727	46026347	46026514	46037213	46037316	30671	1	1	2	0	0	4	5	2	3	8	2	13	207	124	1.06713e-11	2.31829e-10	1	1	0.23	0.272	0.375	0.121	0.487
2936	LOC728613	LOC728613	chr5	-	1632758	1632866	1602805	1602850	1632959	1633021	2936	1	2	1	0	0	2	3	1	6	6	3	5	231	124	1.75136e-09	3.07827e-08	1	1	0.212	0.212	0.152	0.392	0.485
8993	NISCH	NISCH	chr3	+	52524047	52524247	52523351	52523694	52525367	52525529	8993	4	4	2	0	0	1	0	2	6	0	4	3	247	124	1.12719e-10	2.21823e-09	1	1	0.501	NA	0.201	0.501	0.483
29766	WBP1	WBP1	chr2	+	74685958	74686041	74685526	74685798	74686564	74686689	29766	1	1	9	2	0	1	0	1	5	4	4	3	206	124	2.02301e-23	1.07348e-21	0.231	1	0.844	0	0.131	0.501	0.481
44518	TMEM106C	TMEM106C	chr12	+	48358972	48359128	48357991	48358206	48361915	48362661	44518	1	0	0	0	0	1	0	0	2	2	3	12	247	124	3.37831e-16	1.07907e-14	1	NA	0	0	0	0.077	0.474
40199	ARNT	ARNT	chr1	-	150833836	150833871	150830824	150830936	150849018	150849244	40199	4	1	2	1	0	2	1	0	2	4	1	1	158	124	3.37471e-10	6.3583e-09	0.758	1	0.44	0.164	0	0.611	0.474
67627	ARL5A	ARL5A	chr2	-	152666891	152667075	152663334	152663486	152670682	152670830	67627	2	1	8	0	0	4	2	1	5	2	9	1	247	124	0.00458093	0.0305612	1	1	0.501	0.334	0.053	0.715	0.466
8395	CLUHP3	CLUHP3	chr16	+	31717631	31717775	31717210	31717315	31718211	31718745	8395	3	6	4	1	1	1	4	1	6	7	3	8	247	124	0.00174319	0.0128334	0.601	0.751	0.668	0.223	0.143	0.274	0.46
27113	SETD5	SETD5	chr3	+	9471252	9471351	9470506	9470693	9475053	9475246	27113	0	2	0	0	0	5	0	0	1	3	6	4	222	124	0.000332256	0.00283043	NA	1	0	0	0	0.123	0.459
31951	LUC7L3	LUC7L3	chr17	+	48828657	48828723	48828107	48828213	48829560	48830072	31951	3	1	11	1	0	3	1	0	0	0	2	5	189	124	3.11159e-09	5.32833e-08	0.663	1	0.706	1	0	0	0.456
69712	U2AF1L4	U2AF1L4	chr19	-	36235522	36235639	36235223	36235322	36236025	36236113	69712	2	3	12	0	1	2	8	0	7	5	3	3	240	124	4.8124e-18	1.79108e-16	1	0.608	0.756	0.453	0	0.547	0.455
36269	WDR70	WDR70	chr5	+	37396562	37396671	37392101	37392222	37438023	37438083	36269	1	2	3	0	0	2	1	0	3	6	5	0	232	124	1.39151e-19	5.71234e-18	1	1	0.445	0.082	0	1	0.454
39837	MGLL	MGLL	chr3	-	127454547	127454736	127441272	127441409	127500631	127500738	39837	1	0	1	0	0	3	0	1	1	12	1	15	247	124	4.49362e-34	4.61044e-32	1	NA	0.143	0	0.334	0.032	0.45
48643	TMEM116	TMEM116	chr12	-	112416539	112416591	112375964	112376014	112429561	112429693	48643	5	2	6	3	0	0	12	3	1	6	3	3	175	124	2.90215e-12	6.59719e-11	0.541	1	1	0.586	0.415	0.191	0.45
44283	EPHA1-AS1	EPHA1-AS1	chr7	+	143111416	143111538	143104905	143104983	143112160	143112292	44283	1	0	4	0	3	0	4	2	4	4	8	8	245	124	0.00719131	0.0457381	1	0	1	0.336	0.112	0.202	0.45
20400	ZNF197	ZNF197	chr3	+	44672305	44672438	44670565	44671036	44672553	44672713	20400	6	3	2	0	1	4	1	0	8	5	1	7	247	124	1.23283e-14	3.46752e-13	1	0.601	0.201	0.091	0	0.365	0.449
77161	CSGALNACT1	CSGALNACT1	chr8	-	19315040	19315327	19297340	19297442	19315936	19316153	77161	7	6	5	2	3	2	13	0	0	12	1	1	247	124	6.10618e-17	2.08536e-15	0.637	0.501	0.557	0.352	0	0	0.448
34075	ITGB2	ITGB2	chr21	-	46311657	46311803	46309908	46310137	46313318	46313459	34075	1	1	4	1	0	2	0	0	1	0	3	1	247	124	6.97629e-11	1.40295e-09	0.334	1	0.501	NA	0	0.334	0.445
75729	RAD23A	RAD23A	chr19	+	13059882	13060005	13059499	13059627	13060088	13060222	75729	1	1	1	0	1	0	0	1	0	2	0	1	246	124	1.55593e-05	0.000167828	1	0.335	1	0	1	0	0.445
35361	SLCO4A1	SLCO4A1	chr20	+	61301302	61301472	61300281	61300430	61303101	61303647	35361	0	0	1	0	1	0	0	0	8	2	4	20	247	124	8.79999e-13	2.09565e-11	NA	0	1	0	0	0.167	0.444
20090	LPAR2	LPAR2	chr19	-	19738205	19738313	19737351	19738093	19738900	19739039	20090	12	13	3	2	2	0	13	20	7	14	5	15	231	124	2.89302e-05	0.000298895	0.763	0.777	1	0.333	0.682	0.2	0.442
23860	TWF2	TWF2	chr3	-	52265960	52266112	52265459	52265555	52269044	52269122	23860	1	0	1	0	0	1	2	2	1	4	2	3	247	124	6.97455e-10	1.27887e-08	1	NA	0.334	0.201	0.334	0.143	0.441
64004	TM7SF3	TM7SF3	chr12	-	27136425	27136529	27135705	27135792	27148169	27148341	64004	1	1	1	0	0	1	0	0	4	4	0	1	227	124	0.00171192	0.0126314	1	1	0.353	0	NA	0.686	0.441
44508	TMEM106C	TMEM106C	chr12	+	48360465	48360515	48357991	48358206	48361915	48362661	44508	1	0	0	0	0	1	0	0	4	2	3	12	173	124	1.19397e-08	1.91866e-07	1	NA	0	0	0	0.193	0.436
38602	GLYR1	GLYR1	chr16	-	4871381	4871454	4867598	4867698	4872875	4872888	38602	5	1	3	0	0	1	8	1	4	5	1	3	196	124	7.65281e-11	1.53348e-09	1	1	0.655	0.503	0.388	0.458	0.435
4993	PPARD	PPARD	chr6	+	35319354	35319473	35316690	35316780	35320705	35320827	4993	9	12	2	1	3	0	4	2	3	2	3	2	242	124	1.65814e-21	7.80519e-20	0.822	0.672	1	0.506	0.255	0.435	0.433
48748	FGFR1OP	FGFR1OP	chr6	+	167434887	167435086	167426995	167427055	167435896	167436123	48748	0	0	2	0	1	0	0	1	0	4	2	9	247	124	8.95391e-21	4.01421e-19	NA	0	1	0	0.201	0	0.433
16327	PMM2	PMM2	chr16	+	8896117	8896246	8895655	8895767	8900172	8900264	16327	1	0	0	0	0	2	0	0	1	6	1	2	247	124	1.89296e-05	0.000201514	1	NA	0	0	0	0.201	0.433
75189	FAM32A	FAM32A	chr19	+	16300510	16300629	16296434	16296576	16301697	16302857	75189	0	3	2	1	0	2	0	1	0	13	11	9	242	124	3.95804e-73	2.0805e-70	0	1	0.339	0	0.045	0	0.431
15961	GPSM2	GPSM2	chr1	+	109425201	109425247	109419602	109419850	109427896	109428200	15961	0	1	0	0	0	1	0	0	5	1	1	14	169	124	1.25182e-07	1.78925e-06	NA	1	0	0	0	0.208	0.431
19812	RNF24	RNF24	chr20	-	3954978	3955047	3944521	3944671	3996083	3996216	19812	6	0	5	0	0	2	1	1	2	1	3	1	192	124	1.86271e-06	2.29635e-05	1	NA	0.618	0.392	0.177	0.564	0.431
59322	ZNF266	ZNF266	chr19	-	9544740	9544911	9530740	9530894	9545473	9545535	59322	4	6	10	9	0	0	0	3	4	3	1	5	247	124	0.000756451	0.00603182	0.182	1	1	0	0.601	0.287	0.431
40225	NDUFAF6	NDUFAF6	chr8	+	96046235	96046350	96044222	96044326	96047681	96047804	40225	2	5	5	0	1	3	1	1	9	4	1	6	238	124	8.37542e-06	9.42209e-05	1	0.723	0.465	0.115	0.343	0.439	0.43
74518	STRBP	STRBP	chr9	-	125999108	125999245	125946410	125946577	126030714	126030843	74518	1	0	2	0	1	1	0	0	1	5	0	3	247	124	3.31544e-21	1.53279e-19	1	0	0.501	0	NA	0.143	0.429
43464	TOR1AIP2	TOR1AIP2	chr1	-	179825192	179825305	179821766	179821946	179834570	179834989	43464	8	2	1	1	0	4	0	0	7	9	8	2	236	124	8.93082e-31	7.69387e-29	0.808	1	0.116	0	0	0.648	0.425
17793	KIF19	KIF19	chr17	+	72342516	72342663	72340899	72341094	72343915	72344038	17793	12	3	19	1	0	1	29	0	0	0	0	3	247	124	0.00668221	0.0428364	0.858	1	0.905	1	NA	0	0.421
48544	DENND6A	DENND6A	chr3	-	57665399	57665452	57658126	57658165	57678508	57678816	48544	5	6	6	2	1	1	0	2	5	3	1	5	176	124	4.80594e-25	2.84815e-23	0.638	0.809	0.809	0	0.585	0.413	0.419
76289	ZSCAN21	ZSCAN21	chr7	+	99649100	99649233	99647416	99647464	99654533	99655028	76289	2	3	8	2	0	4	6	0	1	3	3	6	247	124	0.00276429	0.0194751	0.334	1	0.501	0.501	0	0.077	0.419
16494	ADCY10P1	ADCY10P1	chr6	+	41106877	41107075	41106346	41106464	41107447	41107517	16494	9	2	3	1	2	1	0	1	0	0	1	5	247	124	5.81222e-15	1.67904e-13	0.819	0.334	0.601	NA	0.334	0	0.418
43432	NBEAL2	NBEAL2	chr3	+	47034415	47034609	47033964	47034045	47035426	47035510	43432	2	2	0	0	1	4	0	2	0	0	5	7	247	124	6.31154e-05	0.000616933	1	0.501	0	NA	0.167	0	0.417
70205	ZNF761	ZNF761	chr19	+	53936832	53937003	53935226	53935281	53948253	53948376	70205	2	2	1	0	1	0	2	2	0	2	1	0	247	124	0.00635764	0.0409857	1	0.501	1	0.334	0.501	NA	0.416
49339	GPATCH8	GPATCH8	chr17	-	42516038	42516083	42513845	42513913	42552196	42552271	49339	5	8	10	1	3	7	3	5	9	20	8	15	168	124	6.57622e-13	1.58956e-11	0.787	0.663	0.513	0.1	0.316	0.307	0.413
64400	ZNF26	ZNF26	chr12	+	133582642	133582845	133564250	133564354	133583627	133583754	64400	3	3	7	2	0	2	2	1	5	8	1	4	247	124	1.53657e-08	2.44323e-07	0.43	1	0.637	0.112	0.334	0.386	0.412
64549	RABL2B	RABL2B	chr22	-	51221466	51221714	51220615	51220779	51221928	51222087	64549	14	15	13	1	0	4	9	0	22	5	2	3	247	124	8.61765e-16	2.66116e-14	0.875	1	0.62	0.475	0	0.786	0.411
14004	KMT2E	KMT2E	chr7	+	104703797	104704023	104681315	104681470	104707173	104707254	14004	0	7	17	0	1	2	3	5	0	1	2	1	247	124	3.0038e-16	9.6668e-15	NA	0.778	0.81	0.601	0.557	0	0.408
79491	COPS7B	COPS7B	chr2	+	232665617	232665736	232663568	232663674	232665864	232665917	79491	3	5	4	0	2	0	2	0	1	0	2	1	242	124	0.000876069	0.00689917	1	0.562	1	1	0	0.339	0.408
22139	FAM114A2	FAM114A2	chr5	-	153417852	153417994	153414303	153414527	153418416	153418497	22139	3	2	10	0	0	3	0	1	6	0	1	2	247	124	0.00151331	0.0113145	1	1	0.626	NA	0.334	0.601	0.408
11858	XPNPEP3	XPNPEP3	chr22	+	41266051	41266143	41265002	41265119	41277773	41278181	11858	6	1	7	1	1	7	0	1	7	7	8	14	215	124	4.21628e-29	3.28155e-27	0.776	0.366	0.366	0	0.067	0.224	0.406
45822	PVT1	PVT1	chr8	+	129092548	129092676	129082405	129082607	129094998	129095094	45822	0	2	1	3	1	0	4	0	0	5	2	2	247	124	0.0027778	0.0195551	0	0.501	1	0.287	0	0	0.405
75250	LOC100130476	LOC100130476	chr6	-	138183952	138184062	138178863	138179103	138187719	138188021	75250	1	2	2	0	1	0	3	1	4	2	1	2	233	124	0.00346524	0.0238393	1	0.516	1	0.444	0.347	0.516	0.403
27635	WASH7P	WASH7P	chr1	-	24737	24891	17914	18061	29320	29370	27635	1	1	3	0	0	1	3	0	2	2	0	1	247	124	0.000416551	0.00349154	1	1	0.601	0.43	NA	0.501	0.401
69721	U2AF1L4	U2AF1L4	chr19	-	36235391	36235639	36235223	36235322	36236025	36236113	69721	2	3	24	0	1	2	8	0	26	5	3	3	247	124	7.98864e-14	2.09653e-12	1	0.601	0.858	0.445	0	0.813	0.4
23818	FLT3LG	FLT3LG	chr19	+	49979018	49979222	49977859	49977929	49979401	49979455	23818	2	0	2	0	0	2	1	6	0	2	2	4	247	124	1.78819e-12	4.13621e-11	1	NA	0.334	0.201	0.601	0	0.4
51114	TTC14	TTC14	chr3	+	180326505	180326568	180325435	180325553	180327417	180327791	51114	2	1	6	0	1	1	0	0	3	0	1	1	186	124	0.0011512	0.00883656	1	0.4	0.8	NA	0	0.667	0.4
19069	DCAF13	DCAF13	chr8	+	104433709	104433844	104432491	104432691	104438283	104438373	19069	0	0	4	0	1	0	0	1	0	0	2	3	247	124	7.86333e-13	1.88248e-11	NA	0	1	NA	0.201	0	0.399
67633	C19orf60	C19orf60	chr19	+	18700198	18700446	18699804	18699887	18701663	18701743	67633	0	0	1	1	0	0	0	0	1	5	0	2	247	124	8.29877e-08	1.20952e-06	0	NA	1	0	NA	0.201	0.399
39360	CEP250	CEP250	chr20	+	34062618	34062677	34061694	34061877	34063326	34063471	39360	0	1	3	4	0	1	0	1	5	6	4	7	182	124	1.12483e-05	0.000124265	0	1	0.671	0	0.146	0.327	0.399
25646	ANKRD20A5P	ANKRD20A5P	chr18	+	14187222	14187349	14183927	14184101	14188003	14188110	25646	8	15	6	0	1	3	0	16	5	12	9	1	247	124	0.000231562	0.00203453	1	0.883	0.501	0	0.472	0.715	0.399
72100	WHAMMP1	WHAMMP1	chr15	-	32816671	32816801	32815229	32815414	32819013	32819179	72100	8	11	11	2	3	12	4	1	4	14	4	8	247	124	2.54242e-59	8.27006e-57	0.668	0.648	0.315	0.125	0.112	0.201	0.398
2018	CWF19L1	CWF19L1	chr10	-	102009866	102009930	102006551	102006692	102013177	102013252	2018	5	4	3	0	0	2	0	2	2	4	3	0	187	124	4.06451e-23	2.12109e-21	1	1	0.499	0	0.307	1	0.397
48666	TMEM116	TMEM116	chr12	-	112388191	112388265	112375964	112376014	112429561	112429693	48666	2	0	3	3	0	0	0	4	2	6	3	3	197	124	1.74833e-17	6.21363e-16	0.296	NA	1	0	0.456	0.296	0.397
56985	TBL2	TBL2	chr7	-	72990870	72991031	72988712	72988843	72992749	72993013	56985	3	0	5	3	2	0	0	0	2	18	4	6	247	124	3.52459e-15	1.03425e-13	0.334	0	1	0	0	0.143	0.397
73390	FAM122C	FAM122C	chrX	+	133983196	133983258	133981412	133981505	133986829	133986926	73390	4	3	4	3	0	0	3	4	5	6	2	4	185	124	1.02579e-14	2.91114e-13	0.472	1	1	0.251	0.573	0.456	0.397
2011	CWF19L1	CWF19L1	chr10	-	102009866	102009935	102006534	102006692	102013177	102013296	2011	6	5	3	0	0	2	0	2	1	4	3	0	192	124	1.13104e-10	2.22461e-09	1	1	0.492	0	0.301	1	0.397
21096	GUSBP4	GUSBP4	chr6	-	58276181	58276289	58275150	58275346	58285305	58285389	21096	12	10	7	1	1	0	13	2	9	4	3	3	231	124	0.0063994	0.0412256	0.866	0.843	1	0.636	0.264	0.617	0.397
15488	DLEC1	DLEC1	chr3	+	38163566	38163685	38163118	38163272	38163779	38164228	15488	7	4	2	2	0	0	1	1	1	4	1	0	242	124	3.95038e-10	7.40637e-09	0.642	1	1	0.114	0.339	1	0.396
60736	DUSP11	DUSP11	chr2	-	73993625	73993706	73989324	73989986	73993954	73994030	60736	1	3	2	5	1	0	0	0	2	0	1	2	204	124	3.40039e-08	5.20704e-07	0.108	0.646	1	NA	0	0.378	0.396
35266	PCAT29	PCAT29	chr15	+	69980635	69980876	69976635	69976781	69988005	69988089	35266	0	0	1	0	1	0	2	0	4	8	2	8	247	124	1.05744e-06	1.34404e-05	NA	0	1	0.112	0	0.201	0.396
851	DDX5	DDX5	chr17	-	62496792	62496840	62494373	62496444	62498127	62498187	851	4	3	33	0	1	2	0	6	7	9	0	7	171	124	9.41908e-06	0.000105211	1	0.685	0.923	0	1	0.42	0.396
43258	CEP162	CEP162	chr6	-	84928820	84928932	84925493	84925640	84930774	84930889	43258	8	12	9	1	4	12	0	4	3	24	10	3	235	124	3.29784e-12	7.4616e-11	0.808	0.613	0.284	0	0.174	0.345	0.395
12897	MTMR8	MTMR8	chrX	-	63564924	63565152	63557147	63557273	63568539	63568674	12897	1	3	3	1	0	1	0	6	0	0	3	3	247	124	2.90518e-11	6.0591e-10	0.334	1	0.601	NA	0.501	0	0.395
64053	ASIC3	ASIC3	chr7	+	150748258	150748406	150748125	150748182	150748896	150748990	64053	6	1	3	1	1	1	0	1	0	0	1	1	247	124	0.00141515	0.0106508	0.751	0.334	0.601	NA	0.334	0	0.395
48632	TMEM116	TMEM116	chr12	-	112388191	112388270	112375964	112376014	112429561	112429693	48632	4	0	3	3	0	0	1	4	4	6	3	3	202	124	3.18568e-14	8.61607e-13	0.45	NA	1	0.093	0.45	0.45	0.394
56395	SEC24C	SEC24C	chr10	+	75530043	75530151	75529593	75529773	75530466	75530556	56395	6	7	3	3	0	2	0	2	6	8	1	9	231	124	7.8271e-05	0.000752302	0.518	1	0.446	0	0.518	0.264	0.394
2020	CWF19L1	CWF19L1	chr10	-	102009866	102010070	102006551	102006692	102013177	102013296	2020	6	4	3	0	0	2	0	2	3	4	3	0	247	124	9.49641e-22	4.53489e-20	1	1	0.43	0	0.251	1	0.393
11201	ZBTB20	ZBTB20	chr3	-	114599197	114599288	114592885	114592955	114619150	114619189	11201	1	4	4	6	0	2	0	2	1	12	4	2	214	124	7.51697e-28	5.37738e-26	0.088	1	0.537	0	0.225	0.225	0.392
33851	DUSP18	DUSP18	chr22	-	31062793	31062925	31060941	31061108	31063448	31063877	33851	1	1	6	0	2	1	0	1	4	3	4	1	247	124	0.00765265	0.0483123	1	0.201	0.751	0	0.112	0.668	0.391
42297	SASH3	SASH3	chrX	+	128926602	128926671	128924860	128925057	128926964	128927115	42297	7	1	2	0	1	0	0	6	4	2	2	2	192	124	2.54474e-09	4.39291e-08	1	0.392	1	0	0.66	0.564	0.389
12701	TMEM161B-AS1	TMEM161B-AS1	chr5	+	87565284	87565504	87564832	87564936	87566342	87566402	12701	5	9	16	0	0	5	1	9	4	2	0	6	247	124	5.69446e-06	6.53997e-05	1	1	0.616	0.201	1	0.251	0.388
13201	ZNF692	ZNF692	chr1	-	249152124	249152233	249151432	249151696	249152329	249152520	13201	1	3	0	0	0	1	0	1	5	0	2	5	232	124	4.4344e-05	0.000445392	1	1	0	NA	0.211	0.348	0.387
44842	LOC100132352	LOC100132352	chr9	+	69080668	69080788	69067861	69067928	69084845	69084959	44842	6	0	3	0	0	2	5	0	3	2	1	2	243	124	0.00169552	0.0125282	1	NA	0.434	0.561	0	0.434	0.385
34515	CCNT2	CCNT2	chr2	+	135702644	135702770	135700181	135700244	135703458	135703545	34515	1	0	3	1	0	2	0	0	0	17	2	5	247	124	7.74542e-59	2.43963e-56	0.334	NA	0.43	0	0	0	0.382
25643	ANKRD20A5P	ANKRD20A5P	chr18	+	14187222	14187293	14183927	14184101	14188003	14188110	25643	8	11	6	0	1	3	0	16	5	12	9	1	194	124	9.20933e-05	0.000872666	1	0.875	0.561	0	0.532	0.762	0.381
13523	BCAT2	BCAT2	chr19	-	49311012	49311493	49310256	49310331	49314240	49314320	13523	9	3	0	1	0	1	1	1	1	3	2	1	247	124	4.28923e-20	1.82589e-18	0.819	1	0	0.143	0.201	0.334	0.38
22867	PEX14	PEX14	chr1	+	10588307	10588416	10555330	10555378	10596269	10596354	22867	11	12	10	1	3	7	1	14	4	4	5	17	232	124	5.11242e-05	0.000508145	0.855	0.681	0.433	0.118	0.599	0.112	0.38
54718	PCNXL2	PCNXL2	chr1	-	233248544	233248712	233231500	233231609	233270758	233270936	54718	1	3	2	1	0	1	2	4	1	18	2	3	247	124	2.45075e-38	3.0131e-36	0.334	1	0.501	0.053	0.501	0.143	0.379
58291	L3HYPDH	L3HYPDH	chr14	-	59941445	59941505	59939405	59939808	59942586	59942724	58291	25	16	31	10	4	6	10	9	11	13	9	22	183	124	5.11847e-13	1.25053e-11	0.629	0.73	0.778	0.343	0.404	0.253	0.379
53772	ARPC2	ARPC2	chr2	+	219103386	219103458	219093502	219093519	219104113	219104207	53772	7	2	5	2	0	3	3	0	4	4	0	4	195	124	7.92144e-10	1.44301e-08	0.69	1	0.515	0.323	NA	0.389	0.379
15561	TBCD	TBCD	chr17	+	80863811	80863929	80851422	80851508	80869633	80869665	15561	3	0	0	0	0	1	0	0	5	1	0	8	241	124	7.99821e-10	1.45663e-08	1	NA	0	0	NA	0.243	0.379
35202	CUL9	CUL9	chr6	+	43154983	43155186	43153692	43154193	43155450	43155856	35202	1	0	4	0	1	1	0	1	1	1	1	2	247	124	0.00172715	0.0127308	1	0	0.668	0	0.334	0.201	0.378
65841	METTL22	METTL22	chr16	+	8728895	8728936	8722586	8722967	8729024	8729169	65841	9	5	9	6	3	12	0	1	5	5	11	11	164	124	4.68744e-47	8.85463e-45	0.531	0.558	0.362	0	0.064	0.256	0.377
36652	BIN2	BIN2	chr12	-	51692986	51693072	51689579	51689662	51695803	51696564	36652	0	3	5	0	0	1	0	0	2	0	1	0	209	124	0.002101	0.0151961	NA	1	0.748	NA	0	1	0.374
40009	KLRG1	KLRG1	chr12	+	9147798	9147884	9144801	9144906	9162021	9163340	40009	2	3	6	2	0	7	10	0	3	20	0	9	209	124	4.45203e-10	8.31252e-09	0.372	1	0.337	0.229	NA	0.165	0.373
64539	RABL2B	RABL2B	chr22	-	51221472	51221714	51220615	51220779	51221928	51222087	64539	3	7	4	1	0	4	4	0	7	5	2	3	247	124	4.89813e-10	9.11728e-09	0.601	1	0.334	0.287	0	0.539	0.37
8918	LTB4R	LTB4R	chr14	+	24783991	24784222	24780704	24781010	24784842	24787242	8918	38	6	11	2	0	8	27	5	5	19	3	5	247	124	6.06298e-49	1.24236e-46	0.905	1	0.408	0.416	0.456	0.334	0.369
56354	CTC1	CTC1	chr17	-	8132042	8132239	8131820	8131947	8132459	8132619	56354	4	3	5	1	0	5	4	0	16	10	14	3	247	124	1.42106e-19	5.82377e-18	0.668	1	0.334	0.167	0	0.728	0.369
58293	L3HYPDH	L3HYPDH	chr14	-	59941156	59941244	59939405	59939808	59942586	59942724	58293	20	13	19	10	4	6	12	3	11	13	9	22	211	124	1.45288e-95	1.31737e-92	0.54	0.656	0.65	0.352	0.164	0.227	0.368
55	AARSD1	AARSD1	chr17	-	41105740	41105791	41102542	41102745	41106892	41106984	55	1	0	0	0	0	1	0	0	1	2	0	2	174	124	0.00788081	0.0495071	1	NA	0	0	NA	0.263	0.368
30547	ZNF273	ZNF273	chr7	+	64377407	64377495	64363619	64363797	64377958	64378085	30547	5	0	5	1	0	3	2	1	3	6	4	2	211	124	6.46528e-15	1.86176e-13	0.746	NA	0.495	0.164	0.128	0.469	0.367
45824	PVT1	PVT1	chr8	+	129015636	129015734	129010445	129010605	129021835	129021964	45824	4	7	1	50	19	0	4	3	1	75	51	10	221	124	9.43721e-11	1.87601e-09	0.043	0.171	1	0.029	0.032	0.053	0.367
50438	UBE4A	UBE4A	chr11	+	118244208	118244418	118243221	118243381	118247288	118247409	50438	3	4	1	1	0	0	0	0	1	3	0	0	247	124	5.65952e-08	8.44365e-07	0.601	1	1	0	NA	1	0.367
19179	TERF1	TERF1	chr8	+	73950940	73951030	73944276	73944368	73951350	73951454	19179	21	9	9	5	6	17	6	4	0	17	14	13	213	124	4.84831e-98	4.75252e-95	0.71	0.466	0.236	0.17	0.143	0	0.366
45577	ATP6V1G2-DDX39B	ATP6V1G2-DDX39B	chr6	-	31506529	31506716	31504276	31504460	31508098	31508441	45577	4	5	0	1	0	1	0	1	3	1	3	2	247	124	1.51645e-13	3.87052e-12	0.668	1	0	0	0.143	0.43	0.365
46293	AARS2	AARS2	chr6	-	44274986	44275131	44274659	44274768	44278035	44278180	46293	10	2	12	1	0	4	0	13	14	5	5	2	247	124	6.39921e-09	1.05979e-07	0.834	1	0.601	0	0.566	0.778	0.364
45812	PVT1	PVT1	chr8	+	129056280	129056372	129001407	129001537	129082405	129082518	45812	1	0	1	0	4	6	0	0	0	30	10	10	215	124	1.46593e-34	1.53001e-32	1	0	0.088	0	0	0	0.363
23486	ROBO3	ROBO3	chr11	+	124748193	124748210	124747414	124747554	124748479	124748692	23486	3	0	2	1	0	0	0	0	1	2	0	0	140	124	1.49219e-06	1.85948e-05	0.727	NA	1	0	NA	1	0.363
13327	BCOR	BCOR	chrX	-	39930889	39930943	39930225	39930412	39931601	39934433	13327	16	6	15	2	2	4	29	6	32	25	16	22	177	124	0.000204327	0.00181458	0.849	0.678	0.724	0.448	0.208	0.505	0.363
67707	PPIG	PPIG	chr2	+	170449160	170449249	170440849	170441000	170460151	170460204	67707	1	2	4	0	38	33	0	1	0	1	58	26	212	124	5.27657e-06	6.09187e-05	1	0.03	0.066	0	0.01	0	0.362
46230	IL16	IL16	chr15	+	81598256	81598394	81595889	81595991	81598763	81598886	46230	2	3	4	2	0	1	0	2	1	0	1	4	247	124	9.82603e-18	3.56559e-16	0.334	1	0.668	NA	0.501	0.112	0.361
76124	DONSON	DONSON	chr21	-	34954470	34954552	34954256	34954361	34956895	34957074	76124	4	1	2	2	0	0	3	1	1	0	2	2	205	124	0.000399197	0.00335889	0.547	1	1	1	0.232	0.232	0.361
13075	RRN3P3	RRN3P3	chr16	-	22433481	22433535	22430866	22431915	22437533	22437687	13075	0	1	6	2	0	6	2	0	1	4	6	9	177	124	2.08822e-19	8.48126e-18	0	1	0.412	0.259	0	0.072	0.36
59951	FBF1	FBF1	chr17	-	73931712	73931754	73929075	73929169	73933646	73933674	59951	11	2	11	3	0	1	2	1	5	0	3	7	165	124	1.69351e-34	1.76246e-32	0.734	1	0.892	1	0.2	0.349	0.359
68555	FAM160B2	FAM160B2	chr8	+	21951252	21951329	21946713	21946809	21951950	21952029	68555	2	2	0	0	1	12	1	2	6	12	10	8	200	124	0.00148351	0.0111145	1	0.554	0	0.049	0.11	0.317	0.359
45817	PVT1	PVT1	chr8	+	128981661	128981783	128951753	128951922	129001407	129001537	45817	0	1	2	5	0	2	1	2	3	4	13	18	245	124	2.79316e-17	9.80214e-16	0	1	0.336	0.112	0.072	0.078	0.358
42028	C5orf34	C5orf34	chr5	-	43502473	43502597	43494611	43494703	43503766	43503862	42028	5	0	5	0	0	1	0	0	6	3	0	0	247	124	7.68273e-07	9.92855e-06	1	NA	0.715	0	NA	1	0.357
57202	UBAP2L	UBAP2L	chr1	+	154241837	154241888	154241418	154241430	154243356	154243986	57202	13	11	28	6	1	6	1	9	11	2	6	11	174	124	6.82452e-08	1.00597e-06	0.607	0.887	0.769	0.263	0.517	0.416	0.356
20490	TROVE2	TROVE2	chr1	+	193038163	193038311	193029003	193029352	193044949	193045170	20490	13	9	8	3	3	3	2	3	3	7	3	3	247	124	3.63306e-43	5.77927e-41	0.685	0.601	0.572	0.125	0.334	0.334	0.355
4769	ZNF138	ZNF138	chr7	+	64291317	64291454	64275953	64276031	64291828	64294059	4769	3	4	0	1	0	4	0	7	2	1	6	5	247	124	0.00212003	0.0153216	0.601	1	0	0	0.369	0.167	0.355
17792	KIF19	KIF19	chr17	+	72342516	72342702	72340899	72341094	72343915	72344038	17792	5	2	11	1	0	1	16	0	0	0	0	3	247	124	0.00304374	0.0212336	0.715	1	0.847	1	NA	0	0.354
36164	EEF1E1-BLOC1S5	EEF1E1-BLOC1S5	chr6	-	8027439	8027632	8013799	8016061	8041371	8041501	36164	5	4	5	0	2	3	0	4	4	6	3	2	247	124	4.53094e-18	1.68806e-16	1	0.501	0.456	0	0.401	0.501	0.352
68163	FLYWCH1	FLYWCH1	chr16	+	2986640	2986878	2983716	2983980	2987121	2987385	68163	4	5	7	1	5	12	1	1	2	10	7	16	247	124	0.00252636	0.0179365	0.668	0.334	0.227	0.048	0.067	0.059	0.352
66282	TUBG2	TUBG2	chr17	+	40814990	40815070	40813835	40813974	40815394	40815521	66282	8	16	18	3	1	1	0	5	13	4	3	1	203	124	3.05204e-13	7.60786e-12	0.62	0.907	0.917	0	0.504	0.888	0.351
847	DDX5	DDX5	chr17	-	62496792	62497035	62494373	62496444	62498127	62498187	847	4	2	31	0	1	2	0	7	7	9	0	7	247	124	7.08728e-06	8.0466e-05	1	0.501	0.886	0	1	0.334	0.351
855	DDX5	DDX5	chr17	-	62496792	62496944	62494373	62496444	62498127	62498187	855	4	2	30	0	1	2	0	10	7	9	0	7	247	124	1.54059e-06	1.91552e-05	1	0.501	0.883	0	1	0.334	0.35
43533	LINC00426	LINC00426	chr13	-	30941737	30941858	30937297	30937363	30946421	30946511	43533	7	1	5	1	0	4	7	9	12	10	7	7	244	124	1.97087e-11	4.17288e-10	0.781	1	0.388	0.262	0.395	0.466	0.349
11576	MARK2	MARK2	chr11	+	63673559	63673586	63672257	63672515	63676348	63678492	11576	2	1	2	0	1	0	13	0	6	8	7	1	150	124	8.04753e-06	9.07766e-05	1	0.453	1	0.573	0	0.832	0.349
24464	CMC1	CMC1	chr3	+	28335924	28336017	28283123	28283303	28357823	28357914	24464	4	3	6	4	2	2	0	3	2	8	5	6	216	124	0.000157763	0.00143496	0.365	0.463	0.633	0	0.256	0.161	0.348
6907	ANKS3	ANKS3	chr16	-	4776700	4776781	4774750	4774832	4779980	4780152	6907	3	2	13	1	0	2	5	0	5	4	0	3	204	124	7.5462e-15	2.16187e-13	0.646	1	0.798	0.432	NA	0.503	0.347
37684	THAP9-AS1	THAP9-AS1	chr4	-	83820865	83820890	83819141	83819215	83821229	83821376	37684	9	17	16	9	4	6	4	2	6	15	5	6	148	124	1.34567e-08	2.14768e-07	0.456	0.781	0.691	0.183	0.251	0.456	0.346
39175	RSRP1	RSRP1	chr1	-	25570914	25570989	25570040	25570124	25571640	25571792	39175	27	30	68	5	2	5	69	29	19	32	6	44	198	124	1.35338e-17	4.85756e-16	0.772	0.904	0.895	0.575	0.752	0.213	0.344
8041	TMUB2	TMUB2	chr17	+	42265043	42265111	42264573	42264768	42266389	42266956	8041	13	13	3	3	2	0	2	6	17	5	2	6	191	124	2.70069e-17	9.4868e-16	0.738	0.808	1	0.206	0.661	0.648	0.344
10383	LRRN3	LRRN3	chr7	+	110737082	110737189	110731061	110731560	110762470	110765509	10383	3	6	28	0	2	16	0	5	4	0	11	2	230	124	1.65727e-18	6.37744e-17	1	0.618	0.485	NA	0.197	0.519	0.343
75563	PXYLP1	PXYLP1	chr3	+	140991742	140991825	140981084	140981182	140997183	140997342	75563	0	2	1	1	0	1	0	0	3	8	0	6	206	124	3.54928e-09	6.03086e-08	0	1	0.376	0	NA	0.231	0.343
24656	CCT5	CCT5	chr5	+	10261671	10261807	10258497	10258647	10262592	10262730	24656	3	1	2	2	0	1	0	0	3	3	0	1	247	124	0.00452013	0.0302028	0.43	1	0.501	0	NA	0.601	0.343
9352	ZNF675	ZNF675	chr19	-	23839523	23839624	23835707	23837508	23840861	23840996	9352	2	2	5	1	0	0	2	0	0	0	3	0	224	124	1.10322e-05	0.000122064	0.525	1	1	1	0	NA	0.342
50125	CCT6P1	CCT6P1	chr7	+	65219513	65219648	65217150	65217297	65220766	65220939	50125	8	7	11	4	0	0	6	8	9	5	4	3	247	124	4.97385e-19	1.96725e-17	0.501	1	1	0.376	0.501	0.601	0.341
22586	ENTPD5	ENTPD5	chr14	-	74471307	74471432	74454588	74454875	74477793	74477853	22586	1	2	0	1	0	11	1	4	0	8	6	19	247	124	7.91181e-10	1.44162e-08	0.334	1	0	0.059	0.251	0	0.341
58941	NUP50-AS1	NUP50-AS1	chr22	-	45548285	45548330	45534704	45534797	45553940	45554066	58941	1	3	0	0	2	0	1	0	7	1	3	1	168	124	1.50859e-08	2.39926e-07	1	0.525	NA	0.425	0	0.838	0.341
856	DDX5	DDX5	chr17	-	62496792	62496941	62494373	62496444	62498127	62498187	856	4	2	30	0	1	2	0	6	8	9	0	7	247	124	5.41545e-05	0.000536208	1	0.501	0.883	0	1	0.365	0.34
48545	DENND6A	DENND6A	chr3	-	57665213	57665452	57658126	57658165	57678508	57678816	48545	7	7	9	2	1	1	2	2	9	3	1	5	247	124	1.54113e-20	6.79165e-19	0.637	0.778	0.819	0.251	0.501	0.475	0.336
9743	SPATA6L	SPATA6L	chr9	-	4626425	4626555	4625326	4625566	4629090	4629168	9743	2	4	2	1	1	0	5	0	3	13	3	0	247	124	9.30712e-20	3.86003e-18	0.501	0.668	1	0.162	0	1	0.336
526	CCNDBP1	CCNDBP1	chr15	+	43477971	43478077	43477465	43477805	43481396	43481478	526	11	7	19	2	1	3	17	8	20	12	8	10	229	124	0.00387823	0.026358	0.749	0.791	0.774	0.434	0.351	0.52	0.336
50045	XRRA1	XRRA1	chr11	-	74656062	74656130	74647928	74648113	74659972	74660232	50045	17	6	8	3	3	4	9	6	2	6	8	13	191	124	1.57885e-22	7.94773e-21	0.786	0.565	0.565	0.493	0.327	0.091	0.335
17123	LYRM1	LYRM1	chr16	+	20913807	20914039	20911619	20911857	20926877	20927036	17123	4	2	2	0	3	11	0	1	7	11	10	9	247	124	1.19695e-13	3.08873e-12	1	0.251	0.084	0	0.048	0.281	0.335
8452	SCAPER	SCAPER	chr15	-	77143508	77143563	77134074	77134272	77148150	77148217	8452	8	3	5	2	2	11	0	0	8	8	2	6	178	124	2.24632e-10	4.2993e-09	0.736	0.511	0.24	0	0	0.482	0.335
13561	ANKMY1	ANKMY1	chr2	-	241448764	241448872	241446976	241447108	241452218	241452359	13561	5	5	6	4	2	2	0	1	9	4	2	8	231	124	4.0828e-17	1.41567e-15	0.402	0.573	0.617	0	0.212	0.377	0.334
56558	CCDC176	CCDC176	chr14	+	74516404	74516898	74514632	74514777	74522286	74522388	56558	8	2	7	0	1	0	0	1	0	1	0	0	247	124	1.46241e-07	2.07553e-06	1	0.501	1	0	1	NA	0.334
6808	AXIN2	AXIN2	chr17	-	63531743	63531839	63530029	63530197	63532437	63532671	6808	17	5	10	3	1	0	0	7	0	2	0	0	219	124	5.5235e-05	0.000545937	0.762	0.739	1	0	1	NA	0.334
30406	TUG1	TUG1	chr22	+	31368033	31368158	31365196	31365372	31368909	31369587	30406	2	0	2	2	0	0	10	0	0	0	1	1	247	124	9.99184e-05	0.000941161	0.334	NA	1	1	0	0	0.334
56439	FUBP3	FUBP3	chr9	+	133510053	133510125	133507588	133507665	133511385	133511513	56439	17	5	25	2	1	4	2	8	17	10	2	8	195	124	5.08056e-54	1.28858e-51	0.844	0.761	0.799	0.113	0.718	0.575	0.333
43849	SIRT1	SIRT1	chr10	+	69665922	69666044	69651159	69651312	69666546	69666694	43849	12	5	4	8	7	1	0	1	2	0	6	5	245	124	2.1483e-14	5.91174e-13	0.432	0.266	0.669	NA	0.078	0.168	0.333
74018	DMKN	DMKN	chr19	-	35991279	35991321	35990859	35990931	35991434	35991482	74018	1	0	1	0	1	0	0	2	0	8	0	4	165	124	2.45359e-14	6.71616e-13	1	0	1	0	1	0	0.333
2247	EGLN2	EGLN2	chr19	+	41313063	41313179	41312459	41312579	41313713	41314346	2247	2	0	4	2	1	0	0	0	1	3	2	1	239	124	1.0597e-12	2.50469e-11	0.342	0	1	0	0	0.342	0.333
60737	DUSP11	DUSP11	chr2	-	73993625	73993751	73989324	73989986	73993954	73994030	60737	0	2	2	5	1	0	0	0	2	0	1	2	247	124	1.33966e-06	1.6798e-05	0	0.501	1	NA	0	0.334	0.333
76191	VPS11	VPS11	chr11	+	118939883	118940054	118938462	118938913	118940943	118941107	76191	0	1	2	1	0	0	1	0	0	0	1	2	247	124	2.6723e-05	0.000277832	0	1	1	1	0	0	0.333
12462	FDFT1	FDFT1	chr8	+	11660830	11660936	11660119	11660440	11667175	11667359	12462	0	2	2	1	0	0	2	0	0	0	1	2	229	124	4.67928e-05	0.000468109	0	1	1	1	0	0	0.333
61826	USPL1	USPL1	chr13	+	31193815	31193877	31191829	31192193	31195209	31195376	61826	8	1	11	2	2	1	1	3	1	5	1	8	185	124	9.87403e-51	2.16387e-48	0.728	0.251	0.881	0.118	0.668	0.077	0.332
50047	XRRA1	XRRA1	chr11	-	74563078	74563127	74562132	74562248	74574025	74574072	50047	13	8	2	4	1	0	1	5	4	8	4	0	172	124	1.45746e-17	5.21309e-16	0.701	0.852	1	0.083	0.474	1	0.332
36008	TSPAN14	TSPAN14	chr10	+	82266983	82267052	82248972	82249070	82269056	82269227	36008	0	2	4	2	0	3	0	2	1	6	2	8	192	124	1.82708e-14	5.06045e-13	0	1	0.463	0	0.392	0.075	0.332
80084	ZNF133	ZNF133	chr20	+	18287349	18287460	18286941	18287037	18295715	18297640	80084	1	0	4	0	1	2	0	0	1	0	2	1	234	124	0.00648659	0.0417205	1	0	0.515	NA	0	0.346	0.332
55628	EXOG	EXOG	chr3	+	38541580	38541655	38537762	38538021	38542845	38542985	55628	3	5	3	0	3	1	1	0	1	0	4	3	198	124	9.4593e-20	3.92091e-18	1	0.511	0.653	1	0	0.173	0.33
39176	RSRP1	RSRP1	chr1	-	25570944	25570989	25570040	25570124	25571640	25571792	39176	27	30	68	5	2	5	69	29	19	32	6	44	168	124	9.20512e-18	3.35033e-16	0.799	0.917	0.909	0.614	0.781	0.242	0.329
54714	PCNXL2	PCNXL2	chr1	-	233248590	233248712	233231500	233231609	233270758	233270936	54714	1	3	1	1	0	1	0	3	2	18	2	3	245	124	2.13092e-05	0.000225095	0.336	1	0.336	0	0.432	0.252	0.329
61803	SBDSP1	SBDSP1	chr7	+	72301271	72301401	72299951	72300362	72302181	72302378	61803	11	5	15	2	2	3	7	7	6	9	4	8	247	124	9.41302e-50	2.00824e-47	0.734	0.557	0.715	0.281	0.468	0.274	0.328
15205	SERPINB6	SERPINB6	chr6	-	2969012	2969147	2959401	2959576	2971766	2972399	15205	106	38	19	4	4	5	16	10	3	14	1	5	247	124	1.72019e-06	2.12716e-05	0.93	0.827	0.656	0.365	0.834	0.231	0.328
54017	PPP3CB-AS1	PPP3CB-AS1	chr10	+	75258407	75258625	75256578	75256664	75259352	75259445	54017	4	16	18	3	4	7	5	7	6	32	8	8	247	124	1.67292e-89	1.23827e-86	0.401	0.668	0.563	0.073	0.305	0.274	0.327
69228	ZNF555	ZNF555	chr19	+	2851465	2851649	2850584	2850711	2852377	2860472	69228	17	7	5	0	0	1	0	11	8	7	2	0	247	124	5.02199e-14	1.33732e-12	1	1	0.715	0	0.734	1	0.327
46589	MAP4K1	MAP4K1	chr19	-	39105029	39105067	39104515	39104725	39106834	39106899	46589	1	1	7	2	1	7	0	1	0	0	6	6	161	124	7.2968e-25	4.28926e-23	0.278	0.435	0.435	NA	0.114	0	0.326
54015	PPP3CB-AS1	PPP3CB-AS1	chr10	+	75258490	75258625	75256578	75256664	75259352	75259445	54015	4	18	14	3	4	7	5	6	6	32	8	8	247	124	3.67882e-11	7.60485e-10	0.401	0.693	0.501	0.073	0.274	0.274	0.325
29931	CIRBP	CIRBP	chr19	+	1273649	1273714	1272036	1272050	1274305	1274808	29931	34	19	78	15	10	28	28	14	28	23	42	71	188	124	3.04985e-13	7.60502e-12	0.599	0.556	0.648	0.445	0.18	0.206	0.324
1093	LUC7L2	LUC7L2	chr7	+	139049954	139050036	139048111	139048198	139060807	139060902	1093	2	0	6	1	0	0	12	4	9	4	5	9	205	124	5.37279e-10	9.95991e-09	0.547	NA	1	0.645	0.326	0.377	0.324
24748	NLRC3	NLRC3	chr16	-	3597075	3597178	3593424	3593508	3598134	3598218	24748	2	0	0	0	0	1	0	0	1	2	0	1	226	124	0.000353272	0.0029961	1	NA	0	0	NA	0.354	0.323
43214	KANSL3	KANSL3	chr2	-	97285408	97285499	97285095	97285281	97297048	97297219	43214	68	28	39	1	1	1	0	39	70	8	0	4	214	124	1.41473e-39	1.84571e-37	0.975	0.942	0.958	0	1	0.91	0.322
27496	TMEM19	TMEM19	chr12	+	72095717	72095789	72094611	72094805	72097756	72097839	27496	3	0	3	9	0	1	1	1	0	15	2	5	195	124	6.79393e-27	4.58009e-25	0.175	NA	0.656	0.041	0.241	0	0.322
17567	STARD4	STARD4	chr5	-	110837659	110837784	110836699	110836814	110842027	110842077	17567	12	8	11	0	1	1	7	3	8	5	1	2	247	124	1.75958e-16	5.76757e-15	1	0.801	0.847	0.413	0.601	0.668	0.322
61830	USPL1	USPL1	chr13	+	31193815	31193859	31191829	31192193	31195209	31195376	61830	7	1	9	2	2	1	1	3	1	5	1	8	167	124	4.0852e-43	6.47014e-41	0.722	0.271	0.87	0.129	0.69	0.085	0.32
24429	TRNAU1AP	TRNAU1AP	chr1	+	28887379	28887432	28887144	28887244	28887624	28887772	24429	2	2	8	1	2	5	3	0	5	6	4	8	176	124	1.17205e-21	5.56037e-20	0.585	0.413	0.53	0.261	0	0.306	0.32
43226	KANSL3	KANSL3	chr2	-	97285408	97285513	97285095	97285281	97297048	97297211	43226	34	24	26	1	1	1	0	24	43	8	0	4	228	124	2.18822e-34	2.25788e-32	0.949	0.929	0.934	0	1	0.854	0.319
57638	OSBP	OSBP	chr11	-	59361076	59361197	59348923	59349027	59361482	59361728	57638	112	45	32	0	1	0	0	48	43	3	0	0	244	124	4.1411e-15	1.20929e-13	1	0.958	1	0	1	1	0.319
39706	COX10-AS1	COX10-AS1	chr17	-	13936868	13936978	13932608	13933888	13937256	13937733	39706	7	2	1	1	1	0	0	7	1	4	0	1	233	124	3.66065e-06	4.32329e-05	0.788	0.516	1	0	1	0.347	0.319
50905	ZBTB24	ZBTB24	chr6	-	109797965	109798133	109797377	109797461	109802277	109803257	50905	15	20	19	1	0	2	5	15	20	6	2	5	247	124	0.00652133	0.0419106	0.883	1	0.827	0.295	0.79	0.668	0.319
9276	FAM171A1	FAM171A1	chr10	-	15257994	15258109	15253643	15256600	15262942	15263059	9276	5	8	7	0	2	2	0	3	12	2	1	2	238	124	0.00153631	0.0114675	1	0.676	0.646	0	0.61	0.758	0.318
75266	GUCD1	GUCD1	chr22	-	24939809	24939885	24936390	24939068	24942881	24942973	75266	5	4	0	3	0	0	4	2	5	12	2	1	199	124	1.08783e-30	9.33831e-29	0.509	1	NA	0.172	0.384	0.757	0.317
38003	CAPRIN2	CAPRIN2	chr12	-	30868387	30868437	30867892	30868078	30869441	30869610	38003	7	3	8	7	2	5	0	1	2	0	5	5	173	124	8.74572e-21	3.9233e-19	0.418	0.518	0.534	NA	0.125	0.223	0.316
12927	YPEL5	YPEL5	chr2	+	30378715	30378776	30371110	30371329	30379493	30379658	12927	16	7	27	0	2	2	3	18	4	2	3	5	184	124	4.6405e-12	1.03765e-10	1	0.702	0.901	0.503	0.802	0.35	0.316
16452	CASK	CASK	chrX	-	41416284	41416353	41412971	41413168	41419031	41419100	16452	2	4	5	2	1	3	10	0	2	10	1	3	192	124	0.000246814	0.00215703	0.392	0.721	0.518	0.392	0	0.301	0.313
74262	FYN	FYN	chr6	-	112062183	112062296	112041058	112041265	112080242	112080334	74262	17	13	23	5	17	22	0	7	13	21	19	30	236	124	7.39441e-109	9.93288e-106	0.641	0.287	0.355	0	0.162	0.185	0.312
55627	EXOG	EXOG	chr3	+	38541580	38541655	38539119	38539269	38542845	38542985	55627	2	5	4	1	4	4	1	0	1	1	1	10	198	124	1.97986e-22	9.87047e-21	0.556	0.439	0.385	0.385	0	0.059	0.312
55415	AP4B1	AP4B1	chr1	-	114440461	114440668	114436816	114438114	114441339	114441423	55415	2	0	1	1	0	0	5	0	3	1	1	1	247	124	0.00112302	0.00863676	0.501	NA	1	0.715	0	0.601	0.312
71581	ZNF438	ZNF438	chr10	-	31146608	31146707	31137459	31139296	31165926	31165994	71581	6	3	6	7	1	14	0	3	5	16	13	27	222	124	0.00167489	0.0123884	0.324	0.626	0.193	0	0.114	0.094	0.312
78625	GUSBP11	GUSBP11	chr22	-	23994665	23994763	23982494	23982610	24002051	24002187	78625	8	5	5	0	2	4	0	5	1	0	2	4	221	124	0.00404246	0.027369	1	0.584	0.412	NA	0.584	0.123	0.312
73171	RBM6	RBM6	chr3	+	50084615	50084759	50084148	50084266	50085677	50085752	73171	11	17	13	2	0	1	0	8	20	7	2	0	247	124	0.00430509	0.0289472	0.734	1	0.867	0	0.668	1	0.311
56722	REV3L	REV3L	chr6	-	111632271	111632462	111631055	111631302	111634554	111634692	56722	16	8	10	0	0	3	0	9	3	2	2	0	247	124	0.00681088	0.0435745	1	1	0.626	0	0.693	1	0.311
30504	MGEA5	MGEA5	chr10	-	103569940	103570085	103567486	103567609	103572786	103572884	30504	1	3	7	0	2	0	0	5	0	8	0	0	247	124	4.57355e-06	5.32428e-05	1	0.43	1	0	1	NA	0.31
61937	TAF6	TAF6	chr7	-	99716140	99716276	99711706	99711891	99716502	99716995	61937	1	3	7	0	1	3	2	6	9	3	4	4	247	124	5.77885e-05	0.000569005	1	0.601	0.539	0.251	0.43	0.53	0.31
73977	SYCP2	SYCP2	chr20	-	58443467	58443623	58442765	58442902	58443889	58443980	73977	2	7	3	0	0	2	0	1	0	0	0	1	247	124	7.03041e-05	0.000680731	1	1	0.43	NA	1	0	0.31
40429	CEP57L1	CEP57L1	chr6	+	109466766	109466865	109466421	109466584	109467960	109468140	40429	0	1	0	13	0	12	0	2	0	39	15	14	222	124	0.000514462	0.00424309	0	1	0	0	0.069	0	0.31
67000	PQLC1	PQLC1	chr18	-	77693968	77694022	77679183	77679400	77703328	77703462	67000	1	4	1	3	0	0	1	0	2	0	1	4	177	124	0.00190405	0.0138963	0.189	1	1	1	0	0.259	0.31
33098	C20orf24	C20orf24	chr20	+	35236292	35236408	35236117	35236221	35240412	35240960	33098	3	4	28	1	0	3	7	6	17	4	4	6	239	124	0.00234189	0.016758	0.609	1	0.829	0.476	0.438	0.595	0.31
54801	PTPRC	PTPRC	chr1	+	198668692	198668815	198661475	198661502	198672426	198672547	54801	148	108	298	32	38	78	254	100	149	213	111	150	246	124	0	0	0.7	0.589	0.658	0.375	0.312	0.334	0.309
10134	IKBKAP	IKBKAP	chr9	-	111681090	111681181	111679826	111679950	111681532	111681629	10134	22	17	43	1	0	0	0	5	37	4	0	0	214	124	1.35912e-23	7.3082e-22	0.927	1	1	0	1	1	0.309
69525	TMEM180	TMEM180	chr10	+	104230421	104230874	104229749	104229832	104231029	104231153	69525	3	1	12	2	1	2	0	0	20	1	2	7	247	124	0.000227486	0.00200138	0.43	0.334	0.751	0	0	0.589	0.309
48665	TMEM116	TMEM116	chr12	-	112388191	112388265	112375964	112376014	112416539	112416591	48665	2	0	3	0	0	1	0	2	1	8	1	0	197	124	1.34405e-24	7.77467e-23	1	NA	0.654	0	0.557	1	0.308
29928	CIRBP	CIRBP	chr19	+	1273599	1273714	1272036	1272050	1274305	1274808	29928	34	19	78	15	10	28	28	14	28	23	42	71	238	124	1.19383e-13	3.08177e-12	0.541	0.497	0.592	0.388	0.148	0.17	0.308
77594	PIGU	PIGU	chr20	-	33180638	33180672	33176256	33176411	33203845	33203943	77594	5	7	3	7	4	27	3	1	2	52	31	54	157	124	6.41106e-08	9.48878e-07	0.361	0.58	0.081	0.044	0.025	0.028	0.308
47980	TIMM17B	TIMM17B	chrX	-	48752634	48752737	48752320	48752384	48754041	48754141	47980	25	15	10	11	5	34	16	7	7	57	17	45	226	124	1.16428e-122	2.28256e-119	0.555	0.622	0.139	0.133	0.184	0.079	0.307
29922	CIRBP	CIRBP	chr19	+	1273492	1273714	1272036	1272050	1274305	1274808	29922	34	19	80	15	10	28	28	14	28	23	42	71	247	124	1.81126e-14	5.02045e-13	0.532	0.488	0.589	0.379	0.143	0.165	0.307
17840	ALG3	ALG3	chr3	-	183962388	183962439	183960116	183960464	183962985	183963146	17840	0	1	2	0	1	1	0	2	1	1	3	2	174	124	0.00690491	0.0440983	NA	0.416	0.588	0	0.322	0.263	0.307
43949	RAD17	RAD17	chr5	+	68666068	68666111	68665557	68665760	68666861	68666998	43949	6	1	20	2	4	16	1	1	2	8	5	6	166	124	0.00397484	0.0269439	0.691	0.157	0.483	0.085	0.13	0.199	0.306
57183	NSUN5P2	NSUN5P2	chr7	-	72419591	72419641	72419430	72419519	72420384	72420500	57183	2	3	9	0	3	0	0	1	0	2	0	0	173	124	0.00611684	0.0395916	1	0.418	1	0	1	NA	0.306
29926	CIRBP	CIRBP	chr19	+	1273487	1273714	1272036	1272050	1274305	1274808	29926	35	19	78	15	10	28	28	15	28	23	42	71	247	124	2.49909e-13	6.27262e-12	0.539	0.488	0.583	0.379	0.152	0.165	0.305
14963	MTFMT	MTFMT	chr15	-	65317394	65317566	65313851	65313954	65319168	65319378	14963	3	4	4	1	1	4	4	0	4	5	1	3	247	124	1.82577e-06	2.25388e-05	0.601	0.668	0.334	0.287	0	0.401	0.305
34095	BRMS1L	BRMS1L	chr14	+	36299000	36299113	36295596	36295864	36300615	36300706	34095	16	15	9	6	5	8	5	3	3	8	8	5	236	124	0.0010677	0.00824535	0.584	0.612	0.372	0.247	0.165	0.24	0.305
54797	PTPRC	PTPRC	chr1	+	198665840	198666038	198661475	198661502	198672426	198672547	54797	21	53	185	32	38	78	56	19	32	213	111	150	247	124	4.10859e-52	9.49138e-50	0.248	0.412	0.544	0.117	0.079	0.097	0.304
37477	KLF3	KLF3	chr4	+	38689583	38689807	38682207	38682303	38690205	38690692	37477	10	9	31	18	7	20	2	1	0	13	7	7	247	124	4.34374e-29	3.37713e-27	0.218	0.392	0.438	0.072	0.067	0	0.303
68469	RCOR3	RCOR3	chr1	+	211485696	211485829	211477424	211477482	211486765	211489725	68469	9	7	5	4	0	1	10	7	6	5	7	3	247	124	2.24536e-12	5.15586e-11	0.53	1	0.715	0.501	0.334	0.501	0.303
71876	AGBL2	AGBL2	chr11	-	47707444	47707601	47703520	47703647	47711627	47712410	71876	3	6	6	1	0	0	0	2	9	2	0	2	247	124	1.58857e-08	2.52148e-07	0.601	1	1	0	1	0.693	0.303
78525	LINC01599	LINC01599	chr14	-	50508992	50509164	50506109	50506187	50514184	50514307	78525	1	2	1	0	1	3	0	3	1	0	8	1	247	124	0.000655109	0.00529946	1	0.501	0.143	NA	0.158	0.334	0.302
77589	PIGU	PIGU	chr20	-	33180638	33180666	33176256	33176411	33203845	33203943	77589	5	7	3	7	4	27	3	4	0	52	31	54	151	124	1.01963e-109	1.45023e-106	0.37	0.59	0.084	0.045	0.096	0	0.301
15922	PHLDB2	PHLDB2	chr3	+	111686524	111686671	111685459	111685550	111688536	111688756	15922	10	11	8	4	1	0	2	1	2	5	1	0	247	124	6.15941e-26	3.86498e-24	0.557	0.847	1	0.167	0.334	1	0.301
61802	SBDSP1	SBDSP1	chr7	+	72301330	72301393	72299951	72300362	72302181	72302378	61802	18	20	34	2	2	3	20	21	6	9	4	8	186	124	3.18961e-09	5.44909e-08	0.857	0.87	0.883	0.597	0.778	0.333	0.301
81256	PCBP1-AS1	PCBP1-AS1	chr2	-	70282845	70283042	70278334	70278437	70312678	70312756	81256	7	1	8	0	3	1	10	2	1	2	7	2	247	124	3.07321e-07	4.18558e-06	1	0.143	0.801	0.715	0.125	0.201	0.301
66687	ACAP2	ACAP2	chr3	-	195131435	195131517	195112818	195112876	195163523	195163817	66687	10	7	19	7	7	13	7	8	6	45	24	19	205	124	6.4291e-08	9.51355e-07	0.464	0.377	0.469	0.086	0.168	0.16	0.299
70122	GABPB2	GABPB2	chr1	+	151060945	151060993	151060633	151060773	151065667	151065862	70122	4	3	3	0	1	0	0	1	2	0	0	6	171	124	8.59922e-15	2.45581e-13	1	0.685	1	NA	1	0.195	0.297
28147	MVD	MVD	chr16	-	88726927	88727045	88725057	88725128	88729418	88729557	28147	2	2	6	1	2	11	4	0	1	13	6	13	241	124	1.69715e-06	2.09939e-05	0.507	0.34	0.219	0.137	0	0.038	0.297
20009	ALOX12-AS1	ALOX12-AS1	chr17	-	6905802	6905939	6888441	6888859	6913114	6913208	20009	10	12	19	3	0	1	11	6	24	8	4	3	247	124	0.00134847	0.0101901	0.626	1	0.905	0.408	0.43	0.801	0.297
73121	LCMT1	LCMT1	chr16	+	25172422	25172509	25151491	25151568	25175918	25176039	73121	6	5	2	2	1	0	1	1	3	20	0	2	210	124	1.08052e-53	2.69344e-51	0.639	0.747	1	0.029	1	0.47	0.296
23859	TWF2	TWF2	chr3	-	52265960	52266051	52265459	52265555	52269044	52269122	23859	1	0	0	0	0	1	2	1	1	4	2	3	214	124	0.000183103	0.00164401	1	NA	0	0.225	0.225	0.162	0.296
58313	PAAF1	PAAF1	chr11	+	73630342	73630450	73629994	73630077	73638329	73638781	58313	1	4	2	0	3	3	0	1	3	9	1	2	231	124	7.53966e-12	1.65831e-10	1	0.417	0.264	0	0.349	0.446	0.295
47985	TIMM17B	TIMM17B	chrX	-	48752634	48752779	48752320	48752384	48754041	48754141	47985	25	14	10	11	5	34	14	7	8	57	17	45	247	124	4.61338e-29	3.56385e-27	0.533	0.584	0.129	0.11	0.171	0.082	0.294
33101	C20orf24	C20orf24	chr20	+	35236292	35236403	35236117	35236221	35240412	35240960	33101	8	6	38	1	0	3	20	6	19	4	4	6	234	124	7.09512e-28	5.08563e-26	0.809	1	0.87	0.726	0.443	0.627	0.294
31828	ADCY3	ADCY3	chr2	-	25043252	25043320	25042038	25042983	25043592	25043717	31828	1	1	2	3	0	6	3	4	1	15	5	40	191	124	1.55799e-27	1.09192e-25	0.178	1	0.178	0.115	0.342	0.016	0.294
66228	MYOM2	MYOM2	chr8	+	2089063	2089100	2088645	2088809	2091324	2091380	66228	1	180	79	0	13	7	1	28	5	1	0	4	160	124	1.59746e-23	8.54549e-22	1	0.915	0.897	0.437	1	0.492	0.294
75326	SAP30L	SAP30L	chr5	+	153832015	153832059	153830650	153830773	153832961	153833060	75326	4	7	9	3	1	5	9	9	0	10	4	14	167	124	6.76021e-05	0.000656455	0.497	0.839	0.572	0.401	0.626	0	0.294
21871	STYXL1	STYXL1	chr7	-	75659940	75659991	75659738	75659845	75677129	75677321	21871	7	5	7	7	3	7	4	1	4	23	3	12	174	124	0.00084967	0.00670949	0.416	0.543	0.416	0.11	0.192	0.192	0.294
66902	GLMP	GLMP	chr1	-	156263114	156263220	156262477	156263000	156263808	156264027	66902	1	0	3	1	0	2	2	0	1	9	4	2	229	124	1.72959e-14	4.80509e-13	0.351	NA	0.448	0.107	0	0.213	0.293
15968	MDS2	MDS2	chr1	+	23965598	23965741	23955970	23956047	23966169	23966285	15968	26	13	19	0	2	6	0	3	0	0	0	2	247	124	1.63194e-06	2.02172e-05	1	0.765	0.614	NA	1	0	0.293
20087	ZBTB25	ZBTB25	chr14	-	64969370	64969533	64957078	64957258	64969618	64969845	20087	1	0	10	0	2	5	0	5	8	1	5	10	247	124	1.06364e-05	0.000117919	1	0	0.501	0	0.334	0.287	0.293
50073	XRRA1	XRRA1	chr11	-	74574025	74574066	74563078	74563127	74617283	74617501	50073	15	8	2	20	2	9	0	1	5	14	12	8	164	124	5.19165e-05	0.000515597	0.362	0.752	0.144	0	0.059	0.321	0.293
68791	PAN3	PAN3	chr13	+	28771321	28771483	28752001	28752072	28794367	28794515	68791	4	5	7	2	4	2	4	4	2	12	4	5	247	124	0.000195606	0.00174654	0.501	0.386	0.637	0.143	0.334	0.167	0.293
66724	VEZT	VEZT	chr12	+	95650325	95650398	95645715	95645847	95650925	95651015	66724	26	22	36	6	0	6	16	19	13	7	10	8	196	124	0.000415845	0.00348724	0.733	1	0.791	0.591	0.546	0.507	0.293
73109	LCMT1	LCMT1	chr16	+	25172403	25172509	25151491	25151568	25175918	25176039	73109	6	5	2	2	1	0	1	1	3	20	0	2	229	124	4.49099e-54	1.14304e-51	0.619	0.73	1	0.026	1	0.448	0.292
48631	TMEM116	TMEM116	chr12	-	112388191	112388270	112381068	112381173	112403398	112403563	48631	8	10	5	7	2	7	1	8	1	35	5	7	202	124	4.63125e-19	1.83474e-17	0.412	0.754	0.305	0.017	0.496	0.081	0.292
46783	PTPN22	PTPN22	chr1	-	114397092	114397225	114391161	114391248	114397528	114397671	46783	54	34	38	1	1	3	33	16	18	7	8	4	247	124	0.000132585	0.00122235	0.964	0.945	0.864	0.703	0.501	0.693	0.292
53583	AGO4	AGO4	chr1	+	36298037	36298171	36297657	36297786	36299590	36299775	53583	36	26	33	1	1	0	0	13	20	9	0	0	247	124	0.000724648	0.00579862	0.948	0.929	1	0	1	1	0.292
5986	NPIPB9	NPIPB9	chr16	+	28769318	28769404	28763755	28763913	28773571	28773754	5986	1	3	1	1	0	0	0	0	1	3	0	0	209	124	0.000318399	0.00272263	0.372	1	1	0	NA	1	0.291
32823	LOC101927156	LOC101927156	chr2	+	182102977	182103177	182091197	182091262	182218934	182219070	32823	2	0	5	1	0	1	21	1	4	7	7	5	247	124	0.00334294	0.0230855	0.501	NA	0.715	0.601	0.067	0.287	0.29
54845	PTPRC	PTPRC	chr1	+	198671515	198671659	198661475	198661502	198672426	198672501	54845	431	754	1343	32	38	78	662	449	340	213	111	150	247	124	2.23457e-47	4.28812e-45	0.871	0.909	0.896	0.609	0.67	0.532	0.288
74720	MBD5	MBD5	chr2	+	148811501	148811619	148779216	148779253	148811959	148812018	74720	5	4	7	2	5	5	3	2	2	12	7	5	241	124	0.00311426	0.0216693	0.563	0.292	0.419	0.114	0.128	0.171	0.287
29042	WDR86-AS1	WDR86-AS1	chr7	+	151108313	151108398	151106246	151106468	151108755	151108878	29042	3	2	1	0	0	1	2	1	1	3	2	0	208	124	1.09154e-09	1.96717e-08	1	1	0.373	0.284	0.23	1	0.286
66173	UBTF	UBTF	chr17	-	42286228	42286372	42285986	42286037	42286719	42286909	66173	1	1	1	4	0	5	0	0	3	20	0	5	247	124	8.61444e-07	1.10676e-05	0.112	1	0.091	0	NA	0.231	0.286
25866	CKLF-CMTM1	CKLF-CMTM1	chr16	+	66596974	66597120	66592092	66592251	66611006	66611105	25866	3	0	1	0	0	1	2	0	1	0	2	3	247	124	0.000390243	0.0032885	1	NA	0.334	1	0	0.143	0.286
8216	ZNF280D	ZNF280D	chr15	-	56960194	56960439	56958876	56959184	56961020	56961155	8216	0	1	0	3	0	15	0	0	1	11	9	3	247	124	0.00350546	0.0240772	0	1	0	0	0	0.143	0.286
46292	AARS2	AARS2	chr6	-	44274985	44275131	44274659	44274768	44278035	44278180	46292	12	4	21	1	0	4	2	21	29	5	5	2	247	124	0.0076432	0.0482652	0.858	1	0.725	0.167	0.678	0.879	0.286
39178	RSRP1	RSRP1	chr1	-	25570671	25570715	25570040	25570124	25571640	25571792	39178	4	3	13	5	2	5	16	4	7	32	6	44	167	124	7.59545e-86	5.14915e-83	0.373	0.527	0.659	0.271	0.331	0.106	0.284
65844	METTL22	METTL22	chr16	+	8728863	8728936	8722756	8722967	8729024	8729169	65844	7	4	5	6	3	12	0	1	4	5	11	11	196	124	8.7947e-30	7.15191e-28	0.425	0.458	0.209	0	0.054	0.187	0.284
78634	GUSBP11	GUSBP11	chr22	-	23993598	23993716	23980674	23981129	23994665	23994763	78634	0	2	2	4	1	0	0	3	0	0	2	1	241	124	3.4672e-05	0.000354131	0	0.507	1	NA	0.436	0	0.284
81268	PCBP1-AS1	PCBP1-AS1	chr2	-	70245146	70245263	70223817	70224020	70278334	70278437	81268	2	3	10	1	3	0	4	0	10	11	1	1	240	124	0.00277394	0.0195375	0.508	0.341	1	0.158	0	0.838	0.284
7486	PABPC1L	PABPC1L	chr20	+	43560982	43561073	43559161	43559367	43561697	43561826	7486	3	1	4	2	1	3	0	2	0	0	3	4	214	124	6.0036e-11	1.21952e-09	0.465	0.367	0.436	NA	0.279	0	0.283
44737	MBNL1	MBNL1	chr3	+	152017193	152018156	151985828	151986881	152052899	152053019	44737	31	21	51	0	1	1	27	37	27	6	9	7	247	124	4.7941e-05	0.000478605	1	0.913	0.962	0.693	0.674	0.659	0.283
69332	RPL23AP7	RPL23AP7	chr2	-	114383792	114383854	114383185	114383306	114384054	114384148	69332	1	1	2	3	1	1	2	0	0	3	7	3	185	124	0.000203986	0.00181199	0.183	0.401	0.573	0.309	0	0	0.283
20841	TXNDC16	TXNDC16	chr14	-	52929529	52929688	52923807	52923892	52936754	52936891	20841	0	3	1	3	1	0	0	2	0	0	1	1	247	124	0.000703336	0.00564803	0	0.601	1	NA	0.501	0	0.283
19305	CD27-AS1	CD27-AS1	chr12	-	6552711	6552883	6548166	6548842	6556126	6556253	19305	2	2	2	1	0	0	6	0	4	2	0	2	247	124	0.00553366	0.0362014	0.501	1	1	0.601	NA	0.501	0.283
13620	INO80E	INO80E	chr16	+	30013756	30013790	30012734	30012851	30015888	30015978	13620	6	1	7	1	4	5	0	3	7	3	4	13	157	124	3.1677e-16	1.01627e-14	0.826	0.165	0.525	0	0.372	0.298	0.282
68470	RCOR3	RCOR3	chr1	+	211486241	211486303	211477424	211477482	211486765	211489725	68470	25	7	10	4	0	1	14	10	10	5	7	3	185	124	9.67847e-07	1.23711e-05	0.807	1	0.87	0.652	0.489	0.691	0.282
77005	WDR27	WDR27	chr6	-	170063658	170063897	170062399	170062520	170064261	170064382	77005	3	4	12	2	0	2	0	9	5	6	0	5	247	124	3.89412e-06	4.58111e-05	0.43	1	0.751	0	1	0.334	0.282
65110	PARP15	PARP15	chr3	+	122334132	122334167	122329340	122329577	122334625	122334704	65110	3	8	6	3	3	6	2	4	3	8	6	9	158	124	3.79455e-30	3.16015e-28	0.44	0.677	0.44	0.164	0.343	0.207	0.281
36391	LOC155060	LOC155060	chr7	+	148985521	148986548	148984655	148984867	148987028	148987129	36391	12	3	3	0	0	4	1	3	0	0	2	2	247	124	6.37271e-11	1.28908e-09	1	1	0.274	1	0.43	0	0.281
53416	CCP110	CCP110	chr16	+	19547261	19548909	19543737	19543866	19551978	19552109	53416	34	26	58	0	1	0	4	38	23	7	3	0	247	124	0.00165909	0.0122828	1	0.929	1	0.223	0.864	1	0.281
31955	LUC7L3	LUC7L3	chr17	+	48828567	48828723	48828112	48828213	48829560	48830072	31955	3	0	10	1	0	3	1	0	0	0	2	5	247	124	4.72391e-21	2.16191e-19	0.601	NA	0.626	1	0	0	0.28
31362	GSTM4	GSTM4	chr1	+	110202411	110202581	110201621	110201732	110203786	110204331	31362	2	0	0	0	3	38	5	1	3	26	12	46	247	124	9.14632e-07	1.17239e-05	1	0	0	0.088	0.04	0.032	0.28
47984	TIMM17B	TIMM17B	chrX	-	48752634	48752784	48752320	48752384	48754041	48754141	47984	28	16	22	11	5	34	36	10	12	57	17	45	247	124	1.37273e-90	1.0707e-87	0.561	0.616	0.245	0.241	0.228	0.118	0.278
81060	RABL3	RABL3	chr3	-	120457373	120457514	120449542	120449634	120461308	120461384	81060	1	0	4	1	0	1	0	1	1	5	1	1	247	124	4.13801e-19	1.64383e-17	0.334	NA	0.668	0	0.334	0.334	0.278
5207	UBE3A	UBE3A	chr15	-	25653766	25653831	25652213	25652409	25654234	25654354	5207	1	4	5	0	1	2	1	1	1	0	1	5	188	124	4.63135e-14	1.23511e-12	1	0.725	0.622	1	0.397	0.117	0.278
17563	STARD4	STARD4	chr5	-	110835964	110836168	110831731	110835804	110836699	110836814	17563	1	0	3	0	4	7	0	3	4	17	7	10	247	124	9.396e-09	1.52818e-07	1	0	0.177	0	0.177	0.167	0.278
50085	XRRA1	XRRA1	chr11	-	74644869	74644953	74632258	74632392	74647928	74648113	50085	1	1	1	3	0	2	0	1	0	0	1	4	207	124	7.0523e-06	8.00939e-05	0.166	1	0.23	NA	0.375	0	0.278
58935	FAM208B	FAM208B	chr10	+	5751492	5751626	5726800	5727138	5754785	5754881	58935	4	3	10	2	0	0	4	1	0	1	0	1	247	124	0.000160778	0.00145984	0.501	1	1	0.668	1	0	0.278
57151	ATP6V0D1	ATP6V0D1	chr16	-	67487446	67487645	67477001	67477081	67514859	67515089	57151	3	1	2	0	0	2	0	0	2	3	0	0	247	124	0.00020109	0.00178991	1	1	0.334	0	NA	1	0.278
61801	SBDSP1	SBDSP1	chr7	+	72301271	72301393	72299951	72300362	72302181	72302378	61801	29	22	48	2	2	3	24	28	12	9	4	8	245	124	6.84162e-63	2.62581e-60	0.88	0.848	0.89	0.574	0.78	0.432	0.277
56704	DIMT1	DIMT1	chr5	-	61694255	61694363	61690310	61690434	61694472	61694566	56704	1	0	4	0	0	2	1	4	1	5	0	1	231	124	2.39641e-14	6.56957e-13	1	NA	0.518	0.097	1	0.349	0.277
21099	GUSBP4	GUSBP4	chr6	-	58276136	58276289	58275150	58275346	58285305	58285389	21099	15	10	9	1	1	0	15	5	21	4	3	3	247	124	5.29644e-12	1.17887e-10	0.883	0.834	1	0.653	0.456	0.778	0.277
51107	TTC14	TTC14	chr3	+	180326505	180326669	180325435	180325553	180327417	180327791	51107	2	1	6	0	1	1	0	1	2	0	1	1	247	124	3.14114e-05	0.000322873	1	0.334	0.751	NA	0.334	0.501	0.277
13041	CRYZL1	CRYZL1	chr21	-	34974144	34974215	34973473	34973640	34974539	34974651	13041	2	1	0	0	1	2	0	0	2	3	4	1	194	124	0.00532406	0.0349816	1	0.39	0	0	0	0.561	0.276
48912	TVP23C-CDRT4	TVP23C-CDRT4	chr17	-	15419732	15419973	15406411	15406546	15449098	15449230	48912	3	2	9	3	3	2	0	4	11	16	11	13	247	124	3.94626e-17	1.36898e-15	0.334	0.251	0.693	0	0.154	0.298	0.275
58204	FAM179A	FAM179A	chr2	+	29238466	29238543	29237260	29237427	29240019	29240170	58204	3	0	10	1	0	6	2	2	4	4	2	6	200	124	9.29535e-13	2.20781e-11	0.65	NA	0.508	0.237	0.383	0.292	0.275
6599	CDC42EP3	CDC42EP3	chr2	-	37874536	37874637	37869024	37873965	37898568	37899342	6599	12	13	11	7	8	38	4	7	4	36	22	30	224	124	1.29659e-05	0.000141712	0.487	0.474	0.138	0.058	0.15	0.069	0.274
56740	POGLUT1	POGLUT1	chr3	+	119197180	119197321	119196159	119196295	119198754	119199019	56740	8	6	2	1	2	0	14	9	3	14	1	2	247	124	3.69444e-14	9.94018e-13	0.801	0.601	1	0.334	0.819	0.43	0.273
76288	ZSCAN21	ZSCAN21	chr7	+	99649103	99649233	99647416	99647464	99654533	99655028	76288	0	3	7	2	0	4	8	0	1	3	3	6	247	124	0.00108452	0.0083628	0	1	0.468	0.572	0	0.077	0.273
19905	CD53	CD53	chr1	+	111439274	111439355	111436948	111437023	111441745	111442558	19905	16	6	31	2	1	22	24	4	41	25	11	10	204	124	1.16399e-10	2.28632e-09	0.829	0.785	0.461	0.368	0.181	0.714	0.271
21640	RAB28	RAB28	chr4	-	13426733	13426851	13383114	13383218	13475941	13476030	21640	4	0	6	5	3	1	0	0	3	10	5	5	241	124	4.80184e-31	4.2169e-29	0.292	0	0.755	0	0	0.236	0.27
49420	NUP85	NUP85	chr17	+	73224260	73224479	73222145	73222252	73225092	73225226	49420	5	0	12	5	4	2	0	3	0	9	4	13	247	124	1.44474e-19	5.91416e-18	0.334	0	0.751	0	0.274	0	0.27
62700	SEMA4F	SEMA4F	chr2	+	74889858	74889952	74884691	74884751	74901624	74901803	62700	2	2	0	0	1	0	1	1	1	4	1	0	217	124	3.29393e-13	8.18271e-12	1	0.533	NA	0.125	0.364	1	0.27
69972	TRPM2	TRPM2	chr21	+	45838830	45838920	45838305	45838438	45843527	45843615	69972	0	2	0	1	1	0	0	0	0	15	2	4	213	124	2.47228e-38	3.03442e-36	0	0.538	NA	0	0	0	0.269
55755	TAPT1	TAPT1	chr4	-	16198280	16198346	16192983	16193146	16204084	16204203	55755	1	0	2	4	0	2	0	0	0	21	0	1	189	124	1.82348e-29	1.45354e-27	0.141	NA	0.396	0	NA	0	0.269
15490	DLEC1	DLEC1	chr3	+	38163561	38163685	38163118	38163272	38163779	38164228	15490	9	11	7	2	0	0	5	2	1	4	1	0	247	124	6.01697e-25	3.54556e-23	0.693	1	1	0.386	0.501	1	0.269
40469	SPIDR	SPIDR	chr8	+	48243292	48243484	48203621	48203726	48308935	48309186	40469	4	3	2	4	3	2	0	0	3	0	3	10	247	124	1.40391e-16	4.64162e-15	0.334	0.334	0.334	NA	0	0.131	0.269
50057	XRRA1	XRRA1	chr11	-	74563033	74563127	74562132	74562248	74574025	74574064	50057	31	14	6	4	1	0	8	8	16	8	4	0	217	124	3.91413e-11	8.07289e-10	0.816	0.889	1	0.364	0.533	1	0.269
12289	ODF2L	ODF2L	chr1	-	86822126	86822285	86820456	86820542	86824469	86824574	12289	23	9	17	1	2	2	24	3	5	3	2	4	247	124	5.11324e-09	8.55209e-08	0.92	0.693	0.81	0.801	0.43	0.386	0.269
77019	WDR27	WDR27	chr6	-	170036466	170036600	170034523	170034621	170038634	170038756	77019	1	3	4	1	4	0	0	2	1	0	2	2	247	124	0.000163318	0.00148103	0.334	0.274	1	NA	0.334	0.201	0.269
51451	VTI1A	VTI1A	chr10	+	114208161	114208247	114206755	114207225	114208639	114208777	51451	3	6	7	3	0	1	7	1	0	0	1	5	209	124	0.00276036	0.019455	0.372	1	0.806	1	0.372	0	0.269
70372	CATSPERB	CATSPERB	chr14	-	92126180	92126325	92105439	92105594	92136157	92136316	70372	3	0	1	3	0	0	0	1	1	5	2	0	247	124	1.06551e-06	1.35359e-05	0.334	NA	1	0	0.201	1	0.267
51526	GS1-124K5.11	GS1-124K5.11	chr7	-	66049283	66049453	66041741	66041919	66053498	66053567	51526	0	1	1	0	0	2	0	2	4	3	1	2	247	124	0.00576344	0.037505	NA	1	0.201	0	0.501	0.501	0.267
47504	GIGYF2	GIGYF2	chr2	+	233595831	233595968	233589283	233589401	233599126	233599196	47504	3	3	8	2	1	5	3	4	3	8	3	11	247	124	3.30168e-31	2.93501e-29	0.43	0.601	0.445	0.158	0.401	0.12	0.266
1632	SLC9B2	SLC9B2	chr4	-	103949903	103950040	103946647	103947748	103952856	103952965	1632	13	6	32	3	0	4	0	14	20	4	2	1	247	124	2.59314e-05	0.000270183	0.685	1	0.801	0	0.778	0.909	0.266
3085	LOC101927021	LOC101927021	chr7	+	1202092	1202179	1200009	1200259	1203087	1203131	3085	0	0	2	1	0	0	4	0	0	1	2	4	210	124	0.00280464	0.0197269	0	NA	1	0.703	0	0	0.266
22193	AMBRA1	AMBRA1	chr11	-	46529740	46529920	46515673	46515754	46563494	46564531	22193	26	19	22	1	1	3	1	13	36	4	2	1	247	124	1.77678e-08	2.8067e-07	0.929	0.905	0.786	0.112	0.765	0.948	0.265
81082	ANKRD11	ANKRD11	chr16	-	89358088	89358207	89357420	89357591	89371613	89371752	81082	14	7	9	12	10	7	1	3	3	16	9	22	242	124	2.96957e-97	2.8343e-94	0.374	0.264	0.397	0.031	0.146	0.065	0.264
70121	GABPB2	GABPB2	chr1	+	151060945	151060993	151060633	151060773	151062881	151063049	70121	6	3	5	5	6	9	0	1	8	23	9	33	171	124	1.13979e-48	2.30945e-46	0.465	0.266	0.287	0	0.075	0.15	0.264
60063	SMAD5	SMAD5	chr5	+	135488363	135488447	135468533	135468651	135489280	135489852	60063	0	1	0	1	0	0	3	0	0	2	4	0	207	124	0.00106638	0.00823694	0	1	NA	0.473	0	NA	0.264
47468	NFIC	NFIC	chr19	+	3453760	3453914	3452479	3452664	3456547	3456633	47468	7	6	8	3	7	10	0	4	10	22	13	19	247	124	3.90784e-63	1.52402e-60	0.539	0.301	0.287	0	0.134	0.209	0.261
41677	DZIP3	DZIP3	chr3	+	108308877	108308943	108308336	108308686	108324181	108324285	41677	2	4	1	1	2	7	3	1	3	12	12	6	189	124	2.76598e-19	1.11219e-17	0.568	0.568	0.086	0.141	0.052	0.247	0.261
9724	PRPF3	PRPF3	chr1	+	150318762	150318977	150318493	150318612	150321632	150321694	9724	15	6	6	2	0	1	10	1	4	4	2	0	247	124	7.59841e-12	1.67073e-10	0.79	1	0.751	0.557	0.201	1	0.261
47469	NFIC	NFIC	chr19	+	3453760	3453914	3452479	3452664	3462749	3469215	47469	4	3	4	7	1	3	0	3	7	13	5	13	247	124	1.78706e-26	1.16364e-24	0.223	0.601	0.401	0	0.231	0.213	0.26
13033	NAA25	NAA25	chr12	-	112487286	112487415	112486095	112486247	112491361	112491461	13033	53	20	26	13	15	29	11	12	13	36	18	23	247	124	1.54551e-109	2.15592e-106	0.672	0.401	0.31	0.133	0.251	0.221	0.259
70922	TM2D1	TM2D1	chr1	-	62152463	62152567	62149088	62149218	62166605	62166697	70922	26	11	13	1	0	1	18	5	13	5	1	4	227	124	6.93891e-32	6.33923e-30	0.934	1	0.877	0.663	0.732	0.64	0.259
15223	SBF1	SBF1	chr22	-	50895462	50895540	50894920	50895102	50897683	50897839	15223	25	34	37	9	8	12	60	16	62	50	19	44	201	124	1.27583e-16	4.22779e-15	0.631	0.724	0.655	0.425	0.342	0.465	0.259
46626	MAP4K1	MAP4K1	chr19	-	39105029	39105150	39104515	39104725	39106834	39106899	46626	3	1	4	2	1	7	0	0	2	0	6	6	244	124	7.56328e-10	1.38054e-08	0.433	0.337	0.225	NA	0	0.145	0.259
18143	CD96	CD96	chr3	+	111316971	111317057	111286369	111286494	111325546	111325639	18143	9	15	6	2	1	1	5	9	7	10	2	2	209	124	1.38779e-09	2.47037e-08	0.728	0.899	0.781	0.229	0.728	0.675	0.259
50635	HDAC7	HDAC7	chr12	-	48189688	48189799	48189369	48189550	48189989	48190081	50635	11	4	18	5	2	14	8	1	34	15	11	25	234	124	9.84862e-23	5.02037e-21	0.538	0.515	0.405	0.22	0.046	0.419	0.258
49378	LOC102606465	LOC102606465	chr1	+	101540950	101541272	101491401	101491617	101549016	101549130	49378	3	2	10	4	0	3	2	1	0	7	0	1	247	124	4.45603e-05	0.00044738	0.274	1	0.626	0.125	1	0	0.258
10660	SREBF1	SREBF1	chr17	-	17726831	17726921	17723403	17723835	17740040	17740325	10660	1	0	0	0	5	7	0	0	3	14	4	6	213	124	0.000402403	0.00338469	1	0	0	0	0	0.225	0.258
60306	SAT1	SAT1	chrX	+	23802410	23802520	23801760	23802000	23803444	23803546	60306	25	35	130	22	20	100	39	19	33	155	32	110	233	124	0	0	0.377	0.482	0.409	0.118	0.24	0.138	0.257
19805	LRRCC1	LRRCC1	chr8	+	86027334	86027510	86025166	86025334	86035647	86035841	19805	8	7	23	0	1	1	10	15	17	4	1	9	247	124	1.46234e-26	9.58224e-25	1	0.778	0.92	0.557	0.883	0.487	0.257
75283	HEATR6	HEATR6	chr17	-	58151322	58151520	58150524	58150640	58153490	58153598	75283	3	1	10	0	2	2	0	3	4	0	2	4	247	124	5.52359e-07	7.29021e-06	1	0.201	0.715	NA	0.43	0.334	0.257
35540	CD3D	CD3D	chr11	-	118212248	118212457	118210165	118210209	118213267	118213459	35540	3	0	1	0	1	2	0	0	4	1	0	5	247	124	8.01595e-06	9.04576e-05	1	0	0.201	0	NA	0.287	0.257
35547	CD3D	CD3D	chr11	-	118212246	118212457	118210165	118210209	118213267	118213459	35547	3	0	1	0	1	2	0	0	4	1	0	5	247	124	8.01595e-06	9.04576e-05	1	0	0.201	0	NA	0.287	0.257
2243	EGLN2	EGLN2	chr19	+	41313042	41313179	41306243	41307320	41313713	41314346	2243	5	0	6	0	3	2	9	6	4	12	6	7	247	124	0.000257674	0.00224384	1	0	0.601	0.274	0.334	0.223	0.257
17724	MAP3K14-AS1	MAP3K14-AS1	chr17	+	43344782	43344823	43344479	43344695	43345375	43345997	17724	3	6	5	4	2	10	1	3	7	4	8	24	164	124	2.03432e-25	1.23693e-23	0.362	0.694	0.274	0.159	0.221	0.181	0.256
73836	MBNL2	MBNL2	chr13	+	98018712	98018807	98009735	98009889	98043575	98046374	73836	14	9	2	15	4	8	0	1	1	0	7	5	218	124	7.97344e-16	2.4717e-14	0.347	0.561	0.124	NA	0.075	0.102	0.256
31959	LUC7L3	LUC7L3	chr17	+	48828635	48828723	48828112	48828213	48829560	48830072	31959	2	0	9	1	0	3	3	0	0	0	2	5	211	124	1.11647e-11	2.42257e-10	0.54	NA	0.638	1	0	0	0.256
81080	ANKRD11	ANKRD11	chr16	-	89358088	89358185	89357420	89357591	89371613	89371752	81080	14	6	12	12	10	7	4	3	4	16	9	22	220	124	5.07365e-77	2.94426e-74	0.397	0.253	0.491	0.124	0.158	0.093	0.255
39028	FAM65B	FAM65B	chr6	-	24936065	24936255	24876013	24876045	25042078	25042396	39028	22	23	50	15	15	7	26	11	6	12	19	20	247	124	8.76924e-11	1.7485e-09	0.424	0.435	0.782	0.521	0.225	0.131	0.255
46739	PTPN22	PTPN22	chr1	-	114397092	114397198	114391161	114391248	114397528	114397671	46739	64	47	43	1	1	3	33	20	24	7	8	4	229	124	1.32855e-06	1.66817e-05	0.972	0.962	0.886	0.719	0.575	0.765	0.254
70216	PWWP2A	PWWP2A	chr5	-	159540233	159540325	159535551	159535621	159545811	159546452	70216	29	18	10	7	5	12	12	7	5	12	12	6	215	124	0.00695112	0.0443622	0.705	0.675	0.325	0.366	0.252	0.325	0.254
71924	ZNF17	ZNF17	chr19	+	57924963	57925004	57922528	57922774	57931002	57933307	71924	8	0	5	0	0	1	5	5	1	0	2	2	164	124	9.85991e-05	0.000929821	1	NA	0.791	1	0.654	0.274	0.253
67001	PQLC1	PQLC1	chr18	-	77679183	77679400	77662419	77664183	77703328	77703462	67001	8	2	1	0	2	0	4	1	8	1	1	3	247	124	0.000924738	0.0072361	1	0.334	1	0.668	0.334	0.572	0.253
52656	ERGIC2	ERGIC2	chr12	-	29509318	29509405	29502945	29503001	29510555	29510657	52656	2	4	4	1	3	1	5	4	1	6	4	2	210	124	2.88028e-07	3.93613e-06	0.541	0.44	0.703	0.33	0.371	0.228	0.252
60897	CAPN3	CAPN3	chr15	+	42700408	42700522	42695938	42695975	42701500	42701578	60897	11	8	11	0	0	2	0	19	15	0	4	5	237	124	5.28609e-05	0.000524401	1	1	0.742	NA	0.713	0.611	0.252
53262	ERCC6	ERCC6	chr10	-	50701162	50701298	50691391	50691562	50708583	50708742	53262	2	6	8	1	1	0	0	0	3	0	2	0	247	124	3.43906e-11	7.12546e-10	0.501	0.751	1	NA	0	1	0.251
7050	ANAPC7	ANAPC7	chr12	-	110816352	110816455	110813271	110814021	110819556	110819753	7050	4	2	3	8	1	5	0	0	2	0	4	6	226	124	5.83514e-10	1.0773e-08	0.215	0.523	0.248	NA	0	0.155	0.251
26148	OXNAD1	OXNAD1	chr3	+	16313651	16313828	16313165	16313229	16327848	16327955	26148	2	5	7	2	2	8	0	6	1	14	5	7	247	124	1.55219e-05	0.000167474	0.334	0.557	0.305	0	0.376	0.067	0.251
20927	PTPN12	PTPN12	chr7	+	77200394	77200503	77166772	77166962	77210743	77210820	20927	69	33	30	0	0	0	5	9	6	8	0	0	232	124	4.93519e-115	8.13611e-112	1	1	1	0.25	1	1	0.25
59306	ZNF266	ZNF266	chr19	-	9529484	9529571	9529180	9529307	9529726	9529807	59306	20	18	16	2	1	3	5	4	8	3	0	12	210	124	1.34385e-62	5.13053e-60	0.855	0.914	0.759	0.496	1	0.282	0.25
4907	SUGP2	SUGP2	chr19	-	19102148	19102349	19101696	19101958	19104446	19104549	4907	27	9	4	15	4	7	7	4	5	18	10	14	247	124	2.2289e-31	1.99851e-29	0.475	0.53	0.223	0.163	0.167	0.152	0.249
22584	ENTPD5	ENTPD5	chr14	-	74471307	74471428	74454588	74454875	74477793	74477853	22584	0	4	0	1	0	11	0	4	0	8	6	19	244	124	1.64381e-15	4.95532e-14	0	1	0	0	0.253	0	0.249
40194	LRRC27	LRRC27	chr10	+	134162466	134162561	134161487	134161860	134165110	134165257	40194	3	5	5	1	1	1	0	5	4	4	0	4	218	124	0.000150826	0.00137548	0.631	0.74	0.74	0	1	0.363	0.249
21858	STYXL1	STYXL1	chr7	-	75659940	75660166	75659738	75659845	75677129	75677321	21858	7	5	7	7	3	7	3	1	5	23	3	12	247	124	0.00194974	0.014197	0.334	0.456	0.334	0.061	0.143	0.173	0.249
16589	STOML1	STOML1	chr15	-	74281370	74281493	74280939	74281143	74282691	74282798	16589	0	1	0	4	0	5	0	0	2	0	3	5	246	124	0.00685393	0.0438112	0	1	0	NA	0	0.168	0.249
24717	PREP	PREP	chr6	-	105761144	105761268	105736632	105736769	105771539	105771643	24717	6	6	4	9	3	4	3	6	2	44	9	16	247	124	1.08355e-90	8.54335e-88	0.251	0.501	0.334	0.033	0.251	0.059	0.248
39609	THEMIS	THEMIS	chr6	-	128128360	128128477	128069360	128069474	128134027	128135076	39609	13	25	36	3	2	5	10	45	18	11	8	8	240	124	1.54047e-35	1.69307e-33	0.691	0.866	0.788	0.32	0.744	0.538	0.248
36569	ARIH2	ARIH2	chr3	+	48962150	48962272	48956280	48956431	48982568	48982614	36569	11	5	10	0	2	0	3	7	6	1	1	4	245	124	4.16971e-06	4.88237e-05	1	0.559	1	0.603	0.78	0.432	0.248
60556	SRSF6	SRSF6	chr20	+	42087792	42088060	42087000	42087149	42088410	42088535	60556	2	0	11	0	2	22	7	0	7	7	4	25	247	124	2.16762e-05	0.000228739	1	0	0.201	0.334	0	0.123	0.248
9978	JMJD1C	JMJD1C	chr10	-	64975308	64975377	64975022	64975215	64976966	64977091	9978	4	2	7	1	1	2	29	13	3	23	13	3	192	124	0.00345434	0.0237734	0.721	0.564	0.693	0.449	0.392	0.392	0.248
71279	XPO6	XPO6	chr16	-	28164250	28164285	28163979	28164106	28167394	28167848	71279	282	161	78	29	18	27	31	41	25	12	13	40	158	124	1.76636e-240	1.06774e-236	0.884	0.875	0.694	0.67	0.712	0.329	0.247
66675	TMEM237	TMEM237	chr2	-	202499526	202499616	202498033	202498154	202501470	202501608	66675	0	1	2	0	1	8	0	0	0	3	9	23	213	124	3.76158e-32	3.50266e-30	NA	0.368	0.127	0	0	0	0.247
18649	HACE1	HACE1	chr6	-	105259185	105259268	105244803	105244900	105280916	105281048	18649	23	9	24	6	0	1	0	5	21	0	3	4	206	124	1.21144e-21	5.73601e-20	0.698	1	0.935	NA	0.501	0.76	0.247
63352	AMIGO2	AMIGO2	chr12	-	47472924	47473031	47469489	47472848	47473244	47473734	63352	10	6	11	6	3	12	1	1	15	6	2	20	230	124	1.39333e-15	4.21824e-14	0.473	0.519	0.331	0.082	0.212	0.288	0.247
19861	CD53	CD53	chr1	+	111440430	111440499	111436948	111437023	111441745	111442558	19861	2	1	6	2	1	22	1	1	2	25	11	10	192	124	3.0109e-15	8.87823e-14	0.392	0.392	0.15	0.025	0.055	0.114	0.247
30695	TARS2	TARS2	chr1	+	150471001	150471140	150470005	150470223	150471691	150471769	30695	0	1	1	0	1	0	5	0	2	7	5	0	247	124	7.92711e-06	8.95408e-05	NA	0.334	1	0.264	0	1	0.246
29476	TTC16	TTC16	chr9	+	130489248	130489391	130488517	130488683	130489548	130489744	29476	39	17	62	6	3	13	30	14	36	13	11	15	247	124	0.00170062	0.0125634	0.765	0.74	0.705	0.537	0.39	0.546	0.246
50447	OSGEPL1	OSGEPL1	chr2	-	190612660	190612807	190611385	190611894	190615275	190615382	50447	0	4	7	2	3	7	0	0	0	23	3	6	247	124	7.41461e-83	4.59693e-80	0	0.401	0.334	0	0	0	0.245
72067	SLC2A6	SLC2A6	chr9	-	136338536	136338722	136338226	136338372	136339101	136339209	72067	12	12	27	0	1	4	8	8	33	5	1	9	247	124	7.50534e-07	9.70969e-06	1	0.858	0.772	0.445	0.801	0.648	0.245
75325	SAP30L	SAP30L	chr5	+	153832015	153832055	153830650	153830773	153832961	153833060	75325	3	3	7	3	1	5	5	9	0	10	4	14	163	124	0.000366709	0.00310244	0.432	0.695	0.516	0.276	0.631	0	0.245
6745	UBE2G1	UBE2G1	chr17	-	4200011	4200104	4186092	4186216	4210315	4210418	6745	6	3	5	1	1	9	6	1	4	9	5	2	216	124	0.00230568	0.0165233	0.775	0.633	0.242	0.277	0.103	0.534	0.245
23666	ZMYND8	ZMYND8	chr20	-	45841286	45841370	45837858	45839542	45849964	45850125	23666	28	27	13	4	3	2	26	13	9	10	9	3	207	124	2.78686e-45	4.87117e-43	0.807	0.844	0.796	0.609	0.464	0.642	0.244
66795	RASSF1	RASSF1	chr3	-	50374190	50374378	50369480	50369585	50374603	50374895	66795	20	7	18	6	13	25	3	9	17	19	21	61	247	124	3.53229e-15	1.03609e-13	0.626	0.213	0.265	0.073	0.177	0.123	0.244
20048	TPP2	TPP2	chr13	+	103289044	103289113	103288573	103288742	103289431	103289589	20048	20	25	57	25	19	58	13	9	13	71	26	41	192	124	7.99828e-43	1.25039e-40	0.341	0.459	0.388	0.106	0.183	0.17	0.243
71072	IFT46	IFT46	chr11	-	118428452	118428605	118427620	118427760	118430499	118430579	71072	16	9	15	12	17	5	10	8	13	36	16	34	247	124	6.14144e-06	7.03561e-05	0.401	0.21	0.601	0.122	0.201	0.161	0.243
74723	MBD5	MBD5	chr2	+	149220150	149220253	149215771	149216440	149221307	149221488	74723	5	8	16	2	0	4	2	4	7	1	4	2	226	124	0.00025694	0.00223771	0.578	1	0.687	0.523	0.354	0.658	0.243
41079	NUDT2	NUDT2	chr9	+	34336226	34336339	34329503	34329597	34338710	34338845	41079	4	2	0	0	0	2	5	3	1	2	1	5	236	124	3.58334e-05	0.000365119	1	1	0	0.568	0.612	0.095	0.242
38218	RALGAPA2	RALGAPA2	chr20	-	20516388	20516447	20512330	20512439	20517299	20517428	38218	10	5	13	0	1	0	0	6	11	0	3	2	182	124	3.47284e-09	5.9079e-08	1	0.773	1	NA	0.577	0.789	0.241
4922	CABIN1	CABIN1	chr22	+	24572059	24572149	24567680	24567963	24573471	24573615	4922	3	2	10	2	0	0	0	1	5	1	0	1	213	124	7.44079e-05	0.000717357	0.466	1	1	0	1	0.744	0.241
51316	PRMT2	PRMT2	chr21	+	48056350	48056459	48055506	48055675	48056804	48056902	51316	37	21	10	5	0	2	26	9	7	9	4	2	232	124	5.11604e-35	5.44945e-33	0.798	1	0.728	0.607	0.546	0.652	0.24
24465	CMC1	CMC1	chr3	+	28335924	28336017	28304781	28304871	28357823	28357914	24465	5	3	7	10	4	7	2	2	2	19	18	21	216	124	1.79182e-07	2.51548e-06	0.223	0.301	0.365	0.057	0.06	0.052	0.24
2809	FBXW11	FBXW11	chr5	-	171341346	171341409	171337575	171337801	171423893	171424055	2809	15	8	32	1	1	4	6	13	18	8	3	3	186	124	1.44472e-28	1.08485e-26	0.909	0.842	0.842	0.333	0.743	0.8	0.239
33106	C20orf24	C20orf24	chr20	+	35236271	35236408	35236117	35236221	35240412	35240960	33106	0	4	2	1	0	3	2	0	6	4	4	6	247	124	7.56424e-08	1.10825e-06	0	1	0.251	0.201	0	0.334	0.239
35870	NOP16	NOP16	chr5	-	175812930	175813020	175812221	175812328	175815235	175815344	35870	6	2	9	0	1	2	17	4	7	5	3	5	213	124	1.23713e-08	1.98537e-07	1	0.538	0.724	0.664	0.437	0.449	0.237
43925	UBR3	UBR3	chr2	+	170734003	170734123	170732300	170732459	170735034	170735084	43925	4	4	5	0	0	1	0	1	1	0	0	1	243	124	0.000223616	0.00196991	1	1	0.718	NA	1	0.338	0.237
55145	ZNF140	ZNF140	chr12	+	133677572	133677639	133660051	133660147	133682095	133684258	55145	74	60	45	10	3	8	54	26	38	24	14	11	190	124	1.11783e-40	1.55039e-38	0.828	0.929	0.786	0.595	0.548	0.693	0.236
43211	ZNF83	ZNF83	chr19	-	53119970	53120174	53115617	53118050	53122188	53122315	43211	273	62	56	39	16	21	69	41	21	39	20	22	247	124	7.47066e-18	2.74383e-16	0.778	0.66	0.572	0.47	0.507	0.324	0.236
55741	PFN1	PFN1	chr17	-	4850106	4850111	4848944	4849292	4851557	4852381	55741	3	0	1	0	0	2	6	0	1	3	0	4	128	124	0.00786353	0.0494242	1	NA	0.326	0.66	NA	0.195	0.236
21330	NEK1	NEK1	chr4	-	170476838	170477002	170458959	170459062	170477082	170477246	21330	7	5	3	3	2	3	6	1	4	16	7	2	247	124	1.63265e-36	1.86797e-34	0.539	0.557	0.334	0.158	0.067	0.501	0.235
43201	ZNF83	ZNF83	chr19	-	53119970	53120088	53115617	53118050	53122188	53122315	43201	273	62	55	39	16	21	69	41	21	39	20	22	241	124	3.87119e-18	1.45496e-16	0.783	0.666	0.574	0.477	0.513	0.329	0.235
76841	SLC9A8	SLC9A8	chr20	+	48467346	48467381	48466115	48466217	48471974	48472118	76841	7	3	8	7	5	5	0	5	13	8	15	15	158	124	1.48448e-09	2.6328e-08	0.44	0.32	0.557	0	0.207	0.405	0.235
60983	GABPB1	GABPB1	chr15	-	50638568	50638592	50601887	50601995	50647181	50647605	60983	5	2	9	7	4	10	4	0	9	23	15	20	147	124	3.03789e-44	5.0892e-42	0.376	0.297	0.432	0.128	0	0.275	0.234
78797	KLRC4-KLRK1	KLRC4-KLRK1	chr12	-	10544433	10544490	10541369	10541474	10558448	10558499	78797	5	7	13	0	1	4	1	1	4	0	1	4	180	124	7.5968e-17	2.57143e-15	1	0.828	0.691	1	0.408	0.408	0.234
72707	NIPA2	NIPA2	chr15	-	23017487	23017567	23014437	23014528	23021197	23021429	72707	3	1	1	1	1	3	0	0	8	5	3	5	203	124	4.92742e-05	0.000490968	0.647	0.379	0.169	0	0	0.494	0.234
24594	MPPE1	MPPE1	chr18	-	11886711	11886780	11886498	11886620	11886915	11887083	24594	47	25	52	5	0	0	52	26	86	23	8	7	192	124	1.65904e-81	9.94573e-79	0.859	1	1	0.594	0.677	0.888	0.233
34070	ITGB2	ITGB2	chr21	-	46311657	46311899	46309908	46310137	46313318	46313459	34070	0	2	1	1	0	2	0	0	1	0	3	1	247	124	5.9109e-06	6.77675e-05	0	1	0.201	NA	0	0.334	0.233
16521	ADCY10P1	ADCY10P1	chr6	+	41107447	41107517	41106346	41106464	41107593	41107807	16521	14	9	8	0	1	4	0	4	9	5	1	0	193	124	9.42506e-13	2.23643e-11	1	0.853	0.562	0	0.72	1	0.232
59721	ZNF683	ZNF683	chr1	-	26692545	26692643	26691022	26691717	26694948	26695073	59721	3	0	0	1	0	3	0	0	4	10	3	7	221	124	5.00148e-12	1.11561e-10	0.627	NA	0	0	0	0.243	0.232
75299	HEATR6	HEATR6	chr17	-	58151383	58151520	58150524	58150640	58153490	58153598	75299	3	0	12	0	2	2	0	3	3	0	2	4	247	124	3.31733e-08	5.08556e-07	1	0	0.751	NA	0.43	0.274	0.232
59798	ATXN2L	ATXN2L	chr16	+	28847769	28847806	28847253	28847497	28848071	28848558	59798	0	1	1	1	0	5	0	0	1	3	5	1	160	124	0.0015338	0.0114523	0	1	0.134	0	0	0.437	0.232
79125	C5orf42	C5orf42	chr5	-	37243114	37243221	37239814	37239971	37244476	37244709	79125	6	9	16	1	1	2	0	11	11	8	1	1	230	124	6.78909e-17	2.3088e-15	0.764	0.829	0.812	0	0.856	0.856	0.231
15590	NGLY1	NGLY1	chr3	-	25777799	25777891	25775362	25775473	25781067	25781290	15590	7	4	6	1	0	2	2	0	8	6	0	0	215	124	8.63577e-07	1.10891e-05	0.801	1	0.634	0.161	NA	1	0.231
69513	DNASE1L1	DNASE1L1	chrX	-	153636893	153636950	153633774	153633996	153637447	153637614	69513	6	8	1	10	4	13	2	1	0	7	10	16	180	124	0.00041805	0.00350248	0.292	0.579	0.05	0.164	0.064	0	0.231
39096	N4BP2	N4BP2	chr4	+	40081990	40082099	40075074	40075171	40098846	40099189	39096	9	5	8	7	10	8	1	2	6	19	17	14	232	124	0.000888594	0.0069887	0.407	0.211	0.348	0.027	0.059	0.186	0.231
76858	WDR89	WDR89	chr14	-	64108016	64108125	64091645	64091751	64108521	64108641	76858	2	0	5	1	0	4	1	1	2	2	2	3	232	124	0.00177592	0.0130478	0.517	NA	0.401	0.211	0.211	0.263	0.231
43203	ZNF83	ZNF83	chr19	-	53119970	53120094	53115617	53118050	53122188	53122315	43203	274	64	55	39	16	21	73	41	22	39	20	22	247	124	1.14871e-26	7.57501e-25	0.779	0.668	0.568	0.484	0.507	0.334	0.23
43210	ZNF83	ZNF83	chr19	-	53119970	53120068	53115617	53118050	53122188	53122315	43210	278	62	58	39	16	21	69	41	23	39	20	22	221	124	8.37399e-16	2.59144e-14	0.8	0.685	0.608	0.498	0.535	0.37	0.23
31408	SDHAP1	SDHAP1	chr3	-	195695089	195695256	195694749	195694861	195698193	195698315	31408	9	8	23	8	10	10	0	3	12	6	5	17	247	124	0.000471832	0.00391554	0.361	0.287	0.536	0	0.231	0.262	0.23
45859	PVT1	PVT1	chr8	+	129102009	129102119	129001407	129001537	129108763	129108900	45859	0	1	2	2	2	0	0	2	0	0	2	2	233	124	0.00085572	0.00675211	0	0.21	1	NA	0.347	0	0.23
12388	MX2	MX2	chr21	+	42775481	42775563	42775193	42775270	42778670	42778925	12388	7	1	4	5	22	8	0	1	0	30	18	20	205	124	2.96197e-76	1.7052e-73	0.459	0.027	0.232	0	0.033	0	0.228
607	MICAL1	MICAL1	chr6	-	109773223	109773322	109772802	109772903	109773448	109773604	607	8	9	19	11	11	20	6	13	19	45	57	114	222	124	5.66804e-08	8.45114e-07	0.289	0.314	0.347	0.069	0.113	0.085	0.228
77746	TOP3B	TOP3B	chr22	-	22325351	22325433	22324581	22324778	22326248	22326323	77746	48	20	16	33	17	27	3	11	16	35	25	37	205	124	1.53331e-57	4.61507e-55	0.468	0.416	0.264	0.049	0.21	0.207	0.227
67017	ZC3H13	ZC3H13	chr13	-	46626066	46626124	46619525	46619651	46626832	46626896	67017	6	6	7	1	2	5	25	16	5	17	8	13	181	124	1.70433e-11	3.64042e-10	0.804	0.673	0.49	0.502	0.578	0.209	0.226
67014	ZC3H13	ZC3H13	chr13	-	46626066	46626121	46619525	46619651	46626832	46626896	67014	6	6	7	1	2	5	25	16	5	17	8	13	178	124	2.5003e-11	5.24788e-10	0.807	0.676	0.494	0.506	0.582	0.211	0.226
16022	SLC25A17	SLC25A17	chr22	-	41193287	41193340	41190517	41190584	41195026	41195087	16022	6	6	3	12	6	14	2	1	3	37	15	44	176	124	3.64767e-05	0.000371413	0.261	0.413	0.131	0.037	0.045	0.046	0.226
62884	LETMD1	LETMD1	chr12	+	51445874	51446029	51442844	51442968	51447560	51447594	62884	6	8	29	0	1	2	21	18	13	8	3	3	247	124	3.0516e-07	4.15851e-06	1	0.801	0.879	0.569	0.751	0.685	0.225
20842	TXNDC16	TXNDC16	chr14	-	52939603	52939705	52937229	52937398	52948947	52949007	20842	8	4	1	2	3	5	0	2	3	0	9	5	225	124	6.14856e-05	0.00060222	0.688	0.424	0.099	NA	0.109	0.248	0.225
1896	CDC6	CDC6	chr17	+	38451832	38451952	38451607	38451708	38452954	38453019	1896	0	0	5	1	5	1	0	1	1	33	12	88	243	124	1.51108e-134	3.32153e-131	0	0	0.718	0	0.041	0.006	0.224
25345	MIER1	MIER1	chr1	+	67394572	67394646	67391824	67391925	67405710	67405735	25345	6	10	17	4	6	16	7	7	12	31	16	12	197	124	2.13288e-12	4.90847e-11	0.486	0.512	0.401	0.124	0.216	0.386	0.224
80780	SPG11	SPG11	chr15	-	44898222	44898289	44892664	44892830	44900641	44900803	80780	88	43	44	8	0	1	15	23	32	7	6	3	190	124	6.38114e-10	1.17481e-08	0.878	1	0.966	0.583	0.714	0.874	0.224
29717	WHAMM	WHAMM	chr15	+	83490462	83490591	83488074	83488240	83491851	83492039	29717	31	25	16	7	6	16	47	4	20	28	6	21	247	124	0.000134515	0.00123888	0.69	0.677	0.334	0.457	0.251	0.323	0.223
26401	R3HCC1L	R3HCC1L	chr10	+	99915849	99915904	99894380	99894463	99922639	99922732	26401	5	2	4	1	1	1	11	1	3	4	2	2	178	124	0.000144279	0.00132026	0.777	0.582	0.736	0.657	0.258	0.511	0.223
38004	CAPRIN2	CAPRIN2	chr12	-	30868387	30868437	30867892	30868075	30869441	30869610	38004	5	2	8	4	9	2	0	4	2	2	3	6	173	124	0.00018787	0.00168389	0.473	0.137	0.741	0	0.489	0.193	0.223
72550	ZKSCAN5	ZKSCAN5	chr7	+	99117791	99117927	99117449	99117532	99123435	99124041	72550	28	21	14	1	3	1	17	12	18	12	4	1	247	124	0.000791716	0.00628676	0.934	0.778	0.875	0.416	0.601	0.9	0.223
79635	ARSK	ARSK	chr5	+	94916595	94916646	94903593	94903753	94918619	94918902	79635	2	5	10	15	3	19	0	3	1	27	10	11	174	124	1.32568e-43	2.16094e-41	0.087	0.543	0.273	0	0.176	0.061	0.222
23444	PRPF39	PRPF39	chr14	+	45565851	45565961	45565305	45565431	45566089	45566208	23444	115	58	63	12	12	41	52	53	19	27	22	27	233	124	4.42608e-43	6.99475e-41	0.836	0.72	0.45	0.506	0.562	0.272	0.222
74054	ARID4B	ARID4B	chr1	-	235377191	235377210	235359345	235359430	235383107	235383283	74054	4	2	3	2	2	7	5	1	2	20	3	4	142	124	5.84777e-18	2.16421e-16	0.636	0.466	0.272	0.179	0.225	0.304	0.222
77702	ANGEL2	ANGEL2	chr1	-	213184549	213184800	213181551	213181808	213188490	213188851	77702	0	3	2	1	0	0	0	1	2	2	0	2	247	124	5.89148e-07	7.73776e-06	0	1	1	0	1	0.334	0.222
23919	MRPS31	MRPS31	chr13	-	41328154	41328234	41323273	41323417	41331008	41331149	23919	20	14	41	1	2	3	32	20	37	12	9	7	203	124	0.00012034	0.00111799	0.924	0.81	0.893	0.62	0.576	0.764	0.222
72844	REPS1	REPS1	chr6	-	139238380	139238526	139236994	139237113	139241351	139241453	72844	2	1	0	0	0	1	1	1	0	0	1	2	247	124	0.000719769	0.00576276	1	1	0	1	0.334	0	0.222
39157	ITGB2-AS1	ITGB2-AS1	chr21	+	46342827	46342898	46340949	46341242	46346782	46346919	39157	14	3	6	6	1	9	0	15	8	0	17	17	194	124	0.00102817	0.00796724	0.599	0.657	0.299	NA	0.361	0.231	0.222
77376	PPARA	PPARA	chr22	+	46615708	46615911	46614159	46614302	46627688	46628136	77376	1	5	4	0	0	1	0	1	2	0	1	0	247	124	0.00254139	0.0180362	1	1	0.668	NA	0.334	1	0.222
24601	MPPE1	MPPE1	chr18	-	11886711	11886777	11886497	11886620	11886915	11887083	24601	54	24	70	5	0	0	58	26	108	23	8	7	189	124	4.81666e-86	3.29614e-83	0.876	1	1	0.623	0.681	0.91	0.221
16859	ACP5	ACP5	chr19	-	11688838	11689009	11688407	11688494	11689399	11689579	16859	1	5	0	11	1	16	0	5	1	39	27	47	247	124	4.22397e-41	6.00781e-39	0.044	0.715	0	0	0.085	0.011	0.221
8924	LTB4R	LTB4R	chr14	+	24782973	24783161	24780704	24781010	24784842	24787242	8924	5	0	1	2	0	8	1	1	1	19	3	5	247	124	3.97231e-28	2.89592e-26	0.557	NA	0.059	0.026	0.143	0.091	0.221
67430	C14orf159	C14orf159	chr14	+	91614124	91614202	91611564	91611657	91623982	91624034	67430	14	15	20	1	2	7	12	22	48	8	10	17	201	124	5.08176e-18	1.88649e-16	0.896	0.822	0.638	0.481	0.576	0.635	0.221
65846	METTL22	METTL22	chr16	+	8738413	8738582	8736319	8736422	8739964	8740079	65846	5	10	17	2	0	3	0	8	24	5	0	7	247	124	8.41111e-09	1.37478e-07	0.557	1	0.74	0	1	0.633	0.221
45123	COPE	COPE	chr19	-	19016675	19016744	19016384	19016438	19021779	19021880	45123	2	8	2	0	1	4	8	8	7	7	3	8	192	124	8.6913e-05	0.000827036	1	0.838	0.244	0.425	0.633	0.361	0.221
12294	HAPLN3	HAPLN3	chr15	-	89422648	89422699	89422197	89422500	89424587	89424956	12294	4	3	13	3	5	9	2	3	17	20	6	28	174	124	0.00584976	0.0380258	0.487	0.3	0.507	0.067	0.263	0.302	0.221
13555	ANKMY1	ANKMY1	chr2	-	241446976	241447108	241439868	241439982	241452218	241452359	13555	15	14	10	0	1	1	5	10	21	5	2	0	247	124	9.89386e-10	1.79017e-08	1	0.875	0.834	0.334	0.715	1	0.22
53169	ZDHHC21	ZDHHC21	chr9	-	14683568	14683727	14680030	14680160	14690334	14690383	53169	0	2	1	0	1	2	4	0	1	6	3	3	247	124	2.263e-06	2.75842e-05	NA	0.501	0.201	0.251	0	0.143	0.22
54506	TP53TG1	TP53TG1	chr7	-	86974358	86974549	86970838	86971000	86974620	86974808	54506	12	15	33	2	3	1	30	18	26	11	4	14	247	124	2.24232e-45	3.93834e-43	0.751	0.715	0.943	0.578	0.693	0.482	0.219
52113	TNRC18	TNRC18	chr7	-	5433672	5433863	5430115	5430259	5434070	5434226	52113	1	0	2	1	0	0	2	4	3	5	0	7	247	124	1.61779e-18	6.22883e-17	0.334	NA	1	0.167	1	0.177	0.219
17729	MAP3K14-AS1	MAP3K14-AS1	chr17	+	43344782	43344868	43344479	43344695	43345375	43345997	17729	3	4	4	4	2	10	1	2	6	4	8	24	209	124	6.98401e-08	1.02739e-06	0.308	0.543	0.192	0.129	0.129	0.129	0.219
59333	ZNF266	ZNF266	chr19	-	9529437	9529571	9529180	9529307	9529726	9529965	59333	28	28	30	2	1	3	8	14	17	3	0	12	247	124	5.5832e-53	1.34104e-50	0.875	0.934	0.834	0.572	1	0.416	0.218
4911	SUGP2	SUGP2	chr19	-	19102148	19102231	19101696	19101958	19104446	19104549	4911	16	9	4	15	4	7	7	5	4	18	10	14	206	124	6.90848e-40	9.128e-38	0.391	0.575	0.256	0.19	0.231	0.147	0.218
72549	ZKSCAN5	ZKSCAN5	chr7	+	99117872	99117927	99117449	99117532	99123435	99124041	72549	17	17	10	1	3	1	11	11	12	12	4	1	178	124	0.000169778	0.00153519	0.922	0.798	0.874	0.39	0.657	0.893	0.218
7373	LOC103091866	LOC103091866	chr1	+	149671721	149671860	149576261	149576700	149672300	149672983	7373	17	9	9	2	4	3	11	6	5	4	5	5	247	124	4.44057e-17	1.53167e-15	0.81	0.53	0.601	0.58	0.376	0.334	0.217
77715	AGPAT3	AGPAT3	chr21	+	45380512	45380660	45379514	45379740	45387826	45387996	77715	1	0	2	1	0	1	3	0	0	1	6	6	247	124	9.85209e-08	1.42531e-06	0.334	NA	0.501	0.601	0	0	0.217
43008	SHARPIN	SHARPIN	chr8	-	145153983	145154024	145153768	145153892	145154179	145154305	43008	8	3	4	0	1	2	1	3	5	4	0	4	164	124	0.00027481	0.00238191	1	0.694	0.602	0.159	1	0.486	0.217
79465	LINC00959	LINC00959	chr10	-	131863125	131864369	131862161	131862647	131866539	131866872	79465	2	0	1	0	2	2	1	0	2	2	0	5	247	124	1.10541e-08	1.78425e-07	1	0	0.201	0.201	NA	0.167	0.216
56345	CTC1	CTC1	chr17	-	8132044	8132239	8131820	8131947	8132459	8132619	56345	65	55	83	1	0	5	47	39	84	10	14	3	247	124	2.88476e-83	1.83556e-80	0.97	1	0.893	0.702	0.583	0.934	0.215
46295	TMEM68	TMEM68	chr8	-	56661200	56661447	56657619	56657680	56663522	56663716	46295	2	0	0	1	0	2	4	0	0	17	5	5	247	124	4.74813e-17	1.63387e-15	0.501	NA	0	0.106	0	0	0.215
37676	PET100	PET100	chr19	+	7696117	7696207	7695710	7695732	7696358	7696510	37676	13	15	21	19	6	40	9	14	29	47	35	78	213	124	0.000925084	0.00723643	0.285	0.593	0.234	0.1	0.189	0.178	0.215
31397	ZMIZ2	ZMIZ2	chr7	+	44799749	44799827	44798879	44799059	44800023	44800192	31397	22	3	20	3	1	6	16	8	12	3	10	11	201	124	1.91478e-33	1.90527e-31	0.819	0.649	0.673	0.767	0.33	0.402	0.214
60178	ZNF550	ZNF550	chr19	-	58055604	58055951	58053203	58054611	58057824	58059361	60178	15	13	36	5	8	16	11	16	21	24	13	18	247	124	6.32079e-14	1.67213e-12	0.601	0.449	0.53	0.187	0.382	0.369	0.214
12575	POLD4	POLD4	chr11	-	67120202	67120302	67118235	67119490	67120458	67120548	12575	1	0	0	0	1	1	0	0	1	6	1	1	223	124	5.86645e-07	7.70628e-06	1	0	0	0	0	0.357	0.214
25349	MIER1	MIER1	chr1	+	67394611	67394646	67391824	67391925	67405710	67405735	25349	5	10	13	4	6	16	5	7	12	31	16	12	158	124	2.29326e-05	0.000240945	0.495	0.567	0.389	0.112	0.256	0.44	0.214
8876	ATXN2	ATXN2	chr12	-	111953957	111954167	111951160	111951343	111956052	111956231	8876	14	19	16	0	3	4	4	17	13	10	0	4	247	124	0.000345136	0.00292984	1	0.761	0.668	0.167	1	0.62	0.214
21901	ATG16L1	ATG16L1	chr2	+	234182366	234182423	234181611	234181698	234183321	234183424	21901	42	33	24	8	6	10	24	10	34	8	12	22	180	124	0.00322917	0.0223872	0.783	0.791	0.623	0.674	0.365	0.516	0.214
5675	HLA-E	HLA-E	chr6	+	30459315	30459342	30458913	30459189	30460180	30460213	5675	0	3	6	2	2	26	0	1	0	29	10	33	150	124	8.83134e-65	3.68165e-62	0	0.554	0.16	0	0.076	0	0.213
46160	TBCE	TBCE	chr1	+	235596260	235596486	235594019	235594119	235597518	235597595	46160	6	12	5	4	2	12	10	4	4	9	6	17	247	124	0.00215984	0.0155813	0.43	0.751	0.173	0.358	0.251	0.106	0.213
54504	TP53TG1	TP53TG1	chr7	-	86974358	86974515	86970838	86971000	86974620	86974808	54504	12	14	30	2	3	1	30	18	26	11	4	14	247	124	5.81069e-40	7.7197e-38	0.751	0.701	0.938	0.578	0.693	0.482	0.212
37298	MDGA1	MDGA1	chr6	-	37609582	37609825	37606312	37606443	37611584	37611719	37298	8	2	2	6	3	5	0	2	1	23	7	8	247	124	3.13643e-22	1.54349e-20	0.401	0.251	0.167	0	0.125	0.059	0.212
57199	UBAP2L	UBAP2L	chr1	+	154241870	154241888	154241418	154241430	154243356	154243986	57199	3	1	2	6	1	6	0	2	2	2	6	11	141	124	4.22827e-05	0.000426105	0.305	0.468	0.227	0	0.227	0.138	0.212
1109	LUC7L2	LUC7L2	chr7	+	139060251	139060329	139059146	139059217	139060807	139060902	1109	16	6	18	5	1	4	31	3	5	13	1	7	201	124	0.000216231	0.00191163	0.664	0.787	0.735	0.595	0.649	0.306	0.212
72552	ZKSCAN5	ZKSCAN5	chr7	+	99117794	99117927	99117449	99117532	99123435	99124041	72552	23	17	10	1	3	1	14	12	16	12	4	1	247	124	0.000320563	0.00273984	0.92	0.74	0.834	0.369	0.601	0.889	0.212
59780	PRMT1	PRMT1	chr19	+	50183451	50183495	50183128	50183182	50183743	50183845	59780	12	1	11	2	0	7	10	10	18	5	4	15	167	124	0.00171499	0.0126502	0.817	1	0.538	0.598	0.65	0.471	0.212
62689	LINC00630	LINC00630	chrX	+	102080920	102081097	102071919	102072010	102081896	102082072	62689	7	8	13	3	0	2	0	4	6	3	1	0	247	124	0.00393442	0.0266999	0.539	1	0.765	0	0.668	1	0.212
48907	TVP23C-CDRT4	TVP23C-CDRT4	chr17	-	15419732	15419873	15406411	15406546	15449098	15449230	48907	3	1	3	3	3	2	0	2	6	16	11	13	247	124	0.00435241	0.0292356	0.334	0.143	0.43	0	0.084	0.188	0.212
52272	POFUT2	POFUT2	chr21	-	46691416	46691521	46689753	46689934	46696931	46697057	52272	3	2	4	3	4	17	0	0	3	33	3	35	228	124	4.86927e-65	2.07769e-62	0.352	0.214	0.113	0	0	0.045	0.211
7240	USP25	USP25	chr21	+	17222095	17222191	17214716	17214859	17236586	17236765	7240	5	4	5	7	6	8	0	1	3	8	7	13	219	124	1.83186e-30	1.54511e-28	0.288	0.274	0.261	0	0.075	0.116	0.211
9843	EED	EED	chr11	+	85975213	85975305	85967428	85967554	85988021	85988180	9843	3	6	4	1	1	0	0	2	6	5	0	1	215	124	2.98445e-11	6.21551e-10	0.634	0.776	1	0	1	0.776	0.211
50166	FAM179B	FAM179B	chr14	+	45478115	45478348	45475210	45475470	45481177	45481278	50166	5	10	10	2	2	1	2	5	10	4	2	2	247	124	1.51727e-09	2.68701e-08	0.557	0.715	0.834	0.201	0.557	0.715	0.211
24015	CCDC7	CCDC7	chr10	+	32806872	32806903	32770598	32770710	32832227	32832313	24015	0	1	0	1	0	3	2	0	0	5	3	0	154	124	4.37235e-06	5.10398e-05	0	1	0	0.244	0	NA	0.211
19575	ANKRD36C	ANKRD36C	chr2	-	96604576	96604649	96601363	96601392	96604734	96604763	19575	114	101	99	49	36	24	110	95	41	73	65	46	196	124	5.83002e-131	1.20828e-127	0.595	0.64	0.723	0.488	0.48	0.361	0.21
67403	C14orf159	C14orf159	chr14	+	91688566	91688698	91681748	91681900	91690019	91690139	67403	0	3	3	5	3	1	0	0	7	15	1	8	247	124	6.54698e-12	1.44788e-10	0	0.334	0.601	0	0	0.305	0.21
23445	PRPF39	PRPF39	chr14	+	45565798	45565961	45565305	45565431	45566089	45566208	23445	119	58	69	12	12	41	50	65	22	27	22	27	247	124	3.03395e-10	5.74313e-09	0.833	0.708	0.458	0.482	0.597	0.29	0.21
31402	SDHAP1	SDHAP1	chr3	-	195695085	195695256	195694749	195694861	195698193	195698315	31402	6	3	19	8	10	10	0	1	7	6	5	17	247	124	8.81621e-08	1.28107e-06	0.274	0.131	0.488	0	0.091	0.171	0.21
59489	PRR5L	PRR5L	chr11	+	36420272	36420377	36417663	36417850	36422546	36422835	59489	16	13	5	18	2	10	0	2	3	9	1	8	228	124	9.92803e-05	0.000935636	0.326	0.779	0.214	0	0.521	0.169	0.21
49686	PPP1R12A	PPP1R12A	chr12	-	80199945	80200077	80199371	80199548	80201005	80201110	49686	60	42	65	11	15	12	76	39	37	44	22	20	247	124	0.000159799	0.00145238	0.732	0.584	0.731	0.464	0.471	0.482	0.21
56030	TRIM39	TRIM39	chr6	+	30295423	30295473	30294620	30294772	30296665	30296818	56030	3	4	1	4	0	1	1	5	1	8	2	1	173	124	6.15638e-08	9.13421e-07	0.35	1	0.418	0.082	0.642	0.418	0.209
64831	PSMC6	PSMC6	chr14	+	53190522	53190592	53187827	53187908	53190682	53190754	64831	56	50	47	60	43	91	31	28	14	156	57	111	193	124	1.93436e-88	1.36228e-85	0.375	0.428	0.249	0.113	0.24	0.075	0.208
4571	LINC00339	LINC00339	chr1	+	22353906	22354027	22351996	22352136	22356772	22357717	4571	1	0	2	6	0	2	0	0	0	26	1	2	244	124	2.2359e-32	2.10087e-30	0.078	NA	0.337	0	0	0	0.208
74926	ARGLU1	ARGLU1	chr13	-	107209906	107209964	107209395	107209479	107211779	107212005	74926	26	12	44	17	26	44	12	12	12	44	24	59	181	124	1.01299e-22	5.15652e-21	0.512	0.24	0.407	0.157	0.255	0.122	0.208
49671	PPP1R12A	PPP1R12A	chr12	-	80199945	80200132	80199371	80199548	80201005	80201110	49671	47	27	40	11	15	12	47	30	27	44	22	20	247	124	9.70806e-18	3.5263e-16	0.682	0.475	0.626	0.349	0.406	0.404	0.208
44537	FUK	FUK	chr16	+	70503054	70503226	70502751	70502871	70504216	70504329	44537	4	4	13	1	0	2	1	8	12	8	0	2	247	124	2.24366e-08	3.50604e-07	0.668	1	0.765	0.059	1	0.751	0.208
31422	SDHAP1	SDHAP1	chr3	-	195695087	195695256	195694749	195694861	195698193	195698315	31422	6	3	17	8	10	10	0	1	6	6	5	17	247	124	2.31871e-05	0.000243337	0.274	0.131	0.46	0	0.091	0.151	0.208
10382	LRRN3	LRRN3	chr7	+	110739936	110740018	110731061	110731560	110762470	110765509	10382	17	18	69	0	2	16	0	22	10	0	11	2	205	124	2.38734e-16	7.72749e-15	1	0.845	0.723	NA	0.547	0.752	0.207
25357	MIER1	MIER1	chr1	+	67394569	67394646	67391824	67391925	67405710	67405735	25357	6	10	16	4	6	16	5	9	13	31	16	12	200	124	3.26461e-06	3.88592e-05	0.482	0.508	0.383	0.091	0.259	0.402	0.207
56565	CCDC176	CCDC176	chr14	+	74514632	74514777	74512762	74512833	74522286	74522388	56565	1	4	1	1	0	0	1	2	0	3	0	0	247	124	2.50607e-05	0.000261712	0.334	1	1	0.143	1	NA	0.207
845	DDX5	DDX5	chr17	-	62496792	62497000	62494373	62496444	62498127	62498187	845	9	5	53	0	1	2	12	10	23	9	0	7	247	124	0.000187368	0.00168022	1	0.715	0.93	0.401	1	0.623	0.207
63167	LST1	LST1	chr6	+	31555357	31555510	31554976	31555095	31555720	31555743	63167	6	4	14	2	2	3	10	4	6	7	4	4	247	124	0.0023905	0.0170624	0.601	0.501	0.701	0.418	0.334	0.43	0.207
65629	ZCCHC11	ZCCHC11	chr1	-	52995439	52995545	52991234	52992045	53018602	53018762	65629	9	13	7	12	6	42	10	5	6	48	28	28	229	124	6.5881e-45	1.13244e-42	0.289	0.54	0.083	0.101	0.088	0.104	0.206
12316	SLC20A1	SLC20A1	chr2	+	113410465	113410524	113410278	113410375	113414698	113414818	12316	20	16	8	15	9	8	4	6	7	7	10	15	182	124	3.4783e-34	3.57885e-32	0.476	0.548	0.405	0.28	0.29	0.241	0.206
43850	SIRT1	SIRT1	chr10	+	69665919	69666044	69651159	69651312	69666546	69666694	43850	14	6	7	8	7	1	0	6	4	0	6	5	247	124	1.7962e-06	2.21775e-05	0.468	0.301	0.778	NA	0.334	0.287	0.205
38516	NUTM2A-AS1	NUTM2A-AS1	chr10	-	89067713	89067817	89048198	89048252	89086386	89086429	38516	5	3	7	2	6	20	6	3	8	40	13	24	227	124	2.51127e-31	2.24062e-29	0.577	0.215	0.161	0.076	0.112	0.154	0.204
57840	CNTRL	CNTRL	chr9	+	123920027	123920158	123919735	123919878	123921132	123921297	57840	6	8	5	7	5	10	0	0	1	6	8	1	247	124	4.51026e-29	3.49538e-27	0.301	0.445	0.201	0	0	0.334	0.204
65111	PARP15	PARP15	chr3	+	122334132	122334167	122331887	122332115	122334625	122334704	65111	12	11	20	4	4	7	7	20	10	11	9	8	158	124	1.81692e-22	9.07686e-21	0.702	0.683	0.692	0.333	0.636	0.495	0.204
42193	DYNLL1	DYNLL1	chr12	+	120933086	120933240	120907659	120907907	120934218	120934356	42193	4	7	0	5	1	8	6	6	0	22	6	12	247	124	1.07661e-20	4.80586e-19	0.287	0.778	0	0.12	0.334	0	0.204
7370	LOC103091866	LOC103091866	chr1	+	149671771	149671860	149576261	149576700	149672300	149672983	7370	17	9	8	2	4	3	11	6	5	4	5	5	212	124	6.18853e-16	1.93493e-14	0.833	0.568	0.609	0.617	0.412	0.369	0.204
49642	C6orf62	C6orf62	chr6	-	24709037	24709169	24705089	24706490	24714545	24714574	49642	6	4	1	12	2	1	0	2	1	5	2	5	247	124	2.15326e-07	2.99278e-06	0.201	0.501	0.334	0	0.334	0.091	0.204
42182	SAMD9L	SAMD9L	chr7	-	92774697	92774845	92759366	92765304	92777506	92777701	42182	0	3	4	0	0	2	7	8	6	2	2	6	247	124	0.00138945	0.0104704	NA	1	0.501	0.637	0.668	0.334	0.204
40113	DDX49	DDX49	chr19	+	19031642	19031718	19031459	19031512	19032471	19032557	40113	4	6	7	12	3	12	6	6	9	49	16	39	199	124	1.70321e-53	4.18804e-51	0.172	0.555	0.267	0.071	0.189	0.126	0.203
53921	PMS1	PMS1	chr2	+	190681767	190681836	190660494	190660677	190682742	190682906	53921	0	2	0	1	0	1	0	1	0	3	1	3	192	124	6.85714e-08	1.01016e-06	0	1	0	0	0.392	0	0.203
78774	KLRC4-KLRK1	KLRC4-KLRK1	chr12	-	10558448	10558549	10544433	10544490	10560234	10560388	78774	3	16	32	1	4	9	3	15	14	6	7	5	224	124	6.89906e-06	7.84641e-05	0.624	0.689	0.663	0.217	0.543	0.608	0.203
77451	CLK4	CLK4	chr5	-	178046838	178046897	178045556	178045779	178050256	178050417	77451	32	24	45	24	20	24	36	22	15	44	28	49	182	124	7.6701e-92	6.25139e-89	0.476	0.45	0.561	0.358	0.349	0.173	0.202
2808	FBXW11	FBXW11	chr5	-	171341346	171341409	171337575	171337801	171433461	171433877	2808	13	15	31	3	2	2	7	11	18	4	5	4	186	124	3.29785e-26	2.09658e-24	0.743	0.833	0.912	0.538	0.595	0.75	0.202
49071	GPR18	GPR18	chr13	-	99908581	99908773	99906966	99908160	99910407	99910682	49071	4	3	5	5	4	7	0	0	10	11	7	18	247	124	2.65882e-24	1.50912e-22	0.287	0.274	0.264	0	0	0.218	0.202
18608	SUSD3	SUSD3	chr9	+	95831316	95831430	95820969	95821112	95840127	95840275	18608	1	0	1	1	0	2	0	1	2	4	4	9	237	124	2.97903e-14	8.0873e-13	0.343	NA	0.207	0	0.116	0.104	0.202
49679	PPP1R12A	PPP1R12A	chr12	-	80199945	80200071	80199371	80199548	80201005	80201110	49679	45	26	40	11	15	12	47	30	27	44	22	20	247	124	2.91263e-13	7.27786e-12	0.673	0.465	0.626	0.349	0.406	0.404	0.202
1629	SLC9B2	SLC9B2	chr4	-	103978957	103979128	103971396	103971539	103987483	103987664	1629	8	14	49	1	0	15	0	23	23	0	11	5	247	124	4.74426e-07	6.31332e-06	0.801	1	0.621	NA	0.512	0.698	0.202
73853	BAZ2A	BAZ2A	chr12	-	57024559	57024649	57011178	57011316	57029965	57030163	73853	6	5	24	2	2	12	6	9	18	22	5	10	213	124	2.51561e-06	3.05146e-05	0.636	0.593	0.538	0.137	0.512	0.512	0.202
18105	DECR1	DECR1	chr8	+	91027768	91027894	91013579	91013789	91029351	91029554	18105	5	5	6	5	10	24	0	0	2	33	6	22	247	124	2.96975e-75	1.65707e-72	0.334	0.201	0.112	0	0	0.044	0.201
47537	PMM1	PMM1	chr22	-	41985055	41985167	41982079	41982197	41985722	41985871	47537	5	3	7	4	3	11	8	2	13	36	14	25	235	124	9.79412e-39	1.2228e-36	0.397	0.345	0.251	0.105	0.07	0.215	0.201
40966	LOC100131564	LOC100131564	chr1	-	93792158	93792219	93791325	93791452	93802933	93803069	40966	10	10	8	22	13	7	8	5	1	25	23	6	184	124	3.00473e-22	1.48286e-20	0.234	0.341	0.435	0.177	0.128	0.101	0.201
69561	IFI44L	IFI44L	chr1	+	79093590	79094078	79086066	79086256	79094635	79094684	69561	7	101	16	2	0	0	2	49	30	6	3	0	247	124	2.0266e-14	5.5917e-13	0.637	1	1	0.143	0.891	1	0.201
34847	TMEM107	TMEM107	chr17	-	8079276	8079339	8076296	8077590	8079517	8079714	34847	1	0	7	1	0	3	2	1	3	7	2	2	186	124	3.30921e-12	7.48265e-11	0.4	NA	0.609	0.16	0.25	0.5	0.201
74935	ARGLU1	ARGLU1	chr13	-	107209852	107209964	107209395	107209479	107211779	107212005	74935	23	11	41	17	26	44	11	8	7	44	24	59	235	124	7.28937e-10	1.33356e-08	0.417	0.182	0.33	0.117	0.15	0.059	0.201
7699	RCBTB2	RCBTB2	chr13	-	49096443	49096539	49089721	49089877	49098794	49098893	7699	12	7	18	1	0	3	0	1	1	0	1	0	219	124	8.79574e-10	1.59866e-08	0.872	1	0.773	NA	0.362	1	0.201
75687	TNRC6A	TNRC6A	chr16	+	24804793	24804970	24800552	24803138	24805864	24806040	75687	15	12	31	7	5	7	0	11	23	5	8	4	247	124	3.40503e-09	5.79934e-08	0.518	0.546	0.69	0	0.408	0.743	0.201
2552	FAM195A	FAM195A	chr16	+	696471	696604	692119	692249	697416	697544	2552	1	2	4	1	2	7	2	1	3	14	5	10	247	124	4.41418e-06	5.15033e-05	0.334	0.334	0.223	0.067	0.091	0.131	0.201
64562	SEC22C	SEC22C	chr3	-	42605256	42605302	42605014	42605178	42610356	42610565	64562	13	3	8	11	20	24	4	0	6	39	13	46	169	124	0.000460141	0.00382421	0.464	0.099	0.197	0.07	0	0.087	0.201
75375	SNHG5	SNHG5	chr6	-	86387508	86387586	86387141	86387210	86387671	86387750	75375	0	1	1	1	0	4	0	4	1	4	3	7	201	124	0.00468988	0.0311962	0	1	0.134	0	0.451	0.081	0.201
27133	SETD5	SETD5	chr3	+	9471510	9471735	9470506	9470693	9475528	9475634	27133	12	27	36	19	11	28	5	9	26	41	17	28	247	124	2.45502e-07	3.37661e-06	0.241	0.552	0.392	0.058	0.21	0.318	0.2
3719	ATP7A	ATP7A	chrX	+	77178495	77178539	77166152	77166332	77227117	77227258	3719	2	2	2	2	3	6	2	1	0	6	4	3	167	124	4.9427e-05	0.000492356	0.426	0.331	0.198	0.198	0.157	0	0.2
66641	PEX26	PEX26	chr22	+	18561944	18562022	18561061	18561372	18562639	18562780	66641	16	2	4	8	6	16	0	3	6	5	12	26	201	124	1.58675e-36	1.8212e-34	0.552	0.171	0.134	0	0.134	0.125	0.199
47226	CNEP1R1	CNEP1R1	chr16	+	50059561	50059612	50059116	50059251	50060306	50060378	47226	5	9	4	2	10	3	9	1	11	6	11	15	174	124	8.67296e-12	1.8978e-10	0.64	0.391	0.487	0.517	0.061	0.343	0.199
15809	KLHL42	KLHL42	chr12	+	27950179	27950278	27944640	27944834	27950647	27955973	15809	3	5	2	6	4	3	3	1	5	13	8	20	222	124	1.44556e-09	2.56753e-08	0.218	0.411	0.271	0.114	0.065	0.123	0.199
49695	PPP1R12A	PPP1R12A	chr12	-	80199945	80200030	80199371	80199548	80201005	80201110	49695	45	26	40	11	15	12	47	29	28	44	22	20	208	124	1.2886e-07	1.83857e-06	0.709	0.508	0.665	0.389	0.44	0.455	0.199
11679	AOAH	AOAH	chr7	-	36560541	36560662	36554077	36554196	36561644	36561721	11679	3	2	6	4	4	8	2	0	2	13	1	11	244	124	0.000474494	0.00393403	0.276	0.203	0.276	0.073	0	0.085	0.199
73921	LRR1	LRR1	chr14	+	50074117	50074839	50069087	50069186	50080973	50081390	73921	71	49	56	2	1	1	98	37	98	8	6	25	247	124	3.709e-98	3.68553e-95	0.947	0.961	0.966	0.86	0.756	0.663	0.198
56363	CTC1	CTC1	chr17	-	8132042	8132210	8131820	8131947	8132459	8132536	56363	59	44	73	1	0	5	61	34	115	10	14	3	247	124	1.17514e-48	2.37444e-46	0.967	1	0.88	0.754	0.549	0.951	0.198
67641	MITD1	MITD1	chr2	-	99789876	99789962	99787972	99788109	99790377	99790479	67641	9	2	17	8	12	28	9	2	6	91	20	66	209	124	5.82047e-24	3.20825e-22	0.4	0.09	0.265	0.055	0.056	0.051	0.198
21070	SNRNP70	SNRNP70	chr19	+	49605370	49605442	49604646	49604728	49607890	49607992	21070	28	7	41	6	12	24	15	52	22	40	26	59	195	124	2.99242e-18	1.12819e-16	0.748	0.271	0.521	0.193	0.56	0.192	0.198
15589	NGLY1	NGLY1	chr3	-	25777799	25777891	25775362	25775473	25792588	25792754	15589	7	4	5	8	1	16	2	1	8	21	9	5	215	124	6.0459e-09	1.00448e-07	0.335	0.698	0.153	0.052	0.06	0.48	0.198
17800	FAM192A	FAM192A	chr16	-	57212413	57212444	57208080	57208198	57219732	57219976	17800	53	27	13	0	0	1	6	18	17	6	0	2	154	124	1.16801e-05	0.000128625	1	1	0.913	0.446	1	0.873	0.198
59495	PRR5L	PRR5L	chr11	+	36420255	36420377	36417663	36417850	36422546	36422835	59495	17	13	4	18	2	10	0	2	3	9	1	8	245	124	0.00117338	0.00898668	0.323	0.767	0.168	0	0.503	0.16	0.198
31958	LUC7L3	LUC7L3	chr17	+	48815501	48815560	48814647	48814840	48817666	48817706	31958	39	36	31	24	15	41	26	12	15	41	27	18	182	124	1.56283e-59	5.15294e-57	0.525	0.621	0.34	0.302	0.232	0.362	0.197
21333	NEK1	NEK1	chr4	-	170476870	170477002	170458959	170459062	170477082	170477246	21333	7	6	4	3	2	3	6	2	8	16	7	2	247	124	3.72044e-27	2.55079e-25	0.539	0.601	0.401	0.158	0.125	0.668	0.197
24660	ARHGAP11B	ARHGAP11B	chr15	+	30927511	30927610	30927266	30927391	30927689	30927836	24660	9	7	17	2	1	7	24	25	30	13	6	41	222	124	7.45272e-25	4.37737e-23	0.715	0.796	0.576	0.508	0.699	0.29	0.197
2797	PGAP2	PGAP2	chr11	+	3838661	3838765	3832479	3832654	3845112	3845365	2797	0	2	3	4	1	6	0	1	1	13	6	8	227	124	8.558e-20	3.55748e-18	0	0.522	0.215	0	0.083	0.064	0.197
48667	TMEM116	TMEM116	chr12	-	112388191	112388265	112381068	112381173	112416539	112416591	48667	7	8	4	3	2	7	1	3	1	1	2	5	197	124	2.33213e-08	3.63646e-07	0.595	0.716	0.265	0.386	0.486	0.112	0.197
43557	GTPBP10	GTPBP10	chr7	+	89984399	89984544	89982129	89982323	90001468	90001542	43557	8	3	10	0	3	11	4	4	10	11	3	5	247	124	8.18088e-07	1.05367e-05	1	0.334	0.313	0.154	0.401	0.501	0.197
52938	NPHP3-ACAD11	NPHP3-ACAD11	chr3	-	132418196	132418294	132416103	132416206	132418761	132418905	52938	4	2	7	5	6	3	0	0	3	0	3	4	221	124	0.000490024	0.00405445	0.31	0.158	0.567	NA	0	0.296	0.197
8875	ATXN2	ATXN2	chr12	-	111953957	111954108	111951160	111951343	111956052	111956231	8875	9	12	10	0	3	4	4	9	7	10	0	4	247	124	0.00368533	0.025172	1	0.668	0.557	0.167	1	0.468	0.197
16288	DDX50	DDX50	chr10	+	70666039	70666093	70661033	70661227	70666466	70666763	16288	3	10	6	10	5	21	5	1	2	12	9	37	177	124	0.00635278	0.0409579	0.174	0.584	0.167	0.226	0.072	0.036	0.197
78044	ARHGAP10	ARHGAP10	chr4	+	148775826	148775993	148768301	148768373	148778703	148778805	78044	7	2	3	9	2	4	0	3	1	9	8	3	247	124	6.47674e-21	2.94183e-19	0.281	0.334	0.274	0	0.158	0.143	0.196
59315	ZNF266	ZNF266	chr19	-	9529441	9529571	9529180	9529307	9529726	9529965	59315	52	30	28	2	1	3	8	12	27	3	0	12	247	124	3.11961e-09	5.33955e-08	0.929	0.938	0.824	0.572	1	0.53	0.196
74915	ARGLU1	ARGLU1	chr13	-	107209867	107209964	107209395	107209479	107211779	107212005	74915	23	10	37	17	26	44	11	8	7	44	24	59	220	124	1.24992e-07	1.78689e-06	0.433	0.178	0.322	0.124	0.158	0.063	0.196
610	MICAL1	MICAL1	chr6	-	109773188	109773322	109772802	109772903	109773448	109773604	610	8	8	16	11	11	20	5	12	21	45	57	114	247	124	2.3359e-07	3.22808e-06	0.267	0.267	0.287	0.053	0.096	0.085	0.196
70231	PWWP2A	PWWP2A	chr5	-	159507657	159507777	159502891	159505175	159520107	159521072	70231	26	16	19	17	5	9	3	29	3	10	6	9	243	124	0.000688455	0.00554141	0.438	0.62	0.519	0.133	0.712	0.145	0.196
54145	C3orf17	C3orf17	chr3	-	112736294	112736449	112732799	112732879	112738388	112738555	54145	12	7	25	0	2	2	31	8	18	6	4	4	247	124	4.88025e-13	1.19492e-11	1	0.637	0.863	0.722	0.501	0.693	0.195
77839	ZNF182	ZNF182	chrX	-	47847923	47848017	47842684	47842811	47861993	47862052	77839	22	11	26	23	10	12	9	9	8	12	20	18	217	124	1.18938e-09	2.13499e-08	0.353	0.386	0.553	0.3	0.205	0.203	0.195
40868	FBXO38	FBXO38	chr5	+	147777181	147777239	147774276	147774467	147778561	147778695	40868	9	4	5	20	11	13	0	0	2	29	19	21	181	124	1.55254e-08	2.46754e-07	0.236	0.199	0.209	0	0	0.061	0.194
74922	ARGLU1	ARGLU1	chr13	-	107209856	107209964	107209395	107209479	107211779	107212005	74922	24	10	37	17	26	44	11	8	7	44	24	59	231	124	1.86393e-07	2.60663e-06	0.431	0.171	0.311	0.118	0.152	0.06	0.194
15928	INTS12	INTS12	chr4	-	106629075	106629319	106621006	106621171	106629794	106629881	15928	6	1	13	2	0	1	19	6	11	5	1	6	247	124	1.74667e-05	0.000186735	0.601	1	0.867	0.656	0.751	0.479	0.194
71848	TBC1D22A	TBC1D22A	chr22	+	47370187	47370295	47307969	47308084	47393529	47393605	71848	43	15	55	1	1	1	42	34	82	14	6	7	231	124	0.00089703	0.00704589	0.958	0.89	0.967	0.617	0.753	0.863	0.194
63239	MMP25-AS1	MMP25-AS1	chr16	-	3107050	3107156	3105736	3105946	3108540	3108703	63239	14	15	11	3	1	8	16	13	9	10	6	6	229	124	0.00308539	0.021489	0.716	0.89	0.427	0.464	0.54	0.448	0.194
33628	SYNE1	SYNE1	chr6	-	152565636	152565779	152563374	152563575	152570295	152570397	33628	12	11	6	4	2	1	6	4	2	3	2	1	247	124	0.00436914	0.0293181	0.601	0.734	0.751	0.501	0.501	0.501	0.194
68690	LOC643733	LOC643733	chr11	-	104777176	104777271	104776174	104776284	104779561	104779735	68690	9	28	11	8	10	23	37	39	8	71	39	95	218	124	2.6916e-88	1.87734e-85	0.39	0.614	0.214	0.229	0.363	0.046	0.193
67911	NCOA1	NCOA1	chr2	+	24990947	24991004	24985555	24985645	24991089	24993570	67911	103	73	100	22	13	21	41	55	66	33	17	31	180	124	7.67937e-53	1.83239e-50	0.763	0.795	0.766	0.461	0.69	0.595	0.193
66932	OXLD1	OXLD1	chr17	-	79633027	79633045	79632065	79632614	79633179	79633667	66932	2	0	3	2	2	2	2	0	0	4	0	3	141	124	4.1382e-11	8.52049e-10	0.468	0	0.569	0.305	NA	0	0.193
21357	IP6K2	IP6K2	chr3	-	48731891	48731958	48730883	48731673	48732522	48732854	21357	47	25	26	20	5	15	30	7	12	23	4	16	190	124	6.19704e-09	1.02818e-07	0.605	0.765	0.531	0.46	0.533	0.329	0.193
68197	RHBDD1	RHBDD1	chr2	+	227704124	227704343	227702788	227702870	227729319	227729842	68197	9	5	9	1	2	0	10	6	17	3	4	3	247	124	2.46278e-06	2.99087e-05	0.819	0.557	1	0.626	0.43	0.74	0.193
29047	ITGB3BP	ITGB3BP	chr1	-	63975735	63975852	63974198	63974241	63988799	63988944	29047	0	1	1	1	1	0	0	0	2	5	0	1	240	124	1.18453e-05	0.000130306	0	0.341	1	0	NA	0.508	0.193
36516	MFF	MFF	chr2	+	228193393	228193505	228189866	228190143	228197134	228197304	36516	13	11	52	1	0	9	76	8	81	23	3	9	235	124	0.000186519	0.00167302	0.873	1	0.753	0.636	0.585	0.826	0.193
80765	SPG11	SPG11	chr15	-	44890828	44891034	44890462	44890571	44892664	44892830	80765	116	41	59	2	0	0	9	22	34	7	0	0	247	124	1.93451e-62	7.34687e-60	0.967	1	1	0.392	1	1	0.192
9730	PRPF3	PRPF3	chr1	+	150302869	150302967	150300778	150300925	150305154	150305238	9730	72	27	11	27	26	89	11	30	16	64	42	99	221	124	2.04082e-05	0.000216429	0.599	0.368	0.065	0.088	0.286	0.083	0.192
7558	TCEB1	TCEB1	chr8	-	74876721	74876864	74871999	74872053	74884311	74884522	7558	3	1	7	2	0	2	5	3	5	5	1	2	247	124	0.000402983	0.00338917	0.43	1	0.637	0.334	0.601	0.557	0.192
17566	STARD4	STARD4	chr5	-	110837659	110837786	110835844	110836814	110842027	110842077	17566	17	9	19	0	1	1	21	6	19	6	1	3	247	124	0.00487088	0.0322788	1	0.819	0.905	0.637	0.751	0.761	0.192
38314	TMEM175	TMEM175	chr4	+	942198	942403	941903	941942	944208	944306	38314	68	68	98	7	20	23	86	75	69	63	21	32	247	124	1.39443e-99	1.42463e-96	0.83	0.631	0.681	0.407	0.642	0.52	0.191
26745	SPATA13	SPATA13	chr13	+	24860902	24861141	24860351	24860531	24863136	24863316	26745	26	18	26	0	0	4	14	13	30	4	2	4	247	124	6.49682e-14	1.71744e-12	1	1	0.765	0.637	0.765	0.79	0.191
79255	SEPT6	SEPT6	chrX	-	118759293	118759359	118750908	118752749	118763280	118763471	79255	5	3	10	1	5	12	6	3	12	20	6	11	189	124	2.80649e-07	3.83891e-06	0.766	0.282	0.353	0.164	0.247	0.417	0.191
78272	CEP63	CEP63	chr3	+	134266176	134266314	134264990	134265130	134267903	134268018	78272	8	8	16	9	7	10	6	2	7	21	10	7	247	124	2.46493e-43	3.97336e-41	0.309	0.365	0.445	0.125	0.091	0.334	0.19
14226	ITPR1	ITPR1	chr3	+	4695529	4695570	4693806	4693902	4699807	4699962	14226	19	11	20	2	1	4	20	22	29	12	9	6	164	124	2.23496e-23	1.18163e-21	0.878	0.893	0.791	0.558	0.649	0.785	0.19
59614	LOC115110	LOC115110	chr1	-	2482011	2482170	2481358	2481713	2482430	2484142	59614	2	2	2	5	1	3	7	1	3	15	10	12	247	124	4.29108e-17	1.48222e-15	0.167	0.501	0.251	0.19	0.048	0.112	0.19
4248	TRIM41	TRIM41	chr5	+	180660412	180660435	180659658	180659889	180660635	180660763	4248	17	9	7	1	1	1	6	8	17	5	2	3	146	124	2.55736e-14	6.98705e-13	0.935	0.884	0.856	0.505	0.773	0.828	0.19
4875	FAAH2	FAAH2	chrX	+	57458350	57458470	57407344	57407462	57473360	57473472	4875	2	5	15	1	0	0	2	19	7	5	3	0	243	124	3.48029e-09	5.91919e-08	0.505	1	1	0.17	0.764	1	0.19
44570	PRKAB2	PRKAB2	chr1	-	146632375	146632412	146626684	146631221	146633290	146633359	44570	4	7	10	8	5	16	0	7	5	6	10	15	160	124	1.79272e-11	3.81575e-10	0.279	0.52	0.326	0	0.352	0.205	0.189
56913	SUCLG2-AS1	SUCLG2-AS1	chr3	+	67720239	67720333	67705120	67705526	67797194	67797534	56913	2	2	7	1	0	0	4	4	2	3	2	0	217	124	4.88711e-08	7.33652e-07	0.533	1	1	0.432	0.533	1	0.189
9939	SMG5	SMG5	chr1	-	156236297	156236469	156235571	156236171	156237260	156237469	9939	29	17	48	2	1	4	16	28	40	20	3	1	247	124	0.000122095	0.00113298	0.879	0.895	0.858	0.287	0.824	0.953	0.189
76836	SLC9A8	SLC9A8	chr20	+	48467298	48467381	48466115	48466217	48471974	48472118	76836	8	2	8	7	5	5	0	5	14	8	15	15	206	124	0.00183708	0.0134523	0.408	0.194	0.491	0	0.167	0.36	0.189
7468	CRBN	CRBN	chr3	-	3196430	3196512	3195107	3195172	3197902	3197965	7468	29	31	105	3	2	20	18	23	22	20	2	5	205	124	0.00366542	0.0250431	0.854	0.904	0.761	0.352	0.874	0.727	0.189
64841	PSMC6	PSMC6	chr14	+	53190476	53190592	53187827	53187908	53190682	53190754	64841	59	54	43	60	43	91	34	27	15	156	57	111	239	124	1.77088e-131	3.77811e-128	0.338	0.395	0.197	0.102	0.197	0.066	0.188
68746	MBD1	MBD1	chr18	-	47797838	47797910	47793251	47794033	47799046	47799108	68746	40	24	62	7	1	9	20	35	50	9	8	17	195	124	1.04396e-40	1.45349e-38	0.784	0.939	0.814	0.586	0.736	0.652	0.188
37397	FBXL12	FBXL12	chr19	-	9923906	9923950	9920942	9922393	9929220	9929293	37397	29	4	4	7	14	11	7	4	20	27	13	49	167	124	2.77643e-10	5.27354e-09	0.755	0.175	0.213	0.161	0.186	0.233	0.188
10371	KCNA3	KCNA3	chr1	-	111212391	111212451	111210844	111210963	111214097	111214397	10371	2	3	12	2	2	3	0	6	3	1	6	1	183	124	3.20064e-07	4.34853e-06	0.404	0.504	0.73	0	0.404	0.67	0.188
73057	SLMAP	SLMAP	chr3	+	57850533	57850584	57850278	57850443	57875767	57875827	73057	9	6	17	1	0	4	13	14	10	4	4	4	174	124	3.51522e-07	4.75278e-06	0.865	1	0.752	0.698	0.714	0.64	0.188
36896	ABCC10	ABCC10	chr6	+	43406074	43406128	43405671	43405751	43406361	43406533	36896	8	4	6	18	7	17	1	0	4	12	11	24	177	124	2.29806e-34	2.36785e-32	0.237	0.286	0.198	0.055	0	0.105	0.187
8416	PRKRA	PRKRA	chr2	-	179310152	179310262	179309148	179309227	179312231	179312313	8416	95	37	34	71	40	105	34	10	23	101	63	107	233	124	1.12358e-29	9.05579e-28	0.416	0.33	0.147	0.152	0.078	0.103	0.187
71589	ZNF438	ZNF438	chr10	-	31199288	31199369	31197861	31197944	31230503	31230580	71589	8	2	4	4	5	15	0	3	3	17	10	9	204	124	5.19019e-27	3.52185e-25	0.549	0.196	0.139	0	0.154	0.168	0.187
26747	SPATA13	SPATA13	chr13	+	24860902	24861083	24860351	24860531	24863136	24863316	26747	25	17	26	0	0	4	14	13	32	4	2	4	247	124	3.29512e-15	9.68875e-14	1	1	0.765	0.637	0.765	0.801	0.187
41932	ZNF195	ZNF195	chr11	-	3383775	3383832	3379156	3381795	3392204	3392300	41932	5	5	4	7	12	6	0	3	2	23	8	12	180	124	3.17121e-14	8.58012e-13	0.33	0.223	0.315	0	0.205	0.103	0.187
38008	CAPRIN2	CAPRIN2	chr12	-	30868371	30868437	30867892	30868078	30869441	30869610	38008	6	1	6	7	2	5	0	1	2	0	5	5	189	124	2.04461e-10	3.92775e-09	0.36	0.247	0.44	NA	0.116	0.208	0.187
67098	SP2	SP2	chr17	+	45975180	45975293	45973515	45973659	45992677	45992754	67098	12	6	3	6	6	10	5	3	3	16	11	8	236	124	6.49634e-07	8.48149e-06	0.512	0.344	0.136	0.141	0.125	0.165	0.187
43965	PSTK	PSTK	chr10	+	124746849	124747020	124746384	124746478	124749689	124749907	43965	3	2	3	2	2	10	0	0	6	7	4	6	247	124	0.000120318	0.00111793	0.43	0.334	0.131	0	0	0.334	0.187
24315	APTX	APTX	chr9	-	32997240	32997346	32989756	32989893	33001564	33001639	24315	5	8	6	9	1	3	14	5	8	9	7	12	229	124	0.000224813	0.00197955	0.231	0.812	0.52	0.457	0.279	0.265	0.187
40557	ZNF621	ZNF621	chr3	+	40570809	40570936	40567269	40567355	40571699	40571807	40557	22	7	14	0	1	5	8	6	15	6	1	4	247	124	7.86032e-17	2.65691e-15	1	0.778	0.584	0.401	0.751	0.653	0.186
68432	ZNF263	ZNF263	chr16	+	3335680	3335754	3333486	3334205	3336022	3336149	68432	30	11	31	11	3	3	7	7	30	5	5	8	197	124	1.78713e-12	4.13509e-11	0.632	0.698	0.867	0.468	0.468	0.702	0.186
54988	AMACR	AMACR	chr5	-	34004678	34004839	33998745	33998932	34005860	34006004	54988	3	13	11	0	1	0	0	8	14	0	0	6	247	124	1.55595e-10	3.01941e-09	1	0.867	1	NA	1	0.539	0.186
59783	PRMT1	PRMT1	chr19	+	50183451	50183510	50183128	50183182	50183743	50183845	59783	12	6	7	2	0	7	19	8	12	5	4	15	182	124	2.63617e-07	3.61002e-06	0.803	1	0.405	0.721	0.577	0.353	0.186
58986	CLN5	CLN5	chr13	+	77569591	77569648	77569197	77569363	77570036	77570262	58986	2	0	6	2	8	15	6	0	0	59	18	24	180	124	3.41901e-07	4.63047e-06	0.408	0	0.216	0.065	0	0	0.186
47505	GIGYF2	GIGYF2	chr2	+	233595831	233595968	233589283	233589401	233599864	233599948	47505	8	3	8	5	3	14	3	4	5	20	8	12	247	124	1.4939e-06	1.86129e-05	0.445	0.334	0.223	0.07	0.201	0.173	0.186
34658	GBP3	GBP3	chr1	-	89478867	89479007	89477429	89477710	89479765	89479962	34658	102	45	49	9	3	15	27	17	35	11	5	11	247	124	2.57684e-06	3.12208e-05	0.851	0.883	0.621	0.552	0.631	0.615	0.186
52796	MTMR2	MTMR2	chr11	-	95620775	95620848	95615537	95615660	95621319	95621425	52796	9	5	11	3	1	1	5	7	9	5	2	3	196	124	1.4303e-05	0.000155223	0.655	0.76	0.874	0.388	0.689	0.655	0.186
38306	TMEM175	TMEM175	chr4	+	942193	942403	941903	941942	944208	944306	38306	64	58	88	7	20	23	84	70	61	63	21	32	247	124	1.74461e-88	1.24069e-85	0.821	0.593	0.658	0.401	0.626	0.489	0.185
62748	CCDC84	CCDC84	chr11	+	118881271	118881338	118872449	118872535	118881473	118881540	62748	0	0	5	0	1	1	0	0	1	0	7	1	190	124	2.9768e-22	1.47092e-20	NA	0	0.765	NA	0	0.395	0.185
68284	SECISBP2	SECISBP2	chr9	+	91948939	91949058	91947822	91947901	91949553	91949645	68284	7	5	11	1	6	6	15	10	4	18	5	8	242	124	0.000237015	0.00207715	0.782	0.299	0.484	0.299	0.506	0.204	0.185
68687	LOC643733	LOC643733	chr11	-	104777176	104777365	104776174	104776284	104779561	104779735	68687	8	28	15	8	10	23	39	42	9	71	39	95	247	124	6.25677e-94	5.46811e-91	0.334	0.584	0.247	0.216	0.351	0.045	0.184
20789	FAM21C	FAM21C	chr10	+	46272720	46272873	46268703	46268806	46274400	46274583	20789	39	20	53	7	2	4	24	37	48	25	5	7	247	124	3.84993e-45	6.69703e-43	0.737	0.834	0.869	0.325	0.788	0.775	0.184
1584	HDAC10	HDAC10	chr22	-	50688855	50688928	50688288	50688393	50689199	50689334	1584	3	0	0	0	0	1	0	2	1	2	1	1	196	124	5.38931e-06	6.20918e-05	1	NA	0	0	0.559	0.388	0.184
14229	ITPR1	ITPR1	chr3	+	4695525	4695570	4693806	4693902	4699807	4699962	14229	20	11	24	2	1	4	21	23	37	12	9	6	168	124	1.02069e-21	4.87096e-20	0.881	0.89	0.816	0.564	0.654	0.82	0.183
27938	NIN	NIN	chr14	-	51223209	51225348	51221459	51221585	51226574	51227077	27938	15	15	10	19	6	23	15	7	12	46	21	26	247	124	4.61176e-05	0.0004618	0.284	0.557	0.179	0.141	0.143	0.188	0.183
34611	CEP78	CEP78	chr9	+	80880774	80880822	80880287	80880459	80881357	80881983	34611	64	62	82	43	16	32	34	13	30	27	20	17	171	124	0.000566867	0.00464416	0.519	0.738	0.65	0.477	0.32	0.561	0.183
52878	ZNF827	ZNF827	chr4	-	146684553	146684620	146678778	146682750	146686130	146686317	52878	8	2	7	0	4	1	9	7	6	11	3	3	190	124	0.00447793	0.0299526	1	0.246	0.82	0.348	0.604	0.566	0.183
26655	SREK1	SREK1	chr5	+	65454636	65454760	65449290	65449424	65455046	65455162	26655	51	34	63	31	36	68	59	31	19	119	70	49	247	124	1.35995e-137	3.28827e-134	0.452	0.322	0.317	0.199	0.182	0.163	0.182
28446	NME6	NME6	chr3	-	48341920	48342124	48339916	48340013	48342768	48342901	28446	3	2	1	3	1	3	4	1	1	11	2	6	247	124	1.29348e-13	3.32481e-12	0.334	0.501	0.143	0.154	0.201	0.077	0.182
80981	GUSBP2	GUSBP2	chr6	-	26851121	26851296	26846478	26846614	26853137	26853222	80981	28	14	36	2	0	1	51	15	25	1	5	5	247	124	3.63042e-12	8.17075e-11	0.875	1	0.948	0.962	0.601	0.715	0.182
11286	SMURF2	SMURF2	chr17	-	62590108	62590222	62589557	62589691	62594499	62594608	11286	15	11	13	9	9	10	9	24	14	29	18	37	237	124	1.20636e-06	1.52133e-05	0.466	0.39	0.405	0.14	0.411	0.165	0.182
7264	LINC00894	LINC00894	chrX	+	149111868	149111980	149110401	149110547	149112235	149112318	7264	4	1	5	1	0	6	0	1	6	0	1	2	235	124	5.97217e-05	0.000586448	0.679	1	0.305	NA	0.345	0.613	0.182
36927	IL15	IL15	chr4	+	142609974	142610057	142577338	142577460	142640518	142640629	36927	1	0	3	1	0	1	3	1	6	3	2	6	206	124	0.000673486	0.00543298	0.376	NA	0.644	0.376	0.231	0.376	0.182
23920	MRPS31	MRPS31	chr13	-	41328154	41328228	41323273	41323417	41331008	41331149	23920	28	24	51	1	2	3	47	29	50	12	9	7	197	124	0.00261121	0.0184865	0.946	0.883	0.915	0.711	0.67	0.818	0.182
32136	SPOP	SPOP	chr17	-	47753256	47753354	47745388	47745440	47755294	47755525	32136	4	6	2	3	1	2	7	3	3	7	4	3	221	124	1.42901e-09	2.53875e-08	0.428	0.771	0.359	0.359	0.296	0.359	0.181
49334	GPATCH8	GPATCH8	chr17	-	42516053	42516083	42513845	42513913	42552196	42552271	49334	1	0	2	1	3	7	0	1	0	20	8	15	153	124	5.2315e-07	6.9236e-06	0.448	0	0.188	0	0.092	0	0.181
69326	RPL23AP7	RPL23AP7	chr2	-	114384457	114384465	114383185	114383306	114384614	114384715	69326	7	6	13	1	1	2	13	14	13	7	5	6	131	124	0.000489199	0.00404855	0.869	0.85	0.86	0.637	0.726	0.672	0.181
29167	KIAA1715	KIAA1715	chr2	-	176858861	176859008	176857909	176857951	176860285	176860374	29167	2	1	11	1	0	16	3	4	7	4	3	3	247	124	0.000745189	0.00595052	0.501	1	0.257	0.274	0.401	0.539	0.181
48108	NT5C2	NT5C2	chr10	-	104865114	104865138	104860991	104861083	104865462	104865558	48108	20	24	26	51	19	50	8	6	16	60	28	36	147	124	0.000849823	0.00670997	0.249	0.516	0.305	0.101	0.153	0.273	0.181
64870	HDAC8	HDAC8	chrX	-	71550665	71550726	71549365	71549926	71571582	71571688	64870	2	2	16	5	6	22	0	1	0	35	3	17	184	124	1.93066e-06	2.37447e-05	0.212	0.183	0.329	0	0.183	0	0.18
41237	ZZEF1	ZZEF1	chr17	-	3974632	3974740	3973977	3974218	3975901	3976050	41237	4	2	5	5	4	6	0	0	3	0	2	7	231	124	0.00332289	0.0229645	0.3	0.212	0.309	NA	0	0.187	0.18
67643	MITD1	MITD1	chr2	-	99789876	99789965	99787972	99788109	99790377	99790479	67643	8	3	24	8	12	28	11	7	7	91	20	66	212	124	1.23507e-158	4.47946e-155	0.369	0.128	0.334	0.066	0.17	0.058	0.179
19685	OLMALINC	OLMALINC	chr10	+	102140739	102140866	102133332	102133769	102140972	102141205	19685	16	10	15	11	10	17	2	11	15	15	19	24	247	124	2.70751e-36	3.06392e-34	0.422	0.334	0.307	0.063	0.225	0.239	0.179
66585	CFAP44	CFAP44	chr3	-	113049644	113049856	113049014	113049515	113052252	113052430	66585	2	1	1	3	3	3	0	0	0	11	4	0	247	124	8.19021e-20	3.41994e-18	0.251	0.143	0.143	0	0	NA	0.179
24746	LINC00265	LINC00265	chr7	+	39803146	39803270	39773166	39773643	39807002	39807269	24746	7	11	12	0	2	3	8	9	6	0	4	6	247	124	3.09339e-11	6.43316e-10	1	0.734	0.668	1	0.53	0.334	0.179
31963	LUC7L3	LUC7L3	chr17	+	48815472	48815560	48814647	48814840	48817666	48817706	31963	39	36	32	24	15	41	32	11	16	41	27	18	211	124	5.33236e-08	7.98181e-07	0.488	0.585	0.314	0.314	0.193	0.343	0.179
42037	EZH1	EZH1	chr17	-	40871122	40871225	40870471	40870635	40872290	40872467	42037	58	31	86	0	0	5	20	61	69	19	0	0	226	124	9.88686e-07	1.26263e-05	1	1	0.904	0.366	1	1	0.179
56242	TEFM	TEFM	chr17	-	29227430	29227593	29226000	29226624	29231083	29231547	56242	17	11	20	1	1	0	21	7	27	8	2	0	247	124	1.61578e-06	2.00386e-05	0.895	0.847	1	0.569	0.637	1	0.179
9357	ZSCAN9	ZSCAN9	chr6	+	28198113	28198266	28195467	28195615	28200339	28201264	9357	2	2	0	3	2	11	0	1	0	9	10	15	247	124	7.02104e-06	7.97638e-05	0.251	0.334	0	0	0.048	0	0.179
76463	RNASEH1-AS1	RNASEH1-AS1	chr2	+	3606993	3607052	3605976	3606588	3608906	3609340	76463	2	2	5	3	3	10	3	0	3	11	3	9	182	124	0.000293225	0.00252612	0.312	0.312	0.254	0.157	0	0.185	0.179
28979	SAR1A	SAR1A	chr10	-	71922445	71922573	71921613	71921687	71930168	71930285	28979	50	8	21	17	2	46	34	17	18	29	14	45	247	124	3.79978e-19	1.51444e-17	0.596	0.668	0.186	0.371	0.379	0.167	0.178
64570	SEC22C	SEC22C	chr3	-	42605256	42605472	42605014	42605178	42610356	42610565	64570	15	3	13	11	20	24	4	1	7	39	13	46	247	124	1.54888e-05	0.000167142	0.406	0.07	0.214	0.049	0.037	0.071	0.178
62171	CROCCP3	CROCCP3	chr1	-	16811301	16811401	16810727	16810959	16812063	16812160	62171	18	9	15	4	1	2	7	10	5	1	7	2	223	124	1.79048e-05	0.000190996	0.714	0.833	0.807	0.796	0.443	0.582	0.178
36768	TNFSF12-TNFSF13	TNFSF12-TNFSF13	chr17	+	7456903	7457142	7454259	7454295	7460094	7460219	36768	7	3	12	7	5	19	3	6	6	25	18	38	247	124	0.000371877	0.00314272	0.334	0.231	0.241	0.057	0.143	0.073	0.178
74755	ZNF468	ZNF468	chr19	-	53357264	53357379	53352339	53352466	53357510	53357598	74755	11	7	13	3	6	5	5	0	6	2	2	3	238	124	0.00181679	0.0133225	0.656	0.378	0.575	0.566	0	0.51	0.178
38318	TMEM175	TMEM175	chr4	+	942298	942403	941903	941942	944208	944306	38318	63	58	89	7	20	23	88	71	61	63	21	32	228	124	1.55283e-83	9.96805e-81	0.83	0.612	0.678	0.432	0.648	0.509	0.177
75301	NDUFB3	NDUFB3	chr2	+	201937061	201937084	201936461	201936782	201943603	201943745	75301	4	2	2	6	2	7	3	2	1	9	6	19	146	124	1.64242e-19	6.71199e-18	0.362	0.459	0.195	0.221	0.221	0.043	0.177
48950	LINC01550	LINC01550	chr14	-	98393728	98393796	98391946	98392981	98435609	98435884	48950	2	0	2	1	7	15	0	1	1	20	8	16	191	124	4.43601e-13	1.09004e-11	0.565	0	0.08	0	0.075	0.039	0.177
73040	RABL2A	RABL2A	chr2	+	114398470	114398582	114391729	114391809	114398929	114399027	73040	4	4	4	3	3	14	12	1	5	35	6	11	235	124	5.29516e-13	1.28979e-11	0.413	0.413	0.131	0.153	0.081	0.193	0.177
21065	SNRNP70	SNRNP70	chr19	+	49606733	49606844	49605370	49605430	49607890	49607992	21065	0	1	0	1	0	1	3	0	2	6	8	3	234	124	3.76824e-09	6.37604e-08	0	1	0	0.209	0	0.261	0.177
52469	DERL2	DERL2	chr17	-	5384420	5384493	5383373	5383464	5388470	5388533	52469	4	6	2	3	2	6	14	0	7	22	2	5	196	124	0.000223637	0.00196991	0.458	0.655	0.174	0.287	0	0.47	0.177
80133	PTRH2	PTRH2	chr17	-	57776231	57777550	57774666	57775339	57784731	57784959	80133	6	2	13	2	2	3	7	10	6	12	2	17	247	124	8.3534e-37	9.69503e-35	0.601	0.334	0.685	0.227	0.715	0.151	0.176
50709	DPP8	DPP8	chr15	-	65748049	65748179	65744297	65744440	65756098	65756244	50709	1	1	3	4	3	4	0	0	0	17	0	1	247	124	3.61078e-25	2.16641e-23	0.112	0.143	0.274	0	NA	0	0.176
17801	FAM192A	FAM192A	chr16	-	57212413	57212444	57207585	57207781	57219732	57219976	17801	259	121	50	23	10	13	42	62	70	24	11	33	154	124	2.24279e-09	3.89764e-08	0.901	0.907	0.756	0.585	0.819	0.631	0.176
56187	LOC146880	LOC146880	chr17	-	62776098	62776323	62760568	62760666	62776460	62777157	56187	0	6	3	0	1	1	0	0	3	0	3	0	247	124	3.54063e-09	6.01757e-08	NA	0.751	0.601	NA	0	1	0.176
78140	SLC17A9	SLC17A9	chr20	+	61584562	61584624	61583998	61584241	61588116	61588314	78140	4	0	2	4	0	3	0	3	3	5	6	5	185	124	8.37253e-09	1.36878e-07	0.401	NA	0.309	0	0.251	0.287	0.176
1598	HDAC10	HDAC10	chr22	-	50688855	50688918	50688288	50688393	50689199	50689334	1598	3	0	0	0	0	1	0	2	1	2	1	1	186	124	4.99543e-06	5.79218e-05	1	NA	0	0	0.571	0.4	0.176
4845	PRR14L	PRR14L	chr22	-	32134759	32134897	32121523	32121596	32145978	32146120	4845	3	7	19	0	1	2	15	4	8	2	5	0	247	124	3.63224e-05	0.000369946	1	0.778	0.827	0.79	0.287	1	0.176
24598	MPPE1	MPPE1	chr18	-	11897524	11897619	11896982	11897355	11906201	11906308	24598	5	4	19	5	2	12	7	13	11	21	7	31	218	124	0.00233648	0.0167243	0.363	0.532	0.474	0.159	0.514	0.168	0.176
28981	SAR1A	SAR1A	chr10	-	71922445	71922515	71921613	71921687	71930168	71930285	28981	53	9	23	17	2	46	36	17	23	29	14	45	193	124	1.03118e-17	3.72879e-16	0.667	0.743	0.243	0.444	0.438	0.247	0.175
34841	TMEM107	TMEM107	chr17	-	8079074	8079193	8076296	8077590	8079276	8079344	34841	4	1	4	0	0	5	2	2	6	1	1	1	242	124	0.000404031	0.0033968	1	1	0.291	0.506	0.506	0.755	0.175
61786	ZNF586	ZNF586	chr19	+	58287910	58288042	58281019	58281246	58290118	58291984	61786	10	7	15	0	1	3	15	3	15	3	1	4	247	124	0.00749034	0.0474279	1	0.778	0.715	0.715	0.601	0.653	0.175
63228	RBMX	RBMX	chrX	-	135955404	135955547	135954426	135954504	135957244	135957327	63228	114	52	68	30	20	28	23	30	35	33	12	23	247	124	5.42539e-69	2.53901e-66	0.656	0.566	0.549	0.259	0.557	0.433	0.174
14911	ZNF346	ZNF346	chr5	+	176471467	176471534	176468778	176468871	176489058	176489152	14911	6	4	5	2	3	5	19	3	8	12	7	14	190	124	6.40011e-08	9.47839e-07	0.662	0.465	0.395	0.508	0.219	0.272	0.174
17826	FAM192A	FAM192A	chr16	-	57209450	57209480	57207585	57207781	57219732	57219976	17826	46	9	15	23	10	13	9	15	13	24	11	33	153	124	3.97039e-06	4.66328e-05	0.618	0.422	0.483	0.233	0.525	0.242	0.174
74921	ARGLU1	ARGLU1	chr13	-	107209839	107209964	107209395	107209479	107211779	107212005	74921	23	10	38	17	26	44	14	8	8	44	24	59	247	124	5.26774e-06	6.08361e-05	0.404	0.162	0.302	0.138	0.143	0.064	0.174
76738	CD59	CD59	chr11	-	33752969	33753014	33743924	33744009	33757927	33758025	76738	3	1	2	0	1	1	0	0	6	5	0	0	168	124	4.28149e-05	0.000431049	1	0.425	0.596	0	NA	1	0.174
41078	NUDT2	NUDT2	chr9	+	34336297	34336339	34329503	34329597	34338710	34338845	41078	4	2	0	0	0	2	5	3	1	2	1	5	165	124	0.000224055	0.00197311	1	1	0	0.653	0.693	0.131	0.174
59841	UBAP2	UBAP2	chr9	-	33956076	33956144	33953282	33953472	33960823	33960876	59841	23	9	28	4	2	6	23	17	29	19	4	13	191	124	9.33285e-35	9.82564e-33	0.789	0.745	0.752	0.44	0.734	0.592	0.173
76826	POLB	POLB	chr8	+	42218613	42218720	42214837	42214910	42218812	42218883	76826	3	8	4	8	6	14	0	5	2	34	12	51	230	124	1.10867e-99	1.14887e-96	0.168	0.418	0.133	0	0.183	0.021	0.172
68684	LOC643733	LOC643733	chr11	-	104777686	104777843	104776174	104776284	104779561	104779735	68684	11	12	9	8	10	23	21	27	9	71	39	95	247	124	1.48399e-41	2.18348e-39	0.408	0.376	0.164	0.129	0.258	0.045	0.172
6154	LINC00944	LINC00944	chr12	-	127247960	127248044	127245477	127245603	127254738	127254800	6154	4	2	15	2	0	3	2	4	3	15	1	0	207	124	7.18447e-32	6.54707e-30	0.545	1	0.75	0.074	0.706	1	0.172
30444	RPRD2	RPRD2	chr1	+	150414356	150414434	150413398	150413499	150415706	150415759	30444	39	25	54	16	5	24	34	21	54	24	18	29	201	124	5.92024e-18	2.18992e-16	0.601	0.755	0.581	0.466	0.419	0.535	0.172
3455	CENPK	CENPK	chr5	-	64853125	64853204	64850623	64850773	64857323	64857391	3455	0	0	5	7	3	1	2	0	5	15	3	16	202	124	2.68472e-11	5.61384e-10	0	0	0.754	0.076	0	0.161	0.172
66766	FGD5-AS1	FGD5-AS1	chr3	-	14988620	14988716	14984285	14987661	14989519	14989948	66766	5	6	6	0	0	3	3	9	6	0	2	8	219	124	7.39397e-10	1.35161e-08	1	1	0.531	1	0.718	0.298	0.172
60255	NNT	NNT	chr5	+	43614601	43614721	43609244	43609448	43615949	43616167	60255	4	2	3	0	3	3	0	0	5	0	1	1	243	124	4.55114e-07	6.07192e-06	1	0.254	0.338	NA	0	0.718	0.172
10607	LAMP2	LAMP2	chrX	-	119572970	119573148	119560002	119565317	119575584	119575749	10607	77	68	107	35	29	54	51	61	104	96	36	86	247	124	5.87829e-06	6.7415e-05	0.525	0.541	0.499	0.211	0.46	0.378	0.172
70889	RGS5	RGS5	chr1	-	163278333	163278421	163276022	163276119	163291411	163291581	70889	0	3	2	0	0	1	5	1	5	0	1	4	211	124	1.01069e-05	0.000112392	NA	1	0.54	1	0.37	0.423	0.172
6450	PPP2R5C	PPP2R5C	chr14	+	102290350	102290506	102285328	102285422	102323022	102323222	6450	17	9	16	6	6	8	6	4	6	6	4	6	247	124	9.90084e-05	0.000933438	0.587	0.43	0.501	0.334	0.334	0.334	0.172
8139	SLC38A6	SLC38A6	chr14	+	61514965	61515015	61512784	61512885	61517229	61517354	8139	2	3	5	25	7	7	3	1	0	30	14	20	173	124	8.41758e-22	4.03033e-20	0.054	0.235	0.339	0.067	0.049	0	0.171
78631	GUSBP11	GUSBP11	chr22	-	23995471	23995657	23995047	23995131	24002051	24002187	78631	1	1	3	2	4	6	0	0	0	0	10	5	247	124	9.02498e-15	2.57333e-13	0.201	0.112	0.201	NA	0	0	0.171
10609	LAMP2	LAMP2	chrX	-	119572930	119573148	119560002	119565317	119575584	119575747	10609	77	67	108	35	29	54	51	61	104	96	36	86	247	124	4.90664e-06	5.69334e-05	0.525	0.537	0.501	0.211	0.46	0.378	0.171
48094	BMS1P4	BMS1P4	chr10	-	75482146	75482335	75481119	75481262	75485718	75485798	48094	21	9	19	3	3	3	0	9	10	3	0	3	247	124	1.15774e-05	0.000127629	0.778	0.601	0.761	0	1	0.626	0.171
75952	MRPL55	MRPL55	chr1	-	228296137	228296305	228295935	228296019	228296655	228296722	75952	8	13	17	11	1	33	17	12	15	42	6	40	247	124	1.23686e-20	5.50425e-19	0.267	0.867	0.205	0.169	0.501	0.158	0.17
67428	C14orf159	C14orf159	chr14	+	91683409	91683515	91682663	91682804	91691027	91691740	67428	2	4	0	1	0	0	1	4	2	0	3	2	229	124	0.000311985	0.00267386	0.52	1	NA	1	0.419	0.351	0.17
2996	LOC642846	LOC642846	chr12	+	9446625	9446842	9446257	9446506	9447027	9447114	2996	1	7	2	1	1	1	2	14	8	9	7	4	247	124	0.00512282	0.0337817	0.334	0.778	0.501	0.1	0.501	0.501	0.17
61358	FAM228B	FAM228B	chr2	+	24360778	24360970	24357988	24358057	24362239	24362320	61358	0	4	4	1	2	1	0	3	3	9	5	2	247	124	7.6044e-25	4.46285e-23	0	0.501	0.668	0	0.231	0.43	0.169
77980	ENO3	ENO3	chr17	+	4855319	4855442	4855122	4855209	4856089	4856185	77980	3	0	1	1	2	5	0	1	1	9	11	3	246	124	4.56803e-20	1.94002e-18	0.602	0	0.092	0	0.044	0.144	0.169
9729	PRPF3	PRPF3	chr1	+	150318883	150318977	150316851	150317023	150321632	150321694	9729	25	14	23	2	1	0	14	8	9	0	2	4	217	124	1.80934e-10	3.49244e-09	0.877	0.889	1	1	0.696	0.563	0.169
5505	SP110	SP110	chr2	-	231036411	231036483	231035336	231035477	231036781	231036890	5505	67	38	42	11	8	15	34	40	56	28	14	24	195	124	2.32381e-09	4.02783e-08	0.795	0.751	0.64	0.436	0.645	0.597	0.169
37396	FBXL12	FBXL12	chr19	-	9924813	9925018	9920942	9922393	9929220	9929293	37396	15	5	2	7	14	11	8	2	5	27	13	49	247	124	2.29369e-57	6.8469e-55	0.518	0.152	0.084	0.129	0.072	0.049	0.168
75305	MUM1	MUM1	chr19	+	1358586	1358699	1358392	1358463	1360134	1361031	75305	8	5	1	15	5	6	1	1	1	12	14	8	236	124	1.92229e-37	2.28964e-35	0.219	0.344	0.081	0.042	0.036	0.062	0.168
68686	LOC643733	LOC643733	chr11	-	104777703	104777843	104776174	104776284	104779561	104779735	68686	12	12	8	8	10	23	22	28	10	71	39	95	247	124	2.59289e-27	1.79812e-25	0.43	0.376	0.149	0.135	0.265	0.05	0.168
20387	AGO3	AGO3	chr1	+	36450070	36450154	36448221	36448313	36469941	36470076	20387	25	11	22	5	5	2	9	17	11	10	1	9	207	124	9.6696e-11	1.91748e-09	0.75	0.569	0.868	0.35	0.911	0.423	0.168
21072	SNRNP70	SNRNP70	chr19	+	49605370	49605430	49604646	49604728	49607890	49607992	21072	29	7	42	6	12	24	21	60	24	40	26	59	183	124	7.43115e-10	1.35779e-08	0.766	0.283	0.543	0.262	0.61	0.216	0.168
24046	ATP5SL	ATP5SL	chr19	-	41939176	41939339	41937222	41938313	41939441	41939578	24046	32	15	38	0	1	4	51	11	53	0	6	10	247	124	0.00205803	0.0149181	1	0.883	0.827	1	0.479	0.727	0.168
790	FMR1	FMR1	chrX	+	147006436	147006573	147003450	147003503	147007057	147007151	790	0	1	5	4	2	2	0	1	2	9	5	5	247	124	1.39981e-18	5.41256e-17	0	0.201	0.557	0	0.091	0.167	0.167
68429	ZNF263	ZNF263	chr16	+	3335719	3335754	3333486	3334205	3336022	3336149	68429	30	10	31	11	3	3	7	7	30	5	5	8	158	124	5.89185e-12	1.30738e-10	0.682	0.723	0.89	0.524	0.524	0.746	0.167
12573	EIF3E	EIF3E	chr8	-	109254340	109254575	109254027	109254142	109260841	109260959	12573	72	49	16	50	62	77	18	24	5	146	46	82	247	124	2.66994e-11	5.58615e-10	0.42	0.284	0.094	0.058	0.208	0.03	0.167
22009	ZNF691	ZNF691	chr1	+	43314961	43315041	43312243	43312328	43316620	43318146	22009	2	0	2	0	5	0	4	2	0	3	1	0	203	124	1.71649e-07	2.41534e-06	1	0	1	0.449	0.55	NA	0.167
73034	RABL2A	RABL2A	chr2	+	114392604	114392707	114391729	114391809	114398929	114399045	73034	6	3	3	3	3	14	0	5	4	35	6	11	226	124	0.000393466	0.00331336	0.523	0.354	0.105	0	0.314	0.166	0.167
64561	SEC22C	SEC22C	chr3	-	42605256	42605380	42605014	42605178	42610356	42610565	64561	13	3	11	11	20	24	4	0	8	39	13	46	247	124	0.00046333	0.00384939	0.372	0.07	0.187	0.049	0	0.08	0.167
63277	ZNF274	ZNF274	chr19	+	58721574	58721796	58721326	58721439	58722925	58723052	63277	9	7	25	21	18	18	0	6	11	12	17	51	247	124	0.000685366	0.00552022	0.177	0.163	0.411	0	0.151	0.098	0.167
43756	ZNF442	ZNF442	chr19	-	12463801	12463928	12462823	12462884	12476346	12476475	43756	2	0	2	0	0	2	0	0	2	3	0	0	247	124	0.00287269	0.0201648	1	NA	0.334	0	NA	1	0.167
57391	PCSK5	PCSK5	chr9	+	78749024	78749128	78722166	78722267	78771960	78772078	57391	0	0	4	0	3	1	0	0	1	0	3	1	227	124	0.00595198	0.0386314	NA	0	0.686	NA	0	0.353	0.167
4165	SRP14-AS1	SRP14-AS1	chr15	+	40356661	40356802	40338161	40338270	40357421	40359710	4165	6	5	6	0	1	2	16	5	10	2	2	6	247	124	0.00701446	0.0447153	1	0.715	0.601	0.801	0.557	0.456	0.167
51181	ZUFSP	ZUFSP	chr6	-	116989307	116989448	116987796	116988370	116989728	116989973	51181	5	5	1	7	7	16	0	0	3	17	14	23	247	124	1.28667e-45	2.29319e-43	0.264	0.264	0.03	0	0	0.061	0.166
51977	TMEM39A	TMEM39A	chr3	-	119170055	119170164	119165864	119166019	119171293	119171377	51977	7	11	6	19	10	17	5	5	1	32	22	43	232	124	1.79688e-10	3.46932e-09	0.165	0.37	0.159	0.077	0.108	0.012	0.166
29664	DNM1L	DNM1L	chr12	+	32858758	32858797	32854348	32854496	32860300	32860347	29664	3	3	7	16	11	15	0	1	0	50	11	15	162	124	2.72885e-05	0.000283062	0.126	0.173	0.263	0	0.065	0	0.166
50040	XRRA1	XRRA1	chr11	-	74574025	74574064	74563078	74563127	74617283	74617497	50040	6	3	0	20	2	9	0	0	3	14	12	8	162	124	0.00433257	0.0291185	0.187	0.534	0	0	0	0.223	0.166
69053	C2CD3	C2CD3	chr11	-	73872443	73872601	73850649	73850873	73879388	73879658	69053	23	29	48	2	1	2	11	31	30	7	3	1	247	124	3.46784e-21	1.59917e-19	0.852	0.936	0.923	0.441	0.838	0.938	0.165
22551	KIAA0141	KIAA0141	chr5	+	141318416	141318469	141318085	141318325	141319118	141321612	22551	3	0	3	5	0	6	0	1	4	18	6	9	176	124	2.43149e-20	1.05551e-18	0.297	NA	0.261	0	0.105	0.238	0.165
3522	CPQ	CPQ	chr8	+	98068633	98068721	98067756	98067873	98078236	98078438	3522	1	1	0	1	2	2	1	0	0	8	0	6	211	124	1.90889e-12	4.40278e-11	0.37	0.227	0	0.068	NA	0	0.165
45702	HM13	HM13	chr20	+	30155880	30156083	30149436	30149539	30156922	30157370	45702	4	3	1	1	3	13	1	5	11	18	9	13	247	124	0.00347246	0.0238845	0.668	0.334	0.037	0.027	0.218	0.298	0.165
45616	MYNN	MYNN	chr3	+	169491818	169491885	169490852	169491250	169492052	169492349	45616	14	14	8	7	9	21	15	8	15	37	19	18	190	124	1.93631e-25	1.17874e-23	0.566	0.504	0.199	0.209	0.216	0.352	0.164
43223	KANSL3	KANSL3	chr2	-	97267852	97268075	97267379	97267513	97268489	97268599	43223	103	52	66	22	7	6	13	52	76	16	5	15	247	124	4.27627e-18	1.60223e-16	0.702	0.789	0.847	0.29	0.839	0.718	0.164
56240	TEFM	TEFM	chr17	-	29227430	29227539	29226000	29226624	29231083	29231547	56240	17	11	24	1	1	0	21	8	30	8	2	0	232	124	3.73379e-07	5.03049e-06	0.901	0.855	1	0.584	0.681	1	0.164
53667	MEAF6	MEAF6	chr1	-	37962307	37962337	37962147	37962205	37967404	37967597	53667	1	2	3	2	3	16	2	0	1	5	4	23	153	124	0.00490997	0.0325141	0.288	0.351	0.132	0.245	0	0.034	0.164
73902	BAZ1A	BAZ1A	chr14	-	35255331	35255427	35254982	35255207	35261980	35262127	73902	195	124	153	13	13	19	117	68	105	40	14	24	219	124	6.83508e-136	1.54938e-132	0.895	0.844	0.82	0.624	0.733	0.712	0.163
37199	IBTK	IBTK	chr6	-	82925628	82925724	82923943	82924546	82927676	82927854	37199	5	3	6	0	2	3	0	0	1	6	0	0	219	124	5.31404e-24	2.94477e-22	1	0.459	0.531	0	NA	1	0.163
34370	KIF23	KIF23	chr15	+	69717620	69717662	69715497	69715668	69718408	69718521	34370	0	0	3	0	1	3	0	0	9	14	8	37	165	124	2.40303e-22	1.19555e-20	NA	0	0.429	0	0	0.155	0.163
74656	RAB9A	RAB9A	chrX	+	13721853	13722021	13707239	13707407	13726839	13727944	74656	27	20	50	5	0	17	60	20	33	20	7	9	247	124	6.85985e-09	1.1322e-07	0.731	1	0.596	0.601	0.589	0.648	0.163
41928	ZNF195	ZNF195	chr11	-	3381949	3382018	3379156	3381795	3392204	3392300	41928	12	3	5	7	12	6	1	7	3	23	8	12	192	124	1.08221e-33	1.09181e-31	0.525	0.139	0.35	0.027	0.361	0.139	0.162
57640	PSPC1	PSPC1	chr13	-	20300744	20300863	20283681	20283739	20304378	20304484	57640	1	0	2	3	0	4	2	0	0	26	6	9	242	124	2.11825e-32	1.99292e-30	0.146	NA	0.204	0.038	0	0	0.162
62178	CA5B	CA5B	chrX	+	15763700	15763833	15756411	15756475	15768093	15768288	62178	3	4	8	3	7	8	2	2	4	5	11	11	247	124	6.42823e-21	2.92346e-19	0.334	0.223	0.334	0.167	0.084	0.154	0.162
31753	LINC00954	LINC00954	chr2	+	20070185	20070317	20069256	20069374	20072153	20072357	31753	3	1	14	2	6	10	2	0	4	3	8	9	247	124	1.40487e-19	5.76067e-18	0.43	0.077	0.413	0.251	0	0.182	0.162
18948	CCDC18	CCDC18	chr1	+	93685854	93686027	93683294	93683426	93687165	93687300	18948	2	4	0	1	7	5	0	1	2	16	4	7	247	124	3.629e-13	8.98737e-12	0.501	0.223	0	0	0.112	0.125	0.162
54820	PTPRC	PTPRC	chr1	+	198668692	198668833	198661452	198661502	198672426	198672500	54820	689	473	1387	32	38	78	1547	480	776	213	111	150	247	124	2.51836e-262	1.82677e-258	0.915	0.862	0.899	0.785	0.685	0.722	0.161
45767	ADAM8	ADAM8	chr10	-	135077102	135077269	135075919	135076737	135080855	135080921	45767	75	72	133	11	6	9	153	68	110	42	15	25	247	124	2.70621e-90	2.08833e-87	0.774	0.858	0.881	0.646	0.695	0.688	0.161
34553	CHD1L	CHD1L	chr1	+	146724277	146724390	146714290	146714480	146726524	146726631	34553	33	16	63	1	0	4	22	15	67	6	2	4	236	124	4.10171e-14	1.09871e-12	0.945	1	0.892	0.658	0.798	0.898	0.161
7241	USP25	USP25	chr21	+	17196357	17196485	17191016	17191165	17197284	17197380	7241	10	13	40	0	2	4	14	25	29	8	2	4	247	124	3.13761e-10	5.92389e-09	1	0.765	0.834	0.468	0.863	0.784	0.161
26823	JMJD7-PLA2G4B	JMJD7-PLA2G4B	chr15	+	42139537	42139687	42138866	42139033	42139846	42140346	26823	3	1	3	13	5	2	0	1	2	5	8	11	247	124	8.15384e-08	1.18911e-06	0.104	0.091	0.43	0	0.059	0.084	0.161
22824	CSNK1D	CSNK1D	chr17	-	80204073	80204309	80203851	80203915	80206750	80206890	22824	12	7	13	16	8	34	0	7	12	44	22	45	247	124	6.00231e-07	7.87477e-06	0.274	0.305	0.161	0	0.138	0.118	0.161
55452	AP4B1	AP4B1	chr1	-	114445259	114445432	114444380	114444507	114447226	114447415	55452	51	46	73	0	0	2	33	47	134	11	1	7	247	124	5.13416e-06	5.9369e-05	1	1	0.948	0.601	0.959	0.906	0.161
79990	SCML4	SCML4	chr6	-	108053177	108053361	108029069	108029215	108066152	108066347	79990	5	5	6	6	9	4	4	2	9	15	8	15	247	124	1.56879e-05	0.000169064	0.295	0.218	0.43	0.118	0.112	0.231	0.161
44759	ARMCX6	ARMCX6	chrX	-	100872281	100872360	100871661	100871756	100872492	100872574	44759	1	4	0	12	3	25	1	0	0	38	12	34	202	124	0.00145762	0.0109338	0.049	0.45	0	0.016	0	0	0.161
78091	GCLM	GCLM	chr1	-	94362226	94362376	94360169	94360284	94363394	94363454	78091	66	18	13	8	2	3	61	16	6	10	6	3	247	124	0.00150655	0.0112685	0.806	0.819	0.685	0.754	0.572	0.501	0.161
52935	NPHP3-ACAD11	NPHP3-ACAD11	chr3	-	132409371	132409494	132407917	132408107	132410035	132410117	52935	15	11	20	0	2	0	4	15	4	6	0	0	246	124	0.00185911	0.0135999	1	0.735	1	0.252	1	1	0.161
44715	KIAA2026	KIAA2026	chr9	-	5969889	5970012	5968018	5969436	5988344	5988545	44715	20	31	20	46	33	45	11	11	2	84	41	42	246	124	3.14106e-156	1.08498e-152	0.18	0.321	0.183	0.062	0.119	0.023	0.16
45602	MYNN	MYNN	chr3	+	169491818	169491929	169490852	169491250	169492052	169492349	45602	9	7	5	7	9	21	6	4	6	37	19	18	234	124	1.02685e-37	1.23525e-35	0.405	0.292	0.112	0.079	0.1	0.15	0.16
36901	ABCC10	ABCC10	chr6	+	43406008	43406128	43405671	43405751	43406361	43406533	36901	10	5	5	18	7	17	1	0	5	12	11	24	243	124	2.43108e-35	2.6399e-33	0.221	0.267	0.13	0.041	0	0.096	0.16
63233	RBMX	RBMX	chrX	-	135955404	135955563	135954426	135954504	135957244	135957327	63233	116	51	65	30	20	28	29	29	34	33	12	23	247	124	3.8663e-31	3.416e-29	0.66	0.561	0.538	0.306	0.548	0.426	0.16
24449	CMC1	CMC1	chr3	+	28335924	28336020	28304781	28304871	28357823	28357914	24449	9	8	30	10	4	7	34	21	9	19	18	21	219	124	1.87709e-26	1.21962e-24	0.338	0.531	0.708	0.503	0.398	0.195	0.16
44847	ECHDC2	ECHDC2	chr1	-	53372190	53372283	53370419	53370505	53373539	53373626	44847	55	16	39	9	0	6	26	17	28	9	3	7	216	124	2.27028e-08	3.54535e-07	0.778	1	0.789	0.624	0.765	0.697	0.16
68819	TTPAL	TTPAL	chr20	+	43107150	43107287	43104525	43104631	43108624	43109084	68819	3	2	8	1	2	3	2	4	3	3	2	4	247	124	2.59349e-07	3.55519e-06	0.601	0.334	0.572	0.251	0.501	0.274	0.16
29469	NAALADL1	NAALADL1	chr11	-	64813916	64813998	64813660	64813834	64815118	64815210	29469	9	4	13	5	8	11	7	7	7	21	12	12	205	124	1.6969e-05	0.00018187	0.521	0.232	0.417	0.168	0.261	0.261	0.16
30559	SDHAF2	SDHAF2	chr11	+	61204232	61204432	61197596	61197654	61213412	61214239	30559	1	3	10	7	5	11	4	1	1	37	10	15	247	124	5.8417e-05	0.000574648	0.067	0.231	0.313	0.051	0.048	0.032	0.16
36737	PARP6	PARP6	chr15	-	72543185	72543298	72542360	72542433	72543547	72543596	36737	18	16	17	7	0	3	14	11	25	2	5	12	236	124	0.00148986	0.011154	0.575	1	0.749	0.786	0.536	0.523	0.16
57193	NSUN5P2	NSUN5P2	chr7	-	72424897	72425018	72420596	72420735	72425163	72425302	57193	6	3	6	6	1	4	3	2	3	1	5	11	244	124	0.00243454	0.0173406	0.337	0.604	0.433	0.604	0.169	0.122	0.16
62886	LETMD1	LETMD1	chr12	+	51445874	51445990	51442816	51442968	51447560	51447643	62886	11	17	49	0	1	2	40	25	25	8	3	3	239	124	0.00669755	0.0429251	1	0.898	0.927	0.722	0.812	0.812	0.16
45711	HM13	HM13	chr20	+	30155880	30156027	30149436	30149539	30156922	30157370	45711	1	1	7	1	3	13	5	1	1	18	9	13	247	124	8.90511e-25	5.20515e-23	0.334	0.143	0.213	0.122	0.053	0.037	0.159
8919	LTB4R	LTB4R	chr14	+	24782976	24783161	24780704	24781010	24784842	24787242	8919	3	0	2	2	0	8	1	1	2	19	3	5	247	124	4.02763e-18	1.51063e-16	0.43	NA	0.112	0.026	0.143	0.167	0.159
21911	CREBZF	CREBZF	chr11	-	85374222	85374337	85373432	85373501	85374567	85374645	21911	6	4	10	13	3	12	10	4	5	19	15	25	238	124	1.68874e-15	5.08712e-14	0.194	0.41	0.303	0.215	0.122	0.094	0.159
28109	FAHD2A	FAHD2A	chr2	+	96071027	96071150	96068447	96068620	96071300	96071551	28109	15	13	9	2	9	4	25	5	19	12	7	10	246	124	1.09975e-06	1.39439e-05	0.791	0.421	0.531	0.512	0.265	0.489	0.159
72522	PFKL	PFKL	chr21	+	45725682	45725818	45725139	45725300	45726563	45726637	72522	2	1	5	2	0	2	0	1	7	4	0	5	247	124	5.70124e-06	6.54672e-05	0.334	1	0.557	0	1	0.413	0.159
48610	NPRL2	NPRL2	chr3	-	50385569	50385672	50385183	50385332	50385775	50385841	48610	7	3	4	0	4	0	0	4	2	0	1	1	226	124	0.000628277	0.00510175	1	0.292	1	NA	0.687	0.523	0.159
80051	SLC39A9	SLC39A9	chr14	+	69908548	69908689	69890810	69890919	69908785	69908983	80051	0	4	5	9	4	13	0	0	1	13	10	26	247	124	0.00087157	0.00686747	0	0.334	0.162	0	0	0.019	0.159
73721	C9orf156	C9orf156	chr9	-	100675154	100675257	100672241	100672898	100675682	100675840	73721	10	11	7	17	11	40	2	4	18	62	30	67	226	124	6.49952e-15	1.87088e-13	0.244	0.354	0.088	0.017	0.068	0.128	0.158
31255	GLT8D1	GLT8D1	chr3	-	52738739	52738968	52737519	52737714	52739462	52740099	31255	6	6	26	0	1	1	25	11	16	4	3	2	247	124	5.49084e-07	7.25094e-06	1	0.751	0.929	0.758	0.648	0.801	0.158
24427	TRNAU1AP	TRNAU1AP	chr1	+	28887624	28887772	28887144	28887244	28887857	28887910	24427	21	12	37	17	12	26	18	21	44	68	29	58	247	124	5.42996e-05	0.000537572	0.383	0.334	0.417	0.117	0.267	0.276	0.158
23339	TAPBP	TAPBP	chr6	-	33271904	33271994	33267471	33269548	33272765	33272838	23339	5	9	13	2	0	1	10	5	13	0	2	11	213	124	0.000102001	0.000959903	0.593	1	0.883	1	0.593	0.408	0.158
18558	ZNF287	ZNF287	chr17	-	16471356	16471428	16469838	16469936	16472265	16472520	18558	1	1	0	2	0	0	0	5	2	1	0	2	195	124	0.000588033	0.00479644	0.241	1	NA	0	1	0.389	0.158
24085	CCSER2	CCSER2	chr10	+	86185486	86185649	86133374	86133571	86223688	86223772	24085	16	7	41	3	0	1	9	24	12	17	0	0	247	124	6.87331e-17	2.33307e-15	0.728	1	0.954	0.21	1	1	0.157
12707	C10orf128	C10orf128	chr10	-	50373249	50373406	50369643	50369667	50373810	50373841	12707	2	1	0	1	1	1	6	1	0	9	4	3	247	124	7.35933e-10	1.34568e-08	0.501	0.334	0	0.251	0.112	0	0.157
41080	CCL4	CCL4	chr17	+	34431920	34432072	34431219	34431374	34432617	34433014	41080	81	164	149	6	1	7	1561	1026	883	255	160	121	247	124	2.64891e-08	4.10569e-07	0.871	0.988	0.914	0.754	0.763	0.786	0.157
57576	SLC25A13	SLC25A13	chr7	-	95799180	95799255	95775867	95776008	95799356	95799437	57576	3	5	1	7	9	1	0	0	3	8	3	3	198	124	2.9644e-06	3.55131e-05	0.212	0.258	0.385	0	0	0.385	0.157
64601	ZC3H11A	ZC3H11A	chr1	+	203765578	203765729	203764750	203764903	203770702	203770767	64601	0	3	5	0	0	2	1	6	1	0	1	4	247	124	6.24884e-06	7.15063e-05	NA	1	0.557	1	0.751	0.112	0.157
17058	SEMA4D	SEMA4D	chr9	-	92090399	92090465	92070802	92070868	92094486	92094611	17058	2	0	4	1	1	5	0	1	1	0	5	3	189	124	1.64688e-05	0.000176953	0.568	0	0.344	NA	0.116	0.179	0.157
58449	ZGRF1	ZGRF1	chr4	-	113483923	113484034	113483526	113483641	113484286	113484430	58449	3	0	3	11	4	3	0	0	0	20	8	7	234	124	0.000214456	0.00189733	0.126	0	0.346	0	0	0	0.157
34988	RANBP3	RANBP3	chr19	-	5950727	5950883	5941809	5941846	5951403	5951607	34988	1	2	6	4	3	3	3	3	2	13	5	16	247	124	0.000370363	0.00313044	0.112	0.251	0.501	0.104	0.231	0.059	0.157
38141	SEPT2	SEPT2	chr2	+	242256913	242257014	242255275	242255397	242263630	242263656	38141	17	11	25	23	10	10	26	14	12	35	16	34	224	124	5.69134e-38	6.91521e-36	0.29	0.378	0.581	0.291	0.326	0.163	0.156
22395	RCC1	RCC1	chr1	+	28857034	28857127	28856369	28856451	28858314	28858502	22395	1	1	3	4	2	2	0	1	2	0	5	8	216	124	2.95824e-15	8.73362e-14	0.126	0.223	0.463	NA	0.103	0.126	0.156
37654	LRP10	LRP10	chr14	+	23345331	23345386	23344539	23344674	23345897	23346027	37654	0	0	2	1	0	2	0	0	1	8	1	4	178	124	1.3822e-13	3.54157e-12	0	NA	0.411	0	0	0.148	0.156
16026	SLC25A17	SLC25A17	chr22	-	41193257	41193340	41190517	41190584	41195026	41195087	16026	4	5	2	12	6	14	3	1	2	37	15	44	206	124	1.15577e-11	2.50485e-10	0.167	0.334	0.079	0.047	0.039	0.027	0.156
31270	GLT8D1	GLT8D1	chr3	-	52737814	52737944	52737519	52737714	52739462	52740099	31270	0	4	0	0	1	1	2	0	2	4	3	2	247	124	9.47733e-08	1.37274e-06	NA	0.668	0	0.201	0	0.334	0.156
57527	CHURC1-FNTB	CHURC1-FNTB	chr14	+	65499076	65499221	65494415	65494499	65499327	65499414	57527	5	3	5	11	5	5	0	3	3	20	5	27	247	124	0.000368312	0.00311491	0.186	0.231	0.334	0	0.231	0.053	0.156
21857	STYXL1	STYXL1	chr7	-	75659940	75660166	75659738	75659842	75677129	75677321	21857	8	7	3	5	8	17	4	8	8	32	19	27	247	124	0.00526487	0.034624	0.445	0.305	0.081	0.059	0.174	0.129	0.156
57264	CSNK2A1	CSNK2A1	chr20	-	508576	508693	489094	489304	524315	524482	57264	8	6	14	5	8	19	4	10	20	33	17	31	240	124	1.098e-31	9.94343e-30	0.453	0.279	0.276	0.059	0.233	0.25	0.155
80618	CBWD5	CBWD5	chr9	-	70457086	70457143	70445952	70446004	70463030	70463075	80618	31	19	23	0	2	2	4	7	11	4	0	1	180	124	1.54997e-25	9.50395e-24	1	0.867	0.888	0.408	1	0.883	0.155
62639	OTUD6B	OTUD6B	chr8	+	92088819	92088959	92086062	92086139	92090583	92090896	62639	7	7	11	5	2	5	6	16	5	10	5	7	247	124	9.66639e-07	1.23578e-05	0.413	0.637	0.525	0.231	0.616	0.264	0.155
27509	APOL2	APOL2	chr22	-	36630329	36630381	36629447	36629501	36635486	36635689	27509	4	4	5	8	13	22	0	2	3	15	21	38	175	124	3.89886e-06	4.58595e-05	0.262	0.179	0.139	0	0.063	0.053	0.155
48902	CHCHD7	CHCHD7	chr8	+	57125320	57125448	57124314	57124396	57127156	57127226	48902	6	7	24	4	6	13	15	5	14	23	7	16	247	124	0.000111486	0.00104133	0.43	0.369	0.481	0.247	0.264	0.305	0.155
64564	SEC22C	SEC22C	chr3	-	42605256	42605501	42605014	42605178	42610356	42610565	64564	13	3	8	11	20	24	4	0	7	39	13	46	247	124	0.00097268	0.00757529	0.372	0.07	0.143	0.049	0	0.071	0.155
56157	NFATC2	NFATC2	chr20	-	50134594	50134652	50133322	50133494	50139619	50140649	56157	5	0	1	4	10	11	0	0	1	15	10	12	181	124	0.00570632	0.03719	0.461	0	0.059	0	0	0.054	0.155
55930	DPH7	DPH7	chr9	-	140470760	140470854	140470531	140470619	140471921	140472055	55930	94	66	105	12	14	28	130	94	131	46	38	58	217	124	7.94914e-72	3.94942e-69	0.817	0.729	0.682	0.618	0.586	0.563	0.154
20446	CNPY3	CNPY3	chr6	+	42903149	42903211	42896859	42897459	42903311	42903408	20446	16	8	22	9	3	5	24	15	15	7	11	24	185	124	1.36923e-23	7.35672e-22	0.544	0.641	0.747	0.697	0.478	0.295	0.154
71101	STK40	STK40	chr1	-	36833452	36833685	36826821	36826941	36851323	36851528	71101	32	28	38	15	8	15	25	12	34	13	14	20	247	124	7.90266e-23	4.05979e-21	0.517	0.637	0.56	0.491	0.301	0.46	0.154
28110	FAHD2A	FAHD2A	chr2	+	96071024	96071150	96068447	96068620	96071300	96071551	28110	22	15	16	2	9	4	39	8	22	12	7	10	247	124	2.42308e-07	3.33747e-06	0.847	0.456	0.668	0.62	0.365	0.525	0.154
15802	PDE8A	PDE8A	chr15	+	85663761	85663814	85660871	85661070	85664027	85664245	15802	3	2	2	10	6	5	0	1	0	0	8	5	176	124	2.32052e-06	2.82569e-05	0.174	0.19	0.22	NA	0.081	0	0.154
70796	SPRYD3	SPRYD3	chr12	-	53468432	53468468	53461938	53462088	53468878	53469003	70796	2	1	4	0	1	0	1	2	3	1	0	2	159	124	0.00103922	0.00804168	1	0.438	1	0.438	1	0.539	0.154
42159	SAMD9L	SAMD9L	chr7	-	92774697	92774893	92759366	92765304	92777506	92777701	42159	0	2	1	0	0	2	7	4	3	2	2	6	247	124	0.00170199	0.0125709	NA	1	0.201	0.637	0.501	0.201	0.154
24586	MPPE1	MPPE1	chr18	-	11884877	11884901	11883471	11884626	11885674	11885815	24586	20	17	27	18	24	39	23	10	35	92	24	59	147	124	1.20639e-55	3.32734e-53	0.484	0.374	0.369	0.174	0.26	0.334	0.153
39133	SYNRG	SYNRG	chr17	-	35880281	35880313	35874899	35879174	35880640	35880751	39133	48	28	43	13	7	14	35	41	78	19	22	48	155	124	6.35689e-47	1.1946e-44	0.747	0.762	0.711	0.596	0.599	0.565	0.153
30066	DEPDC5	DEPDC5	chr22	+	32272072	32272251	32270263	32270391	32275510	32275738	30066	62	34	18	4	3	3	28	21	27	9	7	3	247	124	4.27471e-24	2.38339e-22	0.886	0.851	0.751	0.61	0.601	0.819	0.153
27624	NCAPG2	NCAPG2	chr7	-	158496340	158496393	158494512	158494629	158497414	158497522	27624	0	0	1	1	1	0	1	1	1	3	2	7	176	124	6.42829e-07	8.39718e-06	0	0	1	0.19	0.261	0.091	0.153
65372	TAF1A	TAF1A	chr1	-	222753100	222753214	222750786	222750985	222757469	222757639	65372	7	10	14	0	2	3	22	10	13	10	4	1	237	124	0.00213656	0.0154257	1	0.723	0.709	0.535	0.567	0.872	0.153
64706	USP8	USP8	chr15	+	50724534	50724696	50716573	50716851	50731205	50731374	64706	34	63	52	19	22	45	107	42	29	117	31	43	247	124	4.99587e-65	2.11924e-62	0.473	0.59	0.367	0.315	0.405	0.253	0.152
31914	CLCC1	CLCC1	chr1	-	109489959	109490130	109486457	109486679	109490232	109490340	31914	8	8	3	15	14	11	1	1	1	14	13	19	247	124	1.50956e-53	3.73721e-51	0.211	0.223	0.12	0.035	0.037	0.026	0.152
959	CHORDC1	CHORDC1	chr11	-	89939915	89939978	89939369	89939440	89943703	89943762	959	28	31	34	18	23	32	68	22	9	39	34	53	186	124	1.43267e-35	1.57938e-33	0.509	0.473	0.415	0.538	0.301	0.102	0.152
37202	IBTK	IBTK	chr6	-	82925628	82925727	82923943	82924546	82927676	82927854	37202	5	2	8	0	2	3	0	0	4	6	0	0	222	124	3.32253e-16	1.06172e-14	1	0.358	0.598	0	NA	1	0.152
41084	CCL4	CCL4	chr17	+	34431920	34432033	34431219	34431374	34432617	34433014	41084	81	164	149	6	1	7	1563	1028	884	255	160	121	236	124	2.83043e-08	4.3721e-07	0.876	0.989	0.918	0.763	0.771	0.793	0.152
34908	ZBTB7B	ZBTB7B	chr1	+	154982733	154982873	154975318	154975419	154987130	154988290	34908	5	0	4	3	0	4	2	2	2	2	3	6	247	124	3.88704e-08	5.90983e-07	0.456	NA	0.334	0.334	0.251	0.143	0.152
21345	NEK1	NEK1	chr4	-	170359233	170359410	170354695	170354816	170384393	170384546	21345	13	11	8	0	2	1	0	6	5	0	0	4	247	124	7.97825e-06	9.01022e-05	1	0.734	0.801	NA	1	0.386	0.152
73326	BTN2A1	BTN2A1	chr6	+	26463024	26463125	26459708	26460056	26463471	26463753	73326	64	18	62	17	17	35	69	27	73	65	34	58	224	124	0.00118811	0.00908814	0.676	0.37	0.495	0.37	0.305	0.411	0.152
63974	URI1	URI1	chr19	+	30462099	30462134	30433145	30433571	30476129	30476208	63974	23	8	14	2	1	2	13	9	9	5	2	3	158	124	0.00193612	0.014112	0.9	0.863	0.846	0.671	0.779	0.702	0.152
42046	EZH1	EZH1	chr17	-	40870471	40870635	40865226	40865407	40872290	40872467	42046	0	1	5	1	0	3	19	0	0	0	1	2	247	124	0.00340078	0.0234514	0	1	0.456	1	0	0	0.152
59487	PRR5L	PRR5L	chr11	+	36417663	36417850	36398178	36398254	36422546	36422835	59487	19	2	10	12	14	19	9	1	8	32	13	34	247	124	2.6938e-53	6.53521e-51	0.443	0.067	0.209	0.124	0.037	0.106	0.151
11146	ZBTB20	ZBTB20	chr3	-	114432822	114432862	114412374	114412422	114519947	114520021	11146	29	18	26	31	21	22	20	16	15	42	40	23	163	124	5.74603e-48	1.13262e-45	0.416	0.395	0.473	0.266	0.233	0.332	0.151
60834	PIK3CG	PIK3CG	chr7	+	106522977	106523050	106522561	106522652	106523477	106523608	60834	8	9	30	11	10	15	39	18	7	41	26	38	196	124	6.70268e-45	1.14941e-42	0.315	0.363	0.559	0.376	0.305	0.104	0.151
30585	CDKAL1	CDKAL1	chr6	+	20955649	20955816	20846305	20846409	21000457	21000603	30585	56	40	90	0	0	3	25	56	59	7	4	1	247	124	2.54992e-17	8.97459e-16	1	1	0.938	0.642	0.875	0.967	0.151
41126	GPR137	GPR137	chr11	+	64056508	64056538	64056074	64056193	64056614	64056972	41126	45	23	39	12	11	9	34	17	57	36	8	26	153	124	0.00437197	0.0293317	0.752	0.629	0.778	0.434	0.633	0.64	0.151
53056	RBM4	RBM4	chr11	+	66424606	66424730	66407170	66407594	66433326	66435858	53056	17	9	10	5	2	4	6	7	8	11	5	1	247	124	0.00476228	0.0316372	0.631	0.693	0.557	0.215	0.413	0.801	0.151
23190	ARID4A	ARID4A	chr14	+	58818170	58818394	58817790	58818041	58820375	58820573	23190	2	2	5	14	6	8	0	0	0	51	18	9	247	124	1.33604e-93	1.14016e-90	0.067	0.143	0.239	0	0	0	0.15
37578	STIM2	STIM2	chr4	+	27009604	27009628	27009154	27009322	27010049	27010150	37578	5	4	6	17	23	22	0	1	1	22	20	33	147	124	8.89523e-52	2.02906e-49	0.199	0.128	0.187	0	0.04	0.025	0.15
39537	USP39	USP39	chr2	+	85872936	85873022	85872070	85872206	85875883	85876407	39537	5	9	12	2	2	2	5	1	10	0	1	15	209	124	2.36808e-25	1.43625e-23	0.597	0.728	0.781	1	0.372	0.283	0.15
41394	MYCBP2	MYCBP2	chr13	-	77700560	77700620	77699470	77699603	77713330	77713471	41394	6	13	7	14	9	11	4	2	2	5	17	8	183	124	4.82722e-24	2.68082e-22	0.225	0.495	0.301	0.352	0.074	0.145	0.15
9919	STAG3L4	STAG3L4	chr7	+	66773563	66773639	66770973	66771070	66773921	66774126	9919	46	29	32	44	25	27	17	37	30	78	31	59	199	124	2.0977e-19	8.51499e-18	0.394	0.42	0.425	0.12	0.427	0.241	0.15
12278	ODF2L	ODF2L	chr1	-	86851140	86851273	86850358	86850484	86852597	86852769	12278	30	33	58	0	1	5	63	36	20	4	2	8	247	124	3.63832e-15	1.06633e-13	1	0.943	0.853	0.888	0.9	0.557	0.15
47675	NBN	NBN	chr8	-	90994180	90994230	90993602	90993751	90994949	90995083	47675	1	8	15	7	10	42	0	6	5	49	28	43	173	124	9.90765e-11	1.9604e-09	0.093	0.364	0.204	0	0.133	0.077	0.15
37559	ARPC4-TTLL3	ARPC4-TTLL3	chr3	+	9857757	9857886	9854931	9855029	9868680	9868924	37559	13	13	10	0	1	1	5	6	2	0	1	1	247	124	3.97817e-07	5.34783e-06	1	0.867	0.834	1	0.751	0.501	0.15
73238	ENTPD4	ENTPD4	chr8	-	23298905	23299000	23297261	23297428	23299105	23299236	73238	10	1	5	6	6	36	5	3	3	43	22	25	218	124	0.000137235	0.00126244	0.487	0.087	0.073	0.062	0.072	0.064	0.15
78794	KLRC4-KLRK1	KLRC4-KLRK1	chr12	-	10544433	10544490	10542539	10542626	10560234	10560388	78794	3	16	25	0	0	7	20	15	17	5	5	2	180	124	0.00139902	0.0105403	1	1	0.711	0.734	0.674	0.854	0.15
74059	ARID4B	ARID4B	chr1	-	235377083	235377210	235359345	235359430	235383107	235383283	74059	24	8	24	2	2	7	23	26	9	20	3	4	247	124	0.00209473	0.0151599	0.858	0.668	0.633	0.366	0.813	0.53	0.15
51337	PRMT2	PRMT2	chr21	+	48056397	48056459	48055506	48055675	48056807	48056902	51337	123	89	45	115	68	105	80	42	25	142	88	98	185	124	1.85977e-85	1.24911e-82	0.418	0.467	0.223	0.274	0.242	0.146	0.149
8877	ATXN2	ATXN2	chr12	-	111891480	111891649	111890017	111890644	111893832	111894060	8877	35	20	43	11	3	9	26	29	47	22	8	14	247	124	1.17223e-23	6.32675e-22	0.615	0.77	0.706	0.372	0.645	0.628	0.149
75960	MRPL55	MRPL55	chr1	-	228296137	228296175	228295935	228296019	228296655	228296722	75960	9	14	18	11	1	33	23	12	17	42	6	40	161	124	9.25725e-16	2.84655e-14	0.387	0.915	0.296	0.297	0.606	0.247	0.149
15808	KLHL42	KLHL42	chr12	+	27950179	27950282	27944640	27944834	27950647	27955973	15808	7	6	5	6	4	3	13	5	13	13	8	20	226	124	1.69078e-13	4.29733e-12	0.39	0.451	0.478	0.354	0.255	0.263	0.149
50192	KIF5B	KIF5B	chr10	-	32328254	32328376	32327090	32327146	32329311	32329385	50192	3	2	9	0	0	9	19	10	6	2	3	4	245	124	2.3728e-05	0.000248654	1	1	0.336	0.828	0.628	0.432	0.149
40596	KIAA1279	KIAA1279	chr10	+	70767382	70767507	70765487	70765671	70768596	70768681	40596	14	6	19	12	21	15	24	4	6	29	24	43	247	124	0.00435579	0.0292501	0.369	0.125	0.389	0.294	0.077	0.065	0.149
33100	C20orf24	C20orf24	chr20	+	35236292	35236403	35236117	35236221	35238003	35238133	33100	60	26	128	63	32	166	103	46	87	267	126	260	234	124	9.29036e-191	4.2119e-187	0.335	0.301	0.29	0.17	0.162	0.151	0.148
78714	ANKRD28	ANKRD28	chr3	-	15756084	15756163	15755033	15755148	15762421	15762634	78714	56	60	63	2	1	1	8	15	18	6	0	0	202	124	9.52858e-52	2.16672e-49	0.945	0.974	0.975	0.45	1	1	0.148
37532	ARPC4-TTLL3	ARPC4-TTLL3	chr3	+	9868680	9868924	9854931	9855029	9870643	9871079	37532	68	34	32	0	0	0	15	14	37	6	0	0	247	124	2.76183e-43	4.43225e-41	1	1	1	0.557	1	1	0.148
90	TRAF5	TRAF5	chr1	+	211539732	211539832	211538717	211538810	211542793	211542934	90	0	3	15	0	8	13	1	3	5	10	5	25	223	124	1.28041e-28	9.66477e-27	NA	0.173	0.391	0.053	0.25	0.1	0.148
73305	USP28	USP28	chr11	-	113745484	113745601	113724979	113725057	113746166	113746292	73305	1	4	5	10	5	14	0	1	0	11	9	12	240	124	6.25897e-16	1.95527e-14	0.049	0.292	0.156	0	0.054	0	0.148
13144	UGGT1	UGGT1	chr2	+	128860652	128860719	128855002	128855138	128861505	128861588	13144	1	5	4	21	6	17	0	1	1	2	18	17	190	124	6.4217e-11	1.29826e-09	0.03	0.352	0.133	0	0.035	0.037	0.148
78934	NCALD	NCALD	chr8	-	102864799	102864898	102731479	102731876	102928036	102928086	78934	0	6	4	15	1	14	0	1	4	14	1	19	222	124	0.00019573	0.00174743	0	0.77	0.138	0	0.358	0.105	0.148
61725	ARHGAP27	ARHGAP27	chr17	-	43473582	43473650	43473348	43473483	43473852	43473946	61725	25	23	49	0	0	0	16	20	73	7	0	2	191	124	0.00107248	0.0082762	1	1	1	0.597	1	0.96	0.148
78985	PICK1	PICK1	chr22	+	38466248	38466420	38465039	38465129	38466844	38466898	78985	1	6	0	7	5	8	0	0	0	3	19	21	247	124	0.00305447	0.0212982	0.067	0.376	0	0	0	0	0.148
39948	IFT88	IFT88	chr13	+	21142023	21142136	21141207	21141395	21148518	21148614	39948	3	10	14	3	3	9	15	9	7	8	15	11	236	124	0.00519117	0.0341765	0.344	0.637	0.45	0.496	0.24	0.251	0.148
54842	PTPRC	PTPRC	chr1	+	198671515	198671659	198668692	198668833	198672426	198672501	54842	768	1346	2325	541	365	1090	1102	841	574	1293	380	627	247	124	4.63986e-283	4.80808e-279	0.416	0.649	0.517	0.3	0.526	0.315	0.147
67035	RPARP-AS1	RPARP-AS1	chr10	+	104211155	104211312	104209943	104210117	104215093	104216050	67035	60	39	36	2	2	1	18	16	20	4	1	3	247	124	5.6218e-35	5.97064e-33	0.938	0.907	0.948	0.693	0.889	0.77	0.147
23661	ZMYND8	ZMYND8	chr20	-	45848908	45848975	45837858	45839542	45849964	45850125	23661	45	29	48	4	3	2	31	27	47	10	9	3	190	124	5.66452e-35	6.0072e-33	0.88	0.863	0.94	0.669	0.662	0.911	0.147
38829	ATR	ATR	chr3	-	142234236	142234357	142232342	142232480	142238510	142238626	38829	36	37	61	0	0	0	26	22	5	0	0	2	244	124	1.65294e-21	7.79082e-20	1	1	1	1	1	0.56	0.147
13208	ZNF692	ZNF692	chr1	-	249150571	249150644	249149923	249150145	249150712	249150761	13208	11	6	18	8	2	5	10	7	13	11	7	5	196	124	2.18577e-07	3.03157e-06	0.465	0.655	0.695	0.365	0.388	0.622	0.147
1696	CCM2	CCM2	chr7	+	45108046	45108178	45104061	45104245	45112324	45112382	1696	3	3	2	4	4	8	0	1	2	3	6	6	247	124	6.41306e-05	0.000626351	0.274	0.274	0.112	0	0.077	0.143	0.147
9940	SMG5	SMG5	chr1	-	156236331	156236469	156235571	156236171	156237260	156237469	9940	48	36	73	2	1	4	34	53	74	20	3	1	247	124	0.00781987	0.0492095	0.923	0.948	0.902	0.46	0.899	0.974	0.147
67640	MITD1	MITD1	chr2	-	99789876	99789997	99787972	99788109	99790377	99790479	67640	7	2	15	8	12	28	9	3	6	91	20	66	244	124	4.71664e-122	9.00357e-119	0.308	0.078	0.214	0.048	0.071	0.044	0.146
24587	MPPE1	MPPE1	chr18	-	11884877	11885042	11883471	11884626	11885674	11885815	24587	33	23	44	18	24	39	37	14	59	92	24	59	247	124	1.00057e-13	2.60701e-12	0.479	0.325	0.362	0.168	0.227	0.334	0.146
50981	SLC7A6	SLC7A6	chr16	+	68321225	68321338	68308593	68309152	68321648	68321774	50981	10	9	9	10	13	23	7	6	9	44	20	31	236	124	1.30223e-12	3.05205e-11	0.344	0.267	0.171	0.077	0.136	0.132	0.146
15806	PDE8A	PDE8A	chr15	+	85663704	85663814	85660871	85661070	85664027	85664245	15806	3	2	3	10	6	5	0	1	0	0	8	5	233	124	3.27996e-09	5.59552e-08	0.138	0.151	0.242	NA	0.062	0	0.146
5728	KTN1	KTN1	chr14	+	56117286	56117355	56117045	56117136	56118607	56118645	5728	60	31	66	4	1	1	74	63	47	23	4	7	192	124	3.47042e-09	5.90516e-08	0.906	0.952	0.977	0.675	0.91	0.813	0.146
58614	NEK4	NEK4	chr3	-	52781345	52781467	52780749	52780920	52783707	52783845	58614	4	1	3	10	7	6	0	0	0	19	7	12	245	124	2.91003e-05	0.000300523	0.168	0.067	0.202	0	0	0	0.146
58005	RHNO1	RHNO1	chr12	+	2994448	2994658	2986364	2986448	2997076	2998691	58005	13	8	16	3	0	0	23	17	25	2	4	5	247	124	0.000249021	0.00217397	0.685	1	1	0.852	0.681	0.715	0.146
56937	CRYL1	CRYL1	chr13	-	21013731	21013893	21006240	21006435	21063508	21063635	56937	34	29	75	0	0	2	69	50	82	18	0	7	247	124	0.000443961	0.00369737	1	1	0.95	0.658	1	0.855	0.146
81274	PCBP1-AS1	PCBP1-AS1	chr2	-	70280862	70280924	70278334	70278437	70286774	70286812	81274	0	6	17	15	3	8	0	7	9	7	8	11	185	124	0.00123745	0.00943675	0	0.573	0.588	0	0.37	0.354	0.146
73857	BAZ2A	BAZ2A	chr12	-	57024559	57024625	57011178	57011316	57029965	57030163	73857	2	3	17	2	2	12	3	5	13	22	5	10	189	124	6.05943e-24	3.3349e-22	0.396	0.496	0.482	0.082	0.396	0.46	0.145
55202	HSPA14	HSPA14	chr10	+	14893276	14893322	14891719	14891810	14894368	14894530	55202	33	12	47	0	0	1	24	25	49	7	4	0	169	124	1.00401e-17	3.63963e-16	1	1	0.972	0.716	0.821	1	0.145
52866	ZNF827	ZNF827	chr4	-	146684241	146684269	146678778	146682750	146686130	146686332	52866	18	8	9	0	4	1	13	14	13	11	3	3	151	124	2.80781e-09	4.82866e-08	1	0.622	0.881	0.493	0.793	0.781	0.145
1687	CCM2	CCM2	chr7	+	45109692	45109767	45109424	45109560	45109987	45110078	1687	2	0	2	3	6	2	0	3	1	26	8	11	198	124	2.29157e-07	3.17043e-06	0.295	0	0.385	0	0.19	0.054	0.145
31966	LUC7L3	LUC7L3	chr17	+	48826584	48826705	48825700	48825777	48827861	48828002	31966	26	14	9	2	1	2	6	5	4	2	0	3	244	124	0.000262576	0.00228324	0.869	0.877	0.696	0.604	1	0.404	0.145
57363	SPG7	SPG7	chr16	+	89619431	89619625	89616901	89617017	89620201	89620368	57363	2	1	3	0	1	1	0	0	1	0	2	0	247	124	0.00703846	0.0448486	1	0.334	0.601	NA	0	1	0.145
7368	LOC103091866	LOC103091866	chr1	+	149577607	149577662	149576261	149576700	149672300	149672983	7368	98	69	43	2	4	3	19	30	28	4	5	5	178	124	1.22861e-64	5.06368e-62	0.972	0.923	0.909	0.768	0.807	0.796	0.144
15767	SIGIRR	SIGIRR	chr11	-	409859	410011	408072	408206	414822	414999	15767	3	2	2	6	4	7	1	0	1	7	1	17	247	124	8.25743e-18	3.01904e-16	0.201	0.201	0.125	0.067	0	0.029	0.144
67265	ZNF227	ZNF227	chr19	+	44733906	44733969	44732598	44732725	44738854	44741421	67265	14	7	13	1	2	1	9	5	11	0	6	3	186	124	3.16801e-13	7.88341e-12	0.903	0.7	0.897	1	0.357	0.71	0.144
39159	ITGB2-AS1	ITGB2-AS1	chr21	+	46342809	46342898	46340949	46341242	46346782	46346919	39159	6	1	4	6	1	9	0	7	5	0	17	17	212	124	0.000159457	0.00144964	0.369	0.369	0.206	NA	0.194	0.147	0.144
69405	MCL1	MCL1	chr1	-	150550719	150550818	150547026	150549967	150551318	150551439	69405	57	38	117	1	2	4	152	164	243	28	24	24	222	124	0.000196327	0.00175233	0.97	0.914	0.942	0.752	0.792	0.85	0.144
39134	SYNRG	SYNRG	chr17	-	35880282	35880317	35874899	35879174	35880640	35880751	39134	41	29	48	13	7	14	35	50	72	19	22	48	158	124	0.000490614	0.0040584	0.712	0.765	0.729	0.591	0.641	0.541	0.144
17805	FAM192A	FAM192A	chr16	-	57208080	57208198	57207585	57207781	57219732	57219976	17805	67	22	10	23	10	13	14	21	22	24	11	33	241	124	0.00151465	0.0113221	0.6	0.531	0.284	0.231	0.496	0.255	0.144
30443	RPRD2	RPRD2	chr1	+	150437002	150437203	150432535	150432793	150443036	150449041	30443	133	73	125	2	1	3	38	62	127	5	12	3	247	124	4.22506e-30	3.5066e-28	0.971	0.973	0.954	0.792	0.722	0.955	0.143
22099	VILL	VILL	chr3	+	38043886	38044066	38043192	38043351	38044658	38044804	22099	52	38	66	0	0	0	47	25	90	4	5	0	247	124	3.38347e-27	2.33077e-25	1	1	1	0.855	0.715	1	0.143
55028	LTBP4	LTBP4	chr19	+	41123005	41123130	41120220	41120352	41125251	41125398	55028	3	2	11	4	3	5	5	2	2	11	2	9	247	124	2.17337e-23	1.1499e-21	0.274	0.251	0.525	0.186	0.334	0.1	0.143
18189	CD96	CD96	chr3	+	111316966	111317057	111286369	111286494	111325546	111325643	18189	14	23	23	2	1	1	16	22	27	10	2	2	214	124	2.56887e-17	9.03355e-16	0.802	0.93	0.93	0.481	0.864	0.887	0.143
9019	MLH1	MLH1	chr3	+	37055922	37056035	37053501	37053590	37067127	37067498	9019	30	25	50	1	0	0	46	39	117	10	5	0	236	124	3.96493e-15	1.15878e-13	0.94	1	1	0.707	0.804	1	0.143
17696	THOC1	THOC1	chr18	-	260717	260759	260185	260304	264025	264092	17696	8	2	3	19	11	31	0	0	0	52	26	35	165	124	5.83428e-14	1.54455e-12	0.24	0.12	0.068	0	0	0	0.143
4982	PPARD	PPARD	chr6	+	35365274	35365370	35320705	35320827	35378763	35378994	4982	1	0	4	2	2	1	0	1	6	1	4	6	219	124	0.00382581	0.0260359	0.221	0	0.694	0	0.124	0.362	0.143
49514	REV1	REV1	chr2	-	100041234	100041361	100040613	100040742	100046301	100046410	49514	19	5	18	26	8	29	0	4	10	31	14	21	247	124	1.3081e-56	3.76535e-54	0.268	0.239	0.238	0	0.125	0.193	0.142
53578	RHOH	RHOH	chr4	+	40236812	40236978	40198526	40198920	40244333	40244454	53578	23	6	10	21	21	107	11	7	9	158	87	170	247	124	5.16414e-25	3.05294e-23	0.355	0.125	0.045	0.034	0.039	0.026	0.142
37030	ACAP1	ACAP1	chr17	+	7240581	7240688	7239847	7240106	7243215	7243348	37030	6	1	5	0	1	1	6	7	5	8	1	2	230	124	9.10182e-10	1.65222e-08	1	0.35	0.729	0.288	0.791	0.574	0.142
63186	ZNF600	ZNF600	chr19	-	53277827	53277937	53268747	53271025	53282078	53282160	63186	98	78	37	0	5	1	63	24	15	8	3	2	233	124	1.03032e-07	1.48554e-06	1	0.892	0.952	0.807	0.81	0.8	0.142
55458	AP4B1	AP4B1	chr1	-	114445259	114445356	114444380	114444507	114447226	114447415	55458	55	44	75	0	0	2	36	49	134	11	1	7	220	124	6.19818e-07	8.11558e-06	1	1	0.955	0.648	0.965	0.915	0.142
79601	CEP85L	CEP85L	chr6	-	118972359	118972526	118953615	118953774	118973862	118973971	79601	24	21	37	1	1	10	40	24	14	6	4	6	247	124	3.45737e-05	0.000353325	0.923	0.913	0.65	0.77	0.751	0.539	0.142
68823	TTPAL	TTPAL	chr20	+	43107263	43107287	43104525	43104631	43108624	43109084	68823	3	2	6	1	2	3	2	4	3	3	2	4	147	124	0.000113392	0.00105804	0.717	0.458	0.628	0.36	0.628	0.388	0.142
14616	C16orf13	C16orf13	chr16	-	684892	685063	684718	684797	685280	685340	14616	12	13	16	10	6	15	23	12	28	37	21	25	247	124	0.000276839	0.0023972	0.376	0.521	0.349	0.238	0.223	0.36	0.142
48655	TMEM116	TMEM116	chr12	-	112374495	112374662	112371689	112371834	112374963	112375047	48655	49	28	50	6	3	10	114	44	66	20	15	24	247	124	0.00141943	0.0106764	0.804	0.824	0.715	0.741	0.596	0.58	0.142
56906	WDR45B	WDR45B	chr17	-	80583462	80583638	80583264	80583359	80585079	80585167	56906	24	6	12	15	15	34	15	8	5	45	27	34	247	124	4.62107e-32	4.2701e-30	0.445	0.167	0.151	0.143	0.129	0.069	0.141
69117	ISG20	ISG20	chr15	+	89179397	89179523	89178867	89178931	89182573	89182825	69117	11	15	37	1	0	2	11	11	6	6	1	0	247	124	3.18427e-17	1.11262e-15	0.847	1	0.903	0.479	0.847	1	0.141
19816	GDPGP1	GDPGP1	chr15	+	90779290	90779413	90777753	90777828	90781723	90781780	19816	3	0	1	0	2	2	4	1	4	11	1	5	246	124	1.45001e-08	2.30811e-07	1	0	0.201	0.155	0.335	0.287	0.141
42525	ZSWIM8	ZSWIM8	chr10	+	75556078	75556161	75555296	75555421	75556531	75556772	42525	9	3	8	10	3	12	1	1	14	10	12	9	206	124	2.66121e-08	4.12299e-07	0.351	0.376	0.286	0.057	0.048	0.484	0.141
23328	FRMPD3	FRMPD3	chrX	+	106776734	106776780	106773638	106773741	106788966	106789071	23328	7	3	1	0	0	1	0	1	2	1	0	0	169	124	3.93269e-05	0.000398143	1	1	0.423	0	1	1	0.141
51315	PRMT2	PRMT2	chr21	+	48056350	48056459	48055506	48055675	48056807	48056902	51315	150	98	52	115	68	105	97	51	28	142	88	98	232	124	1.23675e-118	2.18808e-115	0.411	0.435	0.209	0.267	0.236	0.132	0.14
73328	BTN2A1	BTN2A1	chr6	+	26462996	26463125	26459708	26460056	26463471	26463753	73328	41	11	34	17	17	35	41	20	35	65	34	58	247	124	1.70578e-59	5.59881e-57	0.548	0.245	0.328	0.241	0.228	0.233	0.14
67675	HRAS	HRAS	chr11	-	533276	533358	532241	532755	533452	533612	67675	16	6	12	4	5	7	20	10	16	33	9	8	205	124	3.30045e-19	1.31978e-17	0.708	0.421	0.509	0.268	0.402	0.547	0.14
43134	PAPOLG	PAPOLG	chr2	+	61022424	61022471	61022098	61022155	61024196	61029221	43134	4	2	4	18	12	14	0	0	0	18	16	12	170	124	1.48226e-14	4.14177e-13	0.139	0.108	0.172	0	0	0	0.14
19931	POLL	POLL	chr10	-	103343344	103343438	103342519	103342648	103347002	103347160	19931	2	0	4	1	1	3	0	1	0	3	1	0	217	124	0.00043836	0.00365642	0.533	0	0.432	0	0.364	NA	0.14
8238	DMTF1	DMTF1	chr7	+	86792554	86792648	86781676	86781871	86792810	86792933	8238	0	3	3	9	1	11	2	0	2	4	4	8	217	124	0.00292213	0.0204698	0	0.632	0.135	0.222	0	0.125	0.14
33104	C20orf24	C20orf24	chr20	+	35236271	35236403	35236117	35236221	35238003	35238133	33104	57	26	104	63	32	166	98	40	78	267	126	260	247	124	2.05976e-169	8.30061e-166	0.312	0.29	0.239	0.156	0.137	0.131	0.139
9521	PMF1-BGLAP	PMF1-BGLAP	chr1	+	156195347	156195459	156182778	156182967	156202110	156202216	9521	33	29	6	18	9	34	31	14	8	36	12	39	235	124	1.34415e-25	8.2699e-24	0.492	0.63	0.085	0.312	0.381	0.098	0.139
79367	C6orf136	C6orf136	chr6	+	30615382	30615384	30614815	30615080	30617334	30617736	79367	2	1	2	3	2	12	1	1	0	7	2	14	125	124	1.60288e-09	2.83032e-08	0.398	0.332	0.142	0.124	0.332	0	0.139
938	IVD	IVD	chr15	+	40707021	40707181	40705189	40705286	40707599	40707681	938	47	44	88	3	2	12	102	55	125	34	10	12	247	124	3.69451e-08	5.63483e-07	0.887	0.917	0.786	0.601	0.734	0.839	0.139
61759	ST6GAL1	ST6GAL1	chr3	+	186666642	186666726	186648314	186648623	186681572	186681714	61759	3	5	6	14	7	25	0	2	1	10	14	13	207	124	6.55864e-07	8.55666e-06	0.114	0.3	0.126	0	0.079	0.044	0.139
48161	IFIT1	IFIT1	chr10	+	91159646	91159760	91152302	91152474	91162037	91166244	48161	3	3	1	5	7	1	0	1	3	0	4	12	237	124	3.55204e-05	0.000362286	0.239	0.183	0.343	NA	0.116	0.116	0.139
48911	TVP23C-CDRT4	TVP23C-CDRT4	chr17	-	15419732	15419876	15406411	15406546	15449098	15449230	48911	4	1	2	3	3	2	3	5	6	16	11	13	247	124	4.69064e-05	0.000468987	0.401	0.143	0.334	0.086	0.186	0.188	0.139
74938	ANKAR	ANKAR	chr2	+	190569748	190569950	190554252	190554690	190571663	190571872	74938	6	1	7	1	1	2	0	3	9	0	7	2	247	124	0.0010153	0.00787927	0.751	0.334	0.637	NA	0.177	0.693	0.139
26650	ATP5L	ATP5L	chr11	+	118277459	118277549	118276371	118276424	118277651	118277812	26650	3	0	2	0	0	2	6	3	0	0	1	5	213	124	0.00492737	0.0326154	1	NA	0.368	1	0.636	0	0.139
6387	RPS24	RPS24	chr10	+	79799961	79799983	79796951	79797062	79800372	79800473	6387	51	51	151	37	36	113	141	60	100	168	55	194	145	124	7.49415e-102	8.49392e-99	0.541	0.548	0.533	0.418	0.483	0.306	0.138
37723	RBM39	RBM39	chr20	-	34328405	34328519	34326889	34326939	34328745	34328809	37723	106	121	212	26	36	96	281	134	159	132	67	123	237	124	7.62562e-69	3.52323e-66	0.681	0.637	0.536	0.527	0.511	0.403	0.138
19295	TSGA10	TSGA10	chr2	-	99735013	99735149	99734006	99734222	99743510	99743639	19295	2	2	4	2	4	12	0	0	5	21	3	7	247	124	9.34312e-16	2.86931e-14	0.334	0.201	0.143	0	0	0.264	0.138
56549	RORA	RORA	chr15	-	60839240	60839386	60823964	60824050	60884585	60884707	56549	7	6	9	12	12	27	5	1	0	19	12	13	247	124	2.66183e-11	5.57079e-10	0.227	0.201	0.143	0.117	0.04	0	0.138
60992	LOC100506100	LOC100506100	chr9	+	131492438	131492527	131486740	131486914	131495120	131495522	60992	1	3	10	1	1	9	5	2	10	7	11	4	212	124	4.61548e-07	6.14985e-06	0.369	0.637	0.394	0.295	0.096	0.594	0.138
225	TAZ	TAZ	chrX	+	153648043	153648085	153647881	153647962	153648370	153648433	225	41	26	52	6	7	13	83	35	71	25	24	26	165	124	1.5486e-05	0.000167137	0.837	0.736	0.75	0.714	0.523	0.672	0.138
47348	ZSCAN32	ZSCAN32	chr16	-	3443648	3443814	3434458	3434941	3447191	3447744	47348	15	16	11	7	1	4	23	6	22	9	4	8	247	124	0.000308627	0.00264906	0.518	0.889	0.58	0.562	0.43	0.58	0.138
24249	EXOC2	EXOC2	chr6	-	689138	689212	637700	637861	693018	693141	24249	4	5	2	3	11	17	0	2	8	11	11	17	197	124	0.00111254	0.00856438	0.456	0.222	0.069	0	0.103	0.229	0.138
32101	AUTS2	AUTS2	chr7	+	70239013	70239085	70236534	70236630	70240342	70240372	32101	9	6	3	0	0	1	1	3	8	0	6	0	195	124	0.00602681	0.0390681	1	1	0.656	1	0.241	1	0.138
32048	ERCC8	ERCC8	chr5	-	60227933	60227975	60224690	60224786	60240758	60240905	32048	1	0	0	2	0	14	0	0	0	21	4	4	165	124	0.00156576	0.0116609	0.273	NA	0	0	0	0	0.137
79778	LUC7L	LUC7L	chr16	-	258599	258656	258076	258187	270647	270746	79778	36	31	43	32	23	52	22	26	41	50	38	61	180	124	0.00324187	0.0224688	0.437	0.481	0.363	0.233	0.32	0.316	0.137
66408	PRPF38B	PRPF38B	chr1	+	109240431	109240639	109238898	109238959	109241225	109241449	66408	94	86	146	108	106	202	155	91	77	413	219	290	247	124	4.5856e-175	1.95665e-171	0.304	0.289	0.266	0.159	0.173	0.118	0.136
79981	SCML4	SCML4	chr6	-	108093375	108093590	108070887	108071017	108145329	108145521	79981	107	146	141	11	24	18	131	154	173	33	43	44	247	124	1.46029e-70	7.15717e-68	0.83	0.753	0.797	0.666	0.643	0.664	0.136
23447	PRPF39	PRPF39	chr14	+	45565626	45565695	45565305	45565431	45565798	45565961	23447	26	33	41	4	0	6	28	14	17	0	12	3	192	124	2.27413e-23	1.20059e-21	0.808	1	0.815	1	0.43	0.785	0.136
7653	CASP8	CASP8	chr2	+	202137624	202137665	202137360	202137499	202139611	202139676	7653	94	79	128	16	12	29	50	40	52	12	15	28	164	124	2.68577e-20	1.16241e-18	0.816	0.833	0.769	0.759	0.668	0.584	0.136
6502	TCTEX1D2	TCTEX1D2	chr3	-	196028063	196028120	196022876	196022940	196033813	196033883	6502	0	2	0	10	2	31	0	0	0	27	19	44	180	124	1.06523e-16	3.56245e-15	0	0.408	0	0	0	0	0.136
70218	PWWP2A	PWWP2A	chr5	-	159544835	159544932	159535551	159535621	159545811	159546452	70218	5	4	8	7	5	12	4	2	3	12	12	6	220	124	1.885e-16	6.15364e-15	0.287	0.311	0.273	0.158	0.086	0.22	0.136
73396	ARHGEF7	ARHGEF7	chr13	+	111862218	111862349	111857635	111857720	111870025	111870227	73396	22	26	54	0	2	1	29	39	35	3	2	8	247	124	2.68421e-11	5.61384e-10	1	0.867	0.964	0.829	0.907	0.687	0.136
51343	PRMT2	PRMT2	chr21	+	48056355	48056459	48055506	48055675	48056807	48056902	51343	127	91	48	115	68	105	84	42	30	142	88	98	227	124	4.28198e-40	5.74133e-38	0.376	0.422	0.2	0.244	0.207	0.143	0.135
59589	TBRG4	TBRG4	chr7	-	45144136	45144308	45142931	45143042	45145039	45145363	59589	51	87	111	16	19	24	119	36	108	31	27	45	247	124	1.06438e-21	5.07281e-20	0.615	0.697	0.699	0.658	0.401	0.546	0.135
46914	GPSM3	GPSM3	chr6	-	32159924	32160093	32159485	32159647	32160248	32160307	46914	27	21	38	1	1	3	55	29	32	11	5	3	247	124	1.54653e-18	5.96078e-17	0.931	0.913	0.864	0.715	0.744	0.843	0.135
14017	KMT2E	KMT2E	chr7	+	104704840	104704864	104704474	104704563	104707173	104707254	14017	15	4	6	15	10	13	0	11	3	26	14	11	147	124	5.14808e-16	1.62291e-14	0.458	0.252	0.28	0	0.399	0.187	0.135
70617	KDM6A	KDM6A	chrX	+	44921891	44921993	44920568	44920664	44922666	44923062	70617	26	15	34	4	6	7	5	18	24	7	2	10	225	124	1.48781e-13	3.8001e-12	0.782	0.579	0.728	0.282	0.832	0.569	0.135
49317	SAT2	SAT2	chr17	-	7530260	7530319	7530070	7530111	7530460	7530544	49317	12	10	26	2	3	6	34	13	33	6	11	15	182	124	8.69565e-10	1.58126e-08	0.803	0.694	0.747	0.794	0.446	0.6	0.135
39108	SYNRG	SYNRG	chr17	-	35880281	35880317	35874899	35879174	35880640	35880751	39108	53	36	56	13	7	14	45	54	95	19	22	48	159	124	1.04687e-07	1.50821e-06	0.761	0.8	0.757	0.649	0.657	0.607	0.135
68744	TRAPPC2	TRAPPC2	chrX	-	13752162	13752304	13737989	13738101	13752643	13752754	68744	19	10	51	5	1	6	32	6	21	10	2	5	247	124	9.53105e-07	1.21912e-05	0.656	0.834	0.81	0.616	0.601	0.678	0.135
77838	ZNF182	ZNF182	chrX	-	47847923	47848059	47842684	47842811	47861993	47862052	77838	19	10	11	23	10	12	7	4	10	12	20	18	247	124	9.02443e-05	0.000856152	0.293	0.334	0.315	0.227	0.091	0.218	0.135
65119	PARP15	PARP15	chr3	+	122331887	122332115	122329340	122329577	122334625	122334704	65119	21	23	44	3	3	6	17	35	41	8	6	9	247	124	2.75783e-13	6.90294e-12	0.778	0.794	0.786	0.516	0.745	0.696	0.134
28888	LRCH3	LRCH3	chr3	+	197556834	197556958	197553748	197553885	197557640	197557734	28888	0	3	3	0	0	1	4	0	1	0	3	0	247	124	1.00188e-11	2.1798e-10	NA	1	0.601	1	0	1	0.134
27974	ZBTB49	ZBTB49	chr4	+	4314767	4314841	4303715	4304818	4322366	4323513	27974	15	7	32	1	2	3	5	1	19	0	4	1	197	124	6.93793e-09	1.14404e-07	0.904	0.688	0.87	1	0.136	0.923	0.134
34495	UBR4	UBR4	chr1	-	19427945	19428129	19426869	19427067	19430577	19430728	34495	3	0	2	1	0	0	0	2	1	2	0	0	247	124	2.19294e-06	2.67572e-05	0.601	NA	1	0	1	1	0.134
63472	C11orf80	C11orf80	chr11	+	66520108	66520228	66515849	66515988	66526513	66526567	63472	1	0	2	1	0	0	8	0	3	0	1	1	243	124	7.44925e-05	0.000717983	0.338	NA	1	1	0	0.605	0.134
44176	OTUD5	OTUD5	chrX	-	48793461	48793629	48792226	48792291	48801450	48801544	44176	27	6	18	16	9	15	6	15	8	14	12	29	247	124	0.000392238	0.00330455	0.459	0.251	0.376	0.177	0.386	0.122	0.134
74556	HPS4	HPS4	chr22	-	26867174	26867354	26866684	26866888	26868267	26868384	74556	3	1	6	2	1	1	2	3	8	8	2	3	247	124	0.00427148	0.0287425	0.43	0.334	0.751	0.112	0.43	0.572	0.134
7652	CASP8	CASP8	chr2	+	202137627	202137665	202137360	202137499	202139611	202139676	7652	94	76	128	16	12	29	50	40	52	12	15	28	161	124	9.97122e-30	8.06346e-28	0.819	0.83	0.773	0.762	0.673	0.589	0.133
14572	RNPEP	RNPEP	chr1	+	201966446	201966682	201965274	201965391	201969029	201969200	14572	73	49	48	3	2	3	39	16	32	7	2	4	247	124	5.54211e-16	1.74107e-14	0.924	0.925	0.889	0.737	0.801	0.801	0.133
69437	SETD9	SETD9	chr5	+	56207135	56207363	56205086	56205570	56208837	56208961	69437	2	0	2	0	0	2	17	0	3	0	1	1	247	124	5.21101e-15	1.50957e-13	1	NA	0.334	1	0	0.601	0.133
19890	CD53	CD53	chr1	+	111439280	111439355	111437605	111437677	111441745	111442558	19890	15	6	31	3	6	21	25	3	38	8	8	40	198	124	9.24952e-09	1.50604e-07	0.758	0.385	0.48	0.662	0.19	0.373	0.133
17825	FAM192A	FAM192A	chr16	-	57208531	57208600	57207585	57207781	57219732	57219976	17825	70	29	12	23	10	13	23	21	28	24	11	33	192	124	9.82011e-05	0.00092667	0.663	0.652	0.373	0.382	0.552	0.354	0.133
27213	NSUN5P1	NSUN5P1	chr7	+	75042066	75042210	75039604	75039743	75044162	75044301	27213	19	14	18	4	3	1	8	11	39	9	3	1	247	124	0.00101574	0.00788188	0.705	0.701	0.9	0.309	0.648	0.951	0.133
45298	IL6ST	IL6ST	chr5	-	55255457	55255499	55253036	55253119	55256229	55256389	45298	3	0	8	6	10	21	0	1	2	6	19	24	165	124	0.00121622	0.00928949	0.273	0	0.223	0	0.038	0.059	0.133
62376	TRAPPC10	TRAPPC10	chr21	+	45494204	45494437	45483418	45483666	45494919	45495034	62376	37	22	8	1	1	0	12	11	23	5	0	1	247	124	0.00267503	0.0188958	0.949	0.917	1	0.546	1	0.92	0.133
410	DNHD1	DNHD1	chr11	+	6569874	6570163	6569439	6569632	6577912	6579527	410	11	9	11	2	1	1	0	3	4	1	0	0	247	124	0.00375199	0.0255767	0.734	0.819	0.847	0	1	1	0.133
44399	RWDD3	RWDD3	chr1	+	95709766	95709880	95699710	95699871	95712097	95712213	44399	13	8	13	4	1	10	16	7	21	14	5	6	237	124	0.00682606	0.0436562	0.63	0.807	0.405	0.374	0.423	0.647	0.133
46195	SHISA5	SHISA5	chr3	-	48514418	48514511	48511129	48511242	48520585	48520666	46195	182	168	230	142	122	116	327	151	325	346	170	414	216	124	1.63292e-142	4.08444e-139	0.424	0.442	0.532	0.352	0.338	0.311	0.132
3706	PHIP	PHIP	chr6	-	79656254	79656324	79655717	79655977	79656427	79656591	3706	31	22	25	124	34	76	2	14	2	73	45	51	193	124	6.79916e-96	6.32305e-93	0.138	0.294	0.174	0.017	0.167	0.025	0.132
37714	RBM39	RBM39	chr20	-	34328446	34328519	34326889	34326939	34328745	34328809	37714	106	122	213	26	36	96	283	134	163	132	67	123	196	124	5.94244e-67	2.61244e-64	0.721	0.682	0.584	0.576	0.559	0.456	0.132
7660	CASP8	CASP8	chr2	+	202137630	202137665	202137360	202137499	202139611	202139676	7660	94	76	129	16	12	29	50	40	52	12	15	28	158	124	2.01877e-29	1.60216e-27	0.822	0.833	0.777	0.766	0.677	0.593	0.132
43135	PAPOLG	PAPOLG	chr2	+	61022427	61022471	61022098	61022155	61024196	61029221	43135	3	2	4	18	12	14	0	0	0	18	16	12	167	124	2.18314e-27	1.51978e-25	0.11	0.11	0.175	0	0	0	0.132
11572	SNX10	SNX10	chr7	+	26393676	26393804	26386039	26386086	26400594	26400681	11572	2	1	3	6	3	6	1	0	0	5	12	11	247	124	1.39496e-16	4.61622e-15	0.143	0.143	0.201	0.091	0	0	0.132
20505	ENPP5	ENPP5	chr6	-	46137789	46137851	46135912	46136034	46138544	46138747	20505	14	22	11	9	7	8	6	7	2	3	11	2	185	124	1.41919e-12	3.31866e-11	0.51	0.678	0.48	0.573	0.299	0.401	0.132
47685	DOC2GP	DOC2GP	chr11	-	67381665	67381845	67380994	67381082	67382359	67382410	47685	1	0	0	0	2	1	3	0	1	6	0	2	247	124	1.62799e-05	0.000175001	1	0	0	0.201	NA	0.201	0.132
49377	LOC102606465	LOC102606465	chr1	+	101540950	101541272	101491401	101491617	101542918	101543064	49377	7	8	22	0	2	3	5	6	2	2	0	1	247	124	2.89852e-05	0.00029942	1	0.668	0.786	0.557	1	0.501	0.132
32845	LOC101927156	LOC101927156	chr2	+	182127540	182127704	182091197	182091262	182227413	182227645	32845	0	4	0	0	0	1	3	4	3	4	3	2	247	124	0.000124215	0.00115093	NA	1	0	0.274	0.401	0.43	0.132
10541	IPO7	IPO7	chr11	+	9455116	9455183	9452421	9452550	9455267	9455393	10541	36	42	54	1	0	0	14	12	24	7	0	0	190	124	5.05155e-55	1.34223e-52	0.959	1	1	0.566	1	1	0.131
45291	IL6ST	IL6ST	chr5	-	55242024	55242111	55238497	55238579	55243320	55243417	45291	8	2	14	23	41	29	0	1	0	13	21	25	210	124	1.28905e-48	2.59736e-46	0.17	0.028	0.222	0	0.027	0	0.131
76963	MEF2A	MEF2A	chr15	+	100161077	100161285	100138634	100138716	100173182	100173378	76963	3	2	2	4	8	10	0	0	2	14	7	11	247	124	1.03012e-11	2.2399e-10	0.274	0.112	0.091	0	0	0.084	0.131
937	IVD	IVD	chr15	+	40707072	40707181	40705189	40705286	40707599	40707681	937	47	42	75	3	2	12	102	49	124	34	10	12	232	124	1.12387e-11	2.43789e-10	0.893	0.918	0.77	0.616	0.724	0.847	0.131
52872	ZNF827	ZNF827	chr4	-	146684241	146684274	146678778	146682750	146686130	146686332	52872	19	8	10	0	4	1	16	15	13	11	3	3	156	124	3.67908e-10	6.90665e-09	1	0.614	0.888	0.536	0.799	0.775	0.131
65612	RABEPK	RABEPK	chr9	+	127982605	127982676	127975648	127975801	127982817	127982989	65612	3	7	3	26	8	38	0	2	2	67	21	47	194	124	5.40844e-06	6.23023e-05	0.069	0.359	0.048	0	0.057	0.026	0.131
40169	NMT2	NMT2	chr10	-	15182985	15183028	15177272	15177417	15183420	15183556	40169	14	11	11	38	14	29	8	6	4	29	18	63	166	124	0.000604126	0.0049161	0.216	0.37	0.221	0.171	0.199	0.045	0.131
56347	CTC1	CTC1	chr17	-	8132044	8132210	8131820	8131947	8132459	8132536	56347	120	96	151	1	0	5	104	73	183	10	14	3	247	124	3.45322e-70	1.66993e-67	0.984	1	0.938	0.839	0.724	0.968	0.13
44848	ECHDC2	ECHDC2	chr1	-	53372190	53372283	53370705	53370762	53373539	53373626	44848	88	29	54	27	15	24	37	31	51	43	24	20	216	124	2.53176e-11	5.30931e-10	0.652	0.526	0.564	0.331	0.426	0.594	0.13
3724	ATP7A	ATP7A	chrX	+	77268375	77268609	77266945	77267171	77270158	77270250	3724	64	24	20	2	2	1	4	32	14	2	1	1	247	124	1.27332e-07	1.81855e-06	0.941	0.858	0.909	0.501	0.941	0.875	0.13
60991	LOC100506100	LOC100506100	chr9	+	131492367	131492527	131486740	131486914	131495120	131495522	60991	1	3	9	1	1	9	5	2	9	7	11	4	247	124	7.99498e-07	1.03045e-05	0.334	0.601	0.334	0.264	0.084	0.53	0.13
545	ZNF611	ZNF611	chr19	-	53210673	53210795	53206065	53210117	53217267	53217394	545	14	15	12	12	15	19	1	5	11	8	8	16	245	124	2.38725e-05	0.000250024	0.371	0.336	0.242	0.06	0.24	0.258	0.13
48793	DIEXF	DIEXF	chr1	+	210015927	210016040	210015609	210015792	210016795	210017041	48793	42	21	19	1	0	6	11	17	46	14	1	0	236	124	0.000161712	0.00146757	0.957	1	0.625	0.292	0.899	1	0.13
19512	THTPA	THTPA	chr14	+	24025951	24026513	24025190	24025552	24027903	24028790	19512	22	27	30	10	6	10	54	27	49	41	14	21	247	124	0.000894911	0.00703229	0.525	0.693	0.601	0.398	0.492	0.539	0.13
45293	IL6ST	IL6ST	chr5	-	55255453	55255499	55253036	55253119	55256229	55256389	45293	3	0	8	6	10	21	0	1	2	6	19	24	169	124	0.00102019	0.00791387	0.268	0	0.218	0	0.037	0.058	0.13
54781	PTPRC	PTPRC	chr1	+	198671478	198671659	198668692	198668833	198672426	198672501	54781	432	753	1342	541	365	1090	662	450	336	1293	380	627	247	124	7.87909e-269	7.14417e-265	0.286	0.509	0.382	0.204	0.373	0.212	0.129
8810	PCNP	PCNP	chr3	+	101298432	101298610	101293041	101293123	101298685	101298848	8810	4	3	9	15	5	12	0	1	4	19	4	14	247	124	3.69478e-27	2.53559e-25	0.118	0.231	0.274	0	0.112	0.125	0.129
70625	KDM6A	KDM6A	chrX	+	44919853	44920009	44919266	44919401	44920568	44920664	70625	8	5	14	11	5	19	3	3	11	7	15	20	247	124	3.07721e-16	9.88987e-15	0.267	0.334	0.27	0.177	0.091	0.216	0.129
24612	EFCAB14	EFCAB14	chr1	-	47181962	47182118	47173577	47173723	47183574	47184736	24612	1	3	8	1	0	2	7	5	7	9	2	1	247	124	0.00569385	0.0371221	0.334	1	0.668	0.281	0.557	0.778	0.129
80314	LTN1	LTN1	chr21	-	30333399	30333514	30332863	30333028	30338186	30338228	80314	6	2	13	9	10	14	0	5	5	3	14	17	238	124	0.00739555	0.0468809	0.258	0.094	0.326	0	0.157	0.133	0.129
1267	CCDC66	CCDC66	chr3	+	56593596	56593622	56592873	56592938	56597711	56597853	1267	44	34	73	2	0	2	69	48	46	5	11	8	149	124	1.25887e-58	3.91913e-56	0.948	1	0.968	0.92	0.784	0.827	0.128
71378	SLC38A1	SLC38A1	chr12	-	46646440	46646582	46636982	46637097	46648596	46648719	71378	36	23	7	47	32	56	12	4	4	42	32	56	247	124	3.53038e-53	8.53622e-51	0.278	0.265	0.059	0.125	0.059	0.035	0.128
14012	KMT2E	KMT2E	chr7	+	104704722	104704864	104704474	104704563	104707173	104707254	14012	17	4	9	15	10	13	0	11	3	26	14	11	247	124	1.84224e-40	2.52614e-38	0.363	0.167	0.258	0	0.283	0.12	0.128
55203	HSPA14	HSPA14	chr10	+	14893217	14893322	14891719	14891810	14894368	14894530	55203	42	23	74	0	0	1	42	35	85	7	4	0	228	124	6.8479e-24	3.74893e-22	1	1	0.976	0.765	0.826	1	0.128
75358	SMARCC2	SMARCC2	chr12	-	56566720	56566813	56566368	56566485	56567479	56567633	75358	58	38	41	26	7	11	26	28	68	24	11	22	216	124	3.20336e-07	4.35141e-06	0.562	0.757	0.682	0.383	0.594	0.64	0.128
69835	NBPF25P	NBPF25P	chr1	+	145293158	145293268	145290428	145290511	145293370	145293580	69835	70	51	59	3	2	1	23	49	25	2	8	3	233	124	0.00720747	0.0458288	0.925	0.931	0.969	0.86	0.765	0.816	0.128
50989	SLC7A6	SLC7A6	chr16	+	68321225	68321289	68308593	68309152	68321648	68321774	50989	7	10	8	10	13	23	9	8	7	44	20	31	187	124	0.00764897	0.0482974	0.317	0.338	0.187	0.119	0.21	0.13	0.128
80144	POLDIP3	POLDIP3	chr22	-	42997975	42998113	42995703	42995799	42998775	42999166	80144	58	40	89	5	3	7	107	41	129	20	11	14	247	124	0.00769898	0.0485667	0.853	0.87	0.865	0.729	0.652	0.822	0.128
66407	PRPF38B	PRPF38B	chr1	+	109240568	109240639	109238898	109238959	109241225	109241449	66407	96	87	140	108	106	202	203	97	94	413	219	290	194	124	1.29267e-147	3.60645e-144	0.362	0.344	0.307	0.239	0.221	0.172	0.127
44758	ARMCX6	ARMCX6	chrX	-	100872272	100872360	100870107	100871756	100872492	100872574	44758	1	5	0	12	5	29	0	1	0	45	16	40	211	124	2.6383e-36	2.99027e-34	0.047	0.37	0	0	0.035	0	0.127
49806	CCNL2	CCNL2	chr1	-	1327953	1328183	1326145	1326245	1328775	1328840	49806	316	201	272	83	60	73	135	216	260	114	66	103	247	124	3.98106e-28	2.89938e-26	0.657	0.627	0.652	0.373	0.622	0.559	0.127
49809	CCNL2	CCNL2	chr1	-	1327975	1328183	1326145	1326245	1328775	1328819	49809	317	201	273	83	60	73	135	216	260	114	66	103	247	124	3.75776e-27	2.57394e-25	0.657	0.627	0.652	0.373	0.622	0.559	0.127
53246	SRBD1	SRBD1	chr2	-	45671400	45671466	45646926	45647033	45704131	45704214	53246	1	2	3	18	4	8	0	1	0	42	6	10	189	124	5.08533e-27	3.45393e-25	0.035	0.247	0.197	0	0.099	0	0.127
53676	CEP83	CEP83	chr12	-	94804396	94804455	94796945	94797038	94805472	94805623	53676	3	0	2	4	6	10	0	1	0	24	8	7	182	124	7.16328e-24	3.91568e-22	0.338	0	0.12	0	0.078	0	0.127
38523	STRA13	STRA13	chr17	-	79977385	79977570	79977183	79977257	79977733	79977785	38523	17	13	35	9	6	17	66	20	62	41	22	52	247	124	1.02903e-20	4.59914e-19	0.487	0.521	0.508	0.447	0.313	0.374	0.127
81443	SRSF4	SRSF4	chr1	-	29492401	29492576	29486886	29487029	29508157	29508637	81443	34	17	20	31	34	123	19	21	18	159	62	183	247	124	5.09753e-07	6.7611e-06	0.355	0.201	0.075	0.057	0.145	0.047	0.127
33890	TMEM165	TMEM165	chr4	+	56282208	56282324	56277780	56278006	56283238	56283414	33890	8	3	6	13	10	13	2	1	7	41	10	28	239	124	1.71871e-05	0.000184045	0.242	0.135	0.193	0.025	0.049	0.115	0.127
63965	PPP4R3B	PPP4R3B	chr2	-	55792291	55792347	55792037	55792177	55800754	55800913	63965	5	9	12	1	1	0	5	4	1	0	0	2	179	124	1.77697e-05	0.000189723	0.776	0.862	1	1	1	0.257	0.127
6500	LTBP3	LTBP3	chr11	-	65307483	65307624	65307190	65307352	65307715	65307853	6500	4	0	3	5	3	7	1	0	1	12	10	11	247	124	9.77682e-05	0.000922705	0.287	0	0.177	0.04	0	0.044	0.127
26679	OSBPL3	OSBPL3	chr7	-	24902818	24902911	24901231	24901388	24903114	24903218	26679	13	12	21	7	9	11	14	17	26	29	9	27	216	124	0.000371903	0.00314272	0.516	0.434	0.523	0.217	0.52	0.356	0.127
71786	CD46	CD46	chr1	+	207963597	207963669	207959000	207959027	207966863	207968861	71786	13	6	15	10	12	41	11	6	3	23	20	15	195	124	7.96282e-11	1.59428e-09	0.453	0.241	0.189	0.233	0.16	0.113	0.126
20391	AGO3	AGO3	chr1	+	36450070	36450149	36448221	36448313	36469941	36470076	20391	26	11	27	5	5	2	11	20	16	10	1	9	202	124	0.00036238	0.00306868	0.761	0.575	0.892	0.403	0.925	0.522	0.126
48591	NPRL2	NPRL2	chr3	-	50387343	50387491	50387095	50387264	50388005	50388486	48591	8	10	7	1	0	1	6	1	3	0	2	0	247	124	0.000467683	0.00388244	0.801	1	0.778	1	0.201	1	0.126
5733	KTN1	KTN1	chr14	+	56139889	56139973	56139646	56139730	56142552	56142636	5733	34	32	49	37	25	42	35	29	19	47	37	47	207	124	0.00389662	0.0264681	0.355	0.434	0.411	0.308	0.32	0.195	0.126
66767	FGD5-AS1	FGD5-AS1	chr3	-	14988593	14988716	14984285	14987661	14989519	14989948	66767	10	10	15	0	0	3	16	11	24	0	2	8	246	124	0.0041202	0.0278408	1	1	0.716	1	0.735	0.602	0.126
70569	B4GALT4	B4GALT4	chr3	-	118937558	118937619	118935086	118935191	118942904	118943092	70569	26	29	36	0	1	2	26	11	33	9	1	1	184	124	7.61948e-29	5.79352e-27	1	0.951	0.924	0.661	0.881	0.957	0.125
6391	RPS24	RPS24	chr10	+	79799958	79799983	79796951	79797062	79800372	79800473	6391	49	44	137	37	36	113	135	57	96	168	55	194	148	124	7.89587e-11	1.58131e-09	0.526	0.506	0.504	0.402	0.465	0.293	0.125
10416	ARL16	ARL16	chr17	-	79649520	79649705	79649063	79649179	79650042	79650156	10416	67	56	52	25	15	20	94	46	81	53	27	43	247	124	1.58393e-06	1.96772e-05	0.574	0.652	0.566	0.471	0.461	0.486	0.125
69948	RASGRP2	RASGRP2	chr11	-	64511800	64511954	64510265	64510409	64512213	64512329	69948	3	2	3	13	1	13	0	1	0	11	1	5	247	124	0.000142125	0.00130252	0.104	0.501	0.104	0	0.334	0	0.125
63199	ZNF600	ZNF600	chr19	-	53277831	53277954	53268747	53271025	53282078	53282160	63199	87	49	24	0	5	1	57	25	15	8	3	2	246	124	0.00242251	0.0172617	1	0.832	0.924	0.782	0.808	0.791	0.125
40448	SPIDR	SPIDR	chr8	+	48206455	48206619	48203621	48203726	48307537	48307581	40448	36	40	74	0	1	0	56	48	44	3	4	5	247	124	0.00792212	0.049745	1	0.953	1	0.904	0.858	0.815	0.125
16990	RHOT1	RHOT1	chr17	+	30538134	30538257	30536368	30536464	30551634	30552790	16990	16	11	30	17	5	14	7	18	24	37	10	16	246	124	1.11769e-30	9.57199e-29	0.322	0.526	0.519	0.087	0.476	0.431	0.124
73457	CNOT1	CNOT1	chr16	-	58619264	58619410	58616959	58617086	58620448	58620652	73457	121	74	93	0	0	0	22	52	100	6	0	1	247	124	2.26597e-25	1.37547e-23	1	1	1	0.648	1	0.98	0.124
20310	HIPK1	HIPK1	chr1	+	114499745	114499806	114499248	114499433	114500687	114500913	20310	45	12	53	0	0	2	12	27	44	6	0	0	184	124	3.12935e-13	7.78987e-12	1	1	0.947	0.574	1	1	0.124
40583	TARBP2	TARBP2	chr12	+	53898918	53899046	53898484	53898599	53899432	53899634	40583	26	29	71	2	0	3	131	33	46	8	8	4	247	124	3.41721e-12	7.71243e-11	0.867	1	0.922	0.892	0.674	0.852	0.124
49788	CCNL2	CCNL2	chr1	-	1328058	1328183	1326145	1326245	1328775	1328840	49788	353	222	310	83	60	73	157	231	300	114	66	103	247	124	2.80825e-11	5.8637e-10	0.681	0.65	0.681	0.409	0.637	0.594	0.124
15669	SNF8	SNF8	chr17	-	47009014	47009076	47007458	47007974	47010566	47010708	15669	2	3	6	1	0	0	6	1	7	1	0	7	185	124	1.32447e-09	2.36404e-08	0.573	1	1	0.801	1	0.401	0.124
49286	ZNF107	ZNF107	chr7	+	64144464	64144583	64139554	64139714	64144712	64148208	49286	3	0	6	2	0	0	13	0	7	0	3	1	242	124	7.52935e-06	8.5205e-05	0.435	NA	1	1	0	0.782	0.124
65609	RABEPK	RABEPK	chr9	+	127982817	127982979	127969842	127970000	127990188	127990338	65609	42	37	54	0	0	0	76	30	58	9	2	2	247	124	2.20333e-05	0.000232218	1	1	1	0.809	0.883	0.936	0.124
45821	PVT1	PVT1	chr8	+	129092548	129092676	129082405	129082518	129094998	129095094	45821	1	3	0	10	1	0	4	0	0	3	2	0	247	124	5.67311e-05	0.000559582	0.048	0.601	NA	0.401	0	NA	0.124
39410	IL21R	IL21R	chr16	+	27454267	27454437	27448808	27449008	27455862	27456040	39410	26	32	56	1	0	3	68	25	102	3	6	8	247	124	0.000168345	0.00152357	0.929	1	0.904	0.919	0.677	0.865	0.124
39428	IL21R	IL21R	chr16	+	27454268	27454437	27448808	27449008	27455862	27456040	39428	26	32	56	1	0	3	68	25	102	3	6	8	247	124	0.000168345	0.00152357	0.929	1	0.904	0.919	0.677	0.865	0.124
37717	RBM39	RBM39	chr20	-	34317383	34317473	34317233	34317287	34319862	34320057	37717	87	53	84	1	0	2	41	37	52	10	1	3	213	124	0.0003332	0.00283715	0.981	1	0.961	0.705	0.956	0.91	0.124
59295	RBM23	RBM23	chr14	-	23374814	23374868	23374544	23374662	23375403	23375577	59295	44	22	48	3	4	3	55	14	40	13	3	10	177	124	0.000491294	0.00406357	0.911	0.794	0.918	0.748	0.766	0.737	0.124
5701	BIN1	BIN1	chr2	-	127808729	127808819	127808377	127808488	127815048	127815177	5701	48	62	159	1	2	5	144	74	213	18	13	14	213	124	0.000770595	0.00613179	0.965	0.947	0.949	0.823	0.768	0.899	0.124
27116	SETD5	SETD5	chr3	+	9495688	9495785	9495422	9495552	9506108	9506356	27116	100	56	49	143	98	63	28	37	19	82	81	99	220	124	1.97051e-108	2.59885e-105	0.283	0.244	0.305	0.161	0.205	0.098	0.123
24264	SF1	SF1	chr11	-	64533422	64533627	64532075	64532990	64534371	64534551	24264	45	50	92	39	25	76	115	51	81	159	48	114	247	124	5.55569e-69	2.58333e-66	0.367	0.501	0.378	0.266	0.348	0.263	0.123
63999	TP53	TP53	chr17	-	7576524	7576584	7573926	7574033	7576852	7576926	63999	1	4	8	15	19	13	1	0	4	36	15	33	183	124	6.43679e-46	1.16147e-43	0.043	0.125	0.294	0.018	0	0.076	0.123
798	CS	CS	chr12	-	56685414	56685577	56680378	56680429	56693943	56694175	798	4	2	1	6	7	20	0	0	2	17	12	30	247	124	5.99947e-30	4.92296e-28	0.251	0.125	0.024	0	0	0.032	0.123
2957	ARID3B	ARID3B	chr15	+	74885475	74885577	74883900	74884155	74887951	74890472	2957	41	30	48	1	0	0	33	40	67	6	1	5	225	124	2.3109e-17	8.16106e-16	0.958	1	1	0.752	0.957	0.881	0.123
14926	ZNF346	ZNF346	chr5	+	176477751	176477937	176468778	176468871	176489058	176489152	14926	29	14	31	2	3	5	51	24	53	12	7	14	247	124	1.57407e-13	4.01053e-12	0.879	0.701	0.757	0.681	0.633	0.655	0.123
34585	ZCCHC6	ZCCHC6	chr9	-	88913681	88913745	88902647	88903659	88916190	88916516	34585	6	8	5	22	15	26	1	0	2	41	14	8	187	124	3.4695e-05	0.000354266	0.153	0.261	0.113	0.016	0	0.142	0.123
71914	MAGED1	MAGED1	chrX	+	51628077	51628151	51546154	51546213	51637364	51637445	71914	0	3	4	5	3	8	1	0	1	3	5	7	197	124	0.000288485	0.00248854	0	0.386	0.239	0.173	0	0.083	0.123
25536	AKAP2	AKAP2	chr9	+	112918598	112918777	112898406	112900819	112930678	112934791	25536	25	31	55	1	0	6	36	25	118	4	6	8	247	124	0.000290528	0.00250378	0.926	1	0.821	0.819	0.677	0.881	0.123
3721	ATP7A	ATP7A	chrX	+	77178495	77178685	77166152	77166332	77218119	77218322	3721	2	2	1	1	0	2	5	1	0	5	0	2	247	124	0.00188642	0.0137829	0.501	1	0.201	0.334	1	0	0.123
65156	HMGB1	HMGB1	chr13	-	31035775	31035825	31032878	31035670	31036674	31036849	65156	3	12	43	37	62	90	12	2	1	193	75	150	173	124	1.84425e-154	5.81644e-151	0.055	0.122	0.255	0.043	0.019	0.005	0.122
43396	TTC38	TTC38	chr22	+	46688099	46688225	46685722	46685796	46688687	46689905	43396	68	40	75	54	45	97	33	20	29	120	31	45	247	124	2.21453e-103	2.5498e-100	0.387	0.309	0.28	0.121	0.245	0.244	0.122
3957	CNOT6	CNOT6	chr5	+	179994848	179995003	179994087	179994242	179996109	179996340	3957	110	60	32	2	1	0	27	31	17	4	4	0	247	124	2.21193e-36	2.51488e-34	0.965	0.968	1	0.772	0.796	1	0.122
39732	DCLRE1C	DCLRE1C	chr10	-	14989552	14989608	14987103	14987188	14991034	14991086	39732	10	15	20	20	20	23	13	9	22	49	28	41	179	124	2.90832e-35	3.13467e-33	0.257	0.342	0.376	0.155	0.182	0.271	0.122
22397	RCC1	RCC1	chr1	+	28857034	28857085	28856369	28856451	28858314	28858502	22397	0	1	3	4	2	2	0	1	2	0	5	8	174	124	2.05327e-14	5.66313e-13	0	0.263	0.517	NA	0.125	0.151	0.122
61543	MTRF1L	MTRF1L	chr6	-	153312319	153312432	153308500	153311230	153313991	153314109	61543	24	14	32	3	5	8	32	16	31	6	10	15	236	124	1.75217e-13	4.44402e-12	0.808	0.595	0.678	0.737	0.457	0.521	0.122
24	MECR	MECR	chr1	-	29547349	29547433	29543099	29543197	29557242	29557470	24	3	1	2	2	2	5	5	3	3	9	11	11	207	124	1.11376e-10	2.19359e-09	0.473	0.23	0.193	0.25	0.14	0.14	0.122
33185	N4BP2L2	N4BP2L2	chr13	-	33054726	33054774	33016524	33018263	33091993	33092140	33185	16	13	17	8	3	5	8	4	9	8	2	3	171	124	3.87107e-08	5.88925e-07	0.592	0.759	0.711	0.42	0.592	0.685	0.122
10347	DTX2	DTX2	chr7	+	76099616	76099736	76092970	76093026	76109737	76110094	10347	5	11	3	7	5	24	3	16	12	15	22	43	243	124	3.07399e-06	3.67289e-05	0.267	0.529	0.06	0.093	0.271	0.125	0.122
59680	CAMKK2	CAMKK2	chr12	-	121686408	121686537	121682942	121683043	121687589	121687677	59680	24	41	29	4	5	13	55	26	41	22	10	14	247	124	1.5639e-05	0.000168587	0.751	0.805	0.528	0.557	0.566	0.595	0.122
25163	USMG5	USMG5	chr10	-	105155502	105155789	105152138	105152223	105156165	105156270	25163	15	10	22	11	3	36	40	29	26	48	26	40	247	124	0.000201214	0.00179066	0.406	0.626	0.235	0.295	0.359	0.246	0.122
69639	RNASEL	RNASEL	chr1	-	182549092	182549142	182545390	182545524	182550359	182550492	69639	13	9	5	37	14	15	2	5	8	16	24	38	173	124	0.00151705	0.0113365	0.201	0.315	0.193	0.082	0.13	0.131	0.122
7506	PPIA	PPIA	chr7	+	44837118	44837220	44836234	44836392	44838346	44838503	7506	3	1	2	5	5	21	0	0	2	41	8	30	225	124	1.03253e-40	1.44034e-38	0.248	0.099	0.05	0	0	0.035	0.121
55917	DPH7	DPH7	chr9	-	140470160	140470375	140469203	140469295	140470531	140470619	55917	16	18	16	15	19	31	27	4	10	29	14	66	247	124	3.02811e-25	1.8274e-23	0.349	0.322	0.206	0.319	0.125	0.071	0.121
50717	DPP8	DPP8	chr15	-	65807993	65808129	65804632	65804902	65809823	65810035	50717	3	3	2	10	5	30	0	0	1	13	21	15	247	124	1.68454e-19	6.88024e-18	0.131	0.231	0.032	0	0	0.032	0.121
14183	COQ3	COQ3	chr6	-	99823815	99824051	99819303	99819463	99825261	99825361	14183	14	22	31	0	1	1	55	23	63	8	1	8	247	124	1.70819e-10	3.30335e-09	1	0.917	0.94	0.775	0.92	0.798	0.121
21689	NUP205	NUP205	chr7	+	135315091	135315218	135312720	135312859	135320328	135320405	21689	54	40	44	0	0	0	29	25	98	7	0	2	247	124	1.86598e-10	3.59507e-09	1	1	1	0.675	1	0.961	0.121
47449	VPS13B	VPS13B	chr8	+	100519997	100520139	100515063	100515178	100523331	100523740	47449	7	6	22	7	4	6	6	1	13	8	5	3	247	124	1.66571e-07	2.34708e-06	0.334	0.43	0.648	0.274	0.091	0.685	0.121
15465	ADHFE1	ADHFE1	chr8	+	67355032	67355079	67344717	67344810	67356601	67356655	15465	12	11	14	2	0	1	5	9	6	3	0	1	170	124	2.18231e-07	3.02735e-06	0.814	1	0.911	0.549	1	0.814	0.121
7657	CASP8	CASP8	chr2	+	202141756	202141827	202141549	202141691	202149538	202150040	7657	69	60	74	103	42	71	36	31	31	53	37	103	194	124	0.000690908	0.00555868	0.3	0.477	0.4	0.303	0.349	0.161	0.121
30696	TARS2	TARS2	chr1	+	150470977	150471140	150470005	150470223	150471691	150471769	30696	54	46	61	0	1	0	67	33	87	7	5	0	247	124	0.000766941	0.00610741	1	0.958	1	0.828	0.768	1	0.121
65371	TAF1A	TAF1A	chr1	-	222753100	222753232	222750786	222750985	222757469	222757639	65371	4	5	9	0	2	3	13	11	9	10	4	1	247	124	0.00116571	0.00893378	1	0.557	0.601	0.395	0.58	0.819	0.121
68206	ZNF569	ZNF569	chr19	-	37945735	37945975	37935808	37935866	37956214	37956375	68206	8	4	5	3	5	3	5	4	1	9	1	7	247	124	0.00290658	0.0203747	0.572	0.287	0.456	0.218	0.668	0.067	0.121
66436	ERMARD	ERMARD	chr6	+	170166733	170166763	170162524	170162627	170168198	170168267	66436	44	18	35	3	0	0	32	22	53	13	0	5	153	124	2.84349e-37	3.35931e-35	0.922	1	1	0.666	1	0.896	0.12
55876	KLHL7	KLHL7	chr7	+	23157452	23157583	23145352	23145765	23163395	23163512	55876	9	4	11	8	7	21	17	6	10	33	25	37	247	124	3.37225e-26	2.14013e-24	0.361	0.223	0.208	0.205	0.108	0.119	0.12
38205	FUT11	FUT11	chr10	+	75534879	75535061	75532947	75533573	75535176	75535976	38205	0	2	6	4	5	6	1	0	1	17	2	4	247	124	3.25734e-21	1.50892e-19	0	0.167	0.334	0.029	0	0.112	0.12
36215	PIGQ	PIGQ	chr16	+	631198	631341	630857	630972	632247	632309	36215	2	2	1	5	5	19	0	0	0	12	10	20	247	124	5.85145e-21	2.66951e-19	0.167	0.167	0.026	0	0	0	0.12
46909	GPSM3	GPSM3	chr6	-	32159924	32160015	32159485	32159647	32160248	32160307	46909	27	21	38	1	1	3	57	29	33	11	5	3	214	124	4.88613e-17	1.68056e-15	0.94	0.924	0.88	0.75	0.771	0.864	0.12
38589	LPP	LPP	chr3	+	188052901	188052985	187943192	187943315	188059443	188059507	38589	0	3	1	0	5	5	0	0	1	0	12	4	207	124	1.55867e-12	3.62962e-11	NA	0.264	0.107	NA	0	0.13	0.12
20479	EPHB6	EPHB6	chr7	+	142559265	142559304	142558809	142558944	142559774	142559891	20479	2	1	7	2	2	15	5	8	8	24	23	17	162	124	7.10303e-10	1.30045e-08	0.434	0.277	0.263	0.138	0.21	0.265	0.12
1264	CCDC66	CCDC66	chr3	+	56595284	56595406	56592873	56592938	56597711	56598153	1264	0	0	3	2	0	2	4	0	0	5	11	8	245	124	2.8989e-08	4.47025e-07	0	NA	0.432	0.288	0	0	0.12
29400	SCLT1	SCLT1	chr4	-	129997749	129997812	129965147	129965206	130003460	130003528	29400	1	0	2	1	4	10	3	0	1	18	8	11	186	124	5.68728e-08	8.47809e-07	0.4	0	0.118	0.1	0	0.057	0.12
53820	TMEM135	TMEM135	chr11	+	86786678	86786828	86782564	86782657	86802403	86802437	53820	2	0	1	2	7	19	0	0	0	15	11	12	247	124	8.79166e-06	9.85933e-05	0.334	0	0.026	0	0	0	0.12
39413	IL21R	IL21R	chr16	+	27454324	27454437	27448808	27449008	27455862	27456040	39413	26	32	57	1	0	3	68	25	104	3	6	8	236	124	2.94626e-05	0.000303963	0.932	1	0.909	0.923	0.686	0.872	0.12
9757	PREB	PREB	chr2	-	27355071	27355207	27354877	27354950	27355470	27355595	9757	7	4	4	8	5	11	2	6	4	13	9	30	247	124	0.00092507	0.00723643	0.305	0.287	0.154	0.072	0.251	0.063	0.12
43773	POMGNT1	POMGNT1	chr1	-	46654851	46655029	46654352	46654652	46655129	46655239	43773	43	40	82	2	2	2	129	65	122	14	6	20	247	124	5.72299e-41	8.09229e-39	0.915	0.909	0.954	0.822	0.845	0.754	0.119
78717	ANKRD28	ANKRD28	chr3	-	15756120	15756163	15755033	15755148	15762421	15762634	78717	35	36	36	2	1	1	8	8	13	6	0	0	166	124	3.22417e-40	4.35522e-38	0.929	0.964	0.964	0.499	1	1	0.119
59728	C14orf80	C14orf80	chr14	+	105962216	105962423	105960171	105960270	105963693	105963780	59728	1	4	10	8	3	8	2	6	15	37	9	28	247	124	2.82924e-33	2.79601e-31	0.059	0.401	0.386	0.026	0.251	0.212	0.119
18553	ZNF287	ZNF287	chr17	-	16471356	16471431	16470642	16471243	16472265	16472520	18553	2	4	8	13	7	13	0	2	3	21	5	24	198	124	2.44064e-18	9.26423e-17	0.088	0.264	0.278	0	0.2	0.073	0.119
57717	RFWD2	RFWD2	chr1	-	176105623	176105683	176104145	176104222	176118141	176118210	57717	14	4	12	1	1	3	4	4	8	7	0	2	183	124	8.83866e-17	2.9765e-15	0.905	0.73	0.73	0.279	1	0.73	0.119
89	TRAF5	TRAF5	chr1	+	211539752	211539832	211538717	211538810	211542793	211542934	89	0	2	9	0	8	13	0	2	4	10	5	25	203	124	7.82659e-16	2.42721e-14	NA	0.132	0.297	0	0.196	0.089	0.119
71120	ZNF3	ZNF3	chr7	-	99674851	99675056	99673164	99673253	99679257	99679387	71120	10	1	6	1	2	4	6	2	3	8	1	3	247	124	3.26917e-13	8.12678e-12	0.834	0.201	0.43	0.274	0.501	0.334	0.119
57466	NAA16	NAA16	chr13	+	41936866	41937009	41936166	41936295	41941574	41941788	57466	63	64	138	26	21	45	41	74	52	58	16	33	247	124	1.17605e-08	1.89238e-07	0.549	0.605	0.606	0.262	0.699	0.442	0.119
47770	CARKD	CARKD	chr13	+	111277536	111277650	111276580	111276626	111279785	111279894	47770	15	17	22	3	1	0	7	10	20	2	1	3	237	124	1.41538e-08	2.25471e-07	0.723	0.899	1	0.647	0.84	0.777	0.119
25138	FAM193B	FAM193B	chr5	-	176974168	176974229	176966042	176966148	176980168	176981548	25138	5	3	3	4	5	5	2	0	1	1	1	6	184	124	0.000828803	0.00655899	0.457	0.288	0.288	0.574	0	0.101	0.119
39414	IL21R	IL21R	chr16	+	27454287	27454437	27448808	27449008	27455862	27456040	39414	26	33	57	1	0	3	73	26	104	3	6	8	247	124	0.0010473	0.00809903	0.929	1	0.905	0.924	0.685	0.867	0.119
79651	ERI3	ERI3	chr1	-	44818521	44818597	44804716	44804994	44820931	44820951	79651	10	2	7	1	2	2	4	2	8	1	4	3	199	124	0.00341711	0.0235484	0.862	0.384	0.686	0.714	0.238	0.624	0.119
48777	BAG1	BAG1	chr9	-	33262102	33262244	33261084	33261167	33262699	33262828	48777	5	2	8	22	8	21	1	0	0	22	11	20	247	124	1.14933e-47	2.25324e-45	0.102	0.112	0.161	0.022	0	0	0.118
6510	ZMYM5	ZMYM5	chr13	-	20411795	20411961	20409616	20409829	20412839	20413125	6510	49	32	121	2	0	2	100	59	76	2	6	13	247	124	6.19877e-41	8.73099e-39	0.925	1	0.968	0.962	0.832	0.746	0.118
11444	RRAS2	RRAS2	chr11	-	14301426	14301566	14299465	14300970	14303147	14303266	11444	3	7	2	10	11	7	0	2	0	18	6	15	247	124	2.65392e-40	3.60724e-38	0.131	0.242	0.125	0	0.143	0	0.118
48361	SHC1	SHC1	chr1	-	154938421	154938556	154934773	154936407	154938637	154938707	48361	81	40	47	0	0	1	44	60	84	9	2	2	247	124	1.03086e-23	5.58868e-22	1	1	0.959	0.711	0.938	0.955	0.118
66515	MTMR1	MTMR1	chrX	+	149903935	149904099	149901013	149901202	149905066	149905252	66515	13	5	3	18	12	14	0	1	3	9	6	13	247	124	1.1871e-15	3.61502e-14	0.266	0.173	0.097	0	0.077	0.104	0.118
49603	PAM	PAM	chr5	+	102278873	102278972	102262288	102262372	102282540	102282589	49603	13	33	7	32	13	39	10	14	2	21	22	29	222	124	5.37549e-07	7.10639e-06	0.185	0.586	0.091	0.21	0.262	0.037	0.118
20584	MYO19	MYO19	chr17	-	34870955	34871038	34870288	34870391	34871700	34871893	20584	18	13	22	0	1	1	20	11	29	1	3	3	206	124	2.9783e-06	3.5656e-05	1	0.887	0.93	0.923	0.688	0.853	0.118
55196	C11orf21	C11orf21	chr11	-	2321749	2321843	2320657	2320937	2322985	2323143	55196	38	31	82	0	2	8	78	24	56	2	7	9	217	124	0.00427686	0.0287761	1	0.899	0.854	0.957	0.662	0.78	0.118
70117	GABPB2	GABPB2	chr1	+	151076037	151076151	151070327	151070478	151079512	151079698	70117	84	38	72	24	5	18	70	39	62	26	12	26	237	124	0.0053819	0.0353233	0.647	0.799	0.677	0.585	0.63	0.555	0.118
46930	GLMN	GLMN	chr1	-	92716737	92716789	92713434	92713546	92728419	92728483	46930	9	4	5	24	11	19	2	1	7	34	9	41	175	124	2.97754e-25	1.79987e-23	0.21	0.205	0.157	0.04	0.073	0.108	0.117
68855	FLVCR1	FLVCR1	chr1	+	213037734	213037861	213037066	213037211	213046019	213046160	68855	2	2	1	5	3	2	0	1	1	16	2	7	247	124	4.19441e-25	2.50415e-23	0.167	0.251	0.201	0	0.201	0.067	0.117
43026	LIPT1	LIPT1	chr2	+	99773189	99773317	99772763	99772889	99778419	99779613	43026	2	1	5	8	6	3	0	0	5	23	7	6	247	124	4.69763e-22	2.28236e-20	0.112	0.077	0.456	0	0	0.295	0.117
55915	DPH7	DPH7	chr9	-	140470160	140470318	140469203	140469295	140470531	140470619	55915	14	19	16	15	19	31	27	4	9	29	14	66	247	124	2.46641e-08	3.83266e-07	0.319	0.334	0.206	0.319	0.125	0.064	0.117
914	RBM5	RBM5	chr3	+	50141680	50141741	50140515	50140599	50142509	50142575	914	297	169	288	29	13	43	195	219	381	60	40	79	184	124	2.7059e-06	3.26529e-05	0.873	0.898	0.819	0.687	0.787	0.765	0.117
55911	DPH7	DPH7	chr9	-	140470160	140470346	140469203	140469295	140470531	140470619	55911	15	20	21	15	19	31	32	4	15	29	14	66	247	124	1.74982e-05	0.00018699	0.334	0.346	0.254	0.356	0.125	0.102	0.117
18330	GNPDA2	GNPDA2	chr4	-	44724100	44724259	44720325	44720427	44728490	44728651	18330	7	7	27	1	0	1	35	16	21	7	2	2	247	124	7.48184e-05	0.000720837	0.778	1	0.931	0.715	0.801	0.841	0.117
69404	MCL1	MCL1	chr1	-	150550719	150550967	150547026	150549967	150551318	150551439	69404	88	61	193	1	2	4	223	252	369	28	24	24	247	124	0.000104869	0.00098502	0.978	0.939	0.96	0.8	0.841	0.885	0.117
45576	ATP6V1G2-DDX39B	ATP6V1G2-DDX39B	chr6	-	31506529	31506632	31504276	31504460	31508098	31508311	45576	4	5	0	1	0	1	2	1	7	1	3	2	226	124	0.000115958	0.00108032	0.687	1	0	0.523	0.155	0.658	0.117
47185	MON2	MON2	chr12	+	62967913	62967972	62965171	62965362	62972224	62972285	47185	14	7	4	57	11	24	0	3	3	13	16	23	182	124	0.00196342	0.0142851	0.143	0.302	0.102	0	0.113	0.082	0.117
19012	PIK3C2A	PIK3C2A	chr11	-	17126715	17126852	17124208	17124378	17131978	17132108	19012	40	40	43	0	1	0	3	17	10	1	0	0	247	124	0.00225927	0.0162244	1	0.953	1	0.601	1	1	0.117
58975	SAR1B	SAR1B	chr5	-	133967766	133967885	133959651	133959727	133968417	133968533	58975	15	3	10	6	7	9	17	5	6	14	7	27	242	124	0.00469431	0.0312228	0.562	0.18	0.363	0.384	0.268	0.102	0.117
69188	PARL	PARL	chr3	-	183551511	183551626	183551153	183551377	183558357	183558428	69188	97	50	105	10	3	9	151	66	119	27	11	22	238	124	0.00675923	0.0432899	0.835	0.897	0.859	0.744	0.758	0.738	0.117
34434	DENND3	DENND3	chr8	+	142202007	142202089	142200382	142200516	142202429	142202548	34434	1	4	0	5	1	2	0	1	1	6	1	6	205	124	1.55421e-09	2.74908e-08	0.108	0.708	0	0	0.377	0.092	0.116
40330	TP73-AS1	TP73-AS1	chr1	-	3658993	3659081	3652547	3656951	3659367	3659521	40330	3	2	3	3	8	14	0	1	5	18	6	14	211	124	2.47481e-09	4.27627e-08	0.37	0.128	0.112	0	0.089	0.173	0.116
74050	ARID4B	ARID4B	chr1	-	235377191	235377341	235359345	235359430	235383107	235383283	74050	31	17	44	2	2	7	55	26	20	20	3	4	247	124	7.94451e-05	0.000762268	0.886	0.81	0.759	0.58	0.813	0.715	0.116
2570	ZEB1	ZEB1	chr10	+	31661946	31662102	31608100	31608221	31676052	31676195	2570	8	18	5	0	1	1	14	13	10	1	2	3	247	124	0.000305509	0.0026254	1	0.9	0.715	0.875	0.765	0.626	0.116
29915	CIRBP	CIRBP	chr19	+	1272425	1272517	1272036	1272050	1274305	1274808	29915	74	29	166	15	10	28	174	71	115	23	42	71	215	124	0.00217709	0.0156871	0.74	0.626	0.774	0.814	0.494	0.483	0.116
67692	SAMD4B	SAMD4B	chr19	+	39845697	39845790	39844645	39844706	39847328	39847729	67692	0	1	4	5	1	3	2	0	1	2	7	6	216	124	0.00420431	0.0283484	0	0.365	0.434	0.365	0	0.087	0.116
48789	PPM1D	PPM1D	chr17	+	58734292	58734403	58733959	58734202	58740355	58743640	48789	5	7	15	27	18	29	0	1	7	38	17	33	234	124	4.77894e-59	1.52041e-56	0.089	0.171	0.215	0	0.03	0.101	0.115
32078	ARHGAP26	ARHGAP26	chr5	+	142545591	142545662	142526795	142526946	142586762	142586873	32078	0	2	5	9	11	10	0	0	0	0	12	14	194	124	3.02025e-26	1.93025e-24	0	0.104	0.242	NA	0	0	0.115
71166	TMEM198B	TMEM198B	chr12	+	56228393	56228510	56227230	56227325	56228634	56230030	71166	2	11	7	14	24	28	0	1	0	10	17	22	240	124	7.5642e-26	4.72196e-24	0.069	0.191	0.114	0	0.029	0	0.115
21547	SRSF2	SRSF2	chr17	-	74731853	74731957	74730196	74731240	74732235	74732546	21547	59	36	140	32	43	82	196	49	93	154	55	184	227	124	0.000286965	0.00247634	0.502	0.314	0.483	0.41	0.327	0.216	0.115
50561	CBY1	CBY1	chr22	+	39067074	39067193	39066771	39066994	39069163	39069855	50561	23	20	23	0	0	4	21	12	43	4	2	2	242	124	0.000882982	0.00694833	1	1	0.747	0.729	0.755	0.917	0.115
81641	PYROXD2	PYROXD2	chr10	-	100150354	100150511	100146957	100147064	100150766	100150839	81641	30	10	18	1	0	1	30	13	13	9	1	0	247	124	0.00587622	0.0381739	0.938	1	0.9	0.626	0.867	1	0.115
8261	MFGE8	MFGE8	chr15	-	89443887	89443989	89442886	89443042	89444781	89444966	8261	1	0	6	8	0	10	0	1	2	0	10	34	225	124	0.00663839	0.0425799	0.064	NA	0.248	NA	0.052	0.031	0.115
30692	TARS2	TARS2	chr1	+	150464073	150464224	150463869	150463987	150464886	150464965	30692	49	32	63	5	1	2	97	47	88	24	4	8	247	124	1.42309e-32	1.35826e-30	0.831	0.941	0.941	0.67	0.855	0.847	0.114
65990	TBC1D5	TBC1D5	chr3	-	17627844	17627958	17549965	17550097	17665340	17665405	65990	3	2	6	6	5	22	3	1	2	28	14	13	237	124	8.91749e-25	5.20819e-23	0.207	0.173	0.125	0.053	0.036	0.074	0.114
33464	FCRL6	FCRL6	chr1	+	159772209	159772245	159770300	159770403	159776385	159776406	33464	47	22	105	63	22	129	61	34	80	145	61	144	159	124	3.0976e-08	4.76752e-07	0.368	0.438	0.388	0.247	0.303	0.302	0.114
77448	CLK4	CLK4	chr5	-	178049393	178049460	178045556	178045779	178050256	178050417	77448	3	11	37	24	20	24	13	12	10	44	28	49	190	124	7.15898e-08	1.05121e-06	0.075	0.264	0.502	0.162	0.219	0.118	0.114
47081	STAG2	STAG2	chrX	+	123155216	123155281	123095555	123095706	123156380	123156521	47081	19	8	13	0	1	4	13	5	12	1	2	4	188	124	6.91213e-06	7.86004e-05	1	0.841	0.682	0.896	0.622	0.664	0.114
29170	CDC5L	CDC5L	chr6	+	44366560	44366664	44364077	44364177	44371545	44371764	29170	9	4	10	28	11	22	5	2	2	52	14	21	227	124	0.000166562	0.00150857	0.149	0.166	0.199	0.05	0.072	0.049	0.114
52798	MPHOSPH8	MPHOSPH8	chr13	+	20244979	20245054	20244375	20244503	20245345	20245429	52798	14	16	21	34	46	53	4	5	19	76	39	77	198	124	0.000313761	0.00268624	0.205	0.179	0.199	0.032	0.074	0.134	0.114
76291	ZSCAN21	ZSCAN21	chr7	+	99649100	99649269	99647416	99647464	99654533	99655028	76291	3	0	1	2	0	4	2	1	1	3	3	6	247	124	0.000598779	0.00487806	0.43	NA	0.112	0.251	0.143	0.077	0.114
36878	SPTAN1	SPTAN1	chr9	+	131371929	131371944	131371400	131371563	131373992	131374124	36878	33	25	31	41	28	58	11	14	32	17	43	85	138	124	0.00439326	0.0294582	0.42	0.445	0.324	0.368	0.226	0.253	0.114
3070	PIK3IP1	PIK3IP1	chr22	-	31685300	31685378	31677578	31679274	31685484	31685685	3070	209	293	377	20	8	22	145	156	217	41	10	32	201	124	5.29937e-155	1.7473e-151	0.866	0.958	0.914	0.686	0.906	0.807	0.113
1530	LAMTOR5	LAMTOR5	chr1	-	110949654	110949750	110948939	110949001	110950207	110950546	1530	5	6	15	18	14	25	3	4	8	54	18	39	219	124	2.01034e-44	3.39922e-42	0.136	0.195	0.254	0.03	0.112	0.104	0.113
67190	LRRFIP2	LRRFIP2	chr3	-	37196104	37196147	37190384	37190529	37216029	37216096	67190	5	6	5	8	14	33	6	3	11	45	34	40	166	124	9.76512e-17	3.27785e-15	0.318	0.243	0.102	0.091	0.062	0.17	0.113
60623	TTC32	TTC32	chr2	-	20101236	20101353	20097629	20097796	20101466	20101744	60623	17	1	6	2	3	10	8	2	4	4	4	12	240	124	1.77181e-12	4.10095e-11	0.815	0.147	0.237	0.508	0.205	0.147	0.113
58927	RETSAT	RETSAT	chr2	-	85570761	85570921	85569077	85570504	85571121	85571288	58927	51	25	65	2	0	0	22	47	80	7	0	1	247	124	8.06622e-11	1.61409e-09	0.928	1	1	0.612	1	0.976	0.113
66889	YAF2	YAF2	chr12	-	42604156	42604256	42555414	42555567	42604349	42604421	66889	105	80	45	5	2	0	56	41	18	2	7	2	223	124	1.13148e-10	2.22487e-09	0.921	0.957	1	0.94	0.765	0.833	0.113
67704	PPIG	PPIG	chr2	+	170488108	170488157	170487349	170487497	170488275	170488443	67704	18	6	9	45	23	60	7	5	1	101	41	56	172	124	1.06193e-08	1.71713e-07	0.224	0.158	0.098	0.048	0.081	0.013	0.113
71843	TBC1D22A	TBC1D22A	chr22	+	47370185	47370295	47307969	47308084	47393529	47393605	71843	62	27	106	1	1	1	87	68	159	14	6	7	233	124	6.86669e-05	0.000665815	0.971	0.935	0.983	0.768	0.858	0.924	0.113
79767	LUC7L	LUC7L	chr16	-	258599	258663	258076	258187	270647	270746	79767	48	45	58	32	23	52	42	41	55	50	38	61	187	124	0.000709395	0.00568912	0.499	0.565	0.425	0.358	0.417	0.374	0.113
53984	UBP1	UBP1	chr3	-	33450181	33450289	33444292	33444396	33450727	33450838	53984	16	11	21	11	6	6	1	10	11	1	3	17	231	124	0.00312204	0.0217172	0.438	0.496	0.653	0.349	0.641	0.258	0.113
7671	CASP8	CASP8	chr2	+	202137620	202137665	202137360	202137499	202139611	202139676	7671	128	97	196	16	12	29	65	55	80	12	15	28	168	124	4.95064e-62	1.85108e-59	0.855	0.856	0.833	0.8	0.73	0.678	0.112
59692	RNF145	RNF145	chr5	-	158608967	158609162	158603639	158603875	158621723	158621832	59692	184	33	27	0	0	0	10	34	73	2	0	2	247	124	7.02787e-32	6.41243e-30	1	1	1	0.715	1	0.948	0.112
49811	CCNL2	CCNL2	chr1	-	1328169	1328183	1326145	1326245	1328775	1328819	49811	316	201	272	83	60	73	135	216	260	114	66	103	137	124	3.3749e-27	2.32708e-25	0.775	0.752	0.771	0.517	0.748	0.696	0.112
59145	REXO1	REXO1	chr19	-	1824355	1824573	1823570	1823784	1825837	1825942	59145	2	2	2	6	3	6	0	1	0	4	2	12	247	124	1.2938e-11	2.79231e-10	0.143	0.251	0.143	0	0.201	0	0.112
2707	KRIT1	KRIT1	chr7	-	91873315	91873463	91871347	91871451	91874778	91874990	2707	30	14	46	2	0	1	82	53	45	6	5	6	247	124	6.97338e-08	1.02603e-06	0.883	1	0.958	0.873	0.842	0.79	0.112
63851	C19orf12	C19orf12	chr19	-	30204212	30204303	30199160	30199330	30206031	30206452	63851	0	2	2	10	3	19	0	0	0	13	5	25	214	124	0.000494551	0.00408797	0	0.279	0.057	0	0	0	0.112
6911	ANKS3	ANKS3	chr16	-	4776659	4776781	4774750	4774832	4779980	4780152	6911	15	11	27	1	0	2	16	10	18	4	0	3	245	124	0.00342645	0.0235993	0.884	1	0.872	0.669	1	0.752	0.112
34137	IL4R	IL4R	chr16	+	27357769	27357939	27356189	27356341	27363860	27364017	34137	71	33	65	2	3	0	53	67	111	10	7	6	247	124	0.00588644	0.03823	0.947	0.847	1	0.727	0.828	0.903	0.112
15384	POM121	POM121	chr7	+	72371567	72371665	72361471	72361649	72396799	72397015	15384	0	4	10	4	11	18	0	0	3	15	7	21	221	124	2.9647e-39	3.80625e-37	0	0.169	0.238	0	0	0.074	0.111
72933	CAP1	CAP1	chr1	+	40507100	40507165	40506254	40506473	40525005	40525130	72933	73	40	55	32	16	17	90	38	82	38	26	61	188	124	1.80705e-28	1.34856e-26	0.601	0.622	0.681	0.61	0.491	0.47	0.111
77125	PTPN4	PTPN4	chr2	+	120674198	120674266	120672754	120672818	120677644	120677817	77125	7	15	7	15	6	8	4	10	2	25	10	2	191	124	4.03654e-22	1.97706e-20	0.233	0.619	0.362	0.094	0.394	0.394	0.111
3078	LIAS	LIAS	chr4	+	39463815	39463909	39462409	39462582	39465144	39465225	3078	15	19	45	3	6	1	31	10	30	13	4	3	217	124	1.85096e-08	2.91753e-07	0.741	0.644	0.963	0.577	0.588	0.851	0.111
80141	POLDIP3	POLDIP3	chr22	-	42997975	42998050	42995703	42995799	42998775	42999166	80141	58	38	89	5	3	7	107	41	128	20	11	14	198	124	2.3456e-07	3.24024e-06	0.879	0.888	0.888	0.77	0.7	0.851	0.111
29078	UBL7	UBL7	chr15	-	74743776	74743861	74738317	74738568	74748892	74749012	29078	4	1	0	1	1	1	0	1	1	3	1	1	208	124	7.407e-06	8.3912e-05	0.705	0.373	0	0	0.373	0.373	0.111
35629	FYB	FYB	chr5	-	39138018	39138192	39137904	39137921	39138758	39138793	35629	0	2	4	1	2	2	0	1	0	0	1	2	247	124	2.31836e-05	0.000243335	0	0.334	0.501	NA	0.334	0	0.111
48293	ATM	ATM	chr11	+	108117690	108117854	108106396	108106561	108119659	108119829	48293	49	50	92	0	0	0	20	26	31	5	0	0	247	124	4.68611e-05	0.000468598	1	1	1	0.668	1	1	0.111
67810	NARF	NARF	chr17	+	80441049	80441180	80438957	80439094	80441591	80441655	67810	8	4	6	0	1	0	3	2	6	0	2	0	247	124	0.000756638	0.00603264	1	0.668	1	1	0.334	1	0.111
29893	TOM1L2	TOM1L2	chr17	-	17787947	17788082	17782940	17783057	17801909	17801988	29893	5	1	3	0	0	3	0	5	8	1	0	0	247	124	0.00140669	0.0105937	1	1	0.334	0	1	1	0.111
17716	RSF1	RSF1	chr11	-	77410825	77410858	77409531	77409738	77411765	77413540	17716	4	6	3	26	14	19	2	3	0	45	19	16	156	124	8.41094e-29	6.38862e-27	0.109	0.254	0.112	0.034	0.112	0	0.11
28256	SH3YL1	SH3YL1	chr2	-	224863	224920	218135	219001	229965	230044	28256	6	13	35	12	5	19	11	9	10	22	8	9	180	124	1.42397e-20	6.31367e-19	0.256	0.642	0.559	0.256	0.437	0.434	0.11
48657	TMEM116	TMEM116	chr12	-	112374495	112374634	112371689	112371834	112374963	112375047	48657	119	47	97	6	3	10	209	79	129	20	15	24	247	124	2.70119e-18	1.02105e-16	0.909	0.887	0.83	0.84	0.726	0.73	0.11
29919	CIRBP	CIRBP	chr19	+	1272425	1272522	1271979	1272050	1274305	1274808	29919	156	69	398	51	24	95	401	177	282	85	119	202	220	124	1.55772e-09	2.75394e-08	0.633	0.618	0.702	0.727	0.456	0.44	0.11
70571	B4GALT4	B4GALT4	chr3	-	118937496	118937619	118935086	118935191	118942904	118943092	70571	27	49	41	0	1	2	34	23	56	9	1	1	246	124	1.61091e-09	2.84381e-08	1	0.961	0.912	0.656	0.921	0.966	0.11
19453	ZFYVE16	ZFYVE16	chr5	+	79723310	79723364	79703831	79703972	79729927	79730036	19453	2	9	19	5	6	13	13	5	1	10	9	4	177	124	3.75351e-06	4.42575e-05	0.219	0.512	0.506	0.477	0.28	0.149	0.11
22701	TUBD1	TUBD1	chr17	-	57951899	57952064	57943956	57944110	57955463	57955695	22701	28	17	43	3	0	7	48	19	23	8	7	1	247	124	4.60888e-06	5.36369e-05	0.824	1	0.755	0.751	0.577	0.92	0.11
30985	TRAF6	TRAF6	chr11	-	36514100	36514197	36505316	36512200	36516525	36516638	30985	81	49	62	1	0	1	96	41	96	0	9	6	220	124	0.000187848	0.00168389	0.979	1	0.972	1	0.72	0.9	0.11
81652	LARP7	LARP7	chr4	+	113565580	113565644	113559773	113559829	113565823	113566027	81652	2	0	0	1	0	3	5	0	0	3	1	1	187	124	0.00298666	0.0208715	0.57	NA	0	0.525	0	0	0.11
34123	IL4R	IL4R	chr16	+	27357797	27357939	27356189	27356341	27363860	27364017	34123	71	32	66	2	3	0	53	67	112	10	7	6	247	124	0.00589067	0.038254	0.947	0.843	1	0.727	0.828	0.904	0.11
37562	ARPC4-TTLL3	ARPC4-TTLL3	chr3	+	9860543	9860604	9859328	9859443	9862229	9862425	37562	58	25	23	2	0	1	11	16	18	2	1	2	184	124	0.007399	0.0468946	0.951	1	0.939	0.788	0.915	0.858	0.11
59426	SLC11A2	SLC11A2	chr12	-	51399382	51399460	51399093	51399219	51402258	51402407	59426	7	1	19	6	6	22	0	5	7	22	4	40	201	124	2.96748e-65	1.2737e-62	0.419	0.093	0.348	0	0.435	0.097	0.109
18556	ZNF287	ZNF287	chr17	-	16471356	16471468	16470642	16471243	16472265	16472520	18556	3	4	7	13	7	13	0	2	3	21	5	24	235	124	1.14823e-36	1.32839e-34	0.109	0.232	0.221	0	0.174	0.062	0.109
23995	CCDC7	CCDC7	chr10	+	32860786	32860821	32856597	32856819	32871996	32872235	23995	12	0	18	0	0	1	19	6	7	11	0	0	158	124	7.61066e-32	6.92675e-30	1	NA	0.934	0.575	1	1	0.109
28559	ZNF226	ZNF226	chr19	+	44679136	44679324	44677012	44677105	44679650	44681838	28559	32	14	16	21	15	17	22	6	19	53	11	17	247	124	4.34656e-25	2.58647e-23	0.433	0.319	0.321	0.172	0.215	0.359	0.109
32052	RPP38	RPP38	chr10	+	15144216	15144335	15139178	15139765	15145303	15146256	32052	28	19	68	4	3	17	45	34	61	17	12	12	242	124	1.17571e-08	1.89225e-07	0.782	0.764	0.672	0.576	0.592	0.723	0.109
11094	RNFT1	RNFT1	chr17	-	58035984	58036062	58035651	58035805	58037428	58037529	11094	3	3	22	23	10	45	5	3	2	100	23	37	201	124	2.20954e-07	3.0622e-06	0.074	0.156	0.232	0.03	0.074	0.032	0.109
36895	ABCC10	ABCC10	chr6	+	43410707	43410897	43409599	43409698	43411670	43411748	36895	66	37	62	0	1	2	25	39	77	4	4	1	247	124	0.000266366	0.00231453	1	0.949	0.94	0.758	0.83	0.975	0.109
68468	RCOR3	RCOR3	chr1	+	211485696	211485829	211477424	211477482	211486061	211486655	68468	28	11	9	5	1	6	25	17	13	10	4	8	247	124	0.00080959	0.00641955	0.738	0.847	0.43	0.557	0.681	0.449	0.109
50775	COMMD4	COMMD4	chr15	+	75632042	75632219	75631548	75631685	75632305	75632618	50775	88	66	85	1	1	1	177	84	181	24	6	6	247	124	0.00131342	0.00995644	0.978	0.971	0.977	0.787	0.875	0.938	0.109
21200	ANKRD17	ANKRD17	chr4	-	73950965	73951082	73944358	73944607	73956383	73958017	21200	48	20	44	2	0	1	9	39	35	3	0	1	240	124	0.00162635	0.0120638	0.925	1	0.958	0.608	1	0.948	0.109
43761	POMGNT1	POMGNT1	chr1	-	46654913	46655029	46654352	46654652	46655129	46655239	43761	41	39	84	2	2	2	136	68	126	14	6	20	239	124	1.69122e-36	1.93193e-34	0.914	0.91	0.956	0.834	0.855	0.766	0.108
40471	SPIDR	SPIDR	chr8	+	48308935	48309186	48206455	48206619	48352884	48353104	40471	44	28	65	1	0	0	46	46	77	12	0	1	247	124	1.94671e-27	1.3591e-25	0.957	1	1	0.658	1	0.975	0.108
32374	TTC21B	TTC21B	chr2	-	166793430	166793577	166789482	166789567	166797536	166797694	32374	4	3	3	13	11	20	0	0	0	20	13	5	247	124	2.66251e-22	1.32193e-20	0.134	0.12	0.07	0	0	0	0.108
58605	CHCHD6	CHCHD6	chr3	+	126499182	126499273	126451920	126452065	126571489	126571573	58605	10	3	8	9	12	23	0	8	3	42	12	19	214	124	3.71292e-19	1.48063e-17	0.392	0.127	0.168	0	0.279	0.084	0.108
63859	C19orf12	C19orf12	chr19	-	30204212	30204359	30199160	30199330	30206031	30206452	63859	1	2	1	10	3	19	0	0	0	13	5	25	247	124	1.04539e-13	2.716e-12	0.048	0.251	0.026	0	0	0	0.108
32458	SRSF11	SRSF11	chr1	+	70697577	70697658	70694104	70694238	70697950	70698060	32458	180	120	183	252	244	421	180	148	109	727	399	574	204	124	1.51289e-10	2.93822e-09	0.303	0.23	0.209	0.131	0.184	0.103	0.108
72075	SRSF3	SRSF3	chr6	+	36567597	36568053	36566625	36566760	36568928	36568967	72075	223	102	243	156	125	363	252	168	226	585	189	647	247	124	2.29992e-08	3.58932e-07	0.418	0.291	0.252	0.178	0.309	0.149	0.108
54796	PTPRC	PTPRC	chr1	+	198665840	198666038	198661475	198661502	198668692	198668833	54796	236	413	972	148	108	297	412	259	187	254	100	149	247	124	4.16628e-06	4.87913e-05	0.445	0.658	0.622	0.449	0.565	0.387	0.108
57198	UBAP2L	UBAP2L	chr1	+	154241870	154241888	154241418	154241430	154242675	154243329	57198	13	10	30	62	51	82	1	7	7	37	38	94	141	124	4.3858e-05	0.000440932	0.156	0.147	0.243	0.023	0.139	0.061	0.108
72620	CHD6	CHD6	chr20	-	40243485	40243601	40179943	40179999	40246978	40247133	72620	2	0	0	1	4	4	2	0	1	7	6	9	239	124	4.59074e-05	0.000459949	0.509	0	0	0.129	0	0.055	0.108
60086	FLOT1	FLOT1	chr6	-	30709568	30709771	30708966	30709110	30709923	30709980	60086	4	5	11	5	2	1	6	2	8	3	1	7	247	124	4.7451e-05	0.000474039	0.287	0.557	0.847	0.501	0.501	0.365	0.108
20317	HIPK1	HIPK1	chr1	+	114499745	114499908	114499248	114499433	114500687	114500913	20317	84	46	97	0	0	2	21	64	87	6	0	0	247	124	0.000138195	0.00126956	1	1	0.961	0.637	1	1	0.108
47191	MON2	MON2	chr12	+	62965171	62965310	62960101	62960230	62972224	62972285	47191	72	35	37	4	2	0	11	9	17	4	0	1	247	124	0.00103	0.0079789	0.9	0.898	1	0.58	1	0.895	0.108
3978	KIAA0586	KIAA0586	chr14	+	58897634	58897679	58897365	58897435	58899105	58899175	3978	0	4	7	5	10	22	4	0	0	28	5	23	168	124	0.00145016	0.0108849	0	0.228	0.19	0.095	0	0	0.108
79353	SPTLC1	SPTLC1	chr9	-	94808556	94808616	94808280	94808335	94809453	94809550	79353	7	4	6	26	13	21	1	1	1	9	13	14	183	124	0.00156736	0.0116704	0.154	0.173	0.162	0.07	0.05	0.046	0.108
41081	CCL4	CCL4	chr17	+	34431923	34432035	34431219	34431374	34432617	34433014	41081	111	208	218	6	1	7	2433	1638	1212	255	160	121	235	124	2.6051e-149	7.55874e-146	0.907	0.991	0.943	0.834	0.844	0.841	0.107
14702	SNX5	SNX5	chr20	-	17941782	17941969	17937576	17937681	17949017	17949100	14702	8	6	5	19	12	41	3	1	6	53	21	46	247	124	1.76241e-46	3.26127e-44	0.174	0.201	0.058	0.028	0.023	0.061	0.107
40251	RB1	RB1	chr13	+	49037866	49037971	49033823	49033969	49039133	49039247	40251	44	43	76	0	0	0	58	29	39	6	3	0	228	124	4.96861e-44	8.22861e-42	1	1	1	0.84	0.84	1	0.107
53929	PMS1	PMS1	chr2	+	190708689	190708894	190682742	190682906	190717380	190717503	53929	43	44	58	3	1	2	34	46	31	9	1	3	247	124	3.24682e-23	1.70049e-21	0.878	0.957	0.936	0.655	0.958	0.838	0.107
4315	POLR2J3	POLR2J3	chr7	-	102208456	102208631	102207443	102207530	102210281	102210371	4315	10	12	10	10	10	31	9	14	3	16	19	37	247	124	1.80101e-18	6.89767e-17	0.334	0.376	0.139	0.22	0.27	0.039	0.107
6895	MANBA	MANBA	chr4	-	103592072	103592168	103590119	103590206	103592437	103592555	6895	1	1	1	7	3	6	0	0	0	0	8	10	219	124	9.79515e-11	1.93919e-09	0.075	0.159	0.086	NA	0	0	0.107
64942	OFD1	OFD1	chrX	+	13770822	13770942	13769367	13769487	13771486	13771560	64942	10	11	11	23	5	25	10	14	7	32	17	22	243	124	2.44204e-08	3.79967e-07	0.182	0.529	0.183	0.138	0.296	0.14	0.107
66414	PRPF38B	PRPF38B	chr1	+	109236211	109236264	109234934	109235489	109238323	109238402	66414	84	96	198	160	161	294	184	88	133	536	298	376	176	124	1.13782e-07	1.63338e-06	0.27	0.296	0.322	0.195	0.172	0.199	0.107
12609	NSUN2	NSUN2	chr5	-	6605399	6605488	6604717	6604798	6606932	6607025	12609	2	2	2	0	0	17	0	4	4	0	0	12	212	124	8.63182e-07	1.1086e-05	1	1	0.064	NA	1	0.163	0.107
67269	ZNF227	ZNF227	chr19	+	44733885	44733969	44732598	44732725	44738854	44741421	67269	18	10	21	1	2	1	18	8	24	0	6	3	207	124	2.10939e-06	2.57898e-05	0.915	0.75	0.926	1	0.444	0.827	0.107
32460	SRSF11	SRSF11	chr1	+	70696239	70696301	70694104	70694238	70696777	70696877	32460	25	7	11	23	17	44	16	8	5	32	58	24	185	124	4.05031e-06	4.75253e-05	0.421	0.216	0.144	0.251	0.085	0.123	0.107
59061	ZNF655	ZNF655	chr7	+	99159510	99159589	99158155	99158318	99159990	99160117	59061	87	99	182	1	3	3	110	56	169	20	3	12	202	124	8.00268e-06	9.03499e-05	0.982	0.953	0.974	0.771	0.92	0.896	0.107
51817	ANKRD10	ANKRD10	chr13	-	111552876	111553008	111545038	111545610	111558379	111558471	51817	8	24	4	10	19	77	3	24	5	28	30	60	247	124	9.18604e-06	0.000102766	0.287	0.388	0.025	0.051	0.287	0.04	0.107
43106	PDXDC2P	PDXDC2P	chr16	-	70012804	70012873	70011979	70012185	70016252	70016448	43106	5	2	5	27	10	9	0	2	2	18	14	15	192	124	0.000141076	0.00129323	0.107	0.114	0.264	0	0.084	0.079	0.107
81637	PYROXD2	PYROXD2	chr10	-	100147621	100147841	100146957	100147064	100148110	100148265	81637	2	1	0	5	3	0	2	0	0	6	6	1	247	124	0.000168441	0.00152425	0.167	0.143	NA	0.143	0	0	0.107
32194	SDCCAG8	SDCCAG8	chr1	+	243456700	243456796	243456423	243456521	243468014	243468079	32194	4	3	19	18	10	15	16	1	12	55	29	28	219	124	0.000266893	0.00231828	0.112	0.145	0.418	0.141	0.019	0.195	0.107
73233	RBM6	RBM6	chr3	+	50106104	50106197	50103874	50103935	50112633	50112704	73233	15	13	7	3	4	2	10	6	3	2	3	2	216	124	0.00150792	0.0112776	0.742	0.651	0.668	0.742	0.534	0.463	0.107
5938	NAP1L4	NAP1L4	chr11	-	2978741	2978802	2976973	2976996	2979628	2979774	5938	10	2	6	20	14	25	3	3	2	33	26	46	184	124	0.00164703	0.0122047	0.252	0.088	0.139	0.058	0.072	0.028	0.107
64802	IL10RA	IL10RA	chr11	+	117857398	117857528	117857105	117857249	117859096	117859217	64802	75	51	212	74	36	122	54	44	111	83	50	104	247	124	2.59128e-60	8.86634e-58	0.337	0.416	0.466	0.246	0.306	0.349	0.106
73450	CNOT1	CNOT1	chr16	-	58619241	58619433	58616932	58617086	58620448	58620652	73450	109	58	71	0	0	0	29	47	77	6	0	1	247	124	3.22832e-42	4.88884e-40	1	1	1	0.708	1	0.975	0.106
55908	KMT2A	KMT2A	chr11	+	118353136	118353210	118352429	118352807	118354897	118355029	55908	45	46	38	0	0	0	37	29	43	5	3	0	197	124	5.83913e-33	5.68535e-31	1	1	1	0.823	0.859	1	0.106
30201	ETFA	ETFA	chr15	-	76602272	76602405	76587931	76588078	76603690	76603810	30201	4	1	14	17	14	20	0	1	7	34	19	58	247	124	4.53006e-24	2.52188e-22	0.106	0.035	0.26	0	0.026	0.057	0.106
37344	TIAL1	TIAL1	chr10	-	121352963	121353025	121347663	121347760	121355945	121356541	37344	4	4	16	10	8	32	0	12	12	23	26	43	185	124	3.41989e-21	1.57907e-19	0.211	0.251	0.251	0	0.236	0.158	0.106
8154	SH2D3C	SH2D3C	chr9	-	130523889	130523929	130513450	130513579	130536268	130536746	8154	243	143	164	10	19	16	162	165	420	62	28	41	163	124	1.43904e-19	5.89415e-18	0.949	0.851	0.886	0.665	0.818	0.886	0.106
63257	HMGN4	HMGN4	chr6	+	26543067	26543206	26538571	26538729	26545354	26547164	63257	22	27	11	58	55	146	2	7	12	150	88	195	247	124	8.87288e-11	1.76819e-09	0.16	0.198	0.036	0.007	0.038	0.03	0.106
39094	N4BP2	N4BP2	chr4	+	40075074	40075171	40058523	40058650	40103694	40104838	39094	13	16	24	1	0	1	19	34	19	9	1	0	220	124	1.69104e-07	2.38091e-06	0.88	1	0.931	0.543	0.95	1	0.106
55412	AP4B1	AP4B1	chr1	-	114445259	114445484	114444376	114444507	114447226	114447545	55412	80	73	111	0	0	2	61	67	220	11	1	7	247	124	3.97685e-07	5.34704e-06	1	1	0.965	0.736	0.971	0.94	0.106
65312	KAT2A	KAT2A	chr17	-	40269924	40270035	40269695	40269832	40270314	40270421	65312	41	39	87	0	0	0	40	41	59	8	1	0	234	124	1.42476e-05	0.000154714	1	1	1	0.726	0.956	1	0.106
9963	JMJD1C	JMJD1C	chr10	-	64975312	64975377	64975022	64975215	64976966	64977091	9963	46	56	79	1	1	2	166	100	56	23	13	3	188	124	0.000171278	0.00154722	0.968	0.974	0.963	0.826	0.835	0.925	0.106
57203	UBAP2L	UBAP2L	chr1	+	154241837	154241888	154241418	154241430	154242675	154243329	57203	21	16	39	62	51	82	1	13	14	37	38	94	174	124	0.00043839	0.00365642	0.194	0.183	0.253	0.019	0.196	0.096	0.106
2414	U2AF1	U2AF1	chr21	-	44520562	44520724	44515803	44515853	44521475	44521542	2414	118	101	212	35	23	60	321	173	312	111	78	146	247	124	0.000562557	0.0046125	0.629	0.688	0.639	0.592	0.527	0.518	0.106
49513	REV1	REV1	chr2	-	100041237	100041361	100040613	100040742	100046301	100046407	49513	14	4	11	26	8	29	0	3	8	31	14	21	247	124	2.66642e-35	2.88251e-33	0.213	0.201	0.16	0	0.097	0.161	0.105
33486	FCRL6	FCRL6	chr1	+	159772204	159772245	159770300	159770403	159776385	159776406	33486	46	22	107	63	22	129	63	36	82	145	61	144	164	124	2.18053e-29	1.72487e-27	0.356	0.431	0.385	0.247	0.309	0.301	0.105
70104	SGCB	SGCB	chr4	-	52898040	52898127	52895843	52896029	52899596	52899806	70104	9	8	9	16	10	7	13	10	5	16	17	25	210	124	5.22661e-13	1.27567e-11	0.249	0.321	0.432	0.324	0.258	0.106	0.105
81262	PCBP1-AS1	PCBP1-AS1	chr2	-	70286774	70286812	70278334	70278437	70312678	70312756	81262	17	3	10	0	3	1	7	8	11	2	7	2	161	124	6.17999e-05	0.000605054	1	0.435	0.885	0.729	0.468	0.809	0.105
57647	PSPC1	PSPC1	chr13	-	20281443	20281472	20279801	20279971	20283681	20283739	57647	2	2	3	18	10	19	0	0	1	33	13	35	152	124	0.000111395	0.00104075	0.083	0.14	0.114	0	0	0.023	0.105
30573	SLC36A4	SLC36A4	chr11	-	92903276	92903387	92901109	92901337	92913962	92914047	30573	7	11	21	18	17	28	0	7	7	19	10	26	234	124	0.000175479	0.00158162	0.171	0.255	0.284	0	0.271	0.125	0.105
76508	DPH5	DPH5	chr1	-	101458192	101458338	101455179	101456184	101460665	101460705	76508	5	2	3	1	0	1	4	2	4	1	0	4	247	124	0.00165535	0.0122601	0.715	1	0.601	0.668	1	0.334	0.105
971	ERC1	ERC1	chr12	+	1221380	1221473	1219357	1219513	1225031	1225199	971	36	38	58	10	9	21	71	65	40	29	29	20	216	124	0.00420395	0.0283484	0.674	0.708	0.613	0.584	0.563	0.534	0.105
23996	CCDC7	CCDC7	chr10	+	32860786	32860821	32856597	32856819	32872095	32872235	23996	15	0	16	2	0	1	21	5	11	19	0	1	158	124	3.74866e-39	4.78733e-37	0.855	NA	0.926	0.465	1	0.896	0.104
74345	PIBF1	PIBF1	chr13	+	73506758	73506836	73505302	73505405	73539411	73539542	74345	5	1	2	6	8	26	0	1	2	33	7	18	201	124	3.28465e-20	1.41067e-18	0.34	0.072	0.045	0	0.081	0.064	0.104
49991	ELK4	ELK4	chr1	-	205587825	205587948	205577070	205585772	205588084	205588201	49991	2	0	5	4	6	20	0	0	0	0	11	16	246	124	4.62708e-17	1.59297e-15	0.201	0	0.112	NA	0	0	0.104
9964	JMJD1C	JMJD1C	chr10	-	64975308	64975456	64975022	64975215	64976966	64977091	9964	35	61	104	1	1	2	200	121	76	23	13	3	247	124	5.23823e-13	1.27721e-11	0.946	0.968	0.963	0.814	0.824	0.927	0.104
1104	LUC7L2	LUC7L2	chr7	+	139047921	139048005	139044591	139045068	139056132	139056209	1104	10	4	15	2	1	1	29	12	13	9	5	2	207	124	2.61198e-06	3.16043e-05	0.75	0.706	0.9	0.659	0.59	0.796	0.104
55990	RBM17	RBM17	chr10	+	6154989	6155031	6154172	6154324	6155470	6155544	55990	40	18	25	105	53	119	9	16	11	155	75	108	165	124	2.89149e-06	3.47027e-05	0.223	0.203	0.136	0.042	0.138	0.071	0.104
1048	ARHGEF2	ARHGEF2	chr1	-	155935421	155935551	155935093	155935203	155936212	155936264	1048	32	28	71	1	0	1	18	33	81	6	0	0	247	124	3.90706e-06	4.59485e-05	0.941	1	0.973	0.601	1	1	0.104
17683	NUB1	NUB1	chr7	+	151071182	151071329	151065820	151065973	151072933	151073029	17683	65	18	99	1	0	3	36	32	96	3	5	1	247	124	1.44268e-05	0.000156379	0.97	1	0.943	0.858	0.763	0.98	0.104
38370	TMEM222	TMEM222	chr1	+	27657475	27657628	27657210	27657295	27658560	27658592	38370	33	21	35	30	21	60	15	28	52	82	33	91	247	124	8.65597e-05	0.00082389	0.356	0.334	0.227	0.084	0.299	0.223	0.104
60422	LSM14A	LSM14A	chr19	+	34717312	34717369	34712411	34712643	34718269	34720420	60422	106	48	148	72	38	93	74	66	136	100	66	122	180	124	0.000708518	0.00568334	0.504	0.465	0.523	0.338	0.408	0.434	0.104
36970	ARHGAP30	ARHGAP30	chr1	-	161029403	161029498	161026177	161026318	161039317	161039760	36970	15	13	51	1	0	1	16	30	62	6	0	2	218	124	0.000838555	0.00662605	0.895	1	0.967	0.603	1	0.946	0.104
33806	ST3GAL5	ST3GAL5	chr2	-	86079982	86080123	86074983	86075327	86088303	86088415	33806	2	2	5	13	3	21	1	3	2	28	18	36	247	124	5.71216e-31	4.98614e-29	0.072	0.251	0.107	0.018	0.077	0.027	0.103
35935	PTTG1IP	PTTG1IP	chr21	-	46285485	46285565	46285309	46285362	46293416	46293818	35935	5	2	3	16	13	27	0	0	0	22	23	38	203	124	1.80865e-30	1.52731e-28	0.16	0.086	0.064	0	0	0	0.103
49512	REV1	REV1	chr2	-	100041253	100041361	100040613	100040742	100046301	100046407	49512	14	4	13	26	8	29	0	3	11	31	14	21	231	124	2.20386e-28	1.6346e-26	0.224	0.212	0.194	0	0.103	0.219	0.103
37327	INTS10	INTS10	chr8	+	19682316	19682483	19681383	19681555	19683936	19684070	37327	50	54	105	2	1	4	70	51	97	5	8	7	247	124	1.01348e-26	6.72304e-25	0.926	0.964	0.929	0.875	0.762	0.874	0.103
79292	DLGAP4	DLGAP4	chr20	+	35127990	35128062	35125107	35125469	35128601	35129014	79292	36	57	74	6	3	9	107	59	76	14	21	14	195	124	1.85809e-24	1.06547e-22	0.792	0.924	0.839	0.829	0.641	0.775	0.103
13600	GBA2	GBA2	chr9	-	35743272	35743323	35741668	35741887	35744293	35744409	13600	6	0	3	5	3	10	0	1	2	17	3	9	174	124	8.02369e-23	4.11905e-21	0.461	0	0.176	0	0.192	0.137	0.103
46917	GPSM3	GPSM3	chr6	-	32159924	32160049	32159485	32159647	32160248	32160307	46917	36	25	42	1	1	3	74	37	44	11	5	3	247	124	8.98754e-14	2.35102e-12	0.948	0.926	0.875	0.772	0.788	0.88	0.103
31526	FRYL	FRYL	chr4	-	48625142	48625196	48622655	48622795	48636307	48636507	31526	117	93	124	0	0	0	32	105	60	10	0	0	177	124	1.1208e-05	0.00012384	1	1	1	0.692	1	1	0.103
14144	NADSYN1	NADSYN1	chr11	+	71191264	71191320	71189440	71189515	71191800	71191925	14144	13	15	20	12	8	18	29	9	26	20	21	28	179	124	0.000347496	0.00294884	0.429	0.565	0.435	0.501	0.229	0.391	0.103
539	ZNF611	ZNF611	chr19	-	53210721	53210795	53206065	53210117	53217267	53217394	539	18	12	13	12	15	19	1	8	14	8	8	16	197	124	0.000412463	0.00346087	0.486	0.335	0.301	0.073	0.386	0.355	0.103
46961	RAD51D	RAD51D	chr17	-	33443877	33444056	33434384	33434466	33446129	33446191	46961	1	0	4	2	2	2	0	2	6	9	6	9	247	124	0.0041928	0.0282866	0.201	0	0.501	0	0.143	0.251	0.103
29868	MIS18BP1	MIS18BP1	chr14	-	45719233	45719341	45715945	45716580	45722237	45722605	29868	20	19	25	13	12	33	32	17	24	48	15	39	231	124	0.0072434	0.0460138	0.452	0.459	0.289	0.264	0.378	0.248	0.103
66416	PRPF38B	PRPF38B	chr1	+	109240431	109240485	109238898	109238959	109241225	109241449	66416	27	22	56	108	106	202	14	24	17	413	219	290	177	124	5.39459e-27	3.65372e-25	0.149	0.127	0.163	0.023	0.071	0.039	0.102
36263	WDR70	WDR70	chr5	+	37396476	37396672	37392101	37392222	37438023	37438083	36263	50	41	71	0	0	2	57	44	75	6	5	0	247	124	1.06789e-20	4.76985e-19	1	1	0.947	0.827	0.815	1	0.102
45455	SLC22A18	SLC22A18	chr11	+	2937416	2937644	2930807	2930940	2937851	2937970	45455	0	1	2	5	1	8	0	3	2	19	13	27	247	124	1.46963e-20	6.49843e-19	0	0.334	0.112	0	0.104	0.036	0.102
63255	HMGN4	HMGN4	chr6	+	26542989	26543206	26538571	26538729	26545354	26547164	63255	22	27	10	58	55	146	2	8	14	150	88	195	247	124	6.74181e-10	1.23713e-08	0.16	0.198	0.033	0.007	0.044	0.035	0.102
71098	STK40	STK40	chr1	-	36833461	36833685	36826821	36826941	36851323	36851528	71098	23	8	22	15	8	15	13	6	24	13	14	20	247	124	3.25859e-07	4.42146e-06	0.435	0.334	0.424	0.334	0.177	0.376	0.102
81258	PCBP1-AS1	PCBP1-AS1	chr2	-	70310638	70310819	70278334	70278437	70312678	70312756	81258	16	15	28	0	3	1	40	21	20	2	7	2	247	124	5.95622e-05	0.00058512	1	0.715	0.934	0.909	0.601	0.834	0.102
14899	DHRS12	DHRS12	chr13	-	52350592	52350661	52348065	52348170	52351195	52351257	14899	5	5	6	6	8	47	11	9	1	25	28	43	192	124	0.000338635	0.00288005	0.35	0.288	0.076	0.221	0.172	0.015	0.102
7694	RCBTB2	RCBTB2	chr13	-	49078361	49078526	49076859	49077050	49085905	49086013	7694	1	5	1	3	1	2	0	0	2	0	2	1	247	124	0.000715076	0.00572898	0.143	0.715	0.201	NA	0	0.501	0.102
40172	NMT2	NMT2	chr10	-	15172134	15172311	15170348	15170457	15174815	15174941	40172	91	53	62	5	4	2	77	58	103	9	8	12	247	124	7.34843e-27	4.93556e-25	0.901	0.869	0.94	0.811	0.784	0.812	0.101
18559	ZNF287	ZNF287	chr17	-	16471356	16471428	16470642	16471243	16472265	16472520	18559	3	5	7	13	7	13	0	3	5	21	5	24	195	124	1.0174e-25	6.32394e-24	0.128	0.312	0.255	0	0.276	0.117	0.101
50026	C6orf203	C6orf203	chr6	+	107361584	107361728	107360952	107361434	107365463	107365536	50026	5	12	20	19	7	42	11	16	13	39	28	46	247	124	5.45487e-16	1.7159e-14	0.117	0.463	0.193	0.124	0.223	0.124	0.101
29844	TLE2	TLE2	chr19	-	3017837	3017857	3015650	3015758	3019280	3019461	29844	2	7	0	1	0	0	1	3	1	5	0	0	143	124	1.36144e-15	4.12515e-14	0.634	1	NA	0.148	1	1	0.101
47981	TIMM17B	TIMM17B	chrX	-	48752630	48752784	48752320	48752384	48754041	48754141	47981	8	5	13	11	5	34	26	8	8	57	17	45	247	124	1.21344e-13	3.12685e-12	0.267	0.334	0.161	0.186	0.191	0.082	0.101
62283	FAM126B	FAM126B	chr2	-	201886781	201886837	201881713	201881893	201887553	201887655	62283	40	32	22	44	22	46	9	18	26	30	41	24	179	124	5.12879e-12	1.14261e-10	0.386	0.502	0.249	0.172	0.233	0.429	0.101
65222	TNRC6B	TNRC6B	chr22	+	40666125	40666284	40660691	40663040	40669428	40669604	65222	83	28	52	97	30	49	3	22	41	19	31	42	247	124	9.68805e-11	1.92009e-09	0.3	0.319	0.348	0.073	0.263	0.329	0.101
61827	USPL1	USPL1	chr13	+	31193815	31193877	31191829	31192193	31195900	31196029	61827	8	1	10	9	6	12	3	3	1	9	8	4	185	124	5.9814e-09	9.94222e-08	0.373	0.1	0.358	0.183	0.201	0.144	0.101
48420	CLHC1	CLHC1	chr2	-	55432740	55432864	55408705	55408880	55433405	55433512	48420	4	2	6	0	4	2	0	0	1	0	5	0	247	124	6.42136e-07	8.38964e-06	1	0.201	0.601	NA	0	1	0.101
8361	CARD8	CARD8	chr19	-	48741548	48741783	48737659	48737800	48744218	48744320	8361	3	2	6	14	10	16	0	1	0	13	11	23	247	124	2.98022e-05	0.000307281	0.097	0.091	0.158	0	0.044	0	0.101
45764	ADAM8	ADAM8	chr10	-	135077191	135077269	135075919	135076737	135080855	135080921	45764	143	141	245	11	6	9	278	123	199	42	15	25	201	124	9.79392e-104	1.18405e-100	0.889	0.935	0.944	0.803	0.835	0.831	0.1
12248	ZNF419	ZNF419	chr19	+	58003480	58003579	58002838	58002965	58004223	58006048	12248	0	5	7	8	4	3	0	6	5	25	6	6	222	124	3.62169e-20	1.55083e-18	0	0.411	0.566	0	0.358	0.318	0.1
789	FMR1	FMR1	chrX	+	147006417	147006573	147003450	147003503	147007057	147007151	789	0	0	5	4	2	2	0	1	2	9	5	5	247	124	2.51054e-13	6.29919e-12	0	0	0.557	0	0.091	0.167	0.1
793	FMR1	FMR1	chrX	+	147006465	147006573	147003450	147003503	147007057	147007151	793	0	0	5	4	2	2	0	1	2	9	5	5	231	124	6.97249e-13	1.6803e-11	0	0	0.573	0	0.097	0.177	0.1
15957	CAAP1	CAAP1	chr9	-	26869923	26869975	26861063	26861137	26884807	26884883	15957	1	5	7	24	10	14	4	1	3	21	13	24	175	124	2.91804e-11	6.08244e-10	0.029	0.262	0.262	0.119	0.052	0.081	0.1
32461	SRSF11	SRSF11	chr1	+	70697541	70697658	70694104	70694238	70697950	70698060	32461	247	172	258	252	244	421	298	226	184	727	399	574	240	124	1.60789e-08	2.54936e-07	0.336	0.267	0.24	0.175	0.226	0.142	0.1
2412	U2AF1	U2AF1	chr21	-	44520562	44520629	44515803	44515853	44521475	44521542	2412	123	103	221	35	23	60	327	177	324	111	78	146	190	124	0.000144964	0.00132603	0.696	0.745	0.706	0.658	0.597	0.592	0.1
8089	SLC38A9	SLC38A9	chr5	-	54945034	54945142	54941616	54941723	54948356	54948551	8089	50	33	48	0	0	2	47	53	65	15	0	0	231	124	0.000160693	0.00145941	1	1	0.928	0.627	1	1	0.1
21744	MGC72080	MGC72080	chr7	-	97601235	97601336	97599081	97599157	97601446	97601638	21744	4	3	7	7	4	6	10	5	3	10	16	12	224	124	0.000275985	0.00239037	0.24	0.293	0.392	0.356	0.147	0.122	0.1
39763	PCYT2	PCYT2	chr17	-	79865079	79865133	79864635	79864774	79865429	79865474	39763	16	11	32	22	23	40	20	8	23	47	20	65	177	124	0.000647854	0.00524604	0.338	0.251	0.359	0.23	0.219	0.199	0.1
48596	NPRL2	NPRL2	chr3	-	50387363	50387597	50387095	50387264	50388005	50388486	48596	6	1	6	1	0	1	6	1	4	0	2	0	247	124	0.00707051	0.045033	0.751	1	0.751	1	0.201	1	0.1
12928	YPEL5	YPEL5	chr2	+	30378715	30378776	30369749	30369928	30379493	30379658	12928	17	6	32	35	40	82	4	18	6	125	58	70	184	124	6.97466e-111	1.01186e-107	0.247	0.092	0.208	0.021	0.173	0.055	0.099
72426	MLLT10	MLLT10	chr10	+	21846549	21846753	21827761	21827841	21875222	21875277	72426	30	19	42	22	27	54	17	39	34	63	51	50	247	124	2.18869e-33	2.17484e-31	0.406	0.261	0.281	0.119	0.277	0.254	0.099
31981	NT5C3A	NT5C3A	chr7	-	33075545	33075597	33066428	33066527	33102179	33102409	31981	41	47	72	21	18	37	60	57	59	55	24	51	175	124	8.49603e-30	6.92455e-28	0.58	0.649	0.58	0.436	0.627	0.45	0.099
44262	TNPO2	TNPO2	chr19	-	12816305	12816413	12816053	12816212	12816495	12816582	44262	212	27	66	0	0	0	6	66	111	1	1	2	231	124	1.45765e-25	8.94541e-24	1	1	1	0.763	0.973	0.968	0.099
81162	NLRC5	NLRC5	chr16	+	57061822	57062067	57059279	57060930	57062213	57062297	81162	66	31	73	3	1	2	40	33	112	14	0	5	247	124	3.56847e-24	1.99884e-22	0.917	0.94	0.948	0.589	1	0.918	0.099
60635	YWHAZ	YWHAZ	chr8	-	101964156	101964356	101960823	101961128	101965496	101965623	60635	76	47	179	4	4	26	174	91	166	22	14	40	247	124	2.80731e-22	1.38812e-20	0.905	0.855	0.776	0.799	0.765	0.676	0.099
42606	COA4	COA4	chr11	-	73587523	73587620	73583712	73584439	73587801	73587890	42606	1	2	6	4	10	21	0	1	1	26	14	20	220	124	1.10396e-14	3.12078e-13	0.124	0.101	0.139	0	0.039	0.027	0.099
13040	CRYZL1	CRYZL1	chr21	-	34969585	34969703	34968036	34968142	34971455	34971554	13040	76	52	99	6	3	8	58	87	86	12	8	13	241	124	5.16922e-14	1.3745e-12	0.867	0.899	0.864	0.713	0.848	0.773	0.099
43364	DLGAP1-AS1	DLGAP1-AS1	chr18	+	3594417	3594482	3594111	3594238	3596576	3596673	43364	6	0	18	1	0	0	12	13	20	7	0	2	188	124	1.67826e-12	3.8931e-11	0.798	NA	1	0.531	1	0.868	0.099
51082	FBXO25	FBXO25	chr8	+	382885	382935	381340	381444	385614	385707	51082	13	11	27	5	0	3	42	13	28	18	2	6	173	124	3.71889e-11	7.68112e-10	0.651	1	0.866	0.626	0.823	0.77	0.099
32451	SRSF11	SRSF11	chr1	+	70697546	70697658	70694104	70694238	70697950	70698060	32451	180	120	183	252	244	421	180	147	110	727	399	574	235	124	1.58849e-10	3.08008e-09	0.274	0.206	0.187	0.116	0.163	0.092	0.099
18801	STAG3L1	STAG3L1	chr7	-	72470880	72471004	72470283	72470382	72473543	72473660	18801	50	49	43	20	10	9	41	35	50	26	14	12	247	124	2.27952e-09	3.95863e-08	0.557	0.711	0.706	0.442	0.557	0.677	0.099
22215	SIRT7	SIRT7	chr17	-	79875363	79875595	79873486	79873557	79875705	79875843	22215	50	28	43	14	2	6	50	45	55	19	8	12	247	124	1.01043e-08	1.63823e-07	0.642	0.875	0.783	0.569	0.738	0.697	0.099
81285	PCBP1-AS1	PCBP1-AS1	chr2	-	70310669	70310819	70278334	70278437	70312678	70312756	81285	21	19	33	0	3	1	43	24	24	2	7	2	247	124	1.65092e-06	2.04429e-05	1	0.761	0.943	0.915	0.633	0.858	0.099
68256	POLG	POLG	chr15	-	89861169	89861268	89860606	89860767	89861771	89861821	68256	23	26	32	68	38	104	32	12	27	163	63	152	222	124	1.991e-06	2.44041e-05	0.159	0.277	0.147	0.099	0.096	0.09	0.099
3740	ILF3	ILF3	chr19	+	10795091	10795152	10794592	10794646	10798021	10798384	3740	102	39	54	66	14	50	54	48	79	45	42	79	184	124	5.20418e-06	6.01212e-05	0.51	0.652	0.421	0.447	0.435	0.403	0.099
43255	CEP162	CEP162	chr6	-	84884928	84885066	84884445	84884673	84894904	84895166	43255	10	5	11	3	0	1	10	9	11	9	1	0	247	124	3.87002e-05	0.000392291	0.626	1	0.847	0.358	0.819	1	0.099
68601	GDPD5	GDPD5	chr11	-	75163860	75164015	75160929	75161028	75167801	75167861	68601	5	1	3	2	3	3	3	4	1	6	4	2	247	124	0.000173856	0.00156875	0.557	0.143	0.334	0.201	0.334	0.201	0.099
21784	STAU1	STAU1	chr20	-	47795658	47795781	47790731	47790806	47804652	47804904	21784	4	6	7	6	6	10	6	6	8	15	10	22	246	124	1.27158e-13	3.27085e-12	0.252	0.335	0.261	0.168	0.232	0.155	0.098
50054	XRRA1	XRRA1	chr11	-	74651829	74651927	74647928	74648113	74659972	74660232	50054	18	2	4	3	3	4	21	7	3	6	8	13	221	124	2.6742e-13	6.69824e-12	0.771	0.272	0.359	0.663	0.329	0.115	0.098
6506	TCTEX1D2	TCTEX1D2	chr3	-	196028063	196028089	196022876	196022940	196033813	196033883	6506	0	1	0	10	2	31	0	0	0	27	19	44	149	124	5.05007e-10	9.39287e-09	0	0.294	0	0	0	0	0.098
1767	HADHB	HADHB	chr2	+	26484341	26484461	26483848	26483931	26486247	26486347	1767	1	4	0	6	3	7	0	2	0	0	7	9	243	124	4.49778e-07	6.00626e-06	0.078	0.405	0	NA	0.127	0	0.098
53230	ZNF350	ZNF350	chr19	-	52472257	52472384	52471830	52471926	52477598	52477784	53230	69	44	45	0	0	1	74	49	44	8	2	2	247	124	0.000161655	0.00146723	1	1	0.958	0.823	0.925	0.917	0.098
73184	RBM6	RBM6	chr3	+	50106146	50106197	50103874	50103935	50112633	50112763	73184	17	13	6	3	4	2	10	6	3	2	3	2	174	124	0.00033061	0.00281741	0.802	0.698	0.681	0.781	0.588	0.517	0.098
52809	MPHOSPH8	MPHOSPH8	chr13	+	20244979	20245104	20244375	20244503	20245345	20245429	52809	16	19	25	34	46	53	4	7	27	76	39	77	247	124	0.000856076	0.00675419	0.191	0.172	0.191	0.026	0.083	0.15	0.098
70225	PWWP2A	PWWP2A	chr5	-	159535551	159535621	159520107	159521072	159545811	159546452	70225	32	17	35	32	29	56	26	27	18	72	44	50	193	124	0.00128783	0.00978079	0.391	0.274	0.287	0.188	0.283	0.188	0.098
53359	ACIN1	ACIN1	chr14	-	23559190	23559310	23550956	23551045	23559730	23559842	53359	99	87	199	38	25	79	134	132	258	102	52	124	243	124	0.00289192	0.0202837	0.571	0.64	0.562	0.401	0.564	0.515	0.098
51174	MEF2BNB-MEF2B	MEF2BNB-MEF2B	chr19	-	19267833	19267951	19261490	19261573	19291494	19291570	51174	2	3	6	7	8	13	1	4	1	26	16	9	241	124	0.00731477	0.0464013	0.128	0.162	0.192	0.019	0.114	0.054	0.098
12371	HMGN3	HMGN3	chr6	-	79911810	79911872	79910961	79911443	79911992	79912102	12371	2	6	10	13	17	58	9	3	0	136	35	51	185	124	3.01047e-26	1.92569e-24	0.093	0.191	0.104	0.042	0.054	0	0.097
60627	YWHAZ	YWHAZ	chr8	-	101964156	101964353	101960823	101961128	101965496	101965623	60627	76	47	177	4	4	26	176	91	166	22	14	40	247	124	3.17888e-21	1.47436e-19	0.905	0.855	0.774	0.801	0.765	0.676	0.097
79888	TBC1D25	TBC1D25	chrX	+	48403260	48403411	48399720	48399830	48417284	48417412	79888	105	50	66	6	0	1	52	29	60	7	2	3	247	124	1.08428e-14	3.06991e-13	0.898	1	0.971	0.789	0.879	0.909	0.097
76757	POLR2J4	POLR2J4	chr7	-	44025790	44025911	44012808	44012922	44026199	44026276	76757	4	2	6	3	3	5	5	5	7	6	10	11	244	124	6.24155e-07	8.17089e-06	0.404	0.253	0.379	0.298	0.203	0.244	0.097
20582	MYO19	MYO19	chr17	-	34870955	34870978	34870288	34870391	34871700	34871833	20582	18	13	22	0	1	1	20	10	29	1	3	3	146	124	2.7464e-06	3.31092e-05	1	0.917	0.949	0.944	0.739	0.891	0.097
6521	PLCB2	PLCB2	chr15	-	40583806	40583851	40583465	40583688	40584049	40584125	6521	1	0	1	0	0	7	2	1	2	3	1	1	168	124	2.86271e-06	3.43744e-05	1	NA	0.095	0.33	0.425	0.596	0.097
38657	KIF2A	KIF2A	chr5	+	61661069	61661180	61659521	61659726	61669513	61669664	38657	42	35	99	0	0	0	23	30	45	5	0	0	234	124	0.00125219	0.00953808	1	1	1	0.709	1	1	0.097
69985	LMF1	LMF1	chr16	-	983990	984145	960930	961079	984243	984254	69985	3	1	9	4	3	7	2	8	5	39	7	17	247	124	0.00433145	0.0291136	0.274	0.143	0.392	0.025	0.365	0.129	0.097
55920	DPH7	DPH7	chr9	-	140470160	140470344	140469203	140469295	140470531	140470619	55920	14	21	21	15	19	31	38	5	13	29	14	66	247	124	0.00444589	0.0297643	0.319	0.357	0.254	0.397	0.152	0.09	0.097
27819	PHF7	PHF7	chr3	+	52456237	52456354	52455663	52455770	52456775	52456897	27819	0	1	1	0	1	0	0	1	1	0	0	3	240	124	0.00749689	0.047457	NA	0.341	1	NA	1	0.147	0.097
57806	ITGAE	ITGAE	chr17	-	3625347	3625458	3623600	3623696	3626981	3627038	57806	4	2	5	10	10	28	1	1	3	51	24	41	234	124	2.72316e-57	8.0956e-55	0.175	0.096	0.086	0.01	0.022	0.037	0.096
51814	ANKRD10	ANKRD10	chr13	-	111546455	111546549	111545038	111545610	111558379	111558471	51814	221	107	91	10	19	77	112	88	98	28	30	60	217	124	5.17141e-34	5.29089e-32	0.927	0.763	0.403	0.696	0.626	0.483	0.096
33811	ST3GAL5	ST3GAL5	chr2	-	86079982	86080222	86074983	86075327	86088303	86088415	33811	2	2	4	13	3	21	1	3	2	28	18	36	247	124	1.31202e-25	8.08595e-24	0.072	0.251	0.087	0.018	0.077	0.027	0.096
22560	KIAA0141	KIAA0141	chr5	+	141318420	141318469	141318085	141318325	141319118	141321612	22560	2	0	2	5	0	6	0	3	1	18	6	9	172	124	3.05049e-24	1.71532e-22	0.224	NA	0.194	0	0.265	0.074	0.096
23465	WDFY1	WDFY1	chr2	-	224760220	224760347	224749364	224749466	224763674	224763787	23465	33	22	70	1	0	0	34	20	62	9	0	0	247	124	9.84677e-24	5.34229e-22	0.943	1	1	0.655	1	1	0.096
19569	ANKRD36C	ANKRD36C	chr2	-	96566925	96566954	96563017	96563090	96568800	96568829	19569	19	7	19	3	3	4	67	16	19	36	4	9	152	124	6.6358e-19	2.61744e-17	0.838	0.656	0.795	0.603	0.765	0.633	0.096
45680	RTN4	RTN4	chr2	-	55255299	55255356	55214626	55214834	55276880	55277734	45680	3	3	3	16	10	21	1	0	1	24	15	11	180	124	6.18254e-17	2.10945e-15	0.114	0.171	0.09	0.028	0	0.059	0.096
4540	RRN3	RRN3	chr16	-	15177369	15177439	15173854	15173953	15178498	15178562	4540	73	60	93	4	3	0	63	85	105	17	7	2	193	124	3.27836e-16	1.04853e-14	0.921	0.928	1	0.704	0.886	0.971	0.096
44264	TNPO2	TNPO2	chr19	-	12826446	12826524	12826218	12826352	12829842	12829991	44264	114	17	23	0	0	0	16	49	51	4	0	0	201	124	1.28683e-15	3.90233e-14	1	1	1	0.712	1	1	0.096
7472	CRBN	CRBN	chr3	-	3214189	3214330	3197902	3197965	3214459	3214609	7472	48	22	74	1	0	6	70	13	40	8	2	1	247	124	6.70371e-09	1.10718e-07	0.96	1	0.861	0.815	0.765	0.953	0.096
39538	USP39	USP39	chr2	+	85872936	85873022	85872070	85872206	85875052	85875139	39538	117	66	54	122	89	168	66	67	62	200	122	246	209	124	1.31562e-08	2.10204e-07	0.363	0.306	0.16	0.164	0.246	0.13	0.096
64850	HDAC8	HDAC8	chrX	-	71550540	71550726	71549365	71549926	71571582	71571688	64850	2	3	9	5	6	22	0	2	0	35	3	17	247	124	2.31526e-07	3.20137e-06	0.167	0.201	0.17	0	0.251	0	0.096
74917	ARGLU1	ARGLU1	chr13	-	107209906	107210011	107209395	107209479	107211779	107212005	74917	11	6	13	17	26	44	2	8	5	44	24	59	228	124	6.97179e-07	9.05497e-06	0.26	0.112	0.138	0.024	0.153	0.044	0.096
46952	RAD51D	RAD51D	chr17	-	33445519	33445638	33434384	33434466	33446129	33446191	46952	21	23	41	2	2	2	61	30	85	9	6	9	242	124	8.31865e-07	1.07065e-05	0.843	0.855	0.913	0.776	0.719	0.829	0.096
51018	PRUNE	PRUNE	chr1	+	150990942	150991145	150990287	150990380	150999708	150999803	51018	20	12	22	4	2	5	6	8	20	1	6	4	247	124	9.55194e-07	1.22158e-05	0.715	0.751	0.688	0.751	0.401	0.715	0.096
66340	BPTF	BPTF	chr17	+	65871671	65871860	65870932	65871136	65887959	65888150	66340	10	26	23	16	20	14	34	13	10	42	20	14	247	124	3.28344e-06	3.90641e-05	0.239	0.395	0.452	0.289	0.246	0.264	0.096
20591	MYO19	MYO19	chr17	-	34870955	34871025	34870288	34870391	34871700	34871893	20591	24	21	36	0	1	1	36	13	45	1	3	3	193	124	7.37005e-06	8.35326e-05	1	0.931	0.959	0.959	0.736	0.906	0.096
53146	ARHGEF1	ARHGEF1	chr19	+	42402094	42402262	42400449	42400555	42402590	42402736	53146	42	30	112	6	7	21	97	66	106	34	18	27	247	124	1.36375e-05	0.000148579	0.778	0.683	0.728	0.589	0.648	0.663	0.096
5817	ATAD2B	ATAD2B	chr2	-	24039506	24039590	24033185	24033372	24042616	24042752	5817	35	20	22	56	80	60	3	10	16	56	59	46	207	124	3.80681e-05	0.000386694	0.272	0.13	0.18	0.031	0.092	0.172	0.096
63275	ZNF274	ZNF274	chr19	+	58721326	58721439	58718086	58718568	58722925	58723052	63275	38	40	69	0	0	0	22	40	96	3	1	2	236	124	3.83688e-05	0.000389367	1	1	1	0.794	0.955	0.962	0.096
74048	ARID4B	ARID4B	chr1	-	235377083	235377341	235359345	235359430	235383107	235383283	74048	51	23	65	2	2	7	73	51	27	20	3	4	247	124	8.47696e-05	0.000808124	0.928	0.852	0.823	0.647	0.895	0.772	0.096
60499	EDEM2	EDEM2	chr20	-	33725682	33725808	33714053	33714178	33730175	33730281	60499	59	40	62	3	0	1	113	34	86	5	5	5	247	124	9.69882e-05	0.000916536	0.908	1	0.969	0.919	0.773	0.896	0.096
61732	ARHGAP27	ARHGAP27	chr17	-	43473572	43473668	43473348	43473483	43473852	43473946	61732	28	33	75	0	0	0	37	35	88	7	0	2	219	124	0.000235281	0.0020637	1	1	1	0.75	1	0.961	0.096
47986	TIMM17B	TIMM17B	chrX	-	48752630	48752737	48752320	48752384	48754041	48754141	47986	5	4	1	11	5	34	6	5	3	57	17	45	230	124	0.00306445	0.0213534	0.197	0.301	0.016	0.054	0.137	0.035	0.096
50427	UBE4A	UBE4A	chr11	+	118235392	118235418	118230295	118230389	118235754	118235916	50427	3	1	0	6	10	21	0	1	1	13	19	20	149	124	0.00349732	0.0240304	0.294	0.077	0	0	0.042	0.04	0.096
63271	ZNF274	ZNF274	chr19	+	58721574	58721678	58721326	58721439	58722925	58723052	63271	2	3	6	21	18	18	0	0	0	12	17	51	227	124	3.3405e-61	1.16497e-58	0.049	0.083	0.154	0	0	0	0.095
48668	TMEM116	TMEM116	chr12	-	112388191	112388265	112381068	112381173	112429561	112429693	48668	7	8	4	35	16	38	1	5	2	45	31	54	197	124	2.89618e-43	4.63759e-41	0.112	0.239	0.062	0.014	0.092	0.023	0.095
1610	HDAC10	HDAC10	chr22	-	50686794	50686941	50686653	50686721	50687090	50687180	1610	28	27	134	0	0	0	100	50	144	6	4	3	247	124	6.83871e-24	3.74672e-22	1	1	1	0.893	0.863	0.96	0.095
59543	KRBA2	KRBA2	chr17	-	8274626	8274812	8271970	8273704	8279217	8280029	59543	3	5	2	10	8	49	0	1	10	43	35	51	247	124	3.54835e-14	9.56129e-13	0.131	0.239	0.02	0	0.014	0.09	0.095
75112	MTX2	MTX2	chr2	+	177168968	177169093	177162576	177162623	177188119	177188192	75112	2	0	1	2	6	15	0	1	1	29	8	21	247	124	8.37893e-08	1.22046e-06	0.334	0	0.032	0	0.059	0.023	0.095
46094	PYCARD	PYCARD	chr16	-	31213467	31213614	31212806	31213162	31213737	31214097	46094	104	67	215	3	10	18	390	177	313	60	30	45	247	124	0.000341691	0.00290229	0.946	0.771	0.857	0.765	0.748	0.777	0.095
69298	UBXN4	UBXN4	chr2	+	136533027	136533109	136529989	136530117	136533818	136533921	69298	4	11	1	78	18	54	1	1	0	47	48	41	205	124	0.000878812	0.00691852	0.03	0.27	0.011	0.013	0.012	0	0.095
60990	LOC100506100	LOC100506100	chr9	+	131492342	131492527	131486740	131486914	131495120	131495522	60990	1	3	9	1	1	9	5	3	12	7	11	4	247	124	0.00157776	0.0117422	0.334	0.601	0.334	0.264	0.12	0.601	0.095
21546	SRSF2	SRSF2	chr17	-	74731853	74731885	74730196	74731240	74732235	74732546	21546	27	21	71	32	43	82	108	25	51	154	55	184	155	124	0.00354623	0.0243204	0.403	0.281	0.409	0.359	0.267	0.181	0.095
69125	BRD3	BRD3	chr9	-	136914797	136914879	136913204	136913576	136915495	136915710	69125	4	14	11	21	32	62	2	7	3	37	54	79	205	124	2.69637e-72	1.35826e-69	0.103	0.209	0.097	0.032	0.073	0.022	0.094
50043	XRRA1	XRRA1	chr11	-	74641344	74641417	74632258	74632392	74644845	74644953	50043	76	39	17	3	2	2	33	29	13	7	5	1	196	124	1.80678e-34	1.87229e-32	0.941	0.925	0.843	0.749	0.786	0.892	0.094
24486	CD6	CD6	chr11	+	60777043	60777136	60776005	60776317	60778541	60778607	24486	71	34	51	2	1	5	88	39	86	14	5	7	216	124	4.83187e-21	2.20992e-19	0.953	0.951	0.854	0.783	0.817	0.876	0.094
64949	OFD1	OFD1	chrX	+	13781834	13781974	13780462	13780563	13785245	13785403	64949	52	35	31	2	5	3	42	53	35	11	7	4	247	124	1.29266e-15	3.91839e-14	0.929	0.778	0.838	0.657	0.792	0.815	0.094
24542	CDK10	CDK10	chr16	+	89753992	89754223	89753075	89753167	89755659	89755732	24542	1	4	8	5	1	14	2	4	10	15	2	32	247	124	1.79535e-14	4.98015e-13	0.091	0.668	0.223	0.063	0.501	0.136	0.094
61536	MTRF1L	MTRF1L	chr6	-	153312319	153312551	153308500	153311230	153313991	153314109	61536	27	15	39	3	5	8	36	22	40	6	10	15	247	124	9.6199e-11	1.90814e-09	0.819	0.601	0.71	0.751	0.525	0.572	0.094
22206	SIRT7	SIRT7	chr17	-	79875507	79875595	79873486	79873557	79875705	79875843	22206	50	27	42	14	2	6	48	45	53	19	8	12	211	124	4.45739e-09	7.49144e-08	0.677	0.888	0.804	0.598	0.768	0.722	0.094
44271	METTL13	METTL13	chr1	+	171759591	171759756	171756874	171757070	171763535	171763667	44271	28	15	46	2	1	2	46	19	83	16	2	1	247	124	5.903e-08	8.77802e-07	0.875	0.883	0.92	0.591	0.827	0.977	0.094
64079	TRIM26	TRIM26	chr6	-	30164292	30164523	30157789	30157812	30166205	30166301	64079	48	18	96	1	0	1	29	55	150	6	0	4	247	124	1.34971e-05	0.000147159	0.96	1	0.98	0.708	1	0.95	0.094
5499	SP110	SP110	chr2	-	231036194	231036344	231035336	231035477	231036781	231036890	5499	18	14	12	11	8	15	26	10	25	28	14	24	247	124	0.000199481	0.00177698	0.451	0.468	0.287	0.318	0.264	0.343	0.094
12375	HMGN3	HMGN3	chr6	-	79911772	79911872	79910961	79911443	79911992	79912106	12375	3	8	9	13	17	58	19	3	0	136	35	51	223	124	0.000264986	0.00230281	0.114	0.207	0.079	0.072	0.045	0	0.094
33955	TMEM230	TMEM230	chr20	-	5092145	5092251	5089977	5090091	5093388	5093733	33955	11	4	5	5	4	12	9	7	9	26	7	12	229	124	0.000609658	0.00495889	0.544	0.351	0.184	0.158	0.351	0.289	0.094
58700	CLEC2D	CLEC2D	chr12	+	9846594	9846687	9845629	9845711	9847355	9852151	58700	54	48	15	197	79	215	22	8	5	206	60	105	216	124	5.33839e-112	8.06742e-109	0.136	0.259	0.039	0.058	0.071	0.027	0.093
35811	GOLGA4	GOLGA4	chr3	+	37378633	37378654	37376543	37376657	37379156	37379225	35811	33	25	22	0	0	0	30	14	8	10	0	0	144	124	5.20205e-54	1.3148e-51	1	1	1	0.721	1	1	0.093
51806	ANKRD10	ANKRD10	chr13	-	111546455	111546511	111545374	111545610	111558379	111558471	51806	222	107	88	10	19	77	104	87	90	28	30	60	179	124	4.10932e-41	5.85622e-39	0.939	0.796	0.442	0.72	0.668	0.51	0.093
51651	KLRAP1	KLRAP1	chr12	-	10749490	10749580	10748289	10748526	10750641	10750808	51651	67	35	44	3	0	0	37	29	16	7	2	0	213	124	6.65272e-37	7.78347e-35	0.929	1	1	0.755	0.894	1	0.093
19387	NXPE3	NXPE3	chr3	+	101498577	101498778	101498028	101498168	101500953	101501134	19387	3	0	11	6	2	12	2	0	8	21	3	17	247	124	7.38795e-27	4.95751e-25	0.201	0	0.315	0.046	0	0.191	0.093
20083	ZBTB25	ZBTB25	chr14	-	64966158	64966281	64957078	64957258	64969618	64969845	20083	87	82	40	0	2	5	77	98	29	1	5	10	246	124	7.0266e-18	2.5886e-16	1	0.954	0.801	0.975	0.908	0.594	0.093
51938	DHRS4L2	DHRS4L2	chr14	+	24470592	24470726	24464240	24464342	24473545	24473601	51938	5	6	8	9	2	8	18	10	11	38	6	19	247	124	6.58282e-12	1.45536e-10	0.218	0.601	0.334	0.192	0.456	0.225	0.093
46133	PAK2	PAK2	chr3	+	196537443	196537524	196534652	196534785	196539089	196539138	46133	26	29	55	0	0	0	38	20	79	9	0	0	204	124	2.18226e-08	3.41452e-07	1	1	1	0.72	1	1	0.093
11959	RC3H2	RC3H2	chr9	-	125620201	125620372	125618010	125618157	125620947	125621196	11959	49	29	55	4	2	0	26	27	51	5	2	4	247	124	1.45396e-05	0.000157555	0.86	0.879	1	0.723	0.871	0.865	0.093
35431	GOLGA8A	GOLGA8A	chr15	-	34720815	34720905	34699724	34699936	34727583	34727672	35431	7	5	12	7	5	8	2	7	5	5	9	4	213	124	0.000156631	0.0014252	0.368	0.368	0.466	0.189	0.312	0.421	0.093
68762	MBD1	MBD1	chr18	-	47800555	47800720	47799933	47800233	47801346	47801415	68762	69	31	44	20	9	25	28	29	102	23	12	45	247	124	0.00021766	0.00192333	0.634	0.634	0.469	0.379	0.548	0.532	0.093
11292	RBM42	RBM42	chr19	+	36123837	36123903	36122232	36122307	36123999	36124154	11292	60	52	121	32	26	50	220	62	172	145	51	107	189	124	0.00118139	0.0090425	0.552	0.568	0.614	0.499	0.444	0.513	0.093
8399	CLUHP3	CLUHP3	chr16	+	31712983	31713179	31711933	31712059	31713855	31713997	8399	28	20	29	16	9	27	53	32	67	55	29	54	247	124	0.00144094	0.0108235	0.468	0.527	0.35	0.326	0.356	0.384	0.093
36225	SMCHD1	SMCHD1	chr18	+	2778166	2778237	2777803	2777913	2784447	2784619	36225	100	63	66	2	2	2	61	59	39	6	9	2	194	124	0.00226121	0.0162335	0.97	0.953	0.955	0.867	0.807	0.926	0.093
56317	BTBD10	BTBD10	chr11	-	13426106	13426202	13424714	13424825	13427205	13427403	56317	16	4	15	46	26	39	3	8	7	91	43	105	219	124	5.30186e-100	5.65568e-97	0.165	0.08	0.179	0.018	0.095	0.036	0.092
52746	NEK9	NEK9	chr14	-	75572798	75572893	75572652	75572699	75573204	75573405	52746	7	1	0	10	7	7	1	0	1	10	10	18	218	124	8.96304e-27	5.97574e-25	0.285	0.075	0	0.054	0	0.031	0.092
8691	LOC100506023	LOC100506023	chr1	-	173411057	173411236	173393012	173393113	173431462	173431593	8691	0	4	6	4	5	3	2	4	9	13	17	9	247	124	1.64698e-16	5.41071e-15	0	0.287	0.501	0.072	0.106	0.334	0.092
45601	MSTO2P	MSTO2P	chr1	+	155717770	155717918	155717552	155717687	155718190	155718322	45601	0	4	1	2	2	3	0	1	4	0	4	13	247	124	7.18405e-16	2.23655e-14	0	0.501	0.143	NA	0.112	0.134	0.092
25277	HIRIP3	HIRIP3	chr16	-	30005226	30006164	30004960	30005129	30006423	30006538	25277	40	38	59	9	5	8	101	66	118	25	17	30	247	124	5.7419e-15	1.65991e-13	0.691	0.792	0.787	0.67	0.661	0.664	0.092
66424	PRPF38B	PRPF38B	chr1	+	109240431	109240481	109238898	109238959	109241225	109241449	66424	20	20	46	108	106	202	8	17	14	413	219	290	173	124	1.46762e-14	4.10401e-13	0.117	0.119	0.14	0.014	0.053	0.033	0.092
47082	STAG2	STAG2	chrX	+	123155216	123155281	123094409	123094716	123156380	123156521	47082	26	5	12	15	10	18	23	5	7	27	12	15	188	124	1.20525e-11	2.60662e-10	0.533	0.248	0.305	0.36	0.216	0.235	0.092
51022	PRUNE	PRUNE	chr1	+	151001261	151001420	150999708	150999803	151006281	151008189	51022	163	146	133	28	12	18	65	68	121	10	27	16	247	124	6.10726e-08	9.06504e-07	0.745	0.859	0.788	0.765	0.558	0.792	0.092
70940	MED13	MED13	chr17	-	60033040	60033199	60032742	60032928	60033699	60033842	70940	75	51	59	2	5	3	27	44	44	7	3	3	247	124	1.73073e-07	2.43396e-06	0.95	0.837	0.908	0.659	0.88	0.88	0.092
2812	FBXW11	FBXW11	chr5	-	171299875	171299994	171297751	171297862	171303288	171303538	2812	63	52	50	1	4	9	26	37	85	7	7	4	242	124	1.33573e-06	1.67574e-05	0.97	0.869	0.74	0.656	0.73	0.916	0.092
40958	LOC100131564	LOC100131564	chr1	-	93803786	93803825	93791325	93791452	93803930	93803976	40958	2	3	7	2	0	1	0	6	4	7	0	0	162	124	1.90171e-05	0.000202356	0.434	1	0.843	0	1	1	0.092
22979	COG5	COG5	chr7	-	107013039	107013205	107002752	107002865	107052946	107053077	22979	41	48	182	0	0	0	26	52	163	5	0	0	247	124	2.93798e-05	0.000303238	1	1	1	0.723	1	1	0.092
30560	SDHAF2	SDHAF2	chr11	+	61204232	61204432	61197596	61197654	61205096	61205320	30560	7	7	29	14	20	28	18	5	15	46	24	40	247	124	0.00027138	0.00235526	0.201	0.149	0.342	0.164	0.095	0.158	0.092
27899	CASC4	CASC4	chr15	+	44695084	44695252	44673003	44673174	44705533	44707959	27899	34	33	58	6	13	16	33	37	72	23	11	22	247	124	0.00220998	0.0159004	0.74	0.56	0.645	0.419	0.628	0.622	0.092
55808	CCR6	CCR6	chr6	+	167548421	167548554	167536606	167536711	167549525	167549631	55808	0	0	2	2	1	2	0	1	4	15	26	47	247	124	1.4274e-56	4.09252e-54	0	0	0.334	0	0.019	0.041	0.091
42149	AMPD3	AMPD3	chr11	+	10519856	10519983	10518358	10518485	10521632	10521796	42149	0	0	4	4	0	9	0	0	0	11	13	25	247	124	8.09014e-42	1.20502e-39	0	NA	0.182	0	0	0	0.091
40464	SPIDR	SPIDR	chr8	+	48320422	48320523	48206455	48206619	48352884	48353104	40464	48	34	56	1	0	0	54	35	75	12	0	1	224	124	1.5393e-29	1.22971e-27	0.964	1	1	0.714	1	0.976	0.091
30085	DEPDC5	DEPDC5	chr22	+	32272142	32272251	32270263	32270391	32275510	32275738	30085	133	69	38	4	3	3	62	49	48	9	7	3	232	124	3.23157e-23	1.69372e-21	0.947	0.925	0.871	0.786	0.789	0.895	0.091
19165	YDJC	YDJC	chr22	-	21983298	21983476	21982377	21983076	21983596	21983696	19165	51	43	109	6	5	13	125	67	179	49	13	13	247	124	2.9533e-21	1.37237e-19	0.81	0.812	0.808	0.562	0.721	0.874	0.091
64355	ACBD5	ACBD5	chr10	-	27512135	27512168	27508651	27508786	27512266	27512381	64355	15	7	14	25	14	38	13	10	7	34	27	50	156	124	3.32511e-21	1.53629e-19	0.323	0.284	0.227	0.233	0.227	0.1	0.091
64104	KIAA1191	KIAA1191	chr5	-	175786464	175786570	175782573	175782752	175786813	175786921	64104	42	27	49	0	2	3	50	31	84	11	1	8	229	124	2.28672e-19	9.26671e-18	1	0.88	0.898	0.711	0.944	0.85	0.091
51223	TBRG1	TBRG1	chr11	+	124496368	124496505	124495566	124495799	124496708	124496946	51223	45	42	37	4	3	2	39	32	63	4	4	12	247	124	2.49623e-15	7.40578e-14	0.85	0.875	0.903	0.83	0.801	0.725	0.091
66410	PRPF38B	PRPF38B	chr1	+	109240431	109240483	109238898	109238959	109241225	109241449	66410	20	20	45	108	106	202	8	17	13	413	219	290	175	124	4.13442e-14	1.10706e-12	0.116	0.118	0.136	0.014	0.052	0.031	0.091
65782	KGFLP1	KGFLP1	chr9	+	46698074	46698184	46687556	46688114	46744176	46744280	65782	3	2	22	3	2	2	3	7	17	4	5	7	233	124	1.82216e-10	3.51438e-09	0.347	0.347	0.854	0.285	0.427	0.564	0.091
32049	ERCC8	ERCC8	chr5	-	60220117	60220256	60217880	60217982	60224690	60224786	32049	2	0	5	3	2	14	4	1	0	24	9	7	247	124	4.50142e-10	8.40258e-09	0.251	0	0.152	0.077	0.053	0	0.091
64185	TMEM5	TMEM5	chr12	+	64183667	64183711	64178749	64178852	64195870	64196185	64185	3	6	1	14	17	35	0	1	6	59	32	59	167	124	9.04477e-08	1.31297e-06	0.137	0.208	0.021	0	0.023	0.07	0.091
70105	SGCB	SGCB	chr4	-	52898017	52898127	52895843	52896029	52899596	52899806	70105	8	8	10	16	10	7	13	13	4	16	17	25	233	124	2.41748e-07	3.33129e-06	0.21	0.299	0.432	0.302	0.289	0.078	0.091
59437	DIABLO	DIABLO	chr12	-	122694319	122694405	122692208	122693124	122701034	122701131	59437	34	17	34	54	40	100	29	29	17	136	74	142	209	124	1.3925e-05	0.000151461	0.272	0.201	0.168	0.112	0.189	0.066	0.091
51203	CDC42SE1	CDC42SE1	chr1	-	151029126	151029296	151028326	151028469	151031954	151032125	51203	30	16	32	13	15	60	26	19	36	40	26	40	247	124	1.59302e-05	0.000171598	0.537	0.349	0.211	0.246	0.268	0.311	0.091
48630	TMEM116	TMEM116	chr12	-	112388191	112388270	112381068	112381173	112429561	112429693	48630	9	8	4	35	16	38	2	5	4	45	31	54	202	124	2.12492e-05	0.000224493	0.136	0.235	0.061	0.027	0.09	0.043	0.091
1464	DENND4C	DENND4C	chr9	+	19296005	19296244	19290701	19290874	19298053	19298120	1464	68	52	91	5	2	0	21	48	20	8	1	0	247	124	4.60517e-05	0.000461267	0.872	0.929	1	0.569	0.96	1	0.091
1331	TNFSF8	TNFSF8	chr9	-	117656862	117656982	117655622	117656444	117666506	117666605	1331	3	2	5	3	7	9	0	11	0	13	8	6	243	124	0.000505539	0.00417425	0.338	0.127	0.221	0	0.412	0	0.091
17968	SLC23A2	SLC23A2	chr20	-	4882362	4882444	4880200	4880358	4883087	4883204	17968	5	1	3	10	15	32	0	1	0	14	11	62	205	124	0.00448552	0.0299964	0.232	0.039	0.054	0	0.052	0	0.091
40474	SPIDR	SPIDR	chr8	+	48243368	48243484	48203621	48203726	48308935	48309186	40474	4	1	1	4	3	2	0	1	3	0	3	10	239	124	0.00701429	0.0447153	0.342	0.147	0.206	NA	0.147	0.135	0.091
35041	ASB3	ASB3	chr2	-	53990618	53990743	53977919	53978078	53992513	53992722	35041	0	3	5	14	6	24	0	1	1	54	33	42	247	124	3.41935e-71	1.6873e-68	0	0.201	0.095	0	0.015	0.012	0.09
74395	TMEM71	TMEM71	chr8	-	133740043	133740229	133726399	133726461	133759187	133759360	74395	80	118	66	0	0	0	38	27	31	0	5	0	247	124	1.85091e-56	5.26515e-54	1	1	1	1	0.731	1	0.09
68304	REXO2	REXO2	chr11	+	114319839	114319960	114318547	114318601	114320567	114321000	68304	10	2	6	20	7	12	4	2	3	20	13	14	244	124	6.41497e-16	2.00228e-14	0.203	0.127	0.203	0.092	0.073	0.098	0.09
13467	FAM35A	FAM35A	chr10	+	88935645	88935852	88930596	88930731	88939831	88940060	13467	33	51	34	12	11	13	20	47	36	15	10	20	247	124	1.05488e-11	2.29236e-10	0.58	0.699	0.568	0.401	0.702	0.475	0.09
55222	SCLY	SCLY	chr2	+	238982423	238982488	238977937	238978118	238990349	238990477	55222	4	1	7	7	9	16	0	7	10	13	23	44	188	124	1.35061e-10	2.63221e-09	0.274	0.068	0.224	0	0.167	0.13	0.09
941	IVD	IVD	chr15	+	40707087	40707181	40705189	40705286	40707599	40707681	941	68	61	118	3	2	12	165	78	189	34	10	12	217	124	2.09336e-09	3.6502e-08	0.928	0.946	0.849	0.735	0.817	0.9	0.09
24188	PICALM	PICALM	chr11	-	85720834	85720898	85718584	85718626	85722072	85722179	24188	2	5	13	58	29	51	0	0	0	47	53	37	187	124	1.01688e-07	1.46849e-06	0.022	0.103	0.145	0	0	0	0.09
55988	RBM17	RBM17	chr10	+	6154966	6155031	6154172	6154324	6155470	6155544	55988	40	18	25	105	53	119	9	18	11	155	75	108	188	124	1.18621e-05	0.000130431	0.201	0.183	0.122	0.037	0.137	0.063	0.09
79466	LINC00959	LINC00959	chr10	-	131866539	131866872	131862161	131862647	131877829	131877892	79466	6	8	21	5	7	23	21	3	10	30	4	15	247	124	0.00729537	0.0462907	0.376	0.365	0.314	0.26	0.274	0.251	0.09
30292	ANKRD12	ANKRD12	chr18	+	9204473	9204542	9195574	9195696	9204705	9204908	30292	55	37	58	0	1	2	116	57	48	18	3	3	192	124	5.34687e-40	7.12962e-38	1	0.96	0.949	0.806	0.925	0.912	0.089
37905	NUPL2	NUPL2	chr7	+	23236791	23236849	23236298	23236385	23239076	23239161	37905	5	2	6	16	15	34	1	1	3	39	15	48	181	124	7.45074e-39	9.36675e-37	0.176	0.084	0.108	0.017	0.044	0.041	0.089
1556	HDAC10	HDAC10	chr22	-	50686792	50686901	50686653	50686721	50687090	50687288	1556	21	34	102	0	0	0	98	56	113	6	4	3	232	124	2.4156e-19	9.76173e-18	1	1	1	0.897	0.882	0.953	0.089
33466	FCRL6	FCRL6	chr1	+	159772091	159772245	159770300	159770403	159776385	159776406	33466	45	22	107	63	22	129	61	35	84	145	61	144	247	124	7.48745e-19	2.94058e-17	0.264	0.334	0.294	0.174	0.224	0.227	0.089
24546	CDK10	CDK10	chr16	+	89753996	89754223	89753075	89753167	89755659	89755732	24546	1	5	9	5	1	14	3	5	10	15	2	32	247	124	6.03335e-15	1.74015e-13	0.091	0.715	0.244	0.091	0.557	0.136	0.089
79294	DLGAP4	DLGAP4	chr20	+	35128005	35128079	35125107	35125469	35128601	35129014	79294	40	62	105	6	3	9	108	78	102	14	21	14	197	124	1.29274e-13	3.32411e-12	0.808	0.929	0.88	0.829	0.7	0.821	0.089
2608	TMEM50B	TMEM50B	chr21	-	34819324	34819447	34811520	34811604	34821088	34823170	2608	9	7	18	41	22	36	0	4	5	34	19	30	246	124	1.591e-13	4.0494e-12	0.1	0.138	0.201	0	0.096	0.077	0.089
24879	C20orf194	C20orf194	chr20	-	3270774	3270863	3268277	3268436	3274784	3274902	24879	13	11	17	0	1	1	32	10	19	13	0	1	212	124	9.50647e-11	1.88719e-09	1	0.865	0.909	0.59	1	0.917	0.089
76825	POLB	POLB	chr8	+	42227366	42227506	42226788	42226853	42229080	42229331	76825	54	36	48	0	0	0	79	36	76	0	5	2	247	124	1.71892e-09	3.02418e-08	1	1	1	1	0.783	0.95	0.089
34780	P4HTM	P4HTM	chr3	+	49041530	49041693	49039932	49040084	49044119	49044581	34780	7	3	9	0	1	0	2	1	1	0	1	0	247	124	2.43429e-08	3.78843e-07	1	0.601	1	1	0.334	1	0.089
23936	PHACTR4	PHACTR4	chr1	+	28821385	28821451	28819526	28819603	28823045	28826881	23936	2	2	4	20	12	22	0	0	0	38	9	28	189	124	1.88135e-06	2.31776e-05	0.062	0.099	0.107	0	0	0	0.089
11588	MARK2	MARK2	chr11	+	63675731	63675776	63672257	63672515	63676348	63678492	11588	40	40	41	0	1	0	92	44	76	8	7	1	168	124	1.97927e-06	2.42849e-05	1	0.967	1	0.895	0.823	0.982	0.089
6544	TSPAN32	TSPAN32	chr11	+	2338622	2338755	2337861	2337897	2339092	2339430	6544	212	96	198	15	6	17	151	65	149	16	18	10	247	124	5.55341e-06	6.39013e-05	0.876	0.889	0.854	0.826	0.644	0.882	0.089
53925	PMS1	PMS1	chr2	+	190732550	190732655	190728468	190728954	190738221	190738382	53925	61	51	61	0	2	0	49	41	31	11	1	0	228	124	0.000188353	0.00168759	1	0.933	1	0.708	0.957	1	0.089
42875	SMAP1	SMAP1	chr6	+	71546643	71546731	71508359	71508440	71562242	71562367	42875	121	44	65	0	0	0	17	47	97	3	1	0	211	124	0.000202063	0.00179756	1	1	1	0.769	0.965	1	0.089
71497	GALT	GALT	chr9	+	34647537	34647564	34647117	34647255	34647828	34647958	71497	10	5	5	6	11	5	4	7	11	25	6	12	150	124	0.000222724	0.00196333	0.579	0.273	0.453	0.117	0.491	0.431	0.089
17737	PPP1R12B	PPP1R12B	chr1	+	202394456	202394513	202391747	202391866	202394693	202394853	17737	3	2	5	22	8	29	0	0	3	82	17	27	180	124	0.00134529	0.0101672	0.086	0.147	0.106	0	0	0.071	0.089
75776	KIF27	KIF27	chr9	-	86527712	86527904	86523366	86523567	86530208	86530593	75776	1	2	6	10	6	12	0	4	0	29	14	5	247	124	0.00353192	0.024236	0.048	0.143	0.201	0	0.125	0	0.089
37345	TIAL1	TIAL1	chr10	-	121352963	121353062	121347663	121347760	121355945	121356541	37345	2	6	10	10	8	32	0	9	10	23	26	43	222	124	0.00543283	0.0356124	0.1	0.295	0.149	0	0.162	0.115	0.089
31810	TTC27	TTC27	chr2	+	33005120	33005179	33002948	33003047	33007692	33007745	31810	3	0	7	11	12	19	0	0	4	31	10	27	182	124	0.00584939	0.0380258	0.157	0	0.201	0	0	0.092	0.089
28081	IKBKE	IKBKE	chr1	+	206666598	206666715	206666355	206666452	206667252	206667324	28081	50	33	80	2	1	0	50	56	109	2	4	14	240	124	5.42965e-35	5.77501e-33	0.928	0.945	1	0.928	0.879	0.801	0.088
74923	ARGLU1	ARGLU1	chr13	-	107209906	107210107	107209395	107209479	107211779	107212005	74923	12	5	15	17	26	44	3	8	7	44	24	59	247	124	1.48165e-22	7.4792e-21	0.262	0.088	0.146	0.033	0.143	0.056	0.088
30503	MGEA5	MGEA5	chr10	-	103552595	103552700	103547120	103547280	103557736	103557963	30503	289	105	44	1	0	0	30	47	33	6	0	0	228	124	3.7865e-17	1.31482e-15	0.994	1	1	0.731	1	1	0.088
65369	TAF1A	TAF1A	chr1	-	222742615	222742766	222737400	222737467	222742851	222743010	65369	2	0	4	3	2	2	4	0	2	9	0	6	247	124	8.59229e-14	2.25169e-12	0.251	0	0.501	0.182	NA	0.143	0.088
66996	ZHX1	ZHX1	chr8	-	124265561	124268411	124260689	124262560	124279512	124279626	66996	28	23	49	0	3	2	19	15	32	0	4	4	247	124	8.32041e-13	1.98664e-11	1	0.794	0.925	1	0.653	0.801	0.088
62505	GGA2	GGA2	chr16	-	23506459	23506491	23505623	23505699	23507014	23507099	62505	0	2	3	38	6	36	0	0	1	25	23	73	155	124	5.82779e-12	1.29356e-10	0	0.211	0.063	0	0	0.011	0.088
40897	DENND1B	DENND1B	chr1	-	197564874	197564897	197564337	197564463	197576202	197576304	40897	0	1	2	17	2	14	1	1	1	9	36	26	146	124	7.71821e-10	1.4074e-08	0	0.298	0.108	0.086	0.023	0.032	0.088
74263	FYN	FYN	chr6	-	112062183	112062296	112041058	112041265	112101768	112101838	74263	23	16	26	67	44	143	0	10	16	80	71	116	236	124	2.81142e-09	4.83211e-08	0.153	0.16	0.087	0	0.069	0.068	0.088
23546	SESN1	SESN1	chr6	-	109316139	109316200	109315664	109315812	109319715	109319958	23546	0	1	1	11	2	9	3	0	0	32	18	19	184	124	1.90062e-08	2.99126e-07	0	0.252	0.07	0.059	0	0	0.088
24200	PICALM	PICALM	chr11	-	85720834	85720924	85718584	85718626	85722072	85722179	24200	2	6	14	58	29	51	0	0	0	47	53	37	213	124	1.3443e-07	1.91465e-06	0.02	0.107	0.138	0	0	0	0.088
31910	CLCC1	CLCC1	chr1	-	109489951	109490130	109486457	109486679	109490232	109490340	31910	5	3	2	15	14	11	1	0	1	14	13	19	247	124	4.57017e-06	5.32175e-05	0.143	0.097	0.084	0.035	0	0.026	0.088
30313	ABCA5	ABCA5	chr17	-	67247887	67248007	67246612	67246762	67249713	67249808	30313	18	13	20	5	7	8	3	22	8	10	2	5	243	124	3.96911e-05	0.00040155	0.648	0.487	0.561	0.133	0.849	0.449	0.088
43015	SHARPIN	SHARPIN	chr8	-	145153983	145154102	145153768	145153892	145154179	145154305	43015	10	5	13	0	1	2	8	5	20	4	0	4	242	124	0.000180434	0.00162265	1	0.719	0.769	0.506	1	0.719	0.088
64326	SFXN2	SFXN2	chr10	+	104487431	104487548	104486743	104486914	104488187	104488286	64326	0	0	4	4	1	0	4	6	4	9	9	5	240	124	0.000459132	0.0038167	0	0	1	0.187	0.256	0.292	0.088
6185	NFYC	NFYC	chr1	+	41236068	41236287	41235027	41235087	41236380	41237275	6185	10	12	8	32	16	26	7	6	13	48	25	57	247	124	0.00225512	0.0161962	0.136	0.274	0.134	0.068	0.108	0.103	0.088
29384	NFAT5	NFAT5	chr16	+	69602397	69602451	69599868	69600277	69660305	69660431	29384	12	7	36	3	3	14	28	14	14	12	6	10	177	124	0.00424412	0.0285796	0.737	0.62	0.643	0.62	0.62	0.495	0.088
38858	PRKX	PRKX	chrX	-	3552165	3552287	3544459	3544555	3559892	3560012	38858	1	0	1	2	12	8	0	0	0	29	16	22	245	124	1.65017e-28	1.23657e-26	0.202	0	0.06	0	0	0	0.087
34384	WDR37	WDR37	chr10	+	1170849	1170964	1170157	1170292	1175152	1178237	34384	101	39	53	2	0	0	30	35	44	4	1	1	238	124	3.34712e-25	2.01453e-23	0.963	1	1	0.796	0.948	0.958	0.087
8797	CPT1B	CPT1B	chr22	-	51012236	51012350	51011948	51012144	51012763	51012848	8797	34	13	7	29	23	10	10	20	13	36	22	34	237	124	1.03606e-21	4.94106e-20	0.38	0.228	0.268	0.127	0.322	0.167	0.087
17679	NUB1	NUB1	chr7	+	151071182	151071287	151065820	151065973	151072933	151073029	17679	97	32	130	1	0	3	38	42	117	3	5	1	228	124	2.9759e-18	1.12255e-16	0.981	1	0.959	0.873	0.82	0.985	0.087
49320	SAT2	SAT2	chr17	-	7530235	7530362	7530070	7530111	7530460	7530532	49320	51	39	101	2	3	6	127	55	119	6	11	15	247	124	4.99376e-14	1.33029e-12	0.928	0.867	0.894	0.914	0.715	0.799	0.087
16321	LRRC63	LRRC63	chr13	+	46801646	46802324	46787010	46787254	46802799	46802868	16321	2	0	7	1	0	1	7	26	9	6	3	5	247	124	1.86751e-09	3.27212e-08	0.501	NA	0.778	0.369	0.813	0.475	0.087
28611	SEC13	SEC13	chr3	-	10342936	10343058	10342612	10342831	10345709	10345856	28611	65	56	179	3	5	16	257	73	232	35	8	40	245	124	7.1948e-05	0.000695398	0.916	0.85	0.85	0.788	0.822	0.746	0.087
65254	PPP1R21	PPP1R21	chr2	+	48706622	48706695	48701821	48701958	48707062	48707155	65254	12	14	8	48	36	76	0	10	9	61	77	90	196	124	0.002658	0.0187883	0.137	0.197	0.062	0	0.076	0.06	0.087
15504	ZNF213-AS1	ZNF213-AS1	chr16	-	3181747	3181898	3179461	3179654	3182019	3182104	15504	63	50	21	3	2	1	62	41	30	3	9	2	247	124	0.00513886	0.0338783	0.913	0.926	0.913	0.912	0.696	0.883	0.087
79112	NME7	NME7	chr1	-	169159880	169159943	169138684	169138792	169199955	169200057	79112	1	2	8	20	10	24	0	0	2	39	19	17	186	124	5.63214e-40	7.49622e-38	0.032	0.118	0.182	0	0	0.073	0.086
4047	PHF19	PHF19	chr9	-	123634356	123634513	123632720	123632816	123636256	123636338	4047	0	2	0	10	2	14	0	1	1	37	7	64	247	124	8.23002e-28	5.87588e-26	0	0.334	0	0	0.067	0.008	0.086
52971	TSPAN2	TSPAN2	chr1	-	115596007	115596083	115590632	115593176	115600157	115600366	52971	27	12	52	3	0	3	54	13	14	15	0	2	199	124	1.26537e-26	8.32915e-25	0.849	1	0.915	0.692	1	0.813	0.086
80957	MAPKAP1	MAPKAP1	chr9	-	128268588	128268696	128246721	128246862	128305337	128305447	80957	67	32	152	6	3	11	106	62	143	16	14	14	231	124	3.00505e-22	1.48286e-20	0.857	0.851	0.881	0.781	0.704	0.846	0.086
20514	AHCYL1	AHCYL1	chr1	+	110563272	110563473	110562169	110562248	110564295	110566364	20514	56	32	97	4	0	3	96	34	87	12	2	7	247	124	7.60694e-22	3.65818e-20	0.875	1	0.942	0.801	0.895	0.862	0.086
1618	HDAC10	HDAC10	chr22	-	50686801	50686901	50686653	50686721	50687090	50687180	1618	21	34	103	0	0	0	98	56	112	6	4	3	223	124	8.33338e-20	3.47007e-18	1	1	1	0.901	0.886	0.954	0.086
64966	OFD1	OFD1	chrX	+	13781869	13781974	13780462	13780563	13785245	13785403	64966	52	33	31	2	5	3	42	53	35	11	7	4	228	124	1.08067e-14	3.06091e-13	0.934	0.782	0.849	0.675	0.805	0.826	0.086
59735	SRRM1	SRRM1	chr1	+	24989673	24989715	24989150	24989295	24993305	24993416	59735	96	41	87	81	45	77	77	49	91	107	58	134	165	124	2.41313e-13	6.06315e-12	0.471	0.406	0.459	0.351	0.388	0.338	0.086
49621	RASSF7	RASSF7	chr11	+	563395	563478	563188	563317	563557	564025	49621	23	16	41	8	12	32	49	28	66	76	13	57	206	124	6.79225e-13	1.63795e-11	0.634	0.445	0.435	0.28	0.565	0.411	0.086
70593	HDAC5	HDAC5	chr17	-	42159952	42160160	42158130	42158250	42160912	42161020	70593	47	35	95	0	0	1	70	77	76	9	2	1	247	124	1.04871e-12	2.48112e-11	1	1	0.979	0.796	0.951	0.974	0.086
6534	TSPAN32	TSPAN32	chr11	+	2338656	2338755	2337825	2337897	2339092	2339430	6534	222	102	216	15	6	17	161	65	158	16	18	10	222	124	1.78951e-08	2.82436e-07	0.892	0.905	0.876	0.849	0.669	0.898	0.086
3410	MTIF3	MTIF3	chr13	-	28015153	28015214	28014125	28014586	28019224	28019274	3410	27	18	47	25	26	71	37	20	16	56	28	59	184	124	9.73152e-08	1.40843e-06	0.421	0.318	0.308	0.308	0.325	0.155	0.086
42073	C1GALT1	C1GALT1	chr7	+	7254672	7254870	7222245	7222451	7273933	7274170	42073	1	6	7	15	8	22	2	3	7	46	18	37	247	124	6.41773e-07	8.38789e-06	0.032	0.274	0.138	0.021	0.077	0.087	0.086
28557	ZNF226	ZNF226	chr19	+	44673717	44673781	44669909	44669960	44674187	44674248	28557	3	1	3	9	10	13	5	0	0	25	15	19	187	124	3.25764e-06	3.87891e-05	0.181	0.062	0.133	0.117	0	0	0.086
66411	PRPF38B	PRPF38B	chr1	+	109236193	109236264	109234931	109235489	109238323	109238392	66411	65	79	153	160	161	294	155	63	114	536	298	376	194	124	6.33805e-06	7.247e-05	0.206	0.239	0.25	0.156	0.119	0.162	0.086
37405	KIAA1109	KIAA1109	chr4	+	123098628	123098674	123097004	123097069	123107190	123107377	37405	5	3	10	8	9	28	7	4	3	21	20	14	169	124	3.06407e-05	0.000315354	0.314	0.197	0.208	0.197	0.128	0.136	0.086
15772	SIGIRR	SIGIRR	chr11	-	408846	408893	408072	408206	414822	414999	15772	0	1	5	6	4	7	1	0	4	7	1	17	170	124	0.000147424	0.001347	0	0.154	0.343	0.094	0	0.146	0.086
75602	ICOS	ICOS	chr2	+	204822693	204822806	204822524	204822606	204824308	204826298	75602	0	1	1	9	2	10	0	0	0	35	15	64	236	124	0.00022941	0.00201757	0	0.208	0.05	0	0	0	0.086
31542	FRYL	FRYL	chr4	-	48600845	48600890	48597913	48598017	48604036	48604138	31542	2	3	13	14	8	13	0	5	4	6	14	8	168	124	0.000261154	0.00227141	0.095	0.217	0.425	0	0.209	0.27	0.086
41935	ZNF195	ZNF195	chr11	-	3398846	3399130	3394806	3394886	3400267	3400452	41935	2	0	1	3	0	2	2	0	1	5	0	4	247	124	0.000703094	0.00564671	0.251	NA	0.201	0.167	NA	0.112	0.086
38256	DMPK	DMPK	chr19	-	46283471	46283639	46283035	46283127	46285450	46285815	38256	5	3	4	2	3	8	3	1	3	1	5	9	247	124	0.00219674	0.0158161	0.557	0.334	0.201	0.601	0.091	0.143	0.086
352	NAGPA	NAGPA	chr16	-	5078297	5078366	5077980	5078186	5078880	5079009	352	5	1	0	6	10	9	0	2	1	13	11	13	192	124	0.0022784	0.016344	0.35	0.061	0	0	0.105	0.047	0.086
8220	AFG3L1P	AFG3L1P	chr16	+	90051853	90051978	90050938	90051007	90055259	90055359	8220	2	6	3	5	2	4	3	0	4	1	4	9	247	124	0.0031353	0.0217927	0.167	0.601	0.274	0.601	0	0.182	0.086
24092	CCSER2	CCSER2	chr10	+	86232838	86232902	86230127	86230214	86237330	86237420	24092	3	5	6	22	12	18	1	4	2	43	18	15	187	124	1.0111e-26	6.7164e-25	0.083	0.216	0.181	0.015	0.128	0.081	0.085
2935	LOC728613	LOC728613	chr5	-	1600432	1600637	1597671	1599942	1602805	1602850	2935	3	2	3	10	12	21	0	0	1	16	13	25	247	124	1.7112e-25	1.0466e-23	0.131	0.077	0.067	0	0	0.02	0.085
12875	YTHDC1	YTHDC1	chr4	-	69198511	69198565	69197820	69197915	69199025	69199115	12875	61	32	59	0	1	3	19	44	61	3	4	3	177	124	2.09242e-18	7.97581e-17	1	0.957	0.932	0.816	0.885	0.934	0.085
79995	SCML4	SCML4	chr6	-	108067907	108068093	108066152	108066347	108070887	108071017	79995	73	67	114	0	6	7	60	82	136	13	5	8	247	124	1.85165e-16	6.05022e-15	1	0.849	0.891	0.699	0.892	0.895	0.085
35956	CORO7-PAM16	CORO7-PAM16	chr16	-	4411749	4411804	4411361	4411470	4411985	4412161	35956	14	11	20	56	39	104	9	10	23	244	103	167	178	124	1.33427e-14	3.74122e-13	0.148	0.164	0.118	0.025	0.063	0.088	0.085
33664	SYNE1	SYNE1	chr6	-	152673161	152673488	152671752	152671905	152674397	152674568	33664	90	45	82	0	0	3	21	10	9	5	0	0	247	124	1.4814e-09	2.62797e-08	1	1	0.932	0.678	1	1	0.085
38830	ATR	ATR	chr3	-	142193403	142193507	142188927	142189025	142203981	142204124	38830	6	4	2	42	17	15	0	0	0	19	6	13	227	124	9.42849e-09	1.53277e-07	0.072	0.114	0.068	0	0	0	0.085
46019	FXR1	FXR1	chr3	+	180632537	180632783	180630233	180630524	180651121	180651174	46019	4	0	3	4	3	19	5	0	2	22	8	19	247	124	1.26308e-08	2.0221e-07	0.334	0	0.073	0.102	0	0.05	0.085
31413	SDHAP1	SDHAP1	chr3	-	195690191	195690222	195686791	195686957	195692299	195692448	31413	2	1	2	6	2	7	0	1	0	0	2	11	154	124	6.72468e-08	9.91857e-07	0.212	0.287	0.187	NA	0.287	0	0.085
26703	IAH1	IAH1	chr2	+	9616115	9616168	9614669	9614776	9618350	9618499	26703	22	30	57	0	1	4	63	36	94	10	4	5	176	124	1.30752e-07	1.86372e-06	1	0.955	0.909	0.816	0.864	0.93	0.085
81250	ARAP2	ARAP2	chr4	-	36121271	36121340	36118682	36118757	36122800	36122948	81250	18	26	36	7	9	6	31	21	29	19	9	8	192	124	1.77497e-07	2.49327e-06	0.624	0.651	0.795	0.513	0.601	0.701	0.085
29608	MAP3K8	MAP3K8	chr10	+	30726104	30726335	30723565	30723677	30727844	30728203	29608	28	25	35	1	2	6	39	18	33	6	2	7	247	124	9.17376e-07	1.17549e-05	0.934	0.863	0.745	0.765	0.819	0.703	0.085
37022	RNF135	RNF135	chr17	+	29314961	29315124	29311634	29311778	29324259	29324349	37022	13	18	14	2	2	3	10	12	12	3	1	5	247	124	3.79641e-06	4.47415e-05	0.765	0.819	0.701	0.626	0.858	0.546	0.085
41752	HSPBAP1	HSPBAP1	chr3	-	122477618	122477700	122474106	122474278	122478070	122478207	41752	3	6	5	10	18	28	2	2	2	25	15	27	205	124	2.69715e-05	0.000280094	0.154	0.168	0.097	0.046	0.075	0.043	0.085
50186	PMS2P5	PMS2P5	chr7	+	74312525	74312628	74312262	74312349	74313767	74313951	50186	3	11	4	1	1	1	9	16	11	4	1	7	226	124	0.000294227	0.00253325	0.622	0.858	0.687	0.552	0.898	0.463	0.085
68363	PCNT	PCNT	chr21	+	47862409	47862486	47860767	47860997	47865196	47865682	68363	32	22	25	0	1	1	47	16	24	8	2	0	200	124	0.000376255	0.0031769	1	0.932	0.939	0.785	0.832	1	0.085
54624	MTG1	MTG1	chr10	+	135215032	135215094	135212602	135212730	135215652	135215749	54624	21	18	46	1	0	1	79	32	69	1	6	6	185	124	0.00291441	0.0204217	0.934	1	0.969	0.981	0.781	0.885	0.085
21545	SRSF2	SRSF2	chr17	-	74731853	74731921	74730196	74731240	74732235	74732546	21545	27	21	71	32	43	82	108	26	51	154	55	184	191	124	0.00350688	0.0240824	0.354	0.241	0.36	0.313	0.235	0.153	0.085
56241	TEFM	TEFM	chr17	-	29227430	29227580	29226000	29226624	29231083	29231547	56241	26	21	33	1	1	0	56	17	72	8	2	0	247	124	0.00694794	0.0443458	0.929	0.913	1	0.778	0.81	1	0.085
17013	LMAN2L	LMAN2L	chr2	-	97402873	97402954	97400145	97400263	97403685	97403804	17013	12	3	5	34	24	28	0	3	7	70	43	76	204	124	3.65728e-81	2.17452e-78	0.177	0.071	0.098	0	0.041	0.053	0.084
78715	ANKRD28	ANKRD28	chr3	-	15765888	15766031	15762421	15762634	15776916	15777004	78715	120	89	114	0	2	1	35	27	21	8	0	0	247	124	4.56927e-50	9.80609e-48	1	0.957	0.983	0.687	1	1	0.084
23461	WDFY1	WDFY1	chr2	-	224758950	224759056	224749364	224749466	224763674	224763768	23461	41	31	59	1	0	0	40	22	52	9	0	0	229	124	5.93867e-27	4.01846e-25	0.957	1	1	0.706	1	1	0.084
39754	DCLRE1C	DCLRE1C	chr10	-	14989523	14989608	14987103	14987188	14991034	14991086	39754	8	17	26	20	20	23	17	12	30	49	28	41	208	124	1.87347e-22	9.35291e-21	0.193	0.336	0.403	0.171	0.204	0.304	0.084
38692	ARL13B	ARL13B	chr3	+	93715923	93716145	93714717	93714788	93722502	93722752	38692	1	1	4	2	1	4	1	1	2	12	6	1	247	124	7.78524e-17	2.63275e-15	0.201	0.334	0.334	0.04	0.077	0.501	0.084
80001	SCML4	SCML4	chr6	-	108076774	108076868	108070887	108071017	108145329	108145521	80001	16	5	7	11	24	18	26	6	9	33	43	44	217	124	1.95773e-15	5.86576e-14	0.454	0.106	0.182	0.31	0.074	0.105	0.084
72585	PUM2	PUM2	chr2	-	20454623	20454718	20453582	20453775	20454976	20455102	72585	489	288	135	3	9	2	118	218	131	11	16	7	218	124	4.57464e-12	1.02387e-10	0.989	0.948	0.975	0.859	0.886	0.914	0.084
74313	DCAF6	DCAF6	chr1	+	167985018	167985189	167973770	167974031	167992225	167992285	74313	3	3	11	13	8	13	1	3	5	9	20	11	247	124	1.26603e-10	2.47669e-09	0.104	0.158	0.298	0.053	0.07	0.186	0.084
71544	GALT	GALT	chr9	+	34648758	34648904	34648330	34648515	34649406	34649510	71544	2	2	0	1	0	0	0	3	1	6	0	0	247	124	2.77256e-10	5.26758e-09	0.501	1	NA	0	1	1	0.084
27628	NCAPG2	NCAPG2	chr7	-	158439595	158439709	158439151	158439255	158443523	158443664	27628	2	2	0	11	4	13	0	0	6	56	16	70	237	124	4.20798e-06	4.9232e-05	0.087	0.207	0	0	0	0.043	0.084
65107	DDX39A	DDX39A	chr19	-	14521359	14521417	14521027	14521146	14521800	14521984	65107	50	56	67	158	111	181	107	38	109	425	175	614	181	124	5.30968e-06	6.12424e-05	0.178	0.257	0.202	0.147	0.129	0.108	0.084
33180	N4BP2L2	N4BP2L2	chr13	-	33054600	33054774	33016524	33018263	33091993	33092140	33180	11	7	8	8	3	5	5	4	4	8	2	3	247	124	2.40766e-05	0.00025198	0.408	0.539	0.445	0.239	0.501	0.401	0.084
73952	SMNDC1	SMNDC1	chr10	-	112060304	112060494	112058405	112058548	112063225	112063345	73952	5	4	7	7	11	24	14	0	5	26	11	29	247	124	9.89836e-05	0.000933325	0.264	0.154	0.128	0.213	0	0.08	0.084
22363	CDK5RAP2	CDK5RAP2	chr9	-	123222849	123223025	123220727	123220900	123230137	123230275	22363	25	16	5	11	1	6	7	7	13	3	8	4	247	124	0.000218075	0.00192676	0.533	0.889	0.295	0.539	0.305	0.62	0.084
21555	DESI1	DESI1	chr22	-	42003491	42003633	42003265	42003335	42003843	42003865	21555	3	0	2	6	10	19	0	0	0	22	14	23	247	124	0.00439896	0.0294879	0.201	0	0.05	0	0	0	0.084
68853	FLVCR1	FLVCR1	chr1	+	213061236	213061343	213058634	213058738	213061830	213061936	68853	17	10	4	6	1	1	9	9	17	6	1	6	230	124	0.00779779	0.0490924	0.604	0.844	0.683	0.447	0.829	0.604	0.084
75761	PEMT	PEMT	chr17	-	17422340	17422547	17415822	17415968	17425593	17425709	75761	3	4	3	8	26	41	0	0	2	68	37	62	247	124	2.0881e-72	1.05921e-69	0.158	0.072	0.035	0	0	0.016	0.083
58753	CCDC130	CCDC130	chr19	+	13872306	13872382	13869913	13870086	13873112	13873251	58753	54	34	38	43	38	41	48	41	67	103	42	92	199	124	4.48852e-36	5.02451e-34	0.439	0.358	0.366	0.225	0.378	0.312	0.083
13722	MFSD8	MFSD8	chr4	-	128859937	128859991	128854139	128854248	128861007	128861152	13722	55	35	39	1	2	2	30	30	28	10	1	1	177	124	1.99958e-29	1.58867e-27	0.975	0.925	0.932	0.678	0.955	0.951	0.083
48225	TCERG1	TCERG1	chr5	+	145889629	145889723	145888708	145888808	145890003	145891069	48225	23	19	11	42	18	23	5	15	11	44	15	34	217	124	2.2821e-29	1.79739e-27	0.238	0.376	0.215	0.061	0.364	0.156	0.083
25008	FAM49B	FAM49B	chr8	-	130916744	130916831	130915557	130915596	130983188	130983241	25008	31	35	38	21	12	21	35	29	37	44	11	28	210	124	2.92465e-21	1.35992e-19	0.466	0.633	0.517	0.32	0.609	0.438	0.083
70263	TATDN1	TATDN1	chr8	-	125516080	125516192	125507712	125507783	125516511	125516588	70263	0	4	3	9	4	16	1	2	1	33	7	13	235	124	1.27793e-19	5.25801e-18	0	0.345	0.09	0.016	0.131	0.039	0.083
72843	REPS1	REPS1	chr6	-	139238380	139238526	139236994	139237113	139238691	139238764	72843	5	1	1	8	10	10	5	0	0	27	12	16	247	124	1.5097e-18	5.83125e-17	0.239	0.048	0.048	0.085	0	0	0.083
46316	SMARCC1	SMARCC1	chr3	-	47759511	47759601	47755904	47755980	47762155	47762225	46316	13	15	6	71	27	77	3	6	5	78	40	86	213	124	6.38446e-18	2.35802e-16	0.096	0.244	0.043	0.022	0.08	0.033	0.083
56311	HNRNPA1L2	HNRNPA1L2	chr13	+	53206556	53206629	53201572	53201713	53211439	53211581	56311	46	30	32	0	0	0	47	23	44	4	1	2	196	124	1.59039e-12	3.69993e-11	1	1	1	0.881	0.936	0.933	0.083
41376	MYCBP2	MYCBP2	chr13	-	77700505	77700620	77699470	77699603	77713330	77713471	41376	7	12	6	14	9	11	4	5	3	5	17	8	238	124	2.07572e-10	3.98436e-09	0.207	0.41	0.221	0.294	0.133	0.163	0.083
24450	CMC1	CMC1	chr3	+	28335924	28336020	28283123	28283303	28357823	28357914	24450	8	8	29	4	2	2	32	22	9	8	5	6	219	124	3.96432e-06	4.65765e-05	0.531	0.694	0.891	0.694	0.714	0.459	0.083
7160	NUMA1	NUMA1	chr11	-	71760464	71760585	71746947	71747021	71780887	71780957	7160	0	1	2	0	3	1	7	5	4	7	10	9	244	124	6.27375e-06	7.17687e-05	NA	0.145	0.504	0.337	0.203	0.184	0.083
21384	KCTD10	KCTD10	chr12	-	109898440	109898610	109895796	109895883	109907319	109907533	21384	22	64	72	0	0	0	12	45	73	2	0	0	247	124	9.50641e-06	0.000106154	1	1	1	0.751	1	1	0.083
39371	ENGASE	ENGASE	chr17	+	77075570	77075719	77073744	77073946	77076288	77076446	39371	8	6	24	1	1	1	19	27	19	4	6	2	247	124	1.21684e-05	0.000133455	0.801	0.751	0.923	0.705	0.693	0.827	0.083
66330	BPTF	BPTF	chr17	+	65920662	65920705	65918955	65919106	65924470	65924717	66330	64	67	61	2	0	3	46	28	36	1	6	3	166	124	1.61416e-05	0.000173695	0.96	1	0.938	0.972	0.777	0.9	0.083
10161	NUP153	NUP153	chr6	-	17633742	17633809	17632880	17633075	17637383	17638001	10161	11	4	6	27	22	26	2	2	2	10	21	52	190	124	5.04263e-05	0.000501483	0.21	0.106	0.131	0.115	0.059	0.024	0.083
47822	KIZ	KIZ	chr20	+	21121844	21121888	21117030	21117193	21126205	21126295	47822	6	3	5	31	18	67	0	2	0	83	36	27	167	124	0.00313676	0.0217974	0.126	0.11	0.053	0	0.04	0	0.083
74671	SIDT1	SIDT1	chr3	+	113325887	113325961	113323756	113323823	113326940	113327064	74671	19	19	10	11	4	5	4	17	10	8	4	4	197	124	0.00477475	0.0317113	0.521	0.749	0.557	0.239	0.728	0.611	0.083
15179	CACFD1	CACFD1	chr9	+	136330443	136330569	136328604	136328677	136333042	136333150	15179	0	0	2	0	1	0	0	6	4	1	1	2	247	124	0.0053729	0.0352737	NA	0	1	0	0.751	0.501	0.083
60967	LMO7	LMO7	chr13	+	76329933	76330127	76301164	76301234	76335067	76335174	60967	0	3	0	4	4	10	1	0	0	19	10	28	247	124	0.00542297	0.0355574	0	0.274	0	0.026	0	0	0.083
10077	SMG7	SMG7	chr1	+	183516237	183516387	183515100	183515472	183518342	183518423	10077	11	8	10	83	36	36	0	1	3	41	29	67	247	124	2.14112e-74	1.15046e-71	0.062	0.1	0.122	0	0.017	0.022	0.082
12376	HMGN3	HMGN3	chr6	-	79911779	79911872	79910961	79911443	79911992	79912106	12376	2	6	9	13	17	58	9	3	0	136	35	51	216	124	1.84405e-34	1.90593e-32	0.081	0.168	0.082	0.037	0.047	0	0.082
51221	TBRG1	TBRG1	chr11	+	124496588	124496647	124495566	124495799	124496799	124496946	51221	10	9	14	13	24	22	5	7	11	37	8	43	182	124	8.30383e-31	7.1793e-29	0.344	0.204	0.302	0.084	0.373	0.148	0.082
32112	SPOP	SPOP	chr17	-	47714120	47714171	47700094	47700238	47755294	47755525	32112	58	22	39	74	40	69	31	20	52	89	49	107	174	124	4.94977e-25	2.93099e-23	0.358	0.282	0.287	0.199	0.225	0.257	0.082
19166	YDJC	YDJC	chr22	-	21983298	21983465	21982377	21983076	21983596	21983696	19166	23	22	62	6	5	13	67	41	95	49	13	13	247	124	2.187e-16	7.1012e-15	0.658	0.688	0.705	0.407	0.613	0.786	0.082
32043	ERCC8	ERCC8	chr5	-	60220117	60220335	60217880	60217982	60224690	60224786	32043	2	0	4	3	2	14	4	1	0	24	9	7	247	124	3.92708e-15	1.14818e-13	0.251	0	0.125	0.077	0.053	0	0.082
38322	POLR2D	POLR2D	chr2	-	128610498	128610679	128608163	128608259	128615601	128615729	38322	43	31	65	0	0	1	51	34	85	3	2	3	247	124	6.53126e-11	1.31931e-09	1	1	0.97	0.895	0.895	0.934	0.082
12	MECR	MECR	chr1	-	29529642	29529745	29528454	29528557	29533273	29533417	12	34	18	43	0	2	0	66	38	66	4	5	5	226	124	1.17872e-09	2.11638e-08	1	0.832	1	0.901	0.807	0.879	0.082
23031	BAZ2B	BAZ2B	chr2	-	160268417	160268506	160261532	160261625	160268845	160269056	23031	2	6	8	35	27	23	0	5	0	47	39	11	212	124	0.000917783	0.00718633	0.032	0.115	0.169	0	0.07	0	0.082
70029	GSK3B	GSK3B	chr3	-	119585436	119585475	119582265	119582452	119595259	119595355	70029	10	13	13	29	50	79	6	9	12	87	57	100	162	124	0.00174052	0.0128166	0.209	0.166	0.112	0.05	0.108	0.084	0.082
14895	CTPS1	CTPS1	chr1	+	41473120	41473217	41471722	41471766	41474330	41474562	14895	13	11	23	0	1	1	50	17	50	3	3	4	220	124	0.00194587	0.0141769	1	0.861	0.928	0.904	0.762	0.876	0.082
33525	FBXO42	FBXO42	chr1	-	16580050	16580226	16579590	16579647	16582205	16582316	33525	71	60	44	0	0	1	55	41	57	8	0	2	247	124	0.00203398	0.0147615	1	1	0.957	0.775	1	0.935	0.082
767	PCBD2	PCBD2	chr5	+	134257631	134257805	134246024	134246156	134294729	134294810	767	5	4	6	13	4	20	6	4	5	17	11	31	247	124	0.00750642	0.0475049	0.162	0.334	0.131	0.151	0.154	0.075	0.082
49327	GPATCH8	GPATCH8	chr17	-	42541839	42541912	42513845	42513913	42552196	42552271	49327	87	75	174	1	3	7	172	104	179	20	8	15	196	124	1.88522e-51	4.2469e-49	0.982	0.941	0.94	0.845	0.892	0.883	0.081
28373	USP4	USP4	chr3	-	49317109	49317324	49314576	49315884	49318176	49318280	28373	5	3	2	15	16	22	0	0	2	34	20	33	247	124	1.36661e-45	2.42969e-43	0.143	0.086	0.044	0	0	0.03	0.081
10766	SGMS1	SGMS1	chr10	-	52088213	52088256	52086990	52087082	52103251	52104105	10766	0	3	0	22	7	10	0	0	0	0	18	31	166	124	9.30983e-33	9.02829e-31	0	0.243	0	NA	0	0	0.081
55712	BTN3A3	BTN3A3	chr6	+	26448849	26448865	26448553	26448676	26448955	26448982	55712	96	42	128	17	1	13	52	22	112	20	2	17	139	124	2.22703e-30	1.87189e-28	0.834	0.974	0.898	0.699	0.908	0.855	0.081
73612	PPOX	PPOX	chr1	+	161137784	161137917	161137160	161137276	161138202	161138292	73612	82	64	51	0	0	0	47	46	72	5	1	1	247	124	1.871e-28	1.39342e-26	1	1	1	0.825	0.958	0.973	0.081
41186	HACL1	HACL1	chr3	-	15604315	15604490	15602210	15602404	15604864	15605051	41186	7	0	0	8	5	25	3	0	0	23	6	45	247	124	4.25889e-28	3.09861e-26	0.305	0	0	0.061	0	0	0.081
9727	PRPF3	PRPF3	chr1	+	150300015	150300111	150298208	150298339	150300778	150300925	9727	27	21	36	31	33	75	17	18	44	81	41	71	219	124	2.79681e-24	1.58249e-22	0.33	0.265	0.214	0.106	0.199	0.26	0.081
44268	METTL13	METTL13	chr1	+	171761156	171761375	171756874	171757070	171763535	171763667	44268	70	34	53	2	1	2	77	33	95	16	2	1	247	124	1.14476e-20	5.10693e-19	0.946	0.945	0.93	0.707	0.892	0.979	0.081
19167	YDJC	YDJC	chr22	-	21983298	21983516	21982377	21983076	21983596	21983696	19167	23	22	60	6	5	13	67	40	96	49	13	13	247	124	3.11817e-15	9.18335e-14	0.658	0.688	0.699	0.407	0.607	0.788	0.081
14657	NIPSNAP3A	NIPSNAP3A	chr9	+	107515864	107515956	107515186	107515345	107516831	107516981	14657	5	3	6	18	25	45	2	1	0	86	32	126	215	124	1.42542e-09	2.53301e-08	0.138	0.065	0.071	0.013	0.018	0	0.081
40927	CDC16	CDC16	chr13	+	115027361	115027422	115024809	115024873	115028353	115028489	40927	20	18	28	0	1	1	49	38	47	13	0	3	184	124	1.34784e-08	2.15068e-07	1	0.924	0.95	0.718	1	0.913	0.081
50441	UBE4A	UBE4A	chr11	+	118245610	118245944	118244208	118244400	118247288	118247409	50441	103	100	124	7	4	3	72	87	112	9	11	5	247	124	5.40362e-08	8.08515e-07	0.881	0.926	0.954	0.801	0.799	0.918	0.081
55871	XKR8	XKR8	chr1	+	28290695	28290746	28290007	28290204	28293013	28294607	55871	1	3	7	12	15	35	1	1	0	17	29	47	174	124	1.02527e-06	1.30613e-05	0.056	0.125	0.125	0.04	0.024	0	0.081
50799	POLM	POLM	chr7	-	44116107	44116228	44113996	44114129	44118338	44118410	50799	21	18	55	2	1	1	88	45	93	13	4	9	244	124	5.43431e-05	0.000537855	0.842	0.901	0.965	0.775	0.851	0.84	0.081
47874	SOAT1	SOAT1	chr1	+	179320451	179320597	179317978	179318077	179322719	179327814	47874	67	40	63	2	0	0	38	63	130	6	2	0	247	124	6.36256e-05	0.000621586	0.944	1	1	0.761	0.941	1	0.081
17451	TMX3	TMX3	chr18	-	66368857	66368904	66367641	66367722	66368981	66369027	17451	2	2	3	8	7	28	2	0	3	23	23	21	170	124	0.000124574	0.00115377	0.154	0.172	0.072	0.06	0	0.094	0.081
54614	FAM136A	FAM136A	chr2	-	70528539	70528735	70527971	70528112	70529056	70529220	54614	11	6	22	16	13	40	15	12	17	44	37	56	247	124	0.00021841	0.00192925	0.257	0.188	0.216	0.146	0.14	0.132	0.081
81575	ATG4B	ATG4B	chr2	+	242592721	242592784	242590678	242590750	242592926	242593025	81575	9	13	17	35	18	86	19	2	22	69	31	85	186	124	0.000324218	0.00276814	0.146	0.325	0.116	0.155	0.041	0.147	0.081
63194	ZNF600	ZNF600	chr19	-	53277827	53277954	53268747	53271025	53282078	53282160	63194	185	127	60	0	5	1	116	49	30	8	3	2	247	124	0.00438177	0.029392	1	0.927	0.968	0.879	0.891	0.883	0.081
52636	TMEM2	TMEM2	chr9	-	74354978	74355148	74347266	74347436	74359933	74360495	52636	187	160	196	3	1	3	41	85	62	6	0	3	247	124	1.10576e-46	2.06726e-44	0.969	0.988	0.97	0.774	1	0.912	0.08
64793	IL10RA	IL10RA	chr11	+	117857321	117857528	117857105	117857249	117859096	117859217	64793	54	40	163	74	36	122	49	37	84	83	50	104	247	124	1.99231e-40	2.72676e-38	0.268	0.358	0.401	0.229	0.271	0.288	0.08
74924	ARGLU1	ARGLU1	chr13	-	107209906	107209999	107209395	107209479	107211779	107212005	74924	11	4	13	17	26	44	2	9	6	44	24	59	216	124	4.90755e-15	1.42393e-13	0.271	0.081	0.145	0.025	0.177	0.055	0.08
40561	RASGRP1	RASGRP1	chr15	-	38793343	38793488	38786582	38786968	38794512	38794622	40561	39	26	53	1	0	0	58	30	61	7	1	1	247	124	4.8645e-13	1.1917e-11	0.951	1	1	0.806	0.938	0.968	0.08
63362	AP5Z1	AP5Z1	chr7	+	4821198	4821385	4820805	4820943	4822946	4823159	63362	39	65	89	0	0	1	109	50	156	5	5	1	247	124	1.19278e-10	2.34034e-09	1	1	0.978	0.916	0.834	0.987	0.08
32492	IL2RG	IL2RG	chrX	-	70330353	70330538	70329077	70329240	70331274	70331481	32492	14	12	37	9	3	11	23	26	21	15	12	9	247	124	1.48754e-07	2.10954e-06	0.438	0.668	0.628	0.435	0.521	0.539	0.08
26791	WASH2P	WASH2P	chr2	+	114351930	114352093	114346126	114346280	114352639	114352738	26791	1	2	2	7	2	12	0	1	1	9	2	13	247	124	5.32247e-05	0.000527722	0.067	0.334	0.077	0	0.201	0.037	0.08
68753	MBD1	MBD1	chr18	-	47800555	47800723	47799933	47800233	47801346	47801415	68753	144	56	91	20	9	25	52	64	195	23	12	45	247	124	7.89236e-05	0.00075757	0.783	0.757	0.646	0.532	0.728	0.685	0.08
42412	DPCD	DPCD	chr10	+	103364896	103364969	103360926	103361093	103368591	103368694	42412	1	0	2	2	3	1	0	2	0	9	1	7	196	124	9.21666e-05	0.000873247	0.24	0	0.559	0	0.559	0	0.08
22998	MED14	MED14	chrX	-	40525971	40526103	40523558	40523741	40531112	40531224	22998	139	87	50	6	0	0	28	41	40	1	4	2	247	124	0.000175636	0.00158284	0.921	1	1	0.934	0.837	0.909	0.08
20412	GOLGB1	GOLGB1	chr3	-	121401763	121401808	121400533	121400712	121409516	121411428	20412	14	4	7	28	12	20	1	4	2	16	9	9	168	124	0.000513696	0.00423726	0.27	0.197	0.205	0.044	0.247	0.141	0.08
53915	PMS1	PMS1	chr2	+	190708693	190708806	190682742	190682906	190717380	190717503	53915	37	32	60	3	1	2	45	48	27	9	1	3	236	124	0.0041972	0.0283136	0.866	0.944	0.94	0.724	0.962	0.825	0.08
24966	PAXIP1-AS2	PAXIP1-AS2	chr7	+	154739402	154739499	154738302	154738501	154739607	154739800	24966	9	18	9	0	2	1	4	6	10	3	0	0	220	124	0.00544417	0.0356666	1	0.835	0.835	0.429	1	1	0.08
3071	PIK3IP1	PIK3IP1	chr22	-	31685300	31685379	31677578	31679274	31685484	31685685	3071	312	448	584	20	8	22	237	247	327	41	10	32	202	124	9.90012e-152	2.99223e-148	0.905	0.972	0.942	0.78	0.938	0.863	0.079
40367	VPS8	VPS8	chr3	+	184662279	184662381	184657984	184658031	184675161	184675309	40367	1	3	2	8	16	13	0	0	0	18	9	17	225	124	2.97212e-19	1.19243e-17	0.064	0.094	0.078	0	0	0	0.079
26710	SZRD1	SZRD1	chr1	+	16713549	16713620	16693524	16693803	16717869	16717919	26710	0	1	1	14	6	3	0	0	1	31	18	18	194	124	6.01679e-11	1.22185e-09	0	0.096	0.176	0	0	0.034	0.079
16085	EMC10	EMC10	chr19	+	50985117	50985204	50984140	50984234	50985405	50986783	16085	5	6	10	11	12	38	10	5	5	32	23	42	210	124	3.66063e-08	5.5855e-07	0.212	0.228	0.134	0.156	0.114	0.066	0.079
3153	NOL10	NOL10	chr2	-	10762141	10762276	10747310	10747437	10784445	10784498	3153	3	10	3	7	12	37	12	3	11	55	21	45	247	124	4.71568e-08	7.08583e-07	0.177	0.295	0.039	0.099	0.067	0.109	0.079
68396	SCAMP3	SCAMP3	chr1	-	155227088	155227177	155226464	155226582	155228616	155228698	68396	2	1	2	3	4	12	0	0	3	17	5	5	212	124	9.08012e-08	1.31731e-06	0.281	0.128	0.089	0	0	0.26	0.079
56796	IKZF1	IKZF1	chr7	+	50455042	50455168	50450237	50450405	50459426	50459561	56796	237	130	277	25	13	16	152	165	234	28	21	31	247	124	1.87158e-06	2.3065e-05	0.826	0.834	0.897	0.732	0.798	0.791	0.079
6531	TSPAN32	TSPAN32	chr11	+	2338653	2338755	2337861	2337897	2339092	2339430	6531	230	104	211	15	6	17	162	71	163	16	18	10	225	124	9.72261e-06	0.000108435	0.894	0.905	0.872	0.848	0.685	0.9	0.079
1194	PEX16	PEX16	chr11	-	45932448	45932513	45931219	45931863	45935369	45935489	1194	90	48	66	0	0	3	147	75	116	22	1	8	188	124	7.14552e-05	0.000690911	1	1	0.936	0.815	0.98	0.905	0.079
9768	PREB	PREB	chr2	-	27355095	27355224	27354877	27354950	27355470	27355595	9768	6	1	0	8	5	11	1	0	6	13	9	30	247	124	0.000798257	0.00633592	0.274	0.091	0	0.037	0	0.091	0.079
39415	IL21R	IL21R	chr16	+	27454282	27454437	27448808	27449008	27455862	27456040	39415	41	44	98	1	0	3	127	44	181	3	6	8	247	124	0.000837912	0.00662169	0.954	1	0.943	0.955	0.786	0.919	0.079
12617	NSUN2	NSUN2	chr5	-	6622128	6622232	6620218	6620411	6623326	6623398	12617	44	36	89	4	1	5	71	59	118	14	6	7	227	124	0.00154288	0.0115094	0.857	0.952	0.907	0.735	0.843	0.902	0.079
40670	BTLA	BTLA	chr3	-	112190058	112190202	112188604	112188651	112198301	112198616	40670	19	18	10	2	1	1	8	17	19	2	1	3	247	124	0.00359601	0.0246222	0.827	0.9	0.834	0.668	0.895	0.761	0.079
46661	ITGB7	ITGB7	chr12	-	53594901	53594978	53594026	53594230	53600985	53601091	46661	53	27	73	4	1	4	55	23	73	6	2	12	200	124	0.00474538	0.0315422	0.891	0.944	0.919	0.85	0.877	0.79	0.079
64799	IL10RA	IL10RA	chr11	+	117857398	117857466	117857105	117857249	117859096	117859217	64799	21	11	49	74	36	122	8	7	29	83	50	104	191	124	3.05829e-47	5.82263e-45	0.156	0.166	0.207	0.059	0.083	0.153	0.078
16691	SSFA2	SSFA2	chr2	+	182781616	182781732	182779942	182781154	182783324	182783402	16691	3	0	3	8	5	11	0	1	0	0	14	24	239	124	4.0319e-20	1.7214e-18	0.163	0	0.124	NA	0.036	0	0.078
30771	ZDHHC6	ZDHHC6	chr10	-	114199263	114199384	114198093	114198147	114200291	114200453	30771	4	4	9	19	24	29	1	1	5	35	25	55	244	124	8.64047e-15	2.4666e-13	0.097	0.078	0.136	0.014	0.02	0.044	0.078
6615	GPBP1L1	GPBP1L1	chr1	-	46151247	46151292	46125855	46126897	46152083	46152302	6615	84	56	80	18	10	11	45	68	97	20	16	17	168	124	4.02146e-14	1.07841e-12	0.775	0.805	0.843	0.624	0.758	0.808	0.078
17636	NUP54	NUP54	chr4	-	77057338	77057565	77055327	77055515	77065301	77065445	17636	50	52	63	2	1	1	31	28	75	7	1	0	247	124	8.20072e-12	1.79772e-10	0.926	0.963	0.969	0.69	0.934	1	0.078
42069	C1GALT1	C1GALT1	chr7	+	7254750	7254870	7222245	7222451	7273933	7274170	42069	1	4	5	15	8	22	0	2	4	46	18	37	243	124	1.03145e-10	2.037e-09	0.033	0.203	0.104	0	0.054	0.052	0.078
33748	CLIP1	CLIP1	chr12	-	122884678	122884790	122864914	122865105	122907067	122907116	33748	2	3	1	7	5	11	0	0	3	13	12	7	235	124	1.79922e-09	3.15779e-08	0.131	0.24	0.046	0	0	0.184	0.078
74241	WDFY2	WDFY2	chr13	+	52249305	52249379	52234731	52234799	52277731	52277786	74241	29	39	56	1	5	0	29	20	46	4	4	1	197	124	1.84278e-09	3.23191e-08	0.948	0.831	1	0.82	0.759	0.967	0.078
54864	MAP4K4	MAP4K4	chr2	+	102477286	102477448	102476197	102476326	102481391	102481498	54864	32	10	14	13	19	19	9	9	17	32	13	12	247	124	7.55266e-09	1.24061e-07	0.553	0.209	0.27	0.124	0.258	0.416	0.078
46937	RNF13	RNF13	chr3	+	149619498	149619641	149613259	149613357	149619858	149619949	46937	4	1	0	7	8	23	0	0	1	22	9	10	247	124	9.38416e-09	1.52694e-07	0.223	0.059	0	0	0	0.048	0.078
79380	HAGH	HAGH	chr16	-	1876507	1876603	1872865	1873038	1876712	1877195	79380	5	4	4	5	2	15	9	3	5	19	2	21	219	124	1.40718e-06	1.76051e-05	0.362	0.531	0.131	0.211	0.459	0.119	0.078
17012	LMAN2L	LMAN2L	chr2	-	97378843	97378876	97377600	97377762	97399255	97399338	17012	3	6	9	39	41	31	0	4	4	83	40	73	156	124	4.15797e-06	4.87019e-05	0.058	0.104	0.188	0	0.074	0.042	0.078
78839	SP140L	SP140L	chr2	+	231256429	231256522	231254633	231254738	231256801	231256944	78839	9	3	2	12	8	23	6	0	2	10	2	30	216	124	4.84645e-06	5.62573e-05	0.301	0.177	0.048	0.256	0	0.037	0.078
60806	CHEK1	CHEK1	chr11	+	125497501	125497725	125496643	125496728	125499126	125499191	60806	2	3	2	0	0	1	12	7	40	1	3	3	247	124	7.86695e-06	8.89144e-05	1	1	0.501	0.858	0.539	0.87	0.078
72208	TNFRSF25	TNFRSF25	chr1	-	6524434	6524513	6522688	6522723	6524611	6524779	72208	55	56	109	0	0	1	55	75	130	5	3	5	202	124	2.13147e-05	0.00022512	1	1	0.985	0.871	0.939	0.941	0.078
66506	DNASE1	DNASE1	chr16	+	3705849	3705938	3705373	3705521	3706102	3706186	66506	7	16	19	4	11	14	14	12	35	21	10	22	212	124	0.000197459	0.00176091	0.506	0.46	0.443	0.281	0.412	0.482	0.078
27645	MEMO1	MEMO1	chr2	-	32117060	32117203	32108454	32108531	32142994	32143106	27645	68	57	147	0	0	0	111	122	239	12	2	3	247	124	0.000205689	0.001826	1	1	1	0.823	0.968	0.976	0.078
34210	IRF1	IRF1	chr5	-	131825083	131825235	131823617	131823717	131826236	131826465	34210	24	28	115	0	0	0	131	40	209	7	3	1	247	124	0.000294552	0.00253575	1	1	1	0.904	0.87	0.991	0.078
14629	C16orf13	C16orf13	chr16	-	684892	684956	684718	684797	685611	685774	14629	0	2	1	1	1	3	0	1	1	4	1	5	187	124	0.000423388	0.00354393	0	0.57	0.181	0	0.399	0.117	0.078
37201	IBTK	IBTK	chr6	-	82943765	82943972	82941438	82941559	82949882	82950560	37201	52	53	90	0	1	1	94	50	43	0	4	4	247	124	0.00109967	0.00847154	1	0.964	0.978	1	0.863	0.844	0.078
3987	KIAA0586	KIAA0586	chr14	+	58962200	58962332	58958861	58958993	58965500	58965678	3987	3	1	3	18	9	13	0	0	0	52	8	12	247	124	0.00170854	0.0126116	0.077	0.053	0.104	0	0	0	0.078
52994	CD226	CD226	chr18	-	67614596	67614768	67562936	67563281	67623990	67624412	52994	4	6	4	4	0	3	0	1	0	0	0	1	247	124	0.0031961	0.0221791	0.334	1	0.401	NA	1	0	0.078
14325	RPS6KB1	RPS6KB1	chr17	+	58007718	58007793	58007477	58007535	58008982	58009083	14325	5	2	1	24	7	15	0	1	0	23	8	20	198	124	0.00329827	0.0228096	0.115	0.152	0.04	0	0.073	0	0.078
37420	KIAA1109	KIAA1109	chr4	+	123247009	123247072	123246384	123246475	123249258	123249512	37420	6	3	2	4	4	2	0	3	0	0	1	2	186	124	0.00490829	0.0325059	0.5	0.333	0.4	NA	0.667	0	0.078
16417	KRCC1	KRCC1	chr2	-	88337711	88337761	88336461	88336570	88355144	88355320	16417	0	2	2	17	7	22	0	0	0	55	19	33	173	124	4.79252e-38	5.83288e-36	0	0.17	0.061	0	0	0	0.077
37016	HEATR5B	HEATR5B	chr2	-	37229448	37229715	37227728	37227956	37230684	37230829	37016	83	75	103	0	1	2	53	40	59	6	1	2	247	124	1.07475e-36	1.24537e-34	1	0.974	0.963	0.816	0.953	0.937	0.077
9345	IFT52	IFT52	chr20	+	42246880	42246993	42242489	42242616	42247579	42247666	9345	6	7	11	19	14	58	14	2	11	82	31	56	236	124	3.01758e-14	8.18584e-13	0.142	0.208	0.091	0.082	0.033	0.094	0.077
3872	THUMPD2	THUMPD2	chr2	-	39982434	39982549	39971509	39971618	39983028	39983100	3872	46	46	28	1	3	2	25	20	35	6	1	2	238	124	7.69026e-14	2.02083e-12	0.96	0.889	0.879	0.685	0.912	0.901	0.077
33699	NUDT22	NUDT22	chr11	+	63994895	63995138	63994106	63994604	63996718	63996820	33699	85	94	161	7	3	5	251	149	244	26	15	22	247	124	1.09825e-10	2.1648e-09	0.859	0.94	0.942	0.829	0.833	0.848	0.077
52304	ACD	ACD	chr16	-	67692622	67692735	67691888	67692265	67692830	67692982	52304	20	24	14	2	1	2	12	11	14	2	1	3	236	124	3.72524e-07	5.02084e-06	0.84	0.927	0.786	0.759	0.853	0.71	0.077
80134	POLDIP3	POLDIP3	chr22	-	42997975	42998062	42995703	42995799	42998775	42999166	80134	99	66	149	5	3	7	173	77	220	20	11	14	210	124	3.78761e-07	5.10016e-06	0.921	0.929	0.926	0.836	0.805	0.903	0.077
65068	LINC00963	LINC00963	chr9	+	132264675	132265418	132255694	132255874	132265601	132265951	65068	4	4	0	8	8	18	4	1	1	16	12	27	247	124	4.91532e-06	5.70202e-05	0.201	0.201	0	0.112	0.04	0.018	0.077
37394	FBXL12	FBXL12	chr19	-	9925247	9925345	9920942	9922393	9929220	9929293	37394	3	2	7	7	14	11	2	5	8	27	13	49	221	124	5.17393e-06	5.98098e-05	0.194	0.074	0.263	0.04	0.177	0.084	0.077
38817	ZNF831	ZNF831	chr20	+	57774553	57774656	57770829	57771060	57781959	57782111	38817	4	7	2	21	9	16	3	2	0	21	6	7	226	124	0.00029635	0.00255032	0.095	0.299	0.064	0.073	0.155	0	0.077
4489	SF3B3	SF3B3	chr16	+	70595532	70595687	70594371	70594494	70597778	70597953	4489	256	161	236	2	1	4	157	182	509	19	9	1	247	124	1.19418e-44	2.03341e-42	0.985	0.988	0.967	0.806	0.91	0.996	0.076
731	TAF11	TAF11	chr6	-	34847402	34847513	34845554	34846497	34847743	34847840	731	11	8	5	20	13	33	14	7	5	59	18	74	234	124	5.49123e-34	5.60229e-32	0.226	0.246	0.074	0.112	0.171	0.035	0.076
58761	CCDC130	CCDC130	chr19	+	13872304	13872382	13869913	13870086	13873112	13873251	58761	59	35	45	43	38	41	65	44	71	103	42	92	201	124	1.33479e-30	1.14043e-28	0.458	0.362	0.404	0.28	0.393	0.323	0.076
31984	NT5C3A	NT5C3A	chr7	-	33075545	33075600	33066428	33066527	33102179	33102409	31984	51	54	92	21	18	37	85	78	73	55	24	51	178	124	7.14949e-21	3.22719e-19	0.629	0.676	0.634	0.518	0.694	0.499	0.076
62619	LYST	LYST	chr1	-	235876259	235876476	235875356	235875497	235878500	235878657	62619	10	1	5	10	18	17	0	7	4	24	18	18	247	124	1.56901e-13	4.00022e-12	0.334	0.027	0.129	0	0.163	0.1	0.076
51629	YIPF1	YIPF1	chr1	-	54348615	54348704	54344281	54344395	54348785	54348949	51629	6	4	11	25	16	40	0	1	14	56	28	50	212	124	1.85239e-09	3.24798e-08	0.123	0.128	0.139	0	0.02	0.141	0.076
67233	FAM188A	FAM188A	chr10	-	15828559	15828647	15824100	15824225	15831245	15831318	67233	7	6	19	3	0	4	18	9	16	17	0	4	211	124	2.44789e-09	4.23279e-08	0.578	1	0.736	0.384	1	0.702	0.076
4556	ZNF160	ZNF160	chr19	-	53593793	53593918	53589514	53589574	53594889	53594973	4556	0	1	5	5	2	11	3	0	1	21	2	5	247	124	2.99321e-09	5.13047e-08	0	0.201	0.186	0.067	0	0.091	0.076
62344	RFC1	RFC1	chr4	-	39304679	39304771	39304356	39304494	39306433	39306548	62344	76	58	66	2	1	0	37	61	71	8	1	0	215	124	6.37387e-09	1.05607e-07	0.956	0.971	1	0.727	0.972	1	0.076
8349	SENP6	SENP6	chr6	+	76350402	76350420	76344422	76344527	76357446	76357517	8349	41	26	45	7	3	11	35	25	29	10	7	8	141	124	8.75537e-08	1.273e-06	0.837	0.884	0.782	0.755	0.759	0.761	0.076
32494	IL2RG	IL2RG	chrX	-	70330353	70330414	70329077	70329240	70331274	70331481	32494	14	12	36	9	3	11	23	26	20	15	12	9	184	124	2.44548e-07	3.36476e-06	0.512	0.729	0.688	0.508	0.594	0.6	0.076
2219	HERC6	HERC6	chr4	+	89314639	89314734	89311803	89312031	89317166	89317294	2219	59	53	56	0	0	0	36	22	50	6	0	0	218	124	6.03378e-07	7.91032e-06	1	1	1	0.773	1	1	0.076
26678	OSBPL3	OSBPL3	chr7	-	24873705	24873831	24870386	24870524	24874104	24874355	26678	12	9	10	25	7	19	2	25	17	29	22	41	247	124	6.63946e-07	8.65743e-06	0.194	0.392	0.209	0.033	0.363	0.172	0.076
37149	FAM111A	FAM111A	chr11	+	58911127	58911168	58910555	58910777	58913299	58913329	37149	3	2	20	3	11	24	8	4	14	21	17	21	164	124	9.21202e-07	1.17998e-05	0.431	0.121	0.387	0.224	0.151	0.335	0.076
1280	CCDC66	CCDC66	chr3	+	56605194	56605330	56600977	56601081	56626997	56627129	1280	31	15	37	1	0	3	54	19	25	6	2	1	247	124	0.000322028	0.00275171	0.94	1	0.861	0.819	0.827	0.926	0.076
4756	ZNF138	ZNF138	chr7	+	64280597	64280701	64275953	64276031	64291828	64294059	4756	8	0	3	1	0	4	5	9	3	1	6	5	227	124	0.00665003	0.0426507	0.814	NA	0.291	0.732	0.45	0.247	0.076
37908	NUPL2	NUPL2	chr7	+	23236791	23236866	23236298	23236385	23239076	23239161	37908	7	1	8	16	15	34	2	2	4	39	15	48	198	124	1.59304e-36	1.82552e-34	0.215	0.04	0.128	0.031	0.077	0.05	0.075
77653	SETX	SETX	chr9	-	135144789	135144876	135136826	135140372	135145001	135145089	77653	26	21	28	69	34	59	11	27	15	71	51	65	210	124	3.41779e-30	2.84965e-28	0.182	0.267	0.219	0.084	0.238	0.12	0.075
28956	CALU	CALU	chr7	+	128387606	128388421	128379345	128379486	128388626	128388858	28956	1	4	11	8	6	11	9	5	5	18	14	35	247	124	6.53244e-26	4.09197e-24	0.059	0.251	0.334	0.201	0.152	0.067	0.075
24323	NFKBIZ	NFKBIZ	chr3	+	101575916	101576027	101574576	101574746	101576135	101576303	24323	133	71	90	1	1	0	57	85	26	4	1	2	234	124	1.96698e-24	1.12613e-22	0.986	0.974	1	0.883	0.978	0.873	0.075
37892	SLC37A3	SLC37A3	chr7	-	140058439	140058585	140055467	140055564	140064207	140064291	37892	72	54	84	2	1	2	84	72	82	10	3	4	247	124	1.60454e-22	8.07146e-21	0.948	0.964	0.955	0.808	0.923	0.911	0.075
44081	ISYNA1	ISYNA1	chr19	-	18546073	18546293	18545197	18545927	18546372	18546486	44081	27	38	96	0	0	0	121	51	90	11	2	0	247	124	7.86056e-22	3.77359e-20	1	1	1	0.847	0.928	1	0.075
44084	ISYNA1	ISYNA1	chr19	-	18546057	18546293	18545197	18545927	18546372	18546486	44084	27	38	96	0	0	0	121	51	91	11	2	0	247	124	1.18962e-21	5.64002e-20	1	1	1	0.847	0.928	1	0.075
42589	CC2D1B	CC2D1B	chr1	-	52820036	52820126	52816264	52819319	52820279	52820370	42589	1	2	8	24	9	16	1	1	5	31	14	33	213	124	5.99127e-20	2.52818e-18	0.024	0.115	0.225	0.018	0.04	0.081	0.075
68313	LINC01128	LINC01128	chr1	+	784863	784982	783033	783186	787306	787490	68313	4	4	9	7	9	7	13	2	7	34	12	7	242	124	2.87605e-14	7.81945e-13	0.226	0.185	0.397	0.164	0.079	0.339	0.075
6949	RIF1	RIF1	chr2	+	152273074	152273202	152271336	152271433	152276703	152276893	6949	36	36	67	0	1	1	55	47	50	4	1	4	247	124	3.29883e-13	8.19206e-12	1	0.948	0.971	0.873	0.959	0.863	0.075
19465	SREBF2	SREBF2	chr22	+	42274662	42274762	42273945	42274127	42276719	42276996	19465	6	2	5	12	11	28	0	3	6	18	20	31	223	124	4.88097e-13	1.19492e-11	0.218	0.092	0.09	0	0.077	0.097	0.075
61240	TRANK1	TRANK1	chr3	-	36934391	36934475	36933692	36933831	36940599	36940750	61240	44	41	85	0	0	2	40	49	87	4	4	0	207	124	4.7001e-12	1.05e-10	1	1	0.962	0.857	0.88	1	0.075
74934	ARGLU1	ARGLU1	chr13	-	107209906	107210052	107209395	107209479	107211779	107212005	74934	11	4	13	17	26	44	2	9	5	44	24	59	247	124	7.04962e-11	1.41692e-09	0.245	0.072	0.129	0.022	0.158	0.041	0.075
61542	MTRF1L	MTRF1L	chr6	-	153312319	153312456	153308500	153311230	153313991	153314109	61542	45	36	57	3	5	8	77	42	63	6	10	15	247	124	1.02414e-07	1.47809e-06	0.883	0.783	0.782	0.866	0.678	0.678	0.075
26157	MIATNB	MIATNB	chr22	+	27089643	27089799	27068805	27068950	27113215	27113323	26157	3	0	3	1	4	5	0	6	3	15	6	4	247	124	5.53822e-07	7.30686e-06	0.601	0	0.231	0	0.334	0.274	0.075
71507	GALT	GALT	chr9	+	34647653	34647702	34647085	34647255	34648111	34648168	71507	5	1	1	8	5	6	0	4	1	12	12	5	172	124	1.19221e-05	0.000131011	0.311	0.126	0.107	0	0.194	0.126	0.075
42531	ZSWIM8	ZSWIM8	chr10	+	75555953	75556161	75555296	75555421	75556531	75556772	42531	5	2	4	10	3	12	1	1	7	10	12	9	247	124	4.20256e-05	0.00042375	0.201	0.251	0.143	0.048	0.04	0.281	0.075
46833	PTPN22	PTPN22	chr1	-	114377517	114377633	114377014	114377061	114380211	114381029	46833	31	19	4	6	4	2	0	15	5	11	3	0	239	124	9.70085e-05	0.000916608	0.728	0.711	0.509	0	0.722	1	0.075
49028	FAM221A	FAM221A	chr7	+	23724117	23724291	23719732	23719902	23728887	23729078	49028	18	1	5	4	0	3	13	4	24	5	2	2	247	124	0.00440201	0.0294977	0.693	1	0.456	0.566	0.501	0.858	0.075
17697	THOC1	THOC1	chr18	-	244301	244415	226800	226901	246323	246455	17697	10	6	2	30	25	41	0	1	3	59	28	32	237	124	1.77844e-55	4.7957e-53	0.149	0.112	0.025	0	0.018	0.047	0.074
58716	LOC101929147	LOC101929147	chr1	+	119689308	119689459	119683018	119683416	119689575	119689692	58716	3	0	7	5	1	12	2	1	3	11	12	12	247	124	2.28657e-24	1.30293e-22	0.231	0	0.227	0.084	0.04	0.112	0.074
76409	ERAP2	ERAP2	chr5	+	96245283	96245513	96244664	96244821	96248340	96248502	76409	20	97	31	6	0	2	44	84	29	14	3	5	247	124	5.04992e-23	2.624e-21	0.626	1	0.886	0.612	0.934	0.744	0.074
78219	SUSD1	SUSD1	chr9	-	114804380	114804445	114804146	114804240	114814678	114814718	78219	5	2	2	16	9	12	1	1	2	35	8	15	188	124	1.21273e-22	6.15288e-21	0.171	0.128	0.099	0.018	0.076	0.081	0.074
49314	SAT2	SAT2	chr17	-	7530260	7530362	7530070	7530111	7530460	7530532	49314	59	46	121	2	3	6	144	63	144	6	11	15	225	124	1.32127e-14	3.7062e-13	0.942	0.894	0.917	0.93	0.759	0.841	0.074
58407	TULP3	TULP3	chr12	+	3046796	3046895	3043612	3043727	3047279	3047451	58407	51	40	51	1	2	4	27	24	38	6	2	1	222	124	5.88431e-13	1.42659e-11	0.966	0.918	0.877	0.715	0.87	0.955	0.074
51545	GS1-124K5.11	GS1-124K5.11	chr7	-	66016806	66016836	66010462	66010673	66019571	66019824	51545	1	3	5	17	7	22	1	4	3	32	23	25	153	124	1.93399e-12	4.45924e-11	0.046	0.258	0.156	0.025	0.124	0.089	0.074
16860	ACP5	ACP5	chr19	-	11689294	11689472	11688407	11688494	11689658	11689801	16860	3	0	9	3	0	2	13	9	19	11	3	18	247	124	2.0459e-11	4.32543e-10	0.334	NA	0.693	0.372	0.601	0.346	0.074
18383	ZNF106	ZNF106	chr15	-	42741968	42744152	42740269	42740903	42758250	42758312	18383	69	39	50	25	28	69	76	37	60	66	33	66	247	124	1.57956e-10	3.06358e-09	0.581	0.412	0.267	0.366	0.36	0.313	0.074
40573	RASGRP1	RASGRP1	chr15	-	38792303	38792340	38786582	38786968	38793343	38793488	40573	17	33	39	1	0	1	16	21	23	6	0	0	160	124	1.44769e-09	2.57068e-08	0.929	1	0.968	0.674	1	1	0.074
349	NAGPA	NAGPA	chr16	-	5078297	5078399	5077980	5078186	5078880	5079009	349	4	1	2	6	10	9	0	3	2	13	11	13	225	124	7.13118e-09	1.17404e-07	0.269	0.052	0.109	0	0.131	0.078	0.074
49793	CCNL2	CCNL2	chr1	-	1328058	1328135	1326145	1326245	1328775	1328819	49793	37	22	38	83	60	73	22	15	40	114	66	103	200	124	4.14963e-08	6.28273e-07	0.217	0.185	0.244	0.107	0.124	0.194	0.074
13076	RRN3P3	RRN3P3	chr16	-	22433481	22433535	22430866	22431915	22441116	22441269	13076	1	5	16	4	1	2	13	6	7	5	5	6	177	124	1.16065e-06	1.46751e-05	0.149	0.778	0.849	0.646	0.457	0.45	0.074
53926	PMS1	PMS1	chr2	+	190732524	190732655	190728468	190728954	190738221	190738382	53926	95	80	94	0	2	0	71	57	47	11	1	0	247	124	7.82855e-05	0.000752342	1	0.953	1	0.764	0.966	1	0.074
36773	TNFSF12-TNFSF13	TNFSF12-TNFSF13	chr17	+	7456903	7457009	7454259	7454295	7460094	7460219	36773	2	0	4	7	5	19	0	0	1	25	18	38	229	124	0.000180724	0.00162479	0.134	0	0.102	0	0	0.014	0.074
29479	TTC16	TTC16	chr9	+	130487034	130487176	130486398	130486643	130488517	130488683	29479	9	10	9	12	6	13	9	6	23	12	12	28	247	124	0.000377519	0.00318605	0.274	0.456	0.258	0.274	0.201	0.292	0.074
78796	KLRC4-KLRK1	KLRC4-KLRK1	chr12	-	10544433	10544490	10541369	10541474	10560234	10560388	78796	4	11	22	6	46	96	7	8	9	23	54	54	180	124	0.000534033	0.00439751	0.315	0.141	0.136	0.173	0.093	0.103	0.074
31735	HNRNPD	HNRNPD	chr4	-	83277689	83277839	83276456	83276554	83277948	83278048	31735	73	47	88	71	40	80	86	50	109	106	73	128	247	124	0.00213738	0.0154301	0.34	0.371	0.356	0.289	0.256	0.299	0.074
14921	ZNF346	ZNF346	chr5	+	176450182	176450235	176449680	176449914	176468126	176468230	14921	3	3	7	15	12	34	4	2	3	49	16	44	176	124	8.68098e-27	5.79835e-25	0.124	0.15	0.127	0.054	0.081	0.046	0.073
8030	EXOSC8	EXOSC8	chr13	+	37577631	37577654	37577070	37577144	37578652	37578698	8030	17	13	6	50	54	95	23	4	6	140	50	118	146	124	1.43131e-26	9.39585e-25	0.224	0.17	0.051	0.122	0.064	0.041	0.073
29576	USP33	USP33	chr1	-	78180298	78180468	78178884	78178966	78183551	78183732	29576	96	92	114	4	4	2	84	51	84	9	6	2	247	124	6.73896e-26	4.21406e-24	0.923	0.92	0.966	0.824	0.81	0.955	0.073
5878	NABP1	NABP1	chr2	+	192547217	192547270	192546671	192546743	192548454	192548530	5878	503	183	99	309	164	92	311	223	373	308	240	440	176	124	8.17565e-21	3.67666e-19	0.534	0.44	0.431	0.416	0.396	0.374	0.073
12373	HMGN3	HMGN3	chr6	-	79911676	79911872	79910961	79911443	79911992	79912106	12373	2	6	9	13	17	58	10	3	0	136	35	51	247	124	1.24847e-17	4.49435e-16	0.072	0.151	0.072	0.036	0.041	0	0.073
32669	BCAS4	BCAS4	chr20	+	49492533	49492630	49458302	49458437	49493022	49493714	32669	14	5	2	22	23	59	17	4	11	111	53	112	220	124	3.45594e-16	1.10338e-14	0.264	0.109	0.019	0.079	0.041	0.052	0.073
10353	DTX2	DTX2	chr7	+	76106430	76106495	76092970	76093026	76109737	76110094	10353	2	2	2	7	5	24	3	3	0	15	22	43	188	124	2.80907e-15	8.29999e-14	0.159	0.209	0.052	0.117	0.083	0	0.073
27508	APOL2	APOL2	chr22	-	36630281	36630381	36629447	36629501	36635486	36635689	27508	7	4	8	8	13	22	9	5	4	15	21	38	223	124	1.24341e-14	3.49592e-13	0.327	0.146	0.168	0.25	0.117	0.055	0.073
41085	CCL4	CCL4	chr17	+	34431920	34432035	34431219	34431374	34432617	34433014	41085	188	366	360	6	1	7	3925	2614	2054	255	160	121	238	124	6.05576e-11	1.22858e-09	0.942	0.995	0.964	0.889	0.895	0.898	0.073
1505	BAZ1B	BAZ1B	chr7	-	72878449	72878526	72877251	72877429	72879768	72879867	1505	6	5	8	13	13	28	17	2	2	31	18	44	200	124	1.83774e-10	3.54348e-09	0.222	0.193	0.15	0.254	0.064	0.027	0.073
64567	SEC22C	SEC22C	chr3	-	42605014	42605178	42602608	42602788	42610356	42610565	64567	47	41	66	0	1	0	114	37	120	4	3	4	247	124	7.33124e-08	1.0752e-06	1	0.954	1	0.935	0.861	0.938	0.073
13568	ANKMY1	ANKMY1	chr2	-	241451277	241451418	241448764	241448872	241452218	241452359	13568	2	4	9	0	3	1	0	1	3	0	0	3	247	124	0.000139187	0.00127834	1	0.401	0.819	NA	1	0.334	0.073
19898	CD53	CD53	chr1	+	111436948	111437023	111434013	111434093	111441745	111442558	19898	2	1	23	0	0	7	25	11	11	5	3	0	198	124	0.000248273	0.00216874	1	1	0.673	0.758	0.697	1	0.073
54623	MTG1	MTG1	chr10	+	135213032	135213157	135212602	135212730	135215652	135215749	54623	36	43	62	1	0	1	142	56	95	1	6	6	247	124	0.000480893	0.00398435	0.948	1	0.969	0.986	0.824	0.888	0.073
49366	LOC102606465	LOC102606465	chr1	+	101542918	101543064	101491401	101491617	101549016	101549130	49366	9	7	22	4	0	3	5	12	10	7	0	1	247	124	0.000559803	0.00459199	0.53	1	0.786	0.264	1	0.834	0.073
31738	HNRNPD	HNRNPD	chr4	-	83277689	83277858	83276456	83276554	83277948	83278048	31738	73	47	88	71	40	80	86	51	108	106	73	128	247	124	0.00156097	0.01163	0.34	0.371	0.356	0.289	0.26	0.298	0.073
65202	DTWD1	DTWD1	chr15	+	49923020	49923255	49917309	49917628	49924355	49924499	65202	3	6	5	28	9	24	7	2	4	36	24	40	247	124	0.00173322	0.0127742	0.051	0.251	0.095	0.089	0.04	0.048	0.073
72362	MTMR12	MTMR12	chr5	-	32271938	32272011	32270922	32271053	32274085	32274228	72362	30	21	49	0	0	0	95	22	33	17	0	0	196	124	0.00512126	0.0337745	1	1	1	0.78	1	1	0.073
5844	MTMR3	MTMR3	chr22	+	30390038	30390159	30387492	30387659	30394749	30394846	5844	2	3	4	33	14	20	0	0	0	26	21	37	244	124	0.00590819	0.038354	0.03	0.098	0.092	0	0	0	0.073
67936	TPT1-AS1	TPT1-AS1	chr13	+	45964848	45965037	45963869	45963955	45965166	45965618	67936	32	10	34	2	0	1	28	14	31	0	2	3	247	124	0.00633147	0.0408387	0.889	1	0.945	1	0.778	0.838	0.073
78716	ANKRD28	ANKRD28	chr3	-	15756077	15756163	15755033	15755148	15762421	15762634	78716	39	36	36	2	1	1	16	8	13	6	0	0	209	124	5.17441e-32	4.75718e-30	0.92	0.955	0.955	0.613	1	1	0.072
31095	GSAP	GSAP	chr7	-	76941157	76941257	76940067	76940766	76941417	76941519	31095	399	264	204	3	4	4	141	75	21	0	7	2	223	124	4.09145e-31	3.61053e-29	0.987	0.973	0.966	1	0.856	0.854	0.072
68178	RHOG	RHOG	chr11	-	3851759	3851878	3848207	3849436	3862123	3862213	68178	2	3	5	9	13	29	0	1	4	27	23	38	242	124	7.07441e-29	5.39037e-27	0.102	0.106	0.081	0	0.022	0.051	0.072
55698	BTN3A3	BTN3A3	chr6	+	26448844	26448865	26448553	26448676	26448955	26448982	55698	125	51	149	17	1	13	69	26	130	20	2	17	144	124	8.54713e-21	3.83896e-19	0.864	0.978	0.908	0.748	0.918	0.868	0.072
45292	IL6ST	IL6ST	chr5	-	55242024	55242179	55238497	55238579	55243320	55243417	45292	6	2	8	23	41	29	0	2	0	13	21	25	247	124	2.19645e-17	7.76064e-16	0.116	0.024	0.122	0	0.046	0	0.072
72660	ZNF211	ZNF211	chr19	+	58151279	58151435	58145996	58146123	58152071	58154147	72660	26	23	18	26	13	19	15	21	11	21	9	46	247	124	2.29771e-11	4.83384e-10	0.334	0.47	0.322	0.264	0.539	0.107	0.072
8110	DICER1	DICER1	chr14	-	95558905	95558930	95557539	95557702	95560224	95560493	8110	4	0	7	21	21	28	2	2	0	36	31	42	148	124	1.17087e-10	2.29921e-09	0.138	0	0.173	0.044	0.051	0	0.072
80984	GUSBP2	GUSBP2	chr6	-	26892157	26892271	26856788	26856976	26892898	26893054	80984	4	0	3	7	5	14	0	0	2	27	7	8	237	124	9.48951e-10	1.72002e-08	0.23	0	0.101	0	0	0.116	0.072
54099	DLG1	DLG1	chr3	-	196857672	196857849	196857397	196857542	196863412	196863549	54099	3	1	3	5	3	7	2	0	0	2	4	10	247	124	1.39418e-09	2.48052e-08	0.231	0.143	0.177	0.334	0	0	0.072
21240	HMGCS1	HMGCS1	chr5	-	43307867	43307926	43298619	43299077	43313457	43313614	21240	0	6	8	0	5	4	6	1	5	2	5	3	182	124	3.19605e-06	3.80931e-05	NA	0.45	0.577	0.671	0.12	0.532	0.072
18605	SUSD3	SUSD3	chr9	+	95831316	95831430	95820969	95821112	95838065	95838254	18605	11	5	12	7	16	17	21	6	14	25	18	31	237	124	1.99789e-05	0.000212217	0.451	0.141	0.27	0.305	0.149	0.191	0.072
31892	ARHGEF3	ARHGEF3	chr3	-	56785103	56785160	56779232	56779490	56785327	56785424	31892	76	69	248	3	2	37	246	95	338	47	13	27	180	124	3.35881e-05	0.000343981	0.946	0.96	0.822	0.783	0.834	0.896	0.072
50061	XRRA1	XRRA1	chr11	-	74570202	74570328	74563078	74563127	74574025	74574064	50061	25	7	4	6	3	0	1	4	0	0	0	3	247	124	3.43563e-05	0.000351302	0.677	0.539	1	1	1	0	0.072
34128	IL4R	IL4R	chr16	+	27357787	27357939	27356189	27356341	27363860	27364017	34128	137	69	148	2	3	0	107	115	192	10	7	6	247	124	7.35448e-05	0.000709886	0.972	0.92	1	0.843	0.892	0.941	0.072
44849	ECHDC2	ECHDC2	chr1	-	53372190	53372283	53371001	53371108	53373539	53373626	44849	55	18	39	1	0	1	30	17	27	7	0	0	216	124	0.000115516	0.00107634	0.969	1	0.957	0.711	1	1	0.072
33523	FBXO42	FBXO42	chr1	-	16578782	16578899	16573334	16578280	16579590	16579676	33523	107	101	58	1	0	0	106	68	103	10	3	0	240	124	0.000119662	0.00111197	0.982	1	1	0.846	0.921	1	0.072
58686	CLEC2D	CLEC2D	chr12	+	9845599	9845711	9845423	9845527	9846420	9846544	58686	11	2	10	10	5	21	3	5	4	11	10	9	235	124	0.000212548	0.00188182	0.367	0.174	0.201	0.126	0.209	0.19	0.072
6549	TSPAN32	TSPAN32	chr11	+	2338653	2338875	2337732	2337897	2339092	2339430	6549	23	9	15	15	6	17	12	8	20	16	18	10	247	124	0.000287002	0.00247634	0.435	0.43	0.307	0.274	0.182	0.501	0.072
19946	POLL	POLL	chr10	-	103343274	103343438	103342519	103342648	103345072	103345235	19946	1	0	1	0	0	3	0	0	3	1	0	0	247	124	0.000658495	0.00532508	1	NA	0.143	0	NA	1	0.072
31808	TTC27	TTC27	chr2	+	33005120	33005161	33002948	33003047	33007692	33007745	31808	2	0	7	11	12	19	0	0	5	31	10	27	164	124	0.00080159	0.0063589	0.121	0	0.218	0	0	0.123	0.072
7855	DAGLB	DAGLB	chr7	-	6474392	6474651	6472467	6472590	6475992	6476164	7855	22	12	29	1	0	1	66	21	46	0	5	1	247	124	0.000999551	0.00776789	0.917	1	0.936	1	0.678	0.958	0.072
26579	KIAA1324L	KIAA1324L	chr7	-	86594219	86594340	86577042	86577238	86669071	86669187	26579	2	4	8	0	1	1	0	3	2	0	0	1	244	124	0.00210675	0.0152363	1	0.67	0.803	NA	1	0.504	0.072
218	PATL2	PATL2	chr15	-	44966347	44966428	44965333	44965575	44967683	44967889	218	152	106	161	0	0	0	105	55	103	3	4	4	204	124	1.19886e-65	5.17636e-63	1	1	1	0.955	0.893	0.94	0.071
980	ERC1	ERC1	chr12	+	1291090	1291231	1289705	1289843	1292446	1292587	980	62	65	85	0	0	0	104	45	64	6	2	1	247	124	1.66086e-30	1.40578e-28	1	1	1	0.897	0.919	0.97	0.071
37004	HEATR5B	HEATR5B	chr2	-	37234192	37234447	37232774	37232902	37235753	37235991	37004	82	55	93	1	0	0	45	45	74	7	0	0	247	124	6.38464e-29	4.87504e-27	0.976	1	1	0.763	1	1	0.071
14211	SDR39U1	SDR39U1	chr14	-	24911314	24911466	24910879	24911001	24911551	24911658	14211	71	55	88	0	1	1	86	54	103	0	6	5	247	124	2.03056e-19	8.26559e-18	1	0.965	0.978	1	0.819	0.912	0.071
3414	MTIF3	MTIF3	chr13	-	28015153	28015379	28014125	28014586	28019224	28019274	3414	26	18	42	25	26	71	36	19	16	56	28	59	247	124	1.54763e-17	5.52743e-16	0.343	0.258	0.229	0.244	0.254	0.12	0.071
5891	NABP1	NABP1	chr2	+	192547217	192547316	192546671	192546743	192548454	192548530	5891	504	182	100	309	164	92	310	224	374	308	240	440	222	124	3.9314e-16	1.25187e-14	0.477	0.383	0.378	0.36	0.343	0.322	0.071
26002	DNAJB12	DNAJB12	chr10	-	74113099	74113166	74104707	74104885	74114522	74114907	26002	0	2	1	24	6	19	0	0	0	38	16	43	190	124	9.67538e-11	1.9181e-09	0	0.179	0.033	0	0	0	0.071
14820	KIAA0100	KIAA0100	chr17	-	26969292	26969353	26968906	26969096	26969886	26970005	14820	12	17	60	0	0	0	0	29	44	0	1	3	184	124	1.74641e-10	3.37367e-09	1	1	1	NA	0.951	0.908	0.071
54616	FAM136A	FAM136A	chr2	-	70528568	70528735	70527971	70528112	70529056	70529220	54616	9	5	21	16	13	40	17	8	15	44	37	56	247	124	1.5044e-07	2.13304e-06	0.22	0.162	0.209	0.162	0.098	0.119	0.071
9616	FAM107B	FAM107B	chr10	-	14598360	14598404	14595320	14595386	14614227	14614372	9616	0	1	2	6	2	5	1	1	1	15	6	5	167	124	6.76115e-07	8.80336e-06	0	0.271	0.229	0.047	0.11	0.129	0.071
27137	SETD5	SETD5	chr3	+	9494571	9494635	9490078	9490314	9495422	9495552	27137	53	17	8	150	72	61	5	14	11	67	105	107	187	124	7.84528e-07	1.0126e-05	0.19	0.135	0.08	0.047	0.081	0.064	0.071
81165	NLRC5	NLRC5	chr16	+	57061983	57062115	57059279	57060930	57062213	57062297	81165	116	52	121	3	1	2	71	79	195	14	0	5	247	124	8.52071e-07	1.0953e-05	0.951	0.963	0.968	0.718	1	0.951	0.071
21203	ANKRD17	ANKRD17	chr4	-	73950965	73951163	73944358	73944607	73956383	73958017	21203	93	58	86	2	0	1	18	72	72	3	0	1	247	124	2.75896e-06	3.32496e-05	0.959	1	0.977	0.751	1	0.973	0.071
3232	MORF4L2	MORF4L2	chrX	-	102939608	102939657	102933426	102933579	102940098	102940188	3232	13	7	11	3	3	5	20	5	28	16	2	10	172	124	2.324e-05	0.000243857	0.758	0.627	0.613	0.474	0.643	0.669	0.071
53855	NHLRC3	NHLRC3	chr13	+	39616241	39616442	39613700	39613848	39618226	39618318	53855	33	27	25	0	3	2	31	21	49	2	3	6	247	124	3.00046e-05	0.000309203	1	0.819	0.863	0.886	0.778	0.804	0.071
18856	CPD	CPD	chr17	+	28776570	28776766	28772708	28773038	28778728	28778864	18856	32	26	38	4	1	3	21	21	22	9	2	0	247	124	4.25621e-05	0.000428623	0.801	0.929	0.864	0.539	0.841	1	0.071
48519	UNC45A	UNC45A	chr15	+	91489843	91490144	91488121	91488293	91491025	91491120	48519	53	47	99	0	0	0	99	60	138	11	1	0	247	124	0.000197905	0.00176427	1	1	1	0.819	0.968	1	0.071
50829	RAP2C-AS1	RAP2C-AS1	chrX	+	131368604	131368710	131352534	131352865	131373647	131373739	50829	0	1	1	2	1	2	0	2	0	7	2	1	229	124	0.000308675	0.00264915	0	0.351	0.213	0	0.351	0	0.071
75745	SEPT7P2	SEPT7P2	chr7	-	45768430	45768622	45767776	45767912	45776385	45776509	75745	5	2	5	7	8	12	1	2	3	5	7	11	247	124	0.000568682	0.00465693	0.264	0.112	0.173	0.091	0.125	0.12	0.071
15014	WRAP73	WRAP73	chr1	-	3551723	3551858	3551560	3551638	3552507	3552594	15014	56	46	83	1	0	0	111	40	136	2	3	6	247	124	0.00112599	0.00865684	0.966	1	1	0.965	0.87	0.919	0.071
24098	WDR77	WDR77	chr1	-	111984120	111984226	111982511	111984011	111984646	111984715	24098	21	13	32	95	73	99	22	8	19	274	103	190	229	124	9.90378e-121	1.796e-117	0.107	0.088	0.149	0.042	0.04	0.051	0.07
31967	LUC7L3	LUC7L3	chr17	+	48815497	48815560	48814320	48814387	48817666	48817706	31967	39	35	31	130	126	220	26	11	15	283	124	107	186	124	6.79818e-94	5.87055e-91	0.167	0.156	0.086	0.058	0.056	0.085	0.07
35720	FUBP1	FUBP1	chr1	-	78434705	78434768	78433848	78433887	78435608	78435699	35720	12	1	30	39	26	67	17	10	3	106	61	106	186	124	2.22715e-40	3.03671e-38	0.17	0.025	0.23	0.097	0.099	0.019	0.07
3357	RAB3GAP2	RAB3GAP2	chr1	-	220363718	220363862	220363405	220363488	220364409	220364626	3357	112	60	74	0	0	0	52	85	82	7	0	0	247	124	1.35388e-28	1.02032e-26	1	1	1	0.789	1	1	0.07
48364	SHC1	SHC1	chr1	-	154938018	154938257	154934773	154936407	154938637	154938821	48364	125	59	92	0	0	1	86	106	172	9	2	2	247	124	7.10231e-27	4.7791e-25	1	1	0.979	0.828	0.964	0.977	0.07
57467	NAA16	NAA16	chr13	+	41936891	41937009	41936166	41936295	41941574	41941788	57467	34	33	61	26	21	45	25	38	30	58	16	33	241	124	3.03518e-24	1.70804e-22	0.402	0.447	0.411	0.182	0.55	0.319	0.07
4322	ZNF567	ZNF567	chr19	+	37183293	37183417	37180302	37180399	37185703	37185778	4322	0	1	3	3	2	11	0	4	0	14	16	21	247	124	2.99202e-17	1.04696e-15	0	0.201	0.12	0	0.112	0	0.07
5879	NABP1	NABP1	chr2	+	192547217	192547314	192546671	192546743	192548454	192548530	5879	502	182	99	309	164	92	310	224	373	308	240	440	220	124	1.94071e-16	6.32699e-15	0.478	0.385	0.378	0.362	0.345	0.323	0.07
22211	SIRT7	SIRT7	chr17	-	79875490	79875595	79873486	79873557	79875705	79875843	22211	112	66	110	14	2	6	113	83	122	19	8	12	228	124	5.9794e-16	1.8752e-14	0.813	0.947	0.909	0.764	0.849	0.847	0.07
65790	HPS1	HPS1	chr10	-	100195100	100195171	100193739	100193848	100195391	100195529	65790	61	34	128	23	13	44	98	62	124	54	35	47	194	124	1.56243e-15	4.71839e-14	0.629	0.626	0.65	0.537	0.531	0.628	0.07
10692	LINC00847	LINC00847	chr5	+	180259744	180259860	180258758	180258806	180261311	180262726	10692	3	3	3	10	7	11	4	2	4	22	17	22	239	124	1.12536e-14	3.17757e-13	0.135	0.182	0.124	0.086	0.058	0.086	0.07
17666	RAD50	RAD50	chr5	+	131935753	131935830	131931264	131931502	131938991	131939181	17666	16	5	3	74	48	34	0	1	0	59	30	40	200	124	1.02431e-13	2.66505e-12	0.118	0.061	0.052	0	0.02	0	0.07
62566	PIGG	PIGG	chr4	+	510127	510265	509761	509974	514844	515038	62566	8	2	4	26	20	33	0	2	1	61	44	70	247	124	1.07835e-12	2.54543e-11	0.134	0.048	0.057	0	0.022	0.007	0.07
14904	DHRS12	DHRS12	chr13	-	52371961	52372044	52365300	52365393	52373669	52373803	14904	12	5	22	6	4	9	27	5	28	12	25	8	206	124	3.22706e-09	5.51046e-08	0.546	0.429	0.595	0.575	0.107	0.678	0.07
60299	MCM9	MCM9	chr6	-	119249752	119249843	119244975	119245292	119252584	119252903	60299	1	3	1	6	6	11	0	1	2	5	21	8	214	124	1.63573e-08	2.59237e-07	0.088	0.225	0.05	0	0.027	0.127	0.07
61076	SNHG17	SNHG17	chr20	-	37054582	37054700	37049652	37049745	37055061	37055146	61076	2	2	12	9	11	26	0	1	7	30	11	25	241	124	3.75056e-08	5.7131e-07	0.103	0.086	0.192	0	0.045	0.126	0.07
56851	RAB11FIP1	RAB11FIP1	chr8	-	37728795	37730697	37727937	37728046	37732032	37732840	56851	8	7	8	11	6	16	13	13	10	20	20	32	247	124	5.3075e-08	7.94624e-07	0.267	0.369	0.201	0.246	0.246	0.136	0.07
71777	THUMPD1	THUMPD1	chr16	-	20749409	20749591	20749029	20749278	20750218	20750393	71777	22	10	23	52	55	98	12	10	5	130	63	66	247	124	1.28969e-07	1.83976e-06	0.175	0.084	0.105	0.044	0.074	0.037	0.07
76634	SHMT1	SHMT1	chr17	-	18238872	18238989	18236479	18236602	18243356	18243569	76634	58	29	37	16	5	4	47	47	77	24	6	16	240	124	2.37819e-06	2.89202e-05	0.652	0.75	0.827	0.503	0.802	0.713	0.07
9977	JMJD1C	JMJD1C	chr10	-	64975312	64975456	64975022	64975215	64976966	64977091	9977	78	115	177	1	1	2	339	209	130	23	13	3	247	124	1.2832e-05	0.000140309	0.975	0.983	0.978	0.881	0.89	0.956	0.07
12753	RBSN	RBSN	chr3	-	15135788	15136013	15132845	15133000	15137479	15137795	12753	2	2	0	10	2	6	0	0	2	23	0	6	247	124	0.000322641	0.00275597	0.091	0.334	0	0	NA	0.143	0.07
27097	PPP3CC	PPP3CC	chr8	+	22396981	22397011	22390510	22390531	22398127	22398657	27097	72	36	104	29	19	52	98	56	100	58	39	62	153	124	0.00043623	0.00364218	0.668	0.606	0.618	0.578	0.538	0.567	0.07
72314	TMEM161B	TMEM161B	chr5	-	87493485	87493540	87491022	87492305	87494792	87494967	72314	8	7	11	3	2	3	8	10	3	12	1	1	178	124	0.00167772	0.0124056	0.65	0.709	0.719	0.317	0.874	0.676	0.07
22904	DGKZ	DGKZ	chr11	+	46391465	46391559	46390913	46391100	46392862	46392934	22904	44	29	69	1	0	0	76	31	76	5	3	0	217	124	0.00173871	0.0128069	0.962	1	1	0.897	0.855	1	0.07
77220	TAF8	TAF8	chr6	+	42040647	42040768	42036202	42036345	42044837	42044977	77220	1	1	6	10	7	29	0	0	0	18	9	32	244	124	0.00245074	0.0174474	0.048	0.068	0.095	0	0	0	0.07
2961	ARID3B	ARID3B	chr15	+	74885478	74885577	74883900	74884155	74887951	74890472	2961	64	45	76	1	0	0	78	65	93	6	1	5	222	124	0.00270651	0.0190959	0.973	1	1	0.879	0.973	0.912	0.07
14071	JARID2	JARID2	chr6	+	15311869	15311959	15249085	15249195	15374347	15374483	14071	0	1	3	7	3	4	0	2	2	5	9	7	213	124	0.00344466	0.0237112	0	0.163	0.304	0	0.115	0.143	0.07
20469	CNPY3	CNPY3	chr6	+	42902115	42902336	42896859	42897459	42903149	42903211	20469	24	24	47	0	1	1	50	24	40	1	3	2	247	124	0.00368093	0.0251443	1	0.923	0.959	0.962	0.801	0.909	0.07
4738	RNF166	RNF166	chr16	-	88767191	88767348	88766027	88766140	88767669	88767826	4738	18	14	50	47	32	122	18	11	37	96	51	140	247	124	0.00399366	0.0270664	0.161	0.18	0.171	0.086	0.098	0.117	0.07
40564	RASGRP1	RASGRP1	chr15	-	38790994	38791147	38786582	38786968	38794512	38794622	40564	107	76	67	1	0	0	68	61	82	7	1	1	247	124	1.42171e-31	1.28109e-29	0.982	1	1	0.83	0.968	0.976	0.069
70837	EXOSC9	EXOSC9	chr4	+	122736504	122736581	122735020	122735202	122737523	122737602	70837	8	0	7	37	27	31	0	2	1	111	52	61	200	124	2.01383e-26	1.30195e-24	0.118	0	0.123	0	0.023	0.01	0.069
76412	ERAP2	ERAP2	chr5	+	96245283	96245468	96244664	96244821	96248340	96248502	76412	29	153	42	6	0	2	58	150	35	14	3	5	247	124	1.35452e-24	7.82278e-23	0.708	1	0.913	0.675	0.962	0.778	0.069
80821	ACAD10	ACAD10	chr12	+	112191575	112191719	112186976	112187149	112193471	112193549	80821	132	73	69	6	2	0	69	51	60	9	3	1	247	124	1.114e-23	6.01692e-22	0.917	0.948	1	0.794	0.895	0.968	0.069
15039	VIPAS39	VIPAS39	chr14	-	77896377	77896512	77896023	77896110	77900184	77900274	15039	2	0	6	7	8	12	0	4	0	14	15	16	247	124	2.81168e-19	1.12994e-17	0.125	0	0.201	0	0.118	0	0.069
14184	COQ3	COQ3	chr6	-	99823815	99824058	99819303	99819463	99825261	99825361	14184	35	43	73	0	1	1	114	46	126	8	1	8	247	124	5.45872e-14	1.4483e-12	1	0.956	0.973	0.877	0.958	0.888	0.069
39485	NRD1	NRD1	chr1	-	52302040	52302094	52301792	52301884	52305897	52306186	39485	11	11	12	57	38	71	5	3	13	60	51	89	177	124	7.09129e-14	1.86711e-12	0.119	0.169	0.106	0.055	0.04	0.093	0.069
34477	ZFYVE19	ZFYVE19	chr15	+	41104896	41105100	41102846	41102955	41105535	41105615	34477	146	21	33	13	1	10	83	21	57	8	4	18	247	124	9.5027e-12	2.0731e-10	0.849	0.913	0.624	0.839	0.725	0.614	0.069
58685	CLEC2D	CLEC2D	chr12	+	9846422	9846544	9845629	9845711	9847355	9852151	58685	180	116	168	197	79	215	102	72	66	206	60	105	245	124	4.74847e-11	9.72457e-10	0.316	0.426	0.283	0.2	0.378	0.241	0.069
49117	LCK	LCK	chr1	+	32739847	32740042	32716839	32716972	32740337	32740419	49117	1	1	2	5	4	4	0	1	2	6	16	5	247	124	7.91156e-09	1.29722e-07	0.091	0.112	0.201	0	0.03	0.167	0.069
79920	GON4L	GON4L	chr1	-	155731980	155732165	155730234	155730432	155733102	155733355	79920	185	98	88	3	1	1	81	72	131	12	2	0	247	124	4.34072e-07	5.80508e-06	0.969	0.98	0.978	0.772	0.948	1	0.069
42076	C1GALT1	C1GALT1	chr7	+	7254672	7254865	7222245	7222451	7273933	7274170	42076	1	4	5	15	8	22	6	1	3	46	18	37	247	124	1.08668e-06	1.37903e-05	0.032	0.201	0.102	0.061	0.027	0.039	0.069
28444	NME6	NME6	chr3	-	48341920	48342124	48339916	48340013	48342842	48343175	28444	1	2	0	3	2	7	3	2	0	20	4	8	247	124	2.81583e-06	3.38482e-05	0.143	0.334	0	0.07	0.201	0	0.069
51529	GS1-124K5.11	GS1-124K5.11	chr7	-	66025565	66025662	66018454	66019824	66032564	66032646	51529	43	21	32	0	1	0	35	26	53	0	5	1	220	124	4.11624e-06	4.82365e-05	1	0.922	1	1	0.746	0.968	0.069
61724	ARHGAP27	ARHGAP27	chr17	-	43473572	43473650	43473348	43473483	43473852	43473951	61724	46	52	113	0	0	0	50	49	137	7	0	2	201	124	2.22319e-05	0.000234126	1	1	1	0.815	1	0.977	0.069
78081	KIAA1468	KIAA1468	chr18	+	59921924	59922046	59919896	59919987	59922639	59922711	78081	1	6	6	13	7	16	2	5	1	17	10	14	245	124	0.000464021	0.00385425	0.037	0.303	0.16	0.056	0.202	0.035	0.069
22597	CALHM2	CALHM2	chr10	-	105210839	105210939	105210465	105210557	105211912	105212162	22597	36	14	31	3	3	3	56	19	48	17	2	9	223	124	0.00142253	0.0106986	0.87	0.722	0.852	0.647	0.841	0.748	0.069
81265	PCBP1-AS1	PCBP1-AS1	chr2	-	70286774	70286812	70278334	70278437	70310638	70310819	81265	16	4	9	1	2	2	7	9	15	8	2	1	161	124	0.00438655	0.02942	0.925	0.606	0.776	0.403	0.776	0.92	0.069
43276	GCC2	GCC2	chr2	+	109085755	109085788	109085435	109085540	109086106	109088572	43276	17	15	37	115	109	249	13	11	4	271	179	135	156	124	1.92262e-41	2.80046e-39	0.105	0.099	0.106	0.037	0.047	0.023	0.068
20393	AGO3	AGO3	chr1	+	36520604	36520746	36509047	36509149	36521237	36522063	20393	114	86	133	0	1	2	75	79	121	10	0	3	247	124	1.88556e-39	2.44241e-37	1	0.977	0.971	0.79	1	0.953	0.068
28561	ZNF226	ZNF226	chr19	+	44670857	44671035	44669909	44669960	44674187	44674248	28561	0	2	4	9	10	13	1	0	0	25	15	19	247	124	1.87169e-32	1.77013e-30	0	0.091	0.134	0.02	0	0	0.068
27890	INADL	INADL	chr1	+	62268466	62268631	62267294	62267441	62271119	62271196	27890	0	6	0	17	11	23	0	1	0	19	41	26	247	124	8.3684e-31	7.21798e-29	0	0.215	0	0	0.012	0	0.068
51489	PIGB	PIGB	chr15	+	55611831	55611899	55611132	55611611	55612472	55612608	51489	4	5	5	18	19	31	5	3	0	41	20	46	191	124	4.38038e-28	3.18062e-26	0.126	0.146	0.095	0.073	0.089	0	0.068
3106	VPS13A	VPS13A	chr9	+	80004961	80005058	79996891	79997003	80018151	80018237	3106	18	6	6	39	14	25	2	3	5	30	26	10	220	124	7.21075e-27	4.84758e-25	0.206	0.195	0.119	0.036	0.061	0.22	0.068
56294	PTPN2	PTPN2	chr18	-	12818967	12819090	12817154	12817364	12819212	12819281	56294	5	0	1	11	15	28	0	0	0	28	17	17	246	124	4.5004e-22	2.19241e-20	0.186	0	0.018	0	0	0	0.068
26185	PRPF40A	PRPF40A	chr2	-	153535569	153535655	153533964	153533989	153535865	153536001	26185	142	180	307	30	19	42	539	172	216	71	51	52	209	124	1.09216e-21	5.19838e-20	0.737	0.849	0.813	0.818	0.667	0.711	0.068
44266	TNPO2	TNPO2	chr19	-	12826446	12826553	12826218	12826352	12829842	12829992	44266	223	33	40	0	0	0	29	79	104	4	0	0	230	124	3.10302e-20	1.33583e-18	1	1	1	0.796	1	1	0.068
3215	TPM3P9	TPM3P9	chr19	+	53944724	53944800	53943080	53943186	53945048	53947925	3215	0	1	2	20	4	6	0	0	2	47	3	11	199	124	3.08691e-12	7.004e-11	0	0.135	0.172	0	0	0.102	0.068
58675	CLEC2D	CLEC2D	chr12	+	9846420	9846544	9845599	9845711	9847355	9852151	58675	182	117	175	197	79	215	98	76	69	206	60	105	247	124	6.71955e-11	1.35433e-09	0.317	0.426	0.29	0.193	0.389	0.248	0.068
23309	IDE	IDE	chr10	-	94238401	94238546	94235640	94235751	94239033	94239178	23309	4	2	2	12	11	25	0	0	2	15	18	15	247	124	1.13841e-10	2.23788e-09	0.143	0.084	0.039	0	0	0.063	0.068
56495	FAM78A	FAM78A	chr9	-	134138077	134138124	134133464	134136737	134138864	134138982	56495	15	2	3	2	0	1	3	1	2	0	0	3	170	124	4.39006e-09	7.38341e-08	0.845	1	0.686	1	1	0.327	0.068
65890	ANKRD13D	ANKRD13D	chr11	+	67058062	67058187	67057792	67057917	67058946	67058992	65890	11	15	18	34	18	32	23	12	28	63	35	80	247	124	1.24213e-08	1.99251e-07	0.14	0.295	0.22	0.155	0.147	0.149	0.068
57278	TMEM154	TMEM154	chr4	-	153568325	153568479	153565566	153565594	153573689	153573728	57278	0	2	7	0	2	4	16	3	4	8	4	7	247	124	1.33395e-08	2.12944e-07	NA	0.334	0.468	0.501	0.274	0.223	0.068
74258	FYN	FYN	chr6	-	112062183	112062300	112041058	112041265	112101768	112101838	74258	17	12	22	67	44	143	0	8	13	80	71	116	240	124	5.01733e-07	6.65979e-06	0.116	0.124	0.074	0	0.055	0.055	0.068
28560	ZNF226	ZNF226	chr19	+	44669740	44669766	44669214	44669295	44669909	44669960	28560	0	1	1	0	2	1	2	1	0	1	2	4	149	124	7.42038e-07	9.6032e-06	NA	0.294	0.454	0.625	0.294	0	0.068
43259	CEP162	CEP162	chr6	-	84884932	84885066	84884445	84884673	84894904	84895166	43259	21	18	25	3	0	1	25	22	23	9	1	0	247	124	2.54906e-06	3.08946e-05	0.778	1	0.926	0.582	0.917	1	0.068
6454	PPP2R5C	PPP2R5C	chr14	+	102290350	102290506	102252354	102252520	102323022	102323222	6454	17	8	18	75	19	32	10	4	6	62	14	30	247	124	3.35626e-06	3.98391e-05	0.102	0.174	0.22	0.075	0.125	0.091	0.068
49102	TGFB3	TGFB3	chr14	-	76426611	76426729	76424439	76425688	76427265	76427419	49102	0	3	1	4	4	3	0	0	2	0	4	6	241	124	6.89294e-06	7.84068e-05	0	0.278	0.146	NA	0	0.146	0.068
49799	CCNL2	CCNL2	chr1	-	1328058	1328178	1326145	1326245	1328775	1328840	49799	39	23	38	83	60	73	22	15	41	114	66	103	243	124	1.13964e-05	0.000125806	0.193	0.164	0.21	0.09	0.104	0.169	0.068
7384	API5	API5	chr11	+	43339970	43340032	43333504	43333746	43340189	43340351	7384	18	6	14	75	63	138	4	0	5	86	86	110	185	124	2.03447e-05	0.000215787	0.139	0.06	0.064	0.03	0	0.03	0.068
61894	SEC31A	SEC31A	chr4	-	83783686	83783893	83782783	83782861	83784470	83784545	61894	62	21	62	4	4	8	41	47	52	12	3	12	247	124	2.87012e-05	0.000296655	0.886	0.725	0.796	0.632	0.887	0.685	0.068
7272	MYBL1	MYBL1	chr8	-	67488481	67488625	67485598	67485741	67492367	67492409	7272	4	3	2	3	1	4	0	0	1	3	4	0	247	124	2.98054e-05	0.000307281	0.401	0.601	0.201	0	0	1	0.068
70519	TIA1	TIA1	chr2	-	70456190	70456223	70454866	70454954	70456395	70456450	70519	39	33	83	0	1	0	52	57	58	0	3	10	156	124	6.06352e-05	0.000594533	1	0.963	1	1	0.938	0.822	0.068
56223	MTOR	MTOR	chr1	-	11227498	11227574	11217208	11217348	11259314	11259460	56223	68	17	25	1	0	1	16	28	40	4	0	0	199	124	0.000116985	0.00108891	0.977	1	0.94	0.714	1	1	0.068
54087	CAMK2G	CAMK2G	chr10	-	75575235	75575291	75574760	75575005	75576772	75576875	54087	1	0	1	1	2	3	0	1	3	9	3	8	179	124	0.000174446	0.00157348	0.409	0	0.188	0	0.188	0.206	0.068
43755	MRPS18C	MRPS18C	chr4	+	84379477	84379582	84378061	84378111	84380892	84380950	43755	31	25	63	0	1	1	98	23	106	4	2	6	228	124	0.000346917	0.00294461	1	0.931	0.972	0.93	0.862	0.906	0.068
39504	NRD1	NRD1	chr1	-	52302040	52302110	52301802	52301884	52305897	52306186	39504	12	12	18	57	38	71	8	4	15	60	51	89	193	124	0.00159639	0.0118671	0.119	0.169	0.14	0.079	0.048	0.098	0.068
50374	NSMCE4A	NSMCE4A	chr10	-	123719665	123719733	123719015	123719110	123719872	123719921	50374	1	2	17	37	29	61	1	0	1	109	48	119	191	124	8.39639e-163	3.20557e-159	0.017	0.043	0.153	0.006	0	0.005	0.067
73431	CNOT1	CNOT1	chr16	-	58619241	58619410	58616932	58617086	58620448	58620652	73431	229	131	164	0	0	0	51	99	177	6	0	1	247	124	2.47187e-49	5.09492e-47	1	1	1	0.81	1	0.989	0.067
79289	DLGAP4	DLGAP4	chr20	+	35127990	35128079	35125107	35125469	35128601	35129014	79289	59	101	160	6	3	9	201	115	147	14	21	14	212	124	1.78444e-25	1.08994e-23	0.852	0.952	0.912	0.894	0.762	0.86	0.067
31894	ARHGEF3	ARHGEF3	chr3	-	56945786	56945957	56916319	56916382	56950336	56950499	31894	0	3	0	18	6	31	0	0	0	37	25	43	247	124	3.52791e-24	1.97765e-22	0	0.201	0	0	0	0	0.067
7939	CDC42	CDC42	chr1	+	22400586	22400712	22379119	22379235	22404921	22405076	7939	14	36	99	22	35	176	14	41	83	33	59	206	247	124	1.00887e-22	5.13912e-21	0.242	0.341	0.22	0.176	0.259	0.168	0.067
49874	ATP2B4	ATP2B4	chr1	+	203693008	203693116	203691605	203691817	203696522	203696699	49874	227	121	131	8	3	2	43	81	118	9	1	2	231	124	1.21143e-17	4.36537e-16	0.938	0.956	0.972	0.719	0.978	0.969	0.067
40064	EIF4G3	EIF4G3	chr1	-	21219111	21219222	21212693	21212864	21220009	21220129	40064	38	16	16	25	18	16	9	12	13	25	11	11	234	124	1.24993e-15	3.79202e-14	0.446	0.32	0.346	0.16	0.366	0.385	0.067
44056	LONP2	LONP2	chr16	+	48381475	48381625	48368126	48368269	48382010	48382201	44056	54	21	36	0	2	0	46	26	60	4	1	5	247	124	3.80681e-13	9.40526e-12	1	0.841	1	0.852	0.929	0.858	0.067
77913	SETD2	SETD2	chr3	-	47142947	47143045	47139444	47139571	47144835	47144913	77913	59	42	72	1	0	4	28	28	42	3	3	0	221	124	8.82574e-12	1.92929e-10	0.971	1	0.91	0.84	0.84	1	0.067
50249	BPHL	BPHL	chr6	+	3119518	3119746	3118609	3119081	3123890	3123994	50249	0	0	1	4	0	1	0	0	1	15	0	2	247	124	5.60826e-11	1.14145e-09	0	NA	0.334	0	NA	0.201	0.067
37157	FAM111A	FAM111A	chr11	+	58911082	58911168	58910555	58910777	58913299	58913329	37157	3	1	22	3	11	24	8	4	13	21	17	21	209	124	6.51202e-11	1.31579e-09	0.372	0.051	0.352	0.184	0.122	0.269	0.067
33708	NUDT22	NUDT22	chr11	+	63995059	63995138	63994106	63994604	63996718	63996820	33708	85	94	165	7	3	5	251	148	245	26	15	22	202	124	7.64045e-10	1.39392e-08	0.882	0.951	0.953	0.856	0.858	0.872	0.067
8125	SLC38A6	SLC38A6	chr14	+	61453769	61453875	61451447	61451521	61482621	61482674	8125	0	4	0	5	4	5	2	0	1	13	5	7	229	124	2.41666e-07	3.33079e-06	0	0.351	0	0.077	0	0.072	0.067
57168	ZNF76	ZNF76	chr6	+	35261532	35261692	35260657	35260821	35262232	35262346	57168	143	70	66	54	31	34	75	48	83	45	29	44	247	124	6.68535e-07	8.70945e-06	0.571	0.531	0.494	0.456	0.454	0.486	0.067
69182	PARL	PARL	chr3	-	183551511	183551613	183551153	183551377	183558357	183558428	69182	191	116	204	10	3	9	288	132	264	27	11	22	225	124	5.8057e-05	0.000571339	0.913	0.955	0.926	0.855	0.869	0.869	0.067
7546	SPTLC2	SPTLC2	chr14	-	78028738	78028832	78023383	78023489	78036726	78036851	7546	57	27	70	1	0	1	140	69	141	0	9	6	217	124	0.000176939	0.001593	0.97	1	0.976	1	0.814	0.931	0.067
53935	PMS1	PMS1	chr2	+	190732625	190732655	190728468	190728954	190738221	190738382	53935	55	48	54	0	2	0	49	36	28	11	1	0	153	124	0.000199507	0.00177699	1	0.951	1	0.783	0.967	1	0.067
2964	BHLHE40-AS1	BHLHE40-AS1	chr3	-	5000882	5001070	4942225	4942382	5021479	5021646	2964	0	1	1	0	0	2	0	2	3	4	0	1	247	124	0.000232163	0.00203895	NA	1	0.201	0	1	0.601	0.067
30778	ZDHHC6	ZDHHC6	chr10	-	114193298	114193374	114192997	114193039	114194054	114194222	30778	27	8	4	56	40	90	11	1	14	70	44	127	199	124	0.00149882	0.0112142	0.231	0.111	0.027	0.089	0.014	0.064	0.067
51102	TTC14	TTC14	chr3	+	180322276	180322395	180322012	180322097	180322639	180322795	51102	97	124	139	0	0	6	120	115	71	7	5	4	242	124	0.00179136	0.0131494	1	1	0.922	0.898	0.922	0.901	0.067
30989	TRAF6	TRAF6	chr11	-	36514100	36514178	36505316	36512200	36516525	36516597	30989	132	77	96	1	0	1	134	77	127	0	9	6	201	124	0.00199161	0.0144757	0.988	1	0.983	1	0.841	0.929	0.067
65260	PPP1R21	PPP1R21	chr2	+	48706572	48706695	48701821	48701958	48707062	48707155	65260	11	13	5	48	36	76	0	8	7	61	77	90	246	124	0.0029572	0.0206875	0.104	0.154	0.032	0	0.05	0.038	0.067
50393	AGTPBP1	AGTPBP1	chr9	-	88275850	88275888	88272349	88272558	88284399	88284493	50393	112	58	94	13	1	3	18	44	33	3	3	4	161	124	0.00559252	0.0365377	0.869	0.978	0.96	0.822	0.919	0.864	0.067
75185	FAM32A	FAM32A	chr19	+	16301330	16301384	16296434	16296576	16301697	16302857	75185	129	131	273	1	0	2	348	109	304	13	11	9	177	124	7.78988e-81	4.594e-78	0.989	1	0.99	0.949	0.874	0.959	0.066
57807	ITGAE	ITGAE	chr17	-	3625347	3625458	3623600	3623696	3626581	3626677	57807	2	3	2	9	16	22	2	2	5	95	87	133	234	124	1.8336e-74	9.92577e-72	0.105	0.09	0.046	0.011	0.012	0.02	0.066
30690	TARS2	TARS2	chr1	+	150464073	150464138	150463869	150463987	150464886	150464965	30690	94	69	104	5	1	2	163	82	154	24	4	8	188	124	1.63594e-39	2.12666e-37	0.925	0.978	0.972	0.818	0.931	0.927	0.066
14171	COQ3	COQ3	chr6	-	99829994	99830064	99828064	99828217	99831573	99831700	14171	2	2	4	17	15	23	2	0	1	30	12	56	193	124	1.51525e-30	1.29006e-28	0.07	0.079	0.101	0.041	0	0.011	0.066
13457	GAB3	GAB3	chrX	-	153925406	153925488	153908408	153908525	153927568	153927788	13457	55	35	58	0	0	0	32	20	43	2	0	3	205	124	4.85969e-29	3.74614e-27	1	1	1	0.906	1	0.897	0.066
71188	TRAPPC13	TRAPPC13	chr5	+	64946619	64946709	64942881	64943009	64948327	64948372	71188	59	50	65	1	0	0	73	49	49	8	1	1	213	124	4.73214e-28	3.41892e-26	0.972	1	1	0.842	0.966	0.966	0.066
7153	NUMA1	NUMA1	chr11	-	71779147	71779277	71746947	71747021	71780887	71780957	7153	0	1	1	0	3	1	12	0	1	7	10	9	247	124	5.01705e-23	2.61067e-21	NA	0.143	0.334	0.463	0	0.053	0.066
24079	CCSER2	CCSER2	chr10	+	86232789	86232902	86230127	86230214	86237330	86237420	24079	3	6	5	22	12	18	1	5	2	43	18	15	236	124	1.31346e-22	6.64871e-21	0.067	0.208	0.127	0.012	0.127	0.065	0.066
49877	ATP2B4	ATP2B4	chr1	+	203682292	203682380	203681087	203681267	203683298	203683405	49877	140	74	89	4	2	0	25	50	69	3	3	1	211	124	8.87332e-20	3.68223e-18	0.954	0.956	1	0.83	0.907	0.976	0.066
58748	CCDC130	CCDC130	chr19	+	13872311	13872382	13870079	13870086	13873112	13873251	58748	53	34	38	35	28	29	48	42	67	70	29	64	194	124	3.62279e-19	1.44549e-17	0.492	0.437	0.456	0.305	0.481	0.401	0.066
79895	TBC1D25	TBC1D25	chrX	+	48403256	48403411	48399720	48399830	48417284	48417412	79895	129	65	90	6	0	1	69	49	89	7	2	3	247	124	1.00178e-18	3.90265e-17	0.915	1	0.978	0.832	0.925	0.937	0.066
7155	NUMA1	NUMA1	chr11	-	71779150	71779277	71746947	71747021	71780887	71780957	7155	0	1	1	0	3	1	10	0	2	7	10	9	247	124	2.55187e-18	9.66113e-17	NA	0.143	0.334	0.418	0	0.1	0.066
26945	PIGT	PIGT	chr20	+	44050022	44050205	44049167	44049333	44052855	44053021	26945	205	183	267	5	2	3	326	164	384	19	9	18	247	124	8.5125e-18	3.1076e-16	0.954	0.979	0.978	0.896	0.901	0.915	0.066
61614	STAG3L5P-PVRIG2P-PILRB	STAG3L5P-PVRIG2P-PILRB	chr7	+	99951517	99951635	99950619	99950746	99952765	99952863	61614	148	102	154	1	1	2	138	167	261	11	4	11	241	124	1.21158e-15	3.68493e-14	0.987	0.981	0.975	0.866	0.956	0.924	0.066
33671	SYNE1	SYNE1	chr6	-	152621775	152621916	152615094	152615262	152623003	152623198	33671	70	31	47	35	33	50	88	23	33	40	49	56	247	124	2.5522e-13	6.40151e-12	0.501	0.32	0.321	0.525	0.191	0.228	0.066
73611	PPOX	PPOX	chr1	+	161137784	161137917	161137160	161137276	161138782	161138973	73611	69	54	47	2	1	0	43	44	65	6	1	1	247	124	1.27086e-12	2.98143e-11	0.945	0.964	1	0.783	0.957	0.97	0.066
10109	CYTH1	CYTH1	chr17	-	76723739	76723910	76705731	76705814	76778283	76778424	10109	2	2	3	17	9	21	0	1	0	17	20	9	247	124	6.86418e-12	1.51526e-10	0.056	0.1	0.067	0	0.024	0	0.066
37429	DOK2	DOK2	chr8	-	21769883	21770021	21768183	21768368	21771049	21771205	37429	159	109	186	4	2	4	208	122	213	3	16	10	247	124	1.35902e-10	2.64788e-09	0.952	0.965	0.959	0.972	0.793	0.914	0.066
37570	PPP2R2B	PPP2R2B	chr5	-	146236061	146236146	146080607	146080705	146257564	146258348	37570	27	17	47	32	12	51	80	31	41	88	50	50	208	124	7.29424e-07	9.45345e-06	0.335	0.458	0.355	0.351	0.27	0.328	0.066
4424	AP1G2	AP1G2	chr14	-	24031170	24031300	24030720	24030844	24031496	24031624	4424	389	248	326	22	9	12	434	244	444	35	19	43	247	124	8.26117e-07	1.06363e-05	0.899	0.933	0.932	0.862	0.866	0.838	0.066
78092	GCLM	GCLM	chr1	-	94362173	94362376	94360169	94360284	94363394	94363454	78092	111	24	24	8	2	3	93	36	19	10	6	3	247	124	1.96118e-06	2.40834e-05	0.874	0.858	0.801	0.824	0.751	0.761	0.066
14938	SUPT3H	SUPT3H	chr6	-	44868600	44868683	44794466	44797594	44900389	44900500	14938	2	1	3	9	6	14	1	1	2	28	8	33	206	124	1.98571e-06	2.43515e-05	0.118	0.091	0.114	0.021	0.07	0.035	0.066
31231	BRPF1	BRPF1	chr3	+	9784035	9784225	9783708	9783855	9784627	9784937	31231	3	3	3	8	7	22	2	1	5	21	9	22	247	124	4.09812e-06	4.80397e-05	0.158	0.177	0.064	0.046	0.053	0.102	0.066
68685	LOC643733	LOC643733	chr11	-	104777211	104777271	104776174	104776284	104779561	104779735	68685	1	2	0	8	10	23	0	0	0	71	39	95	183	124	1.9192e-05	0.000204158	0.078	0.119	0	0	0	0	0.066
59065	ZNF655	ZNF655	chr7	+	99159510	99159596	99158155	99158318	99159990	99160117	59065	128	147	273	1	3	3	192	96	295	20	3	12	209	124	9.28748e-05	0.000879613	0.987	0.967	0.982	0.851	0.95	0.936	0.066
27105	SETD5	SETD5	chr3	+	9494576	9494635	9490071	9490314	9495422	9495552	27105	49	15	7	150	72	61	5	13	9	67	105	107	182	124	0.000164621	0.00149247	0.182	0.124	0.073	0.048	0.078	0.054	0.066
48165	DYSF	DYSF	chr2	+	71847676	71847739	71840463	71840540	71871094	71871193	48165	3	3	5	2	4	4	0	0	4	0	1	1	186	124	0.000194634	0.00173872	0.5	0.333	0.455	NA	0	0.727	0.066
43231	KANSL3	KANSL3	chr2	-	97272706	97272784	97271056	97271248	97274244	97274401	43231	3	3	1	17	11	22	0	1	2	10	14	42	201	124	0.000240644	0.0021059	0.098	0.144	0.027	0	0.042	0.029	0.066
11766	TBC1D17	TBC1D17	chr19	+	50382657	50382761	50381754	50381829	50383535	50383659	11766	27	24	29	58	42	82	13	22	17	73	46	75	227	124	0.000290584	0.00250397	0.203	0.238	0.162	0.089	0.207	0.11	0.066
7106	CAPRIN1	CAPRIN1	chr11	+	34113452	34113603	34112097	34112225	34118025	34118220	7106	112	66	129	4	2	4	63	88	256	8	8	3	247	124	0.000781733	0.00621429	0.934	0.943	0.942	0.798	0.847	0.977	0.066
50432	UBE4A	UBE4A	chr11	+	118235392	118235575	118230295	118230389	118235754	118235916	50432	3	1	0	6	10	21	0	1	1	13	19	20	247	124	0.00237745	0.016984	0.201	0.048	0	0	0.026	0.024	0.066
4902	SUGP2	SUGP2	chr19	-	19114304	19114417	19112421	19112483	19114976	19115455	4902	9	3	1	29	17	32	0	1	2	32	36	33	236	124	1.22522e-40	1.69609e-38	0.14	0.085	0.016	0	0.014	0.031	0.065
43591	SIN3A	SIN3A	chr15	-	75728686	75728784	75722527	75722749	75743763	75744087	43591	4	5	6	31	24	31	0	2	2	39	21	46	221	124	1.40509e-39	1.83645e-37	0.068	0.105	0.098	0	0.051	0.024	0.065
42359	ENOSF1	ENOSF1	chr18	-	691067	691105	690548	690631	691203	691304	42359	66	28	28	0	0	0	31	17	23	4	0	1	161	124	1.44593e-33	1.45069e-31	1	1	1	0.857	1	0.947	0.065
12394	RMND1	RMND1	chr6	-	151739667	151739714	151738413	151738534	151742379	151742456	12394	2	1	3	16	10	23	0	1	0	40	16	44	170	124	3.22201e-25	1.9428e-23	0.084	0.068	0.087	0	0.044	0	0.065
26194	PRPF40A	PRPF40A	chr2	-	153535569	153535639	153533964	153533989	153535865	153536001	26194	142	180	308	30	19	42	539	172	215	71	51	52	193	124	4.99626e-22	2.42583e-20	0.753	0.859	0.825	0.83	0.684	0.727	0.065
12322	TBCCD1	TBCCD1	chr3	-	186271303	186271392	186268917	186269068	186272042	186272157	12322	13	11	23	76	58	87	23	2	4	124	74	136	212	124	1.69155e-21	7.95614e-20	0.091	0.1	0.134	0.098	0.016	0.017	0.065
61307	FIP1L1	FIP1L1	chr4	+	54257596	54257665	54257175	54257306	54265902	54266006	61307	32	27	83	1	2	7	69	35	85	21	0	9	192	124	4.6222e-21	2.1167e-19	0.954	0.897	0.884	0.68	1	0.859	0.065
15699	CLCN3	CLCN3	chr4	+	170559747	170559893	170557063	170557239	170601200	170601358	15699	2	8	2	24	19	69	0	0	3	23	33	46	247	124	4.43334e-18	1.6551e-16	0.04	0.174	0.014	0	0	0.032	0.065
23050	PTGDS	PTGDS	chr9	+	139872705	139872814	139871955	139872144	139873444	139873584	23050	4	7	2	40	46	10	1	0	0	18	18	29	232	124	5.27207e-18	1.95514e-16	0.051	0.075	0.097	0.029	0	0	0.065
24548	CDK10	CDK10	chr16	+	89753996	89754223	89753075	89753205	89755659	89755732	24548	2	4	13	14	13	18	2	3	11	23	12	41	247	124	8.60566e-11	1.71824e-09	0.067	0.134	0.266	0.042	0.112	0.119	0.065
53212	RSRC2	RSRC2	chr12	-	123005050	123005128	123003385	123003598	123005931	123005975	53212	59	42	85	0	0	2	132	63	31	5	0	4	201	124	2.46368e-09	4.25805e-08	1	1	0.963	0.942	1	0.827	0.065
29113	C11orf30	C11orf30	chr11	+	76179895	76179941	76174864	76175124	76183607	76183884	29113	0	1	2	14	4	35	0	0	0	22	17	25	169	124	2.15394e-08	3.37166e-07	0	0.155	0.04	0	0	0	0.065
24843	ABHD17A	ABHD17A	chr19	-	1878662	1878903	1877506	1877686	1879919	1880114	24843	36	39	38	225	80	265	37	9	21	377	99	197	247	124	4.4859e-07	5.9926e-06	0.074	0.197	0.067	0.047	0.044	0.051	0.065
45490	UNC13D	UNC13D	chr17	-	73839899	73840029	73839564	73839600	73840301	73840798	45490	2	2	8	19	4	34	8	0	6	39	14	41	247	124	5.65202e-07	7.44346e-06	0.05	0.201	0.106	0.093	0	0.068	0.065
57653	TSPAN31	TSPAN31	chr12	+	58139527	58139656	58138783	58139000	58140371	58140503	57653	70	44	55	1	0	0	132	39	94	0	2	7	247	124	8.33844e-07	1.07301e-05	0.972	1	1	1	0.907	0.871	0.065
60533	GATSL3	GATSL3	chr22	-	30682251	30682365	30682004	30682087	30682813	30682940	60533	48	44	64	0	1	4	96	59	133	8	4	7	237	124	2.14256e-06	2.61777e-05	1	0.958	0.893	0.863	0.885	0.909	0.065
28978	BCR	BCR	chr22	+	23637210	23637342	23634727	23634825	23651610	23651670	28978	51	79	70	0	0	0	75	29	79	0	3	1	247	124	2.61744e-06	3.16493e-05	1	1	1	1	0.829	0.975	0.065
4419	AP1G2	AP1G2	chr14	-	24031170	24031394	24030720	24030844	24031496	24031624	4419	389	253	326	22	9	12	441	249	450	35	19	43	247	124	5.5828e-06	6.4219e-05	0.899	0.934	0.932	0.863	0.868	0.84	0.065
4429	AP1G2	AP1G2	chr14	-	24031170	24031316	24030720	24030844	24031496	24031624	4429	388	251	332	22	9	12	434	251	450	35	19	43	247	124	1.65468e-05	0.000177744	0.899	0.933	0.933	0.862	0.869	0.84	0.065
75284	HEATR6	HEATR6	chr17	-	58151322	58151520	58151106	58151247	58153490	58153598	75284	3	0	11	5	9	14	0	4	4	25	6	28	247	124	1.79042e-05	0.000190996	0.231	0	0.283	0	0.251	0.067	0.065
46788	PTPN22	PTPN22	chr1	-	114377517	114377628	114377014	114377061	114380211	114381029	46788	28	17	4	6	4	2	0	15	6	11	3	0	234	124	5.64484e-05	0.000557252	0.712	0.693	0.515	0	0.726	1	0.065
80291	PCBP2	PCBP2	chr12	+	53861966	53862065	53861004	53861077	53862560	53862616	80291	2	2	1	13	10	33	0	0	0	39	14	42	222	124	8.19467e-05	0.000784099	0.079	0.1	0.017	0	0	0	0.065
29031	POLK	POLK	chr5	+	74876380	74876422	74872604	74872758	74877033	74877273	29031	2	2	5	10	18	18	1	1	1	11	14	10	165	124	0.000279977	0.00242206	0.131	0.077	0.173	0.064	0.051	0.07	0.065
61919	SEC31A	SEC31A	chr4	-	83783686	83783896	83782783	83782861	83784470	83784545	61919	61	21	56	4	4	8	40	44	52	12	3	12	247	124	0.000899415	0.0070608	0.884	0.725	0.778	0.626	0.88	0.685	0.065
14268	APOBEC3D	APOBEC3D	chr22	+	39425367	39425524	39418826	39419019	39427698	39427978	14268	73	44	34	4	1	1	65	51	186	1	5	23	247	124	0.000941818	0.00735318	0.902	0.957	0.945	0.97	0.837	0.802	0.065
9816	ZZZ3	ZZZ3	chr1	-	78107068	78107131	78105133	78105287	78107206	78107340	9816	46	44	107	1	0	4	83	66	54	2	3	8	186	124	0.00140738	0.0105978	0.968	1	0.947	0.965	0.936	0.818	0.065
75009	FAM13B	FAM13B	chr5	-	137277632	137277734	137273641	137276037	137278563	137278727	75009	70	23	28	0	0	0	75	36	16	0	2	1	225	124	0.00154487	0.0115231	1	1	1	1	0.908	0.898	0.065
11711	ABHD3	ABHD3	chr18	-	19262133	19262158	19244078	19244191	19263880	19263926	11711	6	4	8	58	20	78	6	5	8	186	109	145	148	124	0.00354468	0.024312	0.08	0.144	0.079	0.026	0.037	0.044	0.065
52791	MTMR2	MTMR2	chr11	-	95647405	95647476	95621319	95621425	95657038	95657371	52791	27	11	20	11	8	14	7	26	23	14	10	15	194	124	0.00358084	0.0245299	0.611	0.468	0.477	0.242	0.624	0.495	0.065
39593	THEMIS	THEMIS	chr6	-	128134027	128135076	128069360	128069474	128150620	128151079	39593	93	77	157	0	0	0	82	134	112	9	1	0	247	124	0.00421427	0.0284077	1	1	1	0.821	0.985	1	0.065
46093	PYCARD	PYCARD	chr16	-	31213467	31213524	31212806	31213162	31213737	31214097	46093	134	98	266	3	10	18	499	231	419	60	30	45	180	124	0.00561685	0.0366861	0.969	0.871	0.911	0.851	0.841	0.865	0.065
55662	AASDH	AASDH	chr4	-	57209000	57209132	57204450	57204957	57209727	57209850	55662	20	44	36	0	2	5	14	16	28	2	3	0	247	124	0.00599995	0.0389149	1	0.917	0.783	0.778	0.728	1	0.065
9723	PRPF3	PRPF3	chr1	+	150299963	150300111	150298208	150298339	150300778	150300925	9723	14	11	20	31	33	75	8	7	21	81	41	71	247	124	6.27478e-29	4.79621e-27	0.185	0.143	0.118	0.047	0.079	0.129	0.064
79987	SCML4	SCML4	chr6	-	108067892	108067970	108066152	108066347	108070887	108071017	79987	71	90	105	0	6	7	78	80	146	13	5	8	201	124	7.08237e-14	1.86544e-12	1	0.902	0.902	0.787	0.908	0.918	0.064
20447	CNPY3	CNPY3	chr6	+	42903149	42903211	42902115	42902336	42903311	42903408	20447	40	30	69	141	123	290	73	36	53	525	230	497	185	124	3.55156e-13	8.80762e-12	0.16	0.141	0.138	0.085	0.095	0.067	0.064
47141	PRKAG1	PRKAG1	chr12	-	49402208	49402382	49399525	49399635	49406844	49406893	47141	3	2	8	18	7	26	2	3	5	43	19	51	247	124	8.32307e-13	1.98664e-11	0.077	0.125	0.134	0.023	0.073	0.047	0.064
75298	HEATR6	HEATR6	chr17	-	58151383	58151520	58151106	58151247	58153490	58153598	75298	3	0	10	5	9	14	0	4	3	25	6	28	247	124	4.16998e-10	7.80398e-09	0.231	0	0.264	0	0.251	0.051	0.064
65840	METTL22	METTL22	chr16	+	8738385	8738582	8736319	8736422	8739964	8740079	65840	0	5	5	2	0	3	0	3	5	5	0	7	247	124	1.64377e-09	2.89971e-08	0	1	0.456	0	1	0.264	0.064
26574	KIAA1324L	KIAA1324L	chr7	-	86669071	86669187	86594219	86594340	86669418	86669550	26574	1	0	9	0	1	0	0	1	1	0	0	2	239	124	3.72898e-07	5.02495e-06	1	0	1	NA	1	0.206	0.064
56771	BLZF1	BLZF1	chr1	+	169346375	169346473	169345777	169346217	169347567	169347767	56771	7	5	11	40	31	42	1	9	0	100	44	77	221	124	5.69494e-07	7.49454e-06	0.089	0.083	0.128	0.006	0.103	0	0.064
24327	CLIP4	CLIP4	chr2	+	29355017	29355111	29354123	29354263	29356520	29356682	24327	90	93	165	0	0	0	52	99	113	7	0	0	217	124	0.000331336	0.00282326	1	1	1	0.809	1	1	0.064
38073	GFM1	GFM1	chr3	+	158367793	158367850	158366829	158366946	158369884	158370035	38073	2	7	5	26	28	58	0	0	6	63	36	64	180	124	0.000824199	0.00652683	0.05	0.147	0.056	0	0	0.061	0.064
59429	KRI1	KRI1	chr19	-	10668839	10668973	10668647	10668736	10670034	10670205	59429	129	56	85	0	0	1	122	63	93	0	5	4	247	124	0.000927591	0.00725451	1	1	0.977	1	0.863	0.921	0.064
45917	PAPD4	PAPD4	chr5	+	78910294	78910383	78908242	78908898	78915434	78915608	45917	41	24	14	46	32	81	19	11	12	30	37	47	212	124	0.00149847	0.0112138	0.343	0.305	0.092	0.27	0.148	0.13	0.064
52716	DTNB	DTNB	chr2	-	25818954	25819109	25803589	25803695	25830104	25830190	52716	49	30	85	1	5	2	99	80	128	13	13	5	247	124	0.00247007	0.0175764	0.961	0.751	0.955	0.793	0.755	0.928	0.064
8112	DICER1	DICER1	chr14	-	95558905	95559031	95557539	95557702	95560224	95560493	8112	7	1	6	21	21	28	2	2	1	36	31	42	247	124	0.00454008	0.030311	0.143	0.023	0.097	0.027	0.031	0.012	0.064
31383	PRDM4	PRDM4	chr12	-	108136967	108137059	108135997	108136125	108138319	108138438	31383	65	45	74	0	0	1	34	45	73	4	0	2	215	124	0.0051179	0.0337616	1	1	0.977	0.831	1	0.955	0.064
22326	UBR1	UBR1	chr15	-	43360095	43360234	43352249	43352312	43362992	43363123	22326	29	33	120	0	0	0	75	68	53	9	0	0	247	124	0.00571898	0.0372625	1	1	1	0.807	1	1	0.064
30025	SMAD4	SMAD4	chr18	+	48603676	48603789	48603007	48603146	48604625	48611411	30025	6	1	0	20	9	16	0	0	0	17	9	27	236	124	0.00657948	0.0422505	0.136	0.055	0	0	0	0	0.064
44633	DNAJC9	DNAJC9	chr10	-	75006196	75006344	75005679	75005934	75006445	75006586	44633	15	17	15	94	81	202	0	1	9	271	158	323	247	124	2.3294e-295	3.3794e-291	0.074	0.095	0.036	0	0.003	0.014	0.063
31953	LUC7L3	LUC7L3	chr17	+	48815469	48815560	48814320	48814387	48817666	48817706	31953	39	35	32	130	126	220	26	11	15	283	124	107	214	124	2.49586e-96	2.35123e-93	0.148	0.139	0.078	0.051	0.049	0.075	0.063
49335	GPATCH8	GPATCH8	chr17	-	42516053	42516083	42513845	42513913	42541839	42541912	49335	7	12	17	45	40	86	9	8	11	101	54	98	153	124	1.32105e-32	1.2642e-30	0.112	0.196	0.138	0.067	0.107	0.083	0.063
1999	CWF19L1	CWF19L1	chr10	-	102010579	102010677	102010004	102010089	102013177	102013296	1999	1	4	0	18	12	29	0	0	0	28	9	61	221	124	1.61028e-32	1.53088e-30	0.03	0.158	0	0	0	0	0.063
[truncated: 2,257 more rows]
